# Supplementary material for: Enrichment of an intraspecific genetic map of upland cotton by developing markers using parental RAD sequencing
Source: DNA Res. 2015 Feb 5;22(2):147–60. doi: 10.1093/dnares/dsu047 (PMC4401325; doi:10.1093/dnares/dsu047)
Supplement: Supplementary Data [file supp_dsu047_dsu047supp_table1.xls]

## Sheet: GO attotation
Sequence id	Sequence length(bp)	Hit id	identity	alignment length(bp)	E-value	Score	Hit desc.
D12_NODE_990866_length_258_cov_18	288	AT3G16910.1	83.1	71	9e-40	139	acyl-activating enzyme 7
Contig66881|J12_NODE_761513_length_329_cov_6+|D12_NODE_951876_length_267_cov_9+	359	AT3G47580.1	56.34	71	3e-17	78.6	Leucine-rich repeat protein kinase family protein
J12_NODE_2243054_length_284_cov_8	314	AT3G16230.3	49.5	101	1e-19	83.2	Predicted eukaryotic LigT
J12_NODE_165621_length_189_cov_118	219	ATCG00670.1	95.45	44	2e-23	90.1	plastid-encoded CLP P
Contig24518|D12_NODE_1131482_length_209_cov_3+|J12_NODE_1923088_length_176_cov_8+	278	AT4G23160.1	47.25	91	4e-22	91.7	cysteine-rich RLK (RECEPTOR-like protein kinase) 8
J12_NODE_673964_length_454_cov_15	484	AT4G18270.1	63.16	57	1e-17	80.5	translocase 11
J12_NODE_1784206_length_200_cov_11	230	AT2G36380.1	76.32	76	4e-35	128	pleiotropic drug resistance 6
D12_NODE_345202_length_230_cov_7	260	AT4G33860.1	53.97	63	3e-18	79.3	Glycosyl hydrolase family 10 protein
Contig64182|J12_NODE_648145_length_209_cov_4+|D12_NODE_1678149_length_195_cov_3+	282	AT5G26940.4	65.57	61	2e-20	84	Polynucleotidyl transferase, ribonuclease H-like superfamily protein
Contig48625|D12_NODE_2305980_length_306_cov_3+|J12_NODE_2517264_length_251_cov_3+	336	ATMG00310.1	50	86	2e-21	85.5	RNA-directed DNA polymerase (reverse transcriptase)-related family protein
J12_NODE_871601_length_213_cov_14	243	AT2G20050.2	89.06	64	4e-34	125	protein serine/threonine phosphatases;protein kinases;catalytics;cAMP-dependent protein kinase regulators;ATP binding;protein serine/threonine phosphatases
D12_NODE_1253649_length_180_cov_8	210	AT5G37180.1	86.21	58	3e-28	107	sucrose synthase 5
Contig99645|J12_NODE_2191109_length_391_cov_6+|D12_NODE_2541101_length_506_cov_2-	823	AT1G12850.1	75.36	69	8e-32	122	Phosphoglycerate mutase family protein
Contig66342|J12_NODE_738865_length_487_cov_21-|D12_NODE_1339526_length_192_cov_18+	517	AT3G27325.2	43.92	148	6e-27	108	hydrolases, acting on ester bonds
Contig25414|D12_NODE_1167710_length_350_cov_6+|J12_NODE_646937_length_355_cov_8+	385	AT4G29090.1	37.5	128	3e-17	78.2	Ribonuclease H-like superfamily protein
D12_NODE_537042_length_228_cov_6	258	AT4G20520.1	43.9	82	6e-18	77.4	RNA binding;RNA-directed DNA polymerases
Contig15740|D12_NODE_781921_length_322_cov_5+|J12_NODE_1402218_length_266_cov_6+	370	AT1G21540.1	72.13	122	9e-60	195	AMP-dependent synthetase and ligase family protein
Contig67014|J12_NODE_766432_length_308_cov_7+|D12_NODE_1214220_length_275_cov_11+	338	AT3G06240.1	43.64	110	9e-18	78.6	F-box family protein
Contig73549|J12_NODE_1027410_length_268_cov_7+|D12_NODE_1175980_length_316_cov_9+	376	AT3G13880.1	62.4	125	2e-47	163	Tetratricopeptide repeat (TPR)-like superfamily protein
D12_NODE_322233_length_195_cov_21	225	AT4G11480.1	70.83	48	9e-20	83.6	cysteine-rich RLK (RECEPTOR-like protein kinase) 32
Contig54713|J12_NODE_196424_length_350_cov_6+|D12_NODE_334868_length_273_cov_5-	382	AT2G28450.2	74.39	82	1e-35	131	zinc finger (CCCH-type) family protein
J12_NODE_567137_length_291_cov_5	321	AT5G63840.1	71.43	77	1e-31	119	Glycosyl hydrolases family 31 protein
Contig29753|D12_NODE_1343402_length_771_cov_4-|J12_NODE_838804_length_195_cov_3+	801	AT3G05660.1	34.51	142	7e-19	87	receptor like protein 33
Contig25418|D12_NODE_1167823_length_384_cov_6+|J12_NODE_1157196_length_191_cov_8+	414	AT3G16910.1	83.94	137	1e-77	243	acyl-activating enzyme 7
Contig21247|D12_NODE_1003334_length_257_cov_3+|J12_NODE_1859964_length_173_cov_3+	287	AT4G36220.1	49.43	87	3e-24	96.7	ferulic acid 5-hydroxylase 1
Contig86072|J12_NODE_1516510_length_271_cov_3+|D12_NODE_154554_length_274_cov_3+|J12_NODE_1343261_length_461_cov_11-|D12_NODE_794914_length_180_cov_19-	782	AT3G16730.1	37.61	117	7e-16	51.6
Contig14213|D12_NODE_720336_length_286_cov_11+|J12_NODE_1246951_length_310_cov_12+	378	AT3G56690.1	46.15	104	3e-22	93.2	Cam interacting protein 111
Contig88416|J12_NODE_1616325_length_203_cov_7+|D12_NODE_1625517_length_184_cov_8+	233	AT5G35180.2	79.07	43	1e-17	78.2	Protein of unknown function (DUF1336)
D12_NODE_391169_length_208_cov_6	238	AT5G25820.1	68.18	66	3e-28	107	Exostosin family protein
Contig53534|J12_NODE_122412_length_190_cov_4+|D12_NODE_1085180_length_188_cov_5+	255	AT4G20520.1	41.18	68	6e-16	72	RNA binding;RNA-directed DNA polymerases
Contig34142|D12_NODE_1528394_length_375_cov_6+|J12_NODE_1449921_length_242_cov_5+	405	AT1G44170.3	75	36	5e-26	69.3	aldehyde dehydrogenase 3H1
Contig67258|J12_NODE_775916_length_399_cov_12+|D12_NODE_379136_length_301_cov_7-	473	AT3G62220.1	68.97	87	1e-35	120	Protein kinase superfamily protein
J12_NODE_1049131_length_182_cov_11	212	AT3G46920.1	95.35	43	1e-20	86.3	Protein kinase superfamily protein with octicosapeptide/Phox/Bem1p domain
Contig36046|D12_NODE_1611983_length_243_cov_6+|J12_NODE_2307551_length_182_cov_5+	401	AT3G15220.1	90.24	41	6e-20	86.7	Protein kinase superfamily protein
Contig54478|J12_NODE_182425_length_477_cov_10-|D12_NODE_2007611_length_317_cov_8+	507	AT1G08620.2	83.33	126	3e-66	221	Transcription factor jumonji (jmj) family protein / zinc finger (C5HC2 type) family protein
Contig43186|D12_NODE_1953341_length_353_cov_10+|J12_NODE_290787_length_339_cov_12+	399	AT5G51820.1	76.74	43	1e-23	72.8	phosphoglucomutase
Contig67434|J12_NODE_782347_length_390_cov_20+|D12_NODE_916142_length_213_cov_20+	420	AT5G22860.1	66.67	63	1e-18	82	Serine carboxypeptidase S28 family protein
Contig5258|D12_NODE_331217_length_265_cov_8+|J12_NODE_1096377_length_220_cov_9+	312	AT1G04400.2	69.12	68	2e-28	109	cryptochrome 2
Contig80663|J12_NODE_1300131_length_211_cov_6+|D12_NODE_833827_length_172_cov_4+	241	AT5G34850.1	70.27	74	7e-30	110	purple acid phosphatase 26
Contig97641|J12_NODE_2067989_length_342_cov_11+|D12_NODE_721510_length_393_cov_17-	537	AT4G38130.1	92.4	171	1e-115	341	histone deacetylase 1
J12_NODE_1759712_length_230_cov_13	260	AT1G29340.1	70.93	86	2e-40	142	plant U-box 17
Contig71163|J12_NODE_933195_length_336_cov_10+|D12_NODE_893900_length_251_cov_10+	379	AT5G10750.1	76.98	126	1e-69	214	Protein of unknown function (DUF1336)
Contig61558|J12_NODE_533787_length_228_cov_6+|D12_NODE_1440558_length_251_cov_5+	289	AT1G61560.1	63.93	61	3e-20	85.5	Seven transmembrane MLO family protein
Contig27372|D12_NODE_1245716_length_367_cov_4+|J12_NODE_166594_length_289_cov_5+	397	AT4G21400.1	60.38	53	4e-23	71.2	cysteine-rich RLK (RECEPTOR-like protein kinase) 28
Contig40291|D12_NODE_1808056_length_207_cov_15+|J12_NODE_1443553_length_227_cov_10+	257	AT4G06598.1	66.07	56	9e-20	77
Contig71210|J12_NODE_935437_length_281_cov_11-|D12_NODE_1335896_length_432_cov_11+	472	AT3G02130.1	46.6	103	2e-24	100	receptor-like protein kinase 2
Contig10502|D12_NODE_565720_length_318_cov_6-|J12_NODE_250690_length_219_cov_7+	348	AT1G42470.1	86.05	43	8e-19	83.2	Patched family protein
Contig104775|J12_NODE_2688464_length_257_cov_4+|D12_NODE_1330120_length_561_cov_2+	649	AT5G48460.1	87.72	57	5e-26	106	Actin binding Calponin homology (CH) domain-containing protein
Contig6346|D12_NODE_383875_length_196_cov_8+|J12_NODE_1334168_length_180_cov_7+	226	AT1G58230.1	78.18	55	4e-27	105	binding
Contig25812|D12_NODE_1184692_length_264_cov_3+|J12_NODE_1591690_length_203_cov_7+	325	AT3G60160.1	59.8	102	1e-26	105	multidrug resistance-associated protein 9
D12_NODE_389818_length_224_cov_11	254	AT5G20990.1	89.19	37	7e-16	72.8	molybdopterin biosynthesis CNX1 protein / molybdenum cofactor biosynthesis enzyme CNX1 (CNX1)
J12_NODE_1649596_length_264_cov_8	294	AT3G59770.3	70.49	61	7e-25	100	sacI homology domain-containing protein / WW domain-containing protein
Contig91723|J12_NODE_1762645_length_186_cov_10+|D12_NODE_413995_length_186_cov_9-	222	AT1G02910.1	78.43	51	1e-19	82.8	tetratricopeptide repeat (TPR)-containing protein
Contig82303|J12_NODE_1365168_length_349_cov_6+|D12_NODE_350059_length_192_cov_8+	379	AT5G01890.1	63.2	125	4e-38	138	Leucine-rich receptor-like protein kinase family protein
Contig47052|D12_NODE_2190598_length_386_cov_6+|J12_NODE_440685_length_196_cov_6+	416	AT2G35110.2	50.88	114	1e-28	112	transcription activators
J12_NODE_1392950_length_221_cov_8	251	AT1G75540.1	74.58	59	4e-27	102	salt tolerance homolog2
Contig15735|D12_NODE_781791_length_306_cov_5+|J12_NODE_227150_length_320_cov_4+	372	AT5G20940.1	77.33	75	3e-34	125	Glycosyl hydrolase family protein
Contig29523|D12_NODE_1334430_length_270_cov_6+|J12_NODE_922467_length_186_cov_8+	300	AT1G13710.1	67	100	3e-38	135	cytochrome P450, family 78, subfamily A, polypeptide 5
Contig66943|J12_NODE_764076_length_352_cov_7+|D12_NODE_557557_length_250_cov_10+	382	AT3G48190.1	44.88	127	1e-18	83.2	ataxia-telangiectasia mutated
J12_NODE_1263359_length_235_cov_5	265	AT2G43710.2	58.06	62	1e-18	79.7	Plant stearoyl-acyl-carrier-protein desaturase family protein
Contig85488|J12_NODE_1492210_length_500_cov_11+|D12_NODE_2635627_length_179_cov_3+	530	AT2G26990.1	80.36	56	1e-20	88.6	proteasome family protein
D12_NODE_512946_length_291_cov_12	321	AT2G14820.1	59.43	106	2e-34	125	Phototropic-responsive NPH3 family protein
J12_NODE_1446324_length_564_cov_3	594	AT2G24230.1	82.35	68	8e-33	126	Leucine-rich repeat protein kinase family protein
J12_NODE_1040989_length_219_cov_23	249	AT2G15080.2	60.53	76	1e-21	89.7	receptor like protein 19
Contig33691|D12_NODE_1507695_length_195_cov_4+|J12_NODE_735344_length_265_cov_8+	323	AT3G24530.1	75.7	107	1e-50	169	AAA-type ATPase family protein / ankyrin repeat family protein
Contig16151|D12_NODE_799545_length_270_cov_4+|J12_NODE_333642_length_221_cov_6+	318	AT2G26910.1	71.43	56	1e-23	96.7	pleiotropic drug resistance 4
Contig77473|J12_NODE_1177302_length_237_cov_11+|D12_NODE_1273407_length_237_cov_14+	303	AT4G01570.1	82.18	101	6e-55	183	Tetratricopeptide repeat (TPR)-like superfamily protein
Contig76745|J12_NODE_1148536_length_276_cov_8+|D12_NODE_688711_length_231_cov_12+	306	AT5G16910.1	74.51	102	2e-36	132	cellulose-synthase like D2
D12_NODE_574105_length_302_cov_7	332	AT5G36930.2	43.82	89	4e-18	80.9	Disease resistance protein (TIR-NBS-LRR class) family
Contig97079|J12_NODE_2036133_length_270_cov_6+|D12_NODE_2403039_length_271_cov_5+	309	AT5G39740.2	92.31	39	4e-18	77.8	ribosomal protein L5 B
Contig76066|J12_NODE_1122691_length_204_cov_6+|D12_NODE_721495_length_179_cov_8+	234	AT1G07240.1	64	75	2e-29	109	UDP-glucosyl transferase 71C5
Contig74156|J12_NODE_1050362_length_316_cov_5+|D12_NODE_329142_length_327_cov_6+	375	AT4G23160.1	37.5	120	3e-21	90.5	cysteine-rich RLK (RECEPTOR-like protein kinase) 8
Contig60741|J12_NODE_495790_length_358_cov_10+|D12_NODE_1716490_length_178_cov_10+	388	AT1G64510.1	67.24	116	1e-23	92.8	Translation elongation factor EF1B/ribosomal protein S6 family protein
J12_NODE_2650862_length_572_cov_3	602	AT4G02750.1	41.38	87	7e-20	88.6	Tetratricopeptide repeat (TPR)-like superfamily protein
J12_NODE_292089_length_314_cov_4	344	AT3G10320.1	60.66	61	9e-17	76.3	Glycosyltransferase family 61 protein
Contig66818|J12_NODE_758134_length_524_cov_11+|D12_NODE_303209_length_265_cov_15-	636	AT1G05230.4	72	75	7e-48	117	homeodomain GLABROUS 2
Contig43478|D12_NODE_1969905_length_172_cov_8+|J12_NODE_578463_length_172_cov_8+	202	AT4G29090.1	43.28	67	1e-16	73.9	Ribonuclease H-like superfamily protein
Contig85532|J12_NODE_1494019_length_365_cov_4+|D12_NODE_1878085_length_217_cov_3+	395	AT5G27730.1	75.51	49	2e-25	80.9	Protein of unknown function (DUF1624)
Contig25496|D12_NODE_1170595_length_972_cov_9+|J12_NODE_437613_length_667_cov_11+	1002	AT4G15560.1	50	106	7e-25	106	Deoxyxylulose-5-phosphate synthase
Contig100144|J12_NODE_2224629_length_246_cov_6+|D12_NODE_700104_length_361_cov_5-	402	AT2G20190.1	48.87	133	3e-34	128	CLIP-associated protein
J12_NODE_2123844_length_179_cov_6	209	AT5G43745.1	79.17	48	5e-19	81.6	Protein of unknown function (DUF1012)
Contig45778|D12_NODE_2107135_length_216_cov_6+|J12_NODE_953433_length_439_cov_17-|D12_NODE_1113955_length_173_cov_13+	525	AT2G22010.2	74.74	95	2e-32	125	related to KPC1
Contig43485|D12_NODE_1970163_length_431_cov_8+|J12_NODE_2196615_length_212_cov_9+	465	AT1G68600.1	43.8	137	1e-27	108	Aluminium activated malate transporter family protein
Contig22862|D12_NODE_1068724_length_350_cov_6+|J12_NODE_519664_length_316_cov_6+	382	AT4G01240.1	45.16	124	3e-38	137	S-adenosyl-L-methionine-dependent methyltransferases superfamily protein
J12_NODE_2576162_length_170_cov_8	200	AT5G57010.1	66.67	57	2e-21	87	calmodulin-binding family protein
J12_NODE_534198_length_274_cov_12	304	AT1G48090.1	81.63	49	4e-25	87.8	calcium-dependent lipid-binding family protein
Contig91625|J12_NODE_1757710_length_246_cov_6+|D12_NODE_1474356_length_193_cov_9+	276	AT4G35320.1	56.72	67	1e-24	92.8
Contig49950|D12_NODE_2428969_length_335_cov_3+|J12_NODE_1985704_length_263_cov_4+	365	AT4G39650.1	57.14	77	4e-20	86.3	gamma-glutamyl transpeptidase 2
Contig55697|J12_NODE_249212_length_279_cov_7+|D12_NODE_474031_length_370_cov_5+	433	AT2G25760.2	81.4	43	9e-22	76.6	Protein kinase family protein
D12_NODE_508541_length_239_cov_11	269	AT3G24240.1	61.29	93	2e-29	112	Leucine-rich repeat receptor-like protein kinase family protein
Contig63617|J12_NODE_622357_length_462_cov_15+|D12_NODE_1240966_length_337_cov_9-	498	AT3G14440.1	82.91	158	2e-92	284	nine-cis-epoxycarotenoid dioxygenase 3
J12_NODE_1427555_length_256_cov_9	286	AT1G70630.1	52.78	72	3e-20	85.5	Nucleotide-diphospho-sugar transferase family protein
Contig61889|J12_NODE_548091_length_341_cov_16+|D12_NODE_484461_length_290_cov_17+	405	AT1G12470.1	56.38	94	3e-23	96.7	zinc ion binding
Contig57121|J12_NODE_322033_length_292_cov_9+|D12_NODE_1148144_length_267_cov_11+	372	AT5G67080.1	57.58	99	3e-28	107	mitogen-activated protein kinase kinase kinase 19
Contig25453|D12_NODE_1169203_length_338_cov_7+|J12_NODE_2040074_length_195_cov_7+	368	ATMG00810.1	50.85	118	1e-28	106	DNA/RNA polymerases superfamily protein
D12_NODE_1040107_length_194_cov_10	224	AT4G00026.1	88.1	42	1e-19	80.9
J12_NODE_354659_length_272_cov_14	302	AT3G63270.1	57.14	56	1e-16	74.7
D12_NODE_183205_length_260_cov_7	290	AT3G05290.1	65.52	87	1e-31	115	peroxisomal adenine nucleotide carrier 1
Contig73678|J12_NODE_1032383_length_330_cov_6+|D12_NODE_361006_length_202_cov_9+	377	AT4G25540.1	53.93	89	2e-19	85.5	homolog of DNA mismatch repair protein MSH3
Contig3006|D12_NODE_210350_length_282_cov_5+|J12_NODE_839173_length_247_cov_7+	373	AT2G31160.1	94.83	58	2e-32	116	Protein of unknown function (DUF640)
D12_NODE_1009608_length_325_cov_15	355	AT1G50700.1	81.61	87	7e-46	157	calcium-dependent protein kinase 33
Contig69436|J12_NODE_863535_length_292_cov_20-|D12_NODE_329557_length_336_cov_16+	380	AT5G36230.1	66.67	84	1e-32	119	ARM repeat superfamily protein
Contig100703|J12_NODE_2264818_length_242_cov_3+|D12_NODE_756933_length_203_cov_4+	272	AT3G02090.1	76.6	47	7e-21	87	Insulinase (Peptidase family M16) protein
Contig94167|J12_NODE_1883200_length_218_cov_11+|D12_NODE_193424_length_430_cov_15-	501	AT1G65620.4	77.36	159	8e-75	226	Lateral organ boundaries (LOB) domain family protein
Contig13492|D12_NODE_691202_length_378_cov_21-|J12_NODE_546140_length_171_cov_10+	408	AT1G15520.1	79.59	49	3e-23	97.1	pleiotropic drug resistance 12
Contig1004|D12_NODE_85640_length_207_cov_7+|J12_NODE_610311_length_269_cov_14+	389	AT2G46620.1	77.52	129	9e-50	167	P-loop containing nucleoside triphosphate hydrolases superfamily protein
J12_NODE_249155_length_337_cov_11	367	AT4G39350.1	94.95	99	3e-62	206	cellulose synthase A2
D12_NODE_164364_length_240_cov_14	270	AT1G05910.1	93.26	89	1e-45	158	cell division cycle protein 48-related / CDC48-related
Contig41246|D12_NODE_1853093_length_194_cov_3+|J12_NODE_2626573_length_203_cov_3+	252	AT1G79570.1	93.02	43	6e-21	87.8	Protein kinase superfamily protein with octicosapeptide/Phox/Bem1p domain
D12_NODE_998181_length_249_cov_23	279	AT3G56760.1	91.11	45	7e-21	87.4	Protein kinase superfamily protein
D12_NODE_1347298_length_170_cov_29	200	AT4G14160.2	90.74	54	1e-17	77	Sec23/Sec24 protein transport family protein
D12_NODE_642759_length_209_cov_7	239	AT3G55220.1	91.14	79	2e-45	157	Cleavage and polyadenylation specificity factor (CPSF) A subunit protein
Contig70847|J12_NODE_920402_length_289_cov_13+|D12_NODE_234195_length_467_cov_18-	531	AT4G32300.1	70.24	168	5e-78	251	S-domain-2 5
Contig36601|D12_NODE_1635440_length_283_cov_21+|J12_NODE_2105352_length_173_cov_15+	313	AT1G63640.2	63.46	104	4e-33	124	P-loop nucleoside triphosphate hydrolases superfamily protein with CH (Calponin Homology) domain
D12_NODE_1001372_length_194_cov_8	224	AT2G30020.1	69.33	75	2e-22	89.4	Protein phosphatase 2C family protein
J12_NODE_177368_length_227_cov_3	257	AT4G33080.2	75.86	58	1e-19	83.2	AGC (cAMP-dependent, cGMP-dependent and protein kinase C) kinase family protein
Contig95316|J12_NODE_1944210_length_301_cov_4+|D12_NODE_845642_length_173_cov_3+	331	AT4G23160.1	42.7	89	3e-19	84	cysteine-rich RLK (RECEPTOR-like protein kinase) 8
Contig99326|J12_NODE_2169305_length_319_cov_6+|D12_NODE_344572_length_258_cov_4+	349	AT3G18440.1	45.61	114	2e-20	87	aluminum-activated malate transporter 9
D12_NODE_1370590_length_301_cov_6	331	AT4G31480.2	76.27	59	8e-22	91.3	Coatomer, beta subunit
D12_NODE_516457_length_266_cov_7	296	AT5G02310.1	64.37	87	9e-31	117	proteolysis 6
Contig72792|J12_NODE_997678_length_727_cov_14+|D12_NODE_1969595_length_280_cov_7+|D12_NODE_318181_length_346_cov_15+	768	AT4G26470.2	72.55	51	7e-22	83.6	Calcium-binding EF-hand family protein
Contig66104|J12_NODE_728123_length_476_cov_19+|D12_NODE_2163862_length_188_cov_6+	506	AT4G01370.1	87.1	62	4e-46	113	MAP kinase 4
Contig80370|J12_NODE_1289462_length_296_cov_6+|D12_NODE_1817246_length_415_cov_6-	471	AT4G23160.1	38.18	110	9e-17	72.8	cysteine-rich RLK (RECEPTOR-like protein kinase) 8
D12_NODE_246509_length_283_cov_8	313	AT5G18700.1	77.45	102	6e-44	154	Protein kinase family protein with ARM repeat domain
Contig25648|D12_NODE_1176714_length_178_cov_11+|J12_NODE_278246_length_217_cov_8+	272	AT1G24040.2	70.24	84	1e-34	122	Acyl-CoA N-acyltransferases (NAT) superfamily protein
Contig15546|D12_NODE_774005_length_325_cov_4+|J12_NODE_2047283_length_306_cov_3+	355	AT3G24800.1	67.24	58	8e-24	95.1	proteolysis 1
Contig7969|D12_NODE_459804_length_274_cov_4+|J12_NODE_1505043_length_252_cov_4+	323	AT2G34930.1	54.21	107	4e-28	109	disease resistance family protein / LRR family protein
Contig18687|D12_NODE_900967_length_289_cov_10+|J12_NODE_1695643_length_203_cov_12+	378	AT1G68850.1	74.51	51	1e-23	94.4	Peroxidase superfamily protein
D12_NODE_487642_length_184_cov_3	214	AT1G04400.2	67.24	58	4e-20	84.3	cryptochrome 2
J12_NODE_2567809_length_214_cov_3	244	AT1G34300.1	65.96	47	4e-22	67.8	lectin protein kinase family protein
D12_NODE_446770_length_238_cov_11	268	AT1G67810.1	74.71	87	3e-43	144	sulfur E2
Contig62325|J12_NODE_567018_length_203_cov_7+|D12_NODE_1499812_length_207_cov_8+	264	AT5G46920.1	93.1	87	1e-54	181	Intron maturase, type II family protein
Contig45477|D12_NODE_2089087_length_276_cov_10+|J12_NODE_1580251_length_212_cov_9+	340	AT4G07960.1	90.24	82	3e-34	126	Cellulose-synthase-like C12
Contig19629|D12_NODE_938831_length_238_cov_15+|J12_NODE_1251485_length_237_cov_10+	331	AT3G07770.1	93.55	31	2e-21	65.1	HEAT SHOCK PROTEIN 89.1
Contig72270|J12_NODE_976918_length_337_cov_7+|D12_NODE_1654812_length_285_cov_10+	367	AT5G03280.1	65.48	84	2e-31	119	NRAMP metal ion transporter family protein
Contig38301|D12_NODE_1712603_length_319_cov_5+|J12_NODE_1796974_length_287_cov_4+	349	AT4G35230.1	58.11	74	7e-20	85.1	BR-signaling kinase 1
Contig90587|J12_NODE_1710754_length_253_cov_6+|D12_NODE_645903_length_262_cov_6+	343	AT4G01030.1	58.72	109	2e-36	132	pentatricopeptide (PPR) repeat-containing protein
Contig21201|D12_NODE_1001414_length_331_cov_2+|J12_NODE_2123401_length_209_cov_7+	361	ATCG00680.1	93.44	61	2e-32	119	photosystem II reaction center protein B
J12_NODE_1535596_length_367_cov_4	397	AT2G19590.1	75	104	1e-52	171	ACC oxidase 1
J12_NODE_1736190_length_205_cov_5	235	AT5G40580.2	97.37	38	2e-21	85.5	20S proteasome beta subunit PBB2
Contig88619|J12_NODE_1626097_length_349_cov_6+|D12_NODE_1257337_length_457_cov_16-	498	AT5G20270.1	72.92	48	1e-19	84.3	heptahelical transmembrane protein1
D12_NODE_1269221_length_253_cov_11	283	AT3G53950.1	70.97	93	1e-40	141	glyoxal oxidase-related protein
D12_NODE_1803552_length_260_cov_10	290	AT5G44635.1	95.83	48	1e-23	95.9	minichromosome maintenance (MCM2/3/5) family protein
J12_NODE_682555_length_248_cov_13	278	AT2G14820.1	62.5	80	6e-29	110	Phototropic-responsive NPH3 family protein
Contig8522|D12_NODE_483225_length_228_cov_10+|J12_NODE_1386796_length_180_cov_9+	258	AT5G63420.1	84	50	3e-22	91.7	RNA-metabolising metallo-beta-lactamase family protein
Contig41261|D12_NODE_1854068_length_202_cov_10+|J12_NODE_920736_length_202_cov_8+	232	AT1G12110.1	66.23	77	7e-20	84	nitrate transporter 1.1
J12_NODE_706798_length_183_cov_15	213	AT1G48090.1	61.54	52	7e-19	81.6	calcium-dependent lipid-binding family protein
Contig13465|D12_NODE_690124_length_318_cov_15+|J12_NODE_1058985_length_304_cov_16+	356	AT5G47910.1	77.12	118	8e-54	182	respiratory burst oxidase homologue D
Contig53616|J12_NODE_127497_length_243_cov_5+|D12_NODE_1164130_length_216_cov_3+	273	AT2G42490.1	87.93	58	4e-31	116	Copper amine oxidase family protein
D12_NODE_1892997_length_215_cov_6	245	AT4G13240.1	77.78	81	5e-38	133	RHO guanyl-nucleotide exchange factor 9
J12_NODE_2205379_length_227_cov_9	257	AT1G55830.2	63.16	76	4e-24	95.5
D12_NODE_1376355_length_203_cov_9	233	AT3G13750.1	47.37	76	2e-18	80.1	beta galactosidase 1
Contig43391|D12_NODE_1965076_length_216_cov_4-|J12_NODE_1280029_length_290_cov_6+|D12_NODE_878888_length_175_cov_6+	421	AT3G47570.1	41.67	144	2e-29	114	Leucine-rich repeat protein kinase family protein
Contig57150|J12_NODE_323530_length_509_cov_7+|D12_NODE_388616_length_225_cov_9-|D12_NODE_553623_length_359_cov_7+	820	AT4G29090.1	50	80	1e-19	89	Ribonuclease H-like superfamily protein
Contig74784|J12_NODE_1073342_length_260_cov_6+|D12_NODE_1572085_length_273_cov_8-	426	AT3G59540.1	85.48	62	3e-31	109	Ribosomal L38e protein family
D12_NODE_161682_length_309_cov_7	339	AT1G54710.1	80.9	89	3e-37	135	homolog of yeast autophagy 18 (ATG18) H
Contig21983|D12_NODE_1032921_length_343_cov_4+|J12_NODE_2568799_length_188_cov_5+	377	AT1G03590.1	55.45	101	3e-25	100	Protein phosphatase 2C family protein
Contig88213|J12_NODE_1607191_length_269_cov_10+|D12_NODE_793280_length_200_cov_8+	299	AT4G03560.1	85.37	41	6e-17	76.6	two-pore channel 1
Contig6988|D12_NODE_415908_length_353_cov_8+|J12_NODE_1426383_length_367_cov_8+	424	AT2G31840.1	71.79	39	4e-20	64.3	Thioredoxin superfamily protein
J12_NODE_80155_length_190_cov_26	220	AT1G12990.1	82.19	73	6e-41	140	beta-1,4-N-acetylglucosaminyltransferase family protein
Contig93991|J12_NODE_1874517_length_351_cov_5+|D12_NODE_1041846_length_301_cov_7+	428	AT3G13790.2	50	122	3e-28	110	Glycosyl hydrolases family 32 protein
Contig47339|D12_NODE_2210298_length_324_cov_5+|J12_NODE_1756779_length_294_cov_4+	354	AT4G08850.2	60.71	112	6e-45	157	Leucine-rich repeat receptor-like protein kinase family protein
D12_NODE_1957314_length_186_cov_4	216	AT2G35910.1	65.71	70	2e-25	95.5	RING/U-box superfamily protein
Contig67240|J12_NODE_775405_length_246_cov_8+|D12_NODE_2017134_length_227_cov_8+	276	AT3G06720.2	56.04	91	8e-24	95.5	importin alpha isoform 1
Contig62116|J12_NODE_558411_length_415_cov_4+|D12_NODE_1098034_length_254_cov_6+	492	AT5G41140.2	62.9	124	1e-36	136	Myosin heavy chain-related protein
D12_NODE_616463_length_200_cov_10	230	AT3G29400.1	59.21	76	1e-23	94.4	exocyst subunit exo70 family protein E1
Contig75534|J12_NODE_1101695_length_615_cov_3+|D12_NODE_1700696_length_423_cov_4-	801	AT1G27690.1	68.28	145	3e-60	199	Protein of unknown function (DUF620)
Contig41216|D12_NODE_1850810_length_296_cov_11+|J12_NODE_2068585_length_283_cov_14+	326	AT1G24490.1	89.47	38	2e-20	73.2	OxaA/YidC-like membrane insertion protein
J12_NODE_1161391_length_247_cov_9	277	AT4G23000.1	69.09	55	1e-23	95.9	Calcineurin-like metallo-phosphoesterase superfamily protein
Contig22728|D12_NODE_1064030_length_315_cov_4+|J12_NODE_917876_length_267_cov_7+	345	AT5G45620.2	88.89	54	2e-26	102	Proteasome component (PCI) domain protein
Contig84631|J12_NODE_1457990_length_291_cov_4+|D12_NODE_1635981_length_341_cov_7+	412	AT5G60700.1	69.47	131	7e-55	184	glycosyltransferase family protein 2
J12_NODE_2000415_length_310_cov_5	340	AT5G59190.1	71.19	59	3e-19	83.6	subtilase family protein
J12_NODE_809423_length_195_cov_12	225	AT2G35340.1	86.49	74	2e-38	137	helicase domain-containing protein
D12_NODE_219098_length_242_cov_14	272	AT4G15430.2	76.83	82	3e-36	131	ERD (early-responsive to dehydration stress) family protein
Contig45323|D12_NODE_2079576_length_342_cov_4+|J12_NODE_1735901_length_269_cov_9+	394	AT1G75200.1	100	40	3e-22	92.8	flavodoxin family protein / radical SAM domain-containing protein
Contig81219|J12_NODE_1321652_length_254_cov_9+|D12_NODE_1998914_length_294_cov_7+	333	AT4G38600.1	93.02	43	6e-26	87.4	HEAT repeat ;HECT-domain (ubiquitin-transferase)
D12_NODE_452180_length_229_cov_31	259	AT1G72180.1	60.47	86	4e-31	116	Leucine-rich receptor-like protein kinase family protein
D12_NODE_1986203_length_170_cov_5	200	AT4G32840.1	87.5	48	4e-26	99.8	phosphofructokinase 6
J12_NODE_423294_length_450_cov_20	480	AT5G67060.1	93.62	94	8e-41	140	basic helix-loop-helix (bHLH) DNA-binding superfamily protein
Contig68096|J12_NODE_807953_length_205_cov_8+|D12_NODE_2062740_length_181_cov_9+	235	AT5G56340.1	74.36	39	9e-18	77	RING/U-box superfamily protein
Contig63960|J12_NODE_638311_length_297_cov_5+|D12_NODE_730203_length_380_cov_6+	483	AT3G18240.2	64.08	103	3e-36	131	Ribosomal protein S24/S35, mitochondrial
D12_NODE_2301186_length_243_cov_4	273	AT4G23160.1	53.85	91	2e-29	112	cysteine-rich RLK (RECEPTOR-like protein kinase) 8
Contig68773|J12_NODE_835481_length_450_cov_11+|D12_NODE_1800722_length_302_cov_10+	480	AT2G26890.1	56.86	153	2e-44	159	DNAJ heat shock N-terminal domain-containing protein
J12_NODE_904242_length_172_cov_3	202	AT1G67170.1	71.67	60	3e-23	90.9
Contig38647|D12_NODE_1727874_length_476_cov_6-|J12_NODE_1294059_length_253_cov_5+	506	AT3G50390.1	58.28	163	1e-60	197	Transducin/WD40 repeat-like superfamily protein
Contig10740|D12_NODE_574787_length_266_cov_9+|J12_NODE_797609_length_178_cov_15+	296	AT1G24706.2	59.18	98	8e-33	122	THO2
D12_NODE_2217076_length_198_cov_4	228	AT3G02875.1	60	75	8e-28	104	Peptidase M20/M25/M40 family protein
Contig94121|J12_NODE_1881285_length_285_cov_6+|D12_NODE_1323984_length_291_cov_9+	346	AT1G68750.1	76.52	115	3e-46	161	phosphoenolpyruvate carboxylase 4
J12_NODE_571573_length_255_cov_5	285	AT2G29410.1	50	66	5e-19	80.9	metal tolerance protein B1
Contig88742|J12_NODE_1631560_length_237_cov_5+|D12_NODE_524723_length_172_cov_3+	267	AT4G19120.2	63.29	79	2e-27	105	S-adenosyl-L-methionine-dependent methyltransferases superfamily protein
J12_NODE_2059281_length_170_cov_4	200	AT5G58610.1	54.79	73	1e-16	74.3	PHD finger transcription factor, putative
Contig66419|J12_NODE_742094_length_366_cov_13+|D12_NODE_931269_length_217_cov_18+	406	AT2G48030.1	59.57	94	3e-25	99.8	DNAse I-like superfamily protein
J12_NODE_540459_length_310_cov_14	340	AT2G20320.1	60.29	68	4e-20	86.7	DENN (AEX-3) domain-containing protein
D12_NODE_1308950_length_222_cov_4	252	AT2G40320.1	80.95	84	1e-45	153	TRICHOME BIREFRINGENCE-LIKE 33
Contig28338|D12_NODE_1286248_length_333_cov_12+|J12_NODE_1222592_length_323_cov_16+	440	AT5G42340.1	76.71	146	2e-58	194	Plant U-Box 15
J12_NODE_329721_length_300_cov_8	330	AT1G09170.1	47.96	98	2e-20	87.4	P-loop nucleoside triphosphate hydrolases superfamily protein with CH (Calponin Homology) domain
Contig20511|D12_NODE_973094_length_260_cov_10+|J12_NODE_1205187_length_295_cov_8+	320	AT4G23160.1	36.79	106	2e-16	75.9	cysteine-rich RLK (RECEPTOR-like protein kinase) 8
D12_NODE_201337_length_233_cov_3	263	AT1G51690.3	88.89	45	1e-21	89	protein phosphatase 2A 55 kDa regulatory subunit B alpha isoform
J12_NODE_2385310_length_235_cov_5	265	AT1G79930.2	91.86	86	5e-50	169	heat shock protein 91
J12_NODE_581736_length_189_cov_7	219	AT3G60460.1	79.17	48	2e-21	85.9	myb-like HTH transcriptional regulator family protein
Contig73554|J12_NODE_1027614_length_389_cov_4+|D12_NODE_279124_length_178_cov_4+	419	AT2G30710.1	56.12	139	1e-40	142	Ypt/Rab-GAP domain of gyp1p superfamily protein
D12_NODE_1763534_length_181_cov_4	211	AT2G32990.1	83.05	59	7e-25	97.1	glycosyl hydrolase 9B8
J12_NODE_1210230_length_260_cov_7	290	AT4G32160.1	91.89	37	1e-20	87.4	Phox (PX) domain-containing protein
Contig71929|J12_NODE_963827_length_465_cov_11-|D12_NODE_1455023_length_297_cov_8+	495	AT4G01935.1	51.33	113	2e-19	83.6
J12_NODE_1302610_length_382_cov_14	412	AT2G17870.1	57.3	89	8e-26	100	cold shock domain protein 3
Contig20843|D12_NODE_987315_length_299_cov_11-|J12_NODE_1780705_length_175_cov_10+	329	AT3G03940.1	76.67	60	3e-27	106	Protein kinase family protein
D12_NODE_1574462_length_436_cov_6	466	AT1G74260.1	83	100	6e-46	163	purine biosynthesis 4
J12_NODE_1166781_length_231_cov_22	261	AT1G59870.1	74.71	87	3e-42	149	ABC-2 and Plant PDR ABC-type transporter family protein
J12_NODE_1459377_length_205_cov_6	235	AT1G74040.1	86.79	53	4e-25	99	2-isopropylmalate synthase 1
Contig38925|D12_NODE_1739989_length_196_cov_5+|J12_NODE_2077929_length_176_cov_8+	226	AT3G16340.2	82.93	41	5e-17	76.3	pleiotropic drug resistance 1
D12_NODE_458227_length_384_cov_8	414	AT3G09820.2	84.13	63	1e-29	110	adenosine kinase 1
D12_NODE_1794769_length_186_cov_12	216	AT5G56730.1	90.7	43	2e-19	82.8	Insulinase (Peptidase family M16) protein
J12_NODE_2195488_length_382_cov_5	412	AT2G38560.1	50	134	7e-37	131	transcript elongation factor IIS
Contig96992|J12_NODE_2031141_length_217_cov_5+|D12_NODE_2461423_length_175_cov_6+	255	AT2G02220.1	55.29	85	2e-24	98.2	phytosulfokin receptor 1
Contig16032|D12_NODE_794618_length_330_cov_11-|J12_NODE_2341801_length_190_cov_8+	360	AT5G59750.2	51.14	88	2e-19	84	DHBP synthase RibB-like alpha/beta domain;GTP cyclohydrolase II
Contig28518|D12_NODE_1293282_length_220_cov_5+|J12_NODE_1836163_length_188_cov_6+	273	AT1G55160.3	71.43	56	9e-20	81.3
J12_NODE_983029_length_239_cov_8	269	AT4G17140.3	50.68	73	1e-17	79	pleckstrin homology (PH) domain-containing protein
Contig59305|J12_NODE_427525_length_289_cov_3+|D12_NODE_2757479_length_598_cov_2-	681	AT4G08950.1	65.45	55	8e-17	77.8	Phosphate-responsive 1 family protein
J12_NODE_1635784_length_280_cov_10	310	AT3G45780.2	91.67	36	2e-16	75.9	phototropin 1
Contig45276|D12_NODE_2076759_length_354_cov_5-|J12_NODE_191491_length_266_cov_5+	384	AT4G12640.1	63.64	99	7e-31	117	RNA recognition motif (RRM)-containing protein
Contig31007|D12_NODE_1395601_length_178_cov_6+|J12_NODE_1029343_length_179_cov_6+	211	AT1G48160.1	74.51	51	9e-23	87	signal recognition particle 19 kDa protein, putative / SRP19, putative
D12_NODE_352452_length_200_cov_17	230	AT1G31160.1	80	55	2e-23	90.1	HISTIDINE TRIAD NUCLEOTIDE-BINDING 2
J12_NODE_2348568_length_543_cov_3	573	AT2G29940.1	62.64	91	3e-33	127	pleiotropic drug resistance 3
Contig62934|J12_NODE_593940_length_365_cov_13+|D12_NODE_107508_length_276_cov_10+	395	AT5G55470.1	54	50	1e-21	60.1	Na+/H+ (sodium hydrogen) exchanger 3
D12_NODE_341878_length_226_cov_12	256	AT1G14440.2	64.2	81	5e-29	107	homeobox protein 31
J12_NODE_167855_length_187_cov_9	217	AT5G28350.2	85.92	71	5e-39	139	Quinoprotein amine dehydrogenase, beta chain-like; RIC1-like guanyl-nucleotide exchange factor
D12_NODE_1491270_length_218_cov_11	248	AT4G24220.2	67.07	82	3e-35	125	NAD(P)-binding Rossmann-fold superfamily protein
D12_NODE_84758_length_244_cov_5	274	AT1G78610.1	64.18	67	4e-25	100	mechanosensitive channel of small conductance-like 6
Contig45156|D12_NODE_2069155_length_329_cov_5+|J12_NODE_2451989_length_353_cov_7+	398	AT2G40140.2	47.22	108	3e-22	92.8	zinc finger (CCCH-type) family protein
J12_NODE_711389_length_180_cov_18	210	AT1G27930.1	68.97	58	9e-23	89	Protein of unknown function (DUF579)
D12_NODE_1939854_length_185_cov_20	215	AT2G33730.1	88.73	71	4e-40	140	P-loop containing nucleoside triphosphate hydrolases superfamily protein
D12_NODE_579069_length_171_cov_5	201	AT5G45550.1	83.78	37	2e-18	76.3	Mob1/phocein family protein
Contig11435|D12_NODE_603290_length_435_cov_8+|J12_NODE_795965_length_396_cov_11+	465	AT4G22530.1	65.38	52	1e-17	77.8	S-adenosyl-L-methionine-dependent methyltransferases superfamily protein
Contig61132|J12_NODE_513467_length_197_cov_57+|D12_NODE_210238_length_179_cov_85+	227	AT4G29950.1	78.69	61	3e-32	119	Ypt/Rab-GAP domain of gyp1p superfamily protein
J12_NODE_295813_length_197_cov_24	227	AT5G13530.2	95.74	47	2e-24	97.4	protein kinases;ubiquitin-protein ligases
Contig41864|D12_NODE_1883159_length_290_cov_8+|J12_NODE_135099_length_210_cov_4+	320	AT3G55950.1	89.52	105	3e-64	209	CRINKLY4 related 3
J12_NODE_1032279_length_215_cov_5	245	AT4G29090.1	46.91	81	4e-19	82	Ribonuclease H-like superfamily protein
Contig80925|J12_NODE_1310970_length_327_cov_5+|D12_NODE_675789_length_299_cov_5+	368	AT5G06370.1	76.27	118	6e-64	198	NC domain-containing protein-related
Contig91981|J12_NODE_1774482_length_428_cov_4+|D12_NODE_671858_length_279_cov_6+	475	AT4G24230.6	57.35	68	2e-20	86.3	acyl-CoA-binding domain 3
Contig66406|J12_NODE_741614_length_289_cov_12+|D12_NODE_2388293_length_307_cov_9+	382	AT1G79860.1	69.77	43	8e-23	72.8	RHO guanyl-nucleotide exchange factor 12
Contig84581|J12_NODE_1455885_length_575_cov_4-|D12_NODE_1636507_length_234_cov_7+	605	AT3G55160.1	59.22	206	2e-69	233
Contig2778|D12_NODE_196916_length_293_cov_6+|J12_NODE_730458_length_234_cov_6+	323	AT2G24130.1	54.72	106	1e-27	107	Leucine-rich receptor-like protein kinase family protein
Contig76404|J12_NODE_1135507_length_412_cov_23+|D12_NODE_1042595_length_275_cov_18-	461	AT3G50440.1	59.32	59	1e-19	84	methyl esterase 10
Contig92447|J12_NODE_1798816_length_305_cov_8+|D12_NODE_1213004_length_277_cov_7+	335	AT5G48570.1	82.43	74	7e-37	132	FKBP-type peptidyl-prolyl cis-trans isomerase family protein
Contig31839|D12_NODE_1430014_length_282_cov_4+|J12_NODE_2065626_length_217_cov_6+	312	ATMG00860.1	51.92	104	2e-31	111	DNA/RNA polymerases superfamily protein
Contig37728|D12_NODE_1686491_length_324_cov_7+|J12_NODE_1314651_length_306_cov_5+	404	AT2G02480.1	56.04	91	2e-24	100	AAA-type ATPase family protein
Contig44655|D12_NODE_2038146_length_236_cov_4+|J12_NODE_482932_length_272_cov_4+	304	AT5G39960.1	75	52	2e-17	78.2	GTP binding;GTP binding
J12_NODE_73482_length_218_cov_32	248	AT1G70570.2	84.15	82	2e-40	141	anthranilate phosphoribosyltransferase, putative
J12_NODE_2303097_length_214_cov_8	244	AT3G15355.1	79.17	48	2e-21	88.2	ubiquitin-conjugating enzyme 25
D12_NODE_2714823_length_198_cov_3	228	AT1G71240.2	69.12	68	2e-25	99.8	Plant protein of unknown function (DUF639)
Contig78719|J12_NODE_1224642_length_186_cov_5+|D12_NODE_1712215_length_192_cov_7+	356	AT3G17205.3	74.65	71	2e-29	113	ubiquitin protein ligase 6
Contig16772|D12_NODE_824125_length_308_cov_5+|J12_NODE_2328047_length_170_cov_6+	338	AT3G06810.1	85.71	42	2e-20	87.4	acyl-CoA dehydrogenase-related
Contig70320|J12_NODE_899352_length_379_cov_9+|D12_NODE_1747991_length_249_cov_5-	468	AT4G00570.1	97.67	43	5e-21	90.1	NAD-dependent malic enzyme 2
Contig4033|D12_NODE_266930_length_464_cov_16-|J12_NODE_1165237_length_299_cov_5+	494	AT4G24250.1	43.84	146	5e-25	100	Seven transmembrane MLO family protein
Contig1041|D12_NODE_87760_length_194_cov_13+|J12_NODE_1448683_length_192_cov_6+	255	AT4G10120.2	84	75	7e-36	130	Sucrose-phosphate synthase family protein
Contig19482|D12_NODE_933029_length_362_cov_8+|J12_NODE_2314172_length_383_cov_5+	456	AT2G34680.1	76.19	63	2e-18	83.2	Outer arm dynein light chain 1 protein
Contig40814|D12_NODE_1832247_length_335_cov_6+|J12_NODE_66355_length_187_cov_8+	365	AT4G17330.1	60	60	5e-20	87	G2484-1 protein
D12_NODE_1466777_length_197_cov_3	227	AT4G19440.2	56.16	73	2e-18	80.1	Tetratricopeptide repeat (TPR)-like superfamily protein
J12_NODE_1078767_length_220_cov_20	250	AT2G24230.1	66.27	83	6e-23	93.6	Leucine-rich repeat protein kinase family protein
D12_NODE_2107941_length_240_cov_6	270	AT4G23160.1	43.33	90	5e-19	82.8	cysteine-rich RLK (RECEPTOR-like protein kinase) 8
Contig70182|J12_NODE_893572_length_265_cov_8+|D12_NODE_1248061_length_310_cov_7+	342	AT2G21330.1	50.98	102	4e-21	87.4	fructose-bisphosphate aldolase 1
Contig76762|J12_NODE_1148947_length_315_cov_7+|D12_NODE_159632_length_269_cov_8+	349	AT2G14520.1	93.62	47	3e-22	90.9	CBS domain-containing protein with a domain of unknown function (DUF21)
Contig83259|J12_NODE_1402541_length_354_cov_5+|D12_NODE_1979784_length_261_cov_5+	386	AT2G44730.1	47.83	92	7e-19	81.6	Alcohol dehydrogenase transcription factor Myb/SANT-like family protein
Contig57662|J12_NODE_347746_length_346_cov_4+|D12_NODE_169362_length_273_cov_8+	376	AT4G11420.1	76.36	55	6e-33	97.4	eukaryotic translation initiation factor 3A
D12_NODE_943234_length_260_cov_8	290	AT3G02120.1	51.19	84	5e-19	77.8	hydroxyproline-rich glycoprotein family protein
Contig83650|J12_NODE_1417732_length_255_cov_13+|D12_NODE_657139_length_185_cov_17+	312	AT5G50850.1	92.31	39	8e-18	77.8	Transketolase family protein
Contig78532|J12_NODE_1218213_length_407_cov_22+|D12_NODE_2056355_length_205_cov_8-	483	AT5G25630.2	66.67	159	5e-73	233	Tetratricopeptide repeat (TPR)-like superfamily protein
J12_NODE_2437963_length_241_cov_5	271	AT1G51700.1	90	50	4e-29	105	DOF zinc finger protein 1
Contig93728|J12_NODE_1862285_length_279_cov_10+|D12_NODE_404860_length_246_cov_8+	309	AT1G78380.1	76.7	103	6e-55	173	glutathione S-transferase TAU 19
Contig67919|J12_NODE_801041_length_306_cov_6+|D12_NODE_740858_length_279_cov_5+	338	AT5G51070.1	85.14	74	3e-35	130	Clp ATPase
J12_NODE_2363001_length_173_cov_5	203	ATMG00860.1	45.9	61	9e-17	71.2	DNA/RNA polymerases superfamily protein
Contig52546|J12_NODE_51289_length_273_cov_9+|D12_NODE_1333859_length_410_cov_10-	456	AT5G62910.1	63.7	135	8e-53	173	RING/U-box superfamily protein
J12_NODE_565721_length_300_cov_4	330	ATMG00860.1	40	100	3e-20	82	DNA/RNA polymerases superfamily protein
Contig38949|D12_NODE_1741241_length_263_cov_4+|J12_NODE_535784_length_183_cov_8+	293	AT1G76880.1	82.5	40	1e-16	75.5	Duplicated homeodomain-like superfamily protein
Contig73053|J12_NODE_1008459_length_328_cov_6+|D12_NODE_1180872_length_279_cov_5+	360	AT5G64260.1	65.25	118	3e-31	114	EXORDIUM like 2
J12_NODE_2432725_length_307_cov_4	337	ATMG00300.1	45.71	70	5e-16	70.9	Gag-Pol-related retrotransposon family protein
D12_NODE_698588_length_235_cov_14	265	AT4G18760.1	68.97	58	3e-20	84.7	receptor like protein 51
D12_NODE_396168_length_181_cov_21	211	AT4G01280.2	86.84	38	8e-19	78.2	Homeodomain-like superfamily protein
J12_NODE_1237200_length_193_cov_10	223	AT1G67110.1	72	50	3e-19	81.6	cytochrome P450, family 735, subfamily A, polypeptide 2
J12_NODE_2287754_length_210_cov_4	240	AT1G47980.1	56.45	62	1e-19	80.9
Contig73685|J12_NODE_1032815_length_344_cov_7+|D12_NODE_2173757_length_289_cov_14+	492	AT4G19180.1	33.77	154	8e-23	95.9	GDA1/CD39 nucleoside phosphatase family protein
Contig47259|D12_NODE_2204817_length_304_cov_5+|J12_NODE_1130230_length_292_cov_6+	334	AT3G49725.1	76.47	68	5e-28	108	GTP-binding protein, HflX
Contig50565|D12_NODE_2500827_length_170_cov_4+|J12_NODE_1997806_length_266_cov_4+	307	ATMG00860.1	41.76	91	2e-20	82.4	DNA/RNA polymerases superfamily protein
J12_NODE_427065_length_316_cov_11	346	AT5G04760.1	50.88	57	6e-16	71.2	Duplicated homeodomain-like superfamily protein
J12_NODE_96838_length_392_cov_14	422	AT1G14000.1	90	40	2e-25	84	VH1-interacting kinase
D12_NODE_1622076_length_197_cov_5	227	AT3G53480.1	82.43	74	9e-36	130	pleiotropic drug resistance 9
J12_NODE_625922_length_384_cov_4	414	AT4G35350.2	39.67	121	4e-19	81.6	xylem cysteine peptidase 1
Contig29673|D12_NODE_1340671_length_361_cov_3+|J12_NODE_450766_length_257_cov_5+	391	AT4G23160.1	33.86	127	7e-19	84	cysteine-rich RLK (RECEPTOR-like protein kinase) 8
Contig7086|D12_NODE_419783_length_239_cov_7+|J12_NODE_169763_length_235_cov_5+	300	AT1G43620.3	84.48	58	2e-30	114	UDP-Glycosyltransferase superfamily protein
J12_NODE_1536983_length_227_cov_13	257	AT1G78390.1	81.18	85	1e-46	158	nine-cis-epoxycarotenoid dioxygenase 9
Contig101438|J12_NODE_2320967_length_328_cov_5+|D12_NODE_1755651_length_198_cov_6+	358	AT2G02790.1	48.31	118	3e-17	78.2	IQ-domain 29
Contig20185|D12_NODE_960615_length_301_cov_6+|J12_NODE_1625757_length_429_cov_5+|D12_NODE_2271673_length_191_cov_7+	533	AT4G23160.1	45.45	88	8e-23	77	cysteine-rich RLK (RECEPTOR-like protein kinase) 8
J12_NODE_634014_length_194_cov_94	224	ATCG01130.1	79.73	74	2e-33	123	Ycf1 protein
Contig71104|J12_NODE_930859_length_370_cov_7+|D12_NODE_716429_length_181_cov_11+	400	AT4G25650.1	75	60	2e-28	109	ACD1-like
J12_NODE_682856_length_232_cov_41	262	AT3G45400.1	85.96	57	1e-30	113	exostosin family protein
Contig59254|J12_NODE_425289_length_311_cov_4+|D12_NODE_2792278_length_342_cov_3+	383	AT5G48570.1	86.36	44	6e-18	80.5	FKBP-type peptidyl-prolyl cis-trans isomerase family protein
Contig78519|J12_NODE_1217916_length_294_cov_5+|D12_NODE_1260410_length_269_cov_5+	359	AT4G23660.3	52.44	82	1e-19	84	polyprenyltransferase 1
Contig103750|J12_NODE_2536304_length_342_cov_3+|D12_NODE_1592158_length_256_cov_6+	372	AT2G16190.1	55.46	119	5e-32	117
J12_NODE_1689227_length_316_cov_9	346	AT5G28950.1	51.32	76	8e-21	84
Contig55082|J12_NODE_216388_length_235_cov_5+|D12_NODE_451797_length_298_cov_4+	368	AT4G38520.2	81.82	66	3e-34	124	Protein phosphatase 2C family protein
D12_NODE_1396451_length_242_cov_3	272	AT5G18420.3	67.74	31	1e-18	55.1
Contig7328|D12_NODE_430995_length_281_cov_6+|J12_NODE_359199_length_246_cov_7+	311	AT5G19820.1	68.93	103	8e-32	120	ARM repeat superfamily protein
Contig78487|J12_NODE_1216916_length_243_cov_10+|D12_NODE_1099257_length_289_cov_12+	360	AT4G37080.3	80.56	72	7e-35	127	Protein of unknown function, DUF547
Contig73650|J12_NODE_1030996_length_193_cov_4+|D12_NODE_1404203_length_263_cov_5+	294	AT3G14520.1	48.65	74	2e-19	83.2	Terpenoid cyclases/Protein prenyltransferases superfamily protein
D12_NODE_1171881_length_469_cov_4	499	ATCG00280.1	96.08	51	2e-25	101	photosystem II reaction center protein C
Contig98758|J12_NODE_2132095_length_455_cov_13-|D12_NODE_258974_length_282_cov_10+	485	AT1G61580.1	84.34	83	5e-44	152	R-protein L3 B
Contig21948|D12_NODE_1031245_length_183_cov_19-|J12_NODE_1395155_length_183_cov_38+	213	ATCG00140.1	98.18	55	5e-16	67.8	ATP synthase subunit C family protein
D12_NODE_1108564_length_199_cov_8	229	AT4G18260.1	58.06	62	1e-20	85.9	Cytochrome b561/ferric reductase transmembrane protein family
Contig90251|J12_NODE_1696507_length_304_cov_6+|D12_NODE_448201_length_189_cov_3+	334	AT1G64060.1	63.46	104	2e-25	101	respiratory burst oxidase protein F
D12_NODE_177707_length_199_cov_98	229	ATCG01280.1	96.05	76	1e-44	155	Chloroplast Ycf2;ATPase, AAA type, core
Contig97529|J12_NODE_2062254_length_177_cov_9+|D12_NODE_1477483_length_178_cov_8+	210	AT3G27320.2	80	60	2e-25	97.8	alpha/beta-Hydrolases superfamily protein
Contig37562|D12_NODE_1677947_length_322_cov_8+|J12_NODE_1947422_length_233_cov_12+	352	AT5G26030.2	43.88	98	6e-19	82.4	ferrochelatase 1
J12_NODE_2366199_length_297_cov_7	327	AT3G16340.1	85.71	35	4e-26	68.2	pleiotropic drug resistance 1
Contig46200|D12_NODE_2132745_length_250_cov_11+|J12_NODE_310642_length_240_cov_12+	356	AT1G62970.1	52.13	94	3e-25	101	Chaperone DnaJ-domain superfamily protein
Contig11614|D12_NODE_610378_length_240_cov_9+|J12_NODE_926028_length_234_cov_7+	310	AT4G02680.1	50	102	7e-28	108	ETO1-like 1
Contig35339|D12_NODE_1580654_length_323_cov_6+|J12_NODE_2407141_length_180_cov_5+	353	AT4G23160.1	40.19	107	1e-24	99.8	cysteine-rich RLK (RECEPTOR-like protein kinase) 8
Contig66347|J12_NODE_739340_length_238_cov_3+|D12_NODE_2186752_length_212_cov_4+	288	AT5G56590.1	77.08	96	1e-49	166	O-Glycosyl hydrolases family 17 protein
D12_NODE_430892_length_322_cov_7	352	AT1G74970.1	80.72	83	2e-42	141	ribosomal protein S9
Contig36991|D12_NODE_1652093_length_235_cov_5+|J12_NODE_717362_length_211_cov_8+	265	AT4G38630.1	80.43	46	9e-17	74.3	regulatory particle non-ATPase 10
J12_NODE_539137_length_400_cov_3	430	AT4G23160.1	40.82	147	5e-29	114	cysteine-rich RLK (RECEPTOR-like protein kinase) 8
Contig73599|J12_NODE_1029356_length_326_cov_9+|D12_NODE_509478_length_312_cov_11+	356	AT2G47800.1	50	126	2e-23	96.7	multidrug resistance-associated protein 4
Contig63144|J12_NODE_602784_length_282_cov_4+|D12_NODE_2002509_length_235_cov_4+	324	AT4G37380.1	62.39	109	4e-44	152	Tetratricopeptide repeat (TPR)-like superfamily protein
Contig93900|J12_NODE_1870081_length_251_cov_9+|D12_NODE_461730_length_426_cov_13-	482	AT5G22510.1	89.47	57	2e-28	111	alkaline/neutral invertase
Contig53813|J12_NODE_140966_length_254_cov_5+|D12_NODE_2569873_length_294_cov_4+	342	AT3G19240.1	56.06	66	4e-25	69.7	Vacuolar import/degradation, Vid27-related protein
J12_NODE_713483_length_488_cov_18	518	AT5G20090.2	65	60	1e-18	78.6	Uncharacterised protein family (UPF0041)
D12_NODE_617292_length_180_cov_15	210	AT3G51030.1	82.93	41	2e-19	77.4	thioredoxin H-type 1
Contig30086|D12_NODE_1356979_length_324_cov_10+|J12_NODE_611000_length_252_cov_7+	370	AT2G48060.1	69.92	123	2e-48	169
Contig66999|J12_NODE_765956_length_268_cov_9+|D12_NODE_1416714_length_262_cov_10+	310	AT3G08550.1	59.26	81	9e-22	90.1	elongation defective 1 protein / ELD1 protein
Contig15428|D12_NODE_769331_length_323_cov_7+|J12_NODE_896815_length_240_cov_7+	390	AT3G12690.3	55.3	132	8e-39	138	AGC kinase 1.5
J12_NODE_544637_length_203_cov_21	233	AT2G01950.1	75.81	62	3e-26	102	BRI1-like 2
Contig62930|J12_NODE_593644_length_259_cov_4+|D12_NODE_2338531_length_209_cov_3+	305	AT2G16250.1	53.54	99	1e-24	99.4	Leucine-rich repeat protein kinase family protein
Contig61548|J12_NODE_533410_length_201_cov_13+|D12_NODE_80199_length_198_cov_13+	231	AT3G49050.1	82.22	45	6e-21	86.3	alpha/beta-Hydrolases superfamily protein
D12_NODE_1279565_length_274_cov_5	304	AT2G22620.1	66.67	42	1e-18	69.3	Rhamnogalacturonate lyase family protein
Contig66811|J12_NODE_757767_length_241_cov_6+|D12_NODE_1483693_length_232_cov_9+	271	AT1G05600.2	54.44	90	4e-28	106	Tetratricopeptide repeat (TPR)-like superfamily protein
Contig78139|J12_NODE_1202806_length_506_cov_5-|D12_NODE_693351_length_235_cov_7+	536	AT1G06410.1	72.47	178	1e-80	258	trehalose-phosphatase/synthase 7
Contig83551|J12_NODE_1414033_length_364_cov_7+|D12_NODE_2384023_length_293_cov_5-	480	AT5G43810.2	70.15	67	2e-17	80.1	Stabilizer of iron transporter SufD / Polynucleotidyl transferase
Contig20898|D12_NODE_989692_length_170_cov_5+|J12_NODE_885238_length_227_cov_9+	264	AT3G26120.1	81.4	43	2e-16	74.7	terminal EAR1-like 1
Contig27048|D12_NODE_1231986_length_376_cov_10+|J12_NODE_1119820_length_353_cov_11+	422	AT1G19600.1	73.58	53	6e-26	84	pfkB-like carbohydrate kinase family protein
Contig38152|D12_NODE_1705760_length_321_cov_7-|J12_NODE_1972445_length_210_cov_8+	351	AT1G06570.1	86.11	108	5e-64	204	phytoene desaturation 1
D12_NODE_1210236_length_311_cov_12	341	AT5G24900.1	53.49	86	2e-31	116	cytochrome P450, family 714, subfamily A, polypeptide 2
Contig17600|D12_NODE_856877_length_283_cov_4+|J12_NODE_182448_length_252_cov_8+	313	AT3G07840.1	60.94	64	2e-25	85.9	Pectin lyase-like superfamily protein
Contig49874|D12_NODE_2421788_length_256_cov_6+|J12_NODE_1544598_length_250_cov_6+	317	AT3G56200.1	44.76	105	1e-21	89	Transmembrane amino acid transporter family protein
D12_NODE_995825_length_322_cov_7	352	AT3G02750.2	55.56	117	4e-26	102	Protein phosphatase 2C family protein
Contig5266|D12_NODE_331585_length_478_cov_13-|J12_NODE_232772_length_233_cov_13+	508	AT1G08980.1	59.32	118	5e-27	101	amidase 1
J12_NODE_1327969_length_204_cov_4	234	AT4G00750.1	77.55	49	6e-21	87	S-adenosyl-L-methionine-dependent methyltransferases superfamily protein
J12_NODE_49990_length_242_cov_5	272	AT2G34190.1	82.69	52	5e-22	90.1	Xanthine/uracil permease family protein
Contig79647|J12_NODE_1260899_length_202_cov_15+|D12_NODE_1055989_length_225_cov_6+	304	AT2G26680.1	73.2	97	6e-47	155
J12_NODE_2588301_length_216_cov_4	246	AT1G21250.1	68.66	67	3e-24	96.7	cell wall-associated kinase
Contig61880|J12_NODE_547772_length_404_cov_4+|D12_NODE_1421497_length_288_cov_5+	434	AT5G50170.1	73.96	96	3e-44	157	C2 calcium/lipid-binding and GRAM domain containing protein
J12_NODE_2741179_length_629_cov_2	659	AT5G04430.1	78.26	69	4e-31	118	binding to TOMV RNA 1L (long form)
J12_NODE_995176_length_283_cov_12	313	AT1G32930.1	58.24	91	4e-27	103	Galactosyltransferase family protein
Contig90023|J12_NODE_1687284_length_322_cov_5+|D12_NODE_889027_length_223_cov_8+	370	AT4G23160.1	37.07	116	7e-22	92	cysteine-rich RLK (RECEPTOR-like protein kinase) 8
D12_NODE_1643684_length_199_cov_10	229	AT1G03080.1	65.33	75	2e-21	89	kinase interacting (KIP1-like) family protein
Contig6520|D12_NODE_392202_length_244_cov_5+|J12_NODE_614760_length_209_cov_5+	274	ATMG00860.1	46.67	90	7e-20	80.5	DNA/RNA polymerases superfamily protein
Contig101388|J12_NODE_2317601_length_249_cov_5+|D12_NODE_1633456_length_213_cov_7+	283	AT5G35550.1	78.85	52	1e-21	86.7	Duplicated homeodomain-like superfamily protein
Contig70604|J12_NODE_910593_length_487_cov_15-|D12_NODE_771988_length_313_cov_12+	517	AT4G19220.1	43.79	169	5e-35	131	Tetratricopeptide repeat (TPR)-like superfamily protein
Contig20748|D12_NODE_983167_length_284_cov_5+|J12_NODE_2614012_length_226_cov_5+	314	AT1G61820.3	75	44	9e-17	75.1	beta glucosidase 46
Contig2194|D12_NODE_161586_length_262_cov_6+|J12_NODE_475908_length_294_cov_6+	418	AT1G48090.1	63.08	65	2e-31	97.8	calcium-dependent lipid-binding family protein
Contig68210|J12_NODE_812861_length_382_cov_8+|D12_NODE_148931_length_256_cov_8+	412	AT5G03555.1	77.78	126	2e-63	207	permease, cytosine/purines, uracil, thiamine, allantoin family protein
Contig18113|D12_NODE_877772_length_275_cov_6+|J12_NODE_855512_length_308_cov_9+	352	AT4G12420.2	89.36	47	3e-22	92	Cupredoxin superfamily protein
Contig23079|D12_NODE_1076906_length_435_cov_20-|J12_NODE_214458_length_215_cov_14+	465	AT2G17970.1	54.55	66	5e-18	81.3	2-oxoglutarate (2OG) and Fe(II)-dependent oxygenase superfamily protein
Contig69569|J12_NODE_868559_length_328_cov_7+|D12_NODE_1078099_length_298_cov_6+	368	AT1G03920.1	83.61	61	1e-27	107	Protein kinase family protein
D12_NODE_1117925_length_193_cov_7	223	AT1G30200.2	84.31	51	3e-22	88.6	F-box family protein
Contig62687|J12_NODE_583539_length_367_cov_13+|D12_NODE_290307_length_345_cov_21-	530	AT1G09970.2	63.64	176	4e-63	211	Leucine-rich receptor-like protein kinase family protein
Contig75579|J12_NODE_1103708_length_361_cov_13+|D12_NODE_499537_length_183_cov_10-	391	AT4G36220.1	36.59	123	9e-25	99.4	ferulic acid 5-hydroxylase 1
Contig21515|D12_NODE_1014079_length_450_cov_14-|J12_NODE_128807_length_176_cov_6+	480	AT3G61760.1	94.74	38	1e-17	80.5	DYNAMIN-like 1B
Contig52880|J12_NODE_74625_length_289_cov_9+|D12_NODE_703101_length_266_cov_8+	319	AT1G33140.1	80.82	73	8e-39	131	Ribosomal protein L6 family
Contig33144|D12_NODE_1484909_length_216_cov_9+|J12_NODE_1154542_length_241_cov_11+	280	AT2G27110.3	61.29	93	7e-24	96.3	FAR1-related sequence 3
Contig81657|J12_NODE_1338419_length_322_cov_8+|D12_NODE_1343629_length_206_cov_10+	364	AT2G27110.2	50	104	9e-31	117	FAR1-related sequence 3
Contig86910|J12_NODE_1553151_length_264_cov_16+|D12_NODE_487230_length_417_cov_17+|J12_NODE_450058_length_245_cov_14+	539	AT4G12420.2	83.08	130	5e-68	220	Cupredoxin superfamily protein
J12_NODE_1878425_length_225_cov_4	255	AT4G27780.1	65.31	49	7e-18	77	acyl-CoA binding protein 2
Contig49335|D12_NODE_2369214_length_318_cov_3+|J12_NODE_1190467_length_397_cov_5+	495	AT5G56580.1	89.19	74	1e-39	139	MAP kinase kinase 6
Contig81287|J12_NODE_1324155_length_232_cov_5+|D12_NODE_2211304_length_203_cov_7+	302	AT1G78130.1	76.83	82	1e-29	111	Major facilitator superfamily protein
Contig86624|J12_NODE_1540056_length_825_cov_4+|D12_NODE_457455_length_356_cov_8-	901	AT5G42020.1	83.97	131	3e-44	160	Heat shock protein 70 (Hsp 70) family protein
Contig14197|D12_NODE_719761_length_340_cov_11+|J12_NODE_112926_length_183_cov_18+	370	AT1G25480.1	57.35	68	3e-22	92	Aluminium activated malate transporter family protein
Contig93861|J12_NODE_1868285_length_186_cov_10+|D12_NODE_1580133_length_199_cov_11+	290	AT5G56110.1	94.74	38	2e-20	83.6	myb domain protein 103
D12_NODE_1310694_length_172_cov_5	202	AT1G53420.1	77.61	67	4e-32	119	Leucine-rich repeat transmembrane protein kinase
Contig56765|J12_NODE_304913_length_419_cov_20-|D12_NODE_2061011_length_171_cov_15+	449	AT5G27470.1	82.09	67	2e-32	120	seryl-tRNA synthetase / serine--tRNA ligase
J12_NODE_725525_length_225_cov_12	255	AT5G57330.1	58.18	55	2e-18	77.8	Galactose mutarotase-like superfamily protein
D12_NODE_483517_length_324_cov_5	354	AT1G08060.2	45.61	114	1e-28	112	ATP-dependent helicase family protein
Contig94356|J12_NODE_1893116_length_455_cov_16-|D12_NODE_1042158_length_284_cov_13+	485	AT4G02550.3	74.6	63	1e-26	103
Contig89678|J12_NODE_1672894_length_255_cov_7+|D12_NODE_590247_length_391_cov_6+	440	AT4G29360.2	67.81	146	1e-68	218	O-Glycosyl hydrolases family 17 protein
J12_NODE_602504_length_349_cov_7	379	AT2G31270.1	76.12	67	3e-29	112	homolog of yeast CDT1 A
D12_NODE_735927_length_199_cov_5	229	AT5G10490.3	89.29	56	4e-31	115	MSCS-like 2
D12_NODE_36360_length_195_cov_10	225	AT4G03230.1	78.18	55	1e-24	97.8	S-locus lectin protein kinase family protein
Contig40518|D12_NODE_1818495_length_183_cov_13+|J12_NODE_396218_length_203_cov_11+	233	AT3G48670.2	51.25	80	2e-17	77	XH/XS domain-containing protein
D12_NODE_201858_length_201_cov_7	231	AT5G61790.1	80.49	41	2e-16	73.9	calnexin 1
D12_NODE_80077_length_495_cov_12	525	AT5G41460.1	84.67	137	1e-80	251	Protein of unknown function (DUF604)
Contig82490|J12_NODE_1372752_length_308_cov_3+|D12_NODE_1148526_length_263_cov_3+	362	AT5G22750.1	56.32	87	3e-22	93.2	DNA/RNA helicase protein
J12_NODE_1716308_length_203_cov_8	233	AT4G13730.2	76.6	47	2e-19	81.6	Ypt/Rab-GAP domain of gyp1p superfamily protein
J12_NODE_696575_length_255_cov_5	285	ATMG00860.1	50	94	7e-28	101	DNA/RNA polymerases superfamily protein
Contig47380|D12_NODE_2212798_length_291_cov_5+|J12_NODE_550826_length_332_cov_6+	367	AT1G05230.4	57.29	96	8e-30	114	homeodomain GLABROUS 2
Contig53780|J12_NODE_138900_length_280_cov_7+|D12_NODE_330178_length_243_cov_8+	321	AT2G37290.2	48.62	109	4e-19	83.6	Ypt/Rab-GAP domain of gyp1p superfamily protein
Contig20026|D12_NODE_953993_length_326_cov_4+|J12_NODE_2658152_length_198_cov_3+	356	AT1G13210.1	60.2	98	1e-23	97.1	autoinhibited Ca2+/ATPase II
D12_NODE_2465343_length_289_cov_10	319	AT4G18270.1	62.5	56	7e-18	79	translocase 11
J12_NODE_32851_length_175_cov_8	205	AT1G74360.1	70.59	68	6e-27	104	Leucine-rich repeat protein kinase family protein
Contig57757|J12_NODE_352224_length_217_cov_8+|D12_NODE_1862829_length_198_cov_9+	296	AT4G25230.2	58.9	73	8e-18	79	RPM1 interacting protein 2
Contig25844|D12_NODE_1186151_length_262_cov_6+|J12_NODE_606249_length_290_cov_6+	341	AT5G48450.1	53.51	114	7e-25	99.8	SKU5 similar 3
Contig34335|D12_NODE_1536825_length_281_cov_4+|J12_NODE_1887142_length_195_cov_6+	311	AT1G55020.1	64.38	73	2e-24	98.6	lipoxygenase 1
Contig14621|D12_NODE_737017_length_370_cov_5+|J12_NODE_417530_length_263_cov_6+	400	AT5G26780.1	93.02	43	6e-28	91.3	serine hydroxymethyltransferase 2
D12_NODE_980005_length_303_cov_6	333	AT5G67230.1	71.43	63	3e-24	97.1	Nucleotide-diphospho-sugar transferases superfamily protein
Contig29093|D12_NODE_1316041_length_179_cov_4-|J12_NODE_2272032_length_179_cov_4+	209	AT1G32860.1	75.36	69	7e-31	112	Glycosyl hydrolase superfamily protein
D12_NODE_307334_length_281_cov_6	311	AT4G14850.1	67.96	103	1e-42	148	Pentatricopeptide repeat (PPR) superfamily protein
J12_NODE_277401_length_379_cov_9	409	AT1G69670.1	80.6	134	4e-70	226	cullin 3B
Contig41905|D12_NODE_1885851_length_243_cov_3+|J12_NODE_994076_length_251_cov_4+	304	AT1G48120.1	38.71	93	2e-16	75.5	hydrolases;protein serine/threonine phosphatases
Contig32027|D12_NODE_1438207_length_243_cov_4+|J12_NODE_1348752_length_225_cov_5+	273	AT4G13880.1	60	90	2e-27	105	receptor like protein 48
Contig81616|J12_NODE_1336638_length_308_cov_6+|D12_NODE_695901_length_208_cov_9+	338	AT2G41700.2	88.24	34	2e-18	62.4	ATP-binding cassette A1
D12_NODE_1377009_length_265_cov_8	295	AT4G00740.1	84.06	69	2e-38	136	S-adenosyl-L-methionine-dependent methyltransferases superfamily protein
Contig16063|D12_NODE_795882_length_338_cov_10+|J12_NODE_684734_length_430_cov_8-|D12_NODE_788578_length_212_cov_11+	605	AT3G50620.1	82.35	68	1e-40	118	P-loop containing nucleoside triphosphate hydrolases superfamily protein
Contig67029|J12_NODE_767125_length_369_cov_19+|D12_NODE_1032410_length_352_cov_10-	536	AT4G01840.1	75	176	5e-74	231	Ca2+ activated outward rectifying K+ channel 5
Contig18697|D12_NODE_901268_length_262_cov_9+|J12_NODE_1907999_length_250_cov_12+	344	AT4G23440.1	74.31	109	3e-55	186	Disease resistance protein (TIR-NBS class)
J12_NODE_1063653_length_327_cov_5	357	ATMG01250.1	37.25	102	4e-17	73.6	RNA-directed DNA polymerase (reverse transcriptase)
Contig28777|D12_NODE_1302786_length_509_cov_5-|J12_NODE_937641_length_417_cov_8+	539	AT5G64840.1	77.1	131	2e-47	165	general control non-repressible 5
J12_NODE_1359280_length_220_cov_4	250	AT3G10330.1	90	60	4e-33	118	Cyclin-like family protein
Contig22383|D12_NODE_1049463_length_355_cov_5+|J12_NODE_1873569_length_242_cov_6+	385	AT4G09510.2	89.04	73	3e-41	144	cytosolic invertase 2
J12_NODE_1710667_length_529_cov_4	559	AT3G22320.1	66.67	57	3e-20	85.9	Eukaryotic rpb5 RNA polymerase subunit family protein
Contig13563|D12_NODE_694144_length_394_cov_4+|J12_NODE_1312924_length_287_cov_5+	428	AT5G23110.1	80.99	142	2e-76	251	Zinc finger, C3HC4 type (RING finger) family protein
Contig17017|D12_NODE_834486_length_218_cov_3+|J12_NODE_2787864_length_203_cov_3+	295	AT3G19000.1	73.4	94	1e-36	129	2-oxoglutarate (2OG) and Fe(II)-dependent oxygenase superfamily protein
Contig21623|D12_NODE_1018793_length_284_cov_3+|J12_NODE_2597206_length_257_cov_3+	332	AT2G13290.2	69.37	111	4e-50	165	beta-1,4-N-acetylglucosaminyltransferase family protein
Contig81094|J12_NODE_1317127_length_294_cov_6+|D12_NODE_918462_length_318_cov_4+	360	AT2G01050.1	32.73	110	6e-18	79.7	zinc ion binding;nucleic acid binding
Contig9971|D12_NODE_543565_length_312_cov_7+|J12_NODE_699527_length_257_cov_5+	342	AT1G07510.1	69	100	1e-43	153	FTSH protease 10
Contig65370|J12_NODE_697587_length_403_cov_18+|D12_NODE_417048_length_171_cov_28+	433	AT5G46060.1	56.92	130	2e-37	130	Protein of unknown function, DUF599
Contig7474|D12_NODE_438707_length_219_cov_4+|J12_NODE_2591769_length_366_cov_7+	398	AT3G20015.1	60.61	132	2e-40	142	Eukaryotic aspartyl protease family protein
Contig3772|D12_NODE_252094_length_297_cov_6+|J12_NODE_1982223_length_261_cov_7+	327	AT1G76950.1	79.82	109	5e-59	197	Regulator of chromosome condensation (RCC1) family with FYVE zinc finger domain
Contig29916|D12_NODE_1350321_length_186_cov_5+|J12_NODE_1814153_length_269_cov_11+	360	AT5G15580.1	45.54	101	4e-18	81.3	longifolia1
J12_NODE_1734092_length_185_cov_12	215	AT2G18900.1	92.11	38	4e-17	75.9	Transducin/WD40 repeat-like superfamily protein
Contig43014|D12_NODE_1944090_length_196_cov_5+|J12_NODE_2005096_length_272_cov_6+	310	AT5G49710.2	63.08	65	6e-19	79.3
Contig96847|J12_NODE_2024264_length_305_cov_3+|D12_NODE_1228867_length_221_cov_3+	335	AT5G05520.1	58.41	113	1e-40	142	Outer membrane OMP85 family protein
Contig72944|J12_NODE_1003707_length_474_cov_11-|D12_NODE_385052_length_230_cov_9+	504	AT1G50360.1	82.86	70	7e-21	90.9	P-loop containing nucleoside triphosphate hydrolases superfamily protein
J12_NODE_303130_length_331_cov_17	361	AT5G64290.1	90.83	120	3e-67	215	dicarboxylate transport 2.1
Contig38104|D12_NODE_1703693_length_276_cov_7+|J12_NODE_265607_length_219_cov_9+	306	AT5G35750.1	64.89	94	1e-34	127	histidine kinase 2
Contig100835|J12_NODE_2275483_length_232_cov_13+|D12_NODE_1788472_length_214_cov_16+	275	AT4G13430.1	72.22	54	6e-20	84.3	isopropyl malate isomerase large subunit 1
Contig59094|J12_NODE_416214_length_427_cov_6-|D12_NODE_1119540_length_284_cov_3+	457	AT3G13080.4	73.61	144	4e-70	230	multidrug resistance-associated protein 3
J12_NODE_291638_length_192_cov_6	222	AT5G57330.1	66.07	56	3e-21	85.5	Galactose mutarotase-like superfamily protein
Contig37682|D12_NODE_1684149_length_360_cov_4+|J12_NODE_830395_length_211_cov_5+	404	AT3G24760.1	61.19	134	3e-35	127	Galactose oxidase/kelch repeat superfamily protein
Contig56755|J12_NODE_304256_length_236_cov_5+|D12_NODE_2447637_length_234_cov_5+	293	AT4G23160.1	39.56	91	2e-16	75.9	cysteine-rich RLK (RECEPTOR-like protein kinase) 8
Contig17275|D12_NODE_845198_length_284_cov_9+|J12_NODE_1063363_length_192_cov_8+	314	AT3G07410.1	62.5	104	3e-38	130	RAB GTPase homolog A5B
J12_NODE_1444222_length_218_cov_8	248	AT4G23160.1	42.68	82	4e-18	79.7	cysteine-rich RLK (RECEPTOR-like protein kinase) 8
J12_NODE_1055795_length_255_cov_13	285	AT3G01400.1	68.85	61	4e-23	91.7	ARM repeat superfamily protein
Contig98944|J12_NODE_2145642_length_219_cov_4+|D12_NODE_1931277_length_170_cov_4+	249	AT5G62680.1	73.17	82	3e-39	137	Major facilitator superfamily protein
Contig62827|J12_NODE_589300_length_276_cov_12+|D12_NODE_306929_length_209_cov_13+	307	AT4G31020.2	70.67	75	3e-32	116	alpha/beta-Hydrolases superfamily protein
Contig44870|D12_NODE_2051730_length_324_cov_8+|J12_NODE_1232684_length_191_cov_7+	354	AT3G46570.1	54.55	77	2e-24	96.7	Glycosyl hydrolase superfamily protein
Contig60923|J12_NODE_503826_length_177_cov_12+|D12_NODE_774482_length_246_cov_27-	326	AT5G06430.1	55.24	105	1e-28	105	Thioredoxin superfamily protein
Contig97695|J12_NODE_2071228_length_336_cov_3+|D12_NODE_1874136_length_342_cov_5-	457	AT3G47570.1	34.13	167	3e-17	79.7	Leucine-rich repeat protein kinase family protein
Contig30831|D12_NODE_1388590_length_270_cov_7+|J12_NODE_1742152_length_459_cov_6+	489	AT3G26600.1	53.57	84	1e-22	95.1	armadillo repeat only 4
Contig24057|D12_NODE_1113973_length_275_cov_3+|J12_NODE_1290096_length_191_cov_6+	305	AT5G60160.1	49.47	95	4e-20	85.1	Zn-dependent exopeptidases superfamily protein
Contig75793|J12_NODE_1112269_length_376_cov_6-|D12_NODE_1460161_length_186_cov_3+	406	AT3G57870.1	87.88	33	2e-24	66.2	sumo conjugation enzyme 1
D12_NODE_1757084_length_305_cov_6	335	AT1G75010.1	83.93	56	4e-33	123	GTP binding
Contig42230|D12_NODE_1903360_length_300_cov_7+|J12_NODE_840753_length_247_cov_7+	346	AT1G21230.1	67.83	115	5e-35	128	wall associated kinase 5
D12_NODE_1919512_length_309_cov_8	339	AT5G53460.3	77.97	59	5e-26	103	NADH-dependent glutamate synthase 1
Contig47913|D12_NODE_2253232_length_302_cov_4+|J12_NODE_796293_length_199_cov_4+	332	AT5G48930.1	91.89	37	1e-19	84	hydroxycinnamoyl-CoA shikimate/quinate hydroxycinnamoyl transferase
D12_NODE_883042_length_202_cov_10	232	AT3G14067.1	67.95	78	6e-28	107	Subtilase family protein
J12_NODE_71887_length_337_cov_9	367	AT3G28345.1	63.11	122	1e-41	149	ABC transporter family protein
Contig34504|D12_NODE_1545112_length_327_cov_6+|J12_NODE_1253722_length_308_cov_5+	357	AT3G09090.3	90.62	32	1e-26	68.9	defective in exine formation protein (DEX1)
Contig6355|D12_NODE_384398_length_222_cov_3+|J12_NODE_2430385_length_615_cov_2+	655	AT1G24430.1	62.32	69	1e-23	98.6	HXXXD-type acyl-transferase family protein
Contig83376|J12_NODE_1407105_length_411_cov_13+|D12_NODE_1481814_length_285_cov_12-	445	AT3G01490.1	86.96	69	2e-37	134	Protein kinase superfamily protein
Contig31466|D12_NODE_1414190_length_246_cov_6+|J12_NODE_968229_length_226_cov_10+	295	AT5G46090.1	48.19	83	5e-20	82	Protein of unknown function (DUF679)
Contig9906|D12_NODE_541193_length_294_cov_4+|J12_NODE_1151171_length_175_cov_5+	356	ATMG00310.1	43.48	92	8e-19	78.6	RNA-directed DNA polymerase (reverse transcriptase)-related family protein
Contig91707|J12_NODE_1762053_length_372_cov_4+|D12_NODE_296346_length_338_cov_11-	527	AT3G12580.1	86.23	167	7e-98	300	heat shock protein 70
Contig58059|J12_NODE_367803_length_354_cov_5+|D12_NODE_1298752_length_314_cov_3+	384	AT1G65580.1	78.57	42	9e-19	83.6	Endonuclease/exonuclease/phosphatase family protein
Contig100961|J12_NODE_2284595_length_357_cov_3+|D12_NODE_1814983_length_172_cov_4+	387	AT3G25690.3	93.44	61	6e-32	121	Hydroxyproline-rich glycoprotein family protein
D12_NODE_1916220_length_286_cov_3	316	AT5G18860.1	75.36	69	3e-28	109	inosine-uridine preferring nucleoside hydrolase family protein
J12_NODE_2235629_length_263_cov_6	293	AT2G23740.2	49.48	97	5e-21	89	nucleic acid binding;sequence-specific DNA binding transcription factors;zinc ion binding
Contig96768|J12_NODE_2020398_length_287_cov_3+|D12_NODE_855664_length_248_cov_4-	424	AT1G19720.1	60.28	141	8e-54	183	Pentatricopeptide repeat (PPR-like) superfamily protein
Contig10865|D12_NODE_579935_length_296_cov_21-|J12_NODE_419538_length_197_cov_17+	326	AT5G23570.1	52.44	82	3e-19	83.6	XS domain-containing protein / XS zinc finger domain-containing protein-related
Contig46460|D12_NODE_2149222_length_239_cov_5-|J12_NODE_1218320_length_205_cov_6+	269	AT2G35840.3	64.52	62	2e-21	87.4	Sucrose-6F-phosphate phosphohydrolase family protein
Contig22709|D12_NODE_1063505_length_304_cov_4+|J12_NODE_1765329_length_186_cov_7+	334	AT3G10915.5	66.67	51	6e-17	74.3	Reticulon family protein
J12_NODE_1493607_length_236_cov_8	266	AT5G63180.1	71.25	80	5e-39	136	Pectin lyase-like superfamily protein
Contig70027|J12_NODE_886992_length_195_cov_5+|D12_NODE_1715179_length_182_cov_3+	249	AT1G03230.1	59.04	83	4e-28	105	Eukaryotic aspartyl protease family protein
Contig20564|D12_NODE_975256_length_375_cov_11-|J12_NODE_705895_length_248_cov_8+	405	AT4G31940.1	46.27	134	1e-33	124	cytochrome P450, family 82, subfamily C, polypeptide 4
J12_NODE_1023116_length_187_cov_5	217	AT2G38940.1	80.95	63	2e-28	107	phosphate transporter 1;4
J12_NODE_132454_length_394_cov_15	424	AT2G03340.1	73.49	83	1e-35	129	WRKY DNA-binding protein 3
J12_NODE_1299632_length_199_cov_9	229	AT4G35580.3	74.19	62	5e-27	103	NAC transcription factor-like 9
Contig60480|J12_NODE_482919_length_382_cov_6-|D12_NODE_2022749_length_442_cov_5+	496	AT5G23740.1	62.5	56	6e-16	72.4	ribosomal protein S11-beta
J12_NODE_1771074_length_202_cov_6	232	AT4G23010.3	85.33	75	1e-28	106	UDP-galactose transporter 2
D12_NODE_590144_length_273_cov_5	303	AT4G24860.1	61.22	98	3e-28	109	P-loop containing nucleoside triphosphate hydrolases superfamily protein
D12_NODE_1646264_length_281_cov_9	311	AT3G18730.1	65.05	103	3e-33	124	tetratricopeptide repeat (TPR)-containing protein
J12_NODE_1556907_length_223_cov_13	253	AT3G03940.1	60.24	83	4e-25	99.4	Protein kinase family protein
J12_NODE_461266_length_324_cov_4	354	ATMG00860.1	48.42	95	8e-28	102	DNA/RNA polymerases superfamily protein
D12_NODE_61912_length_227_cov_6	257	AT4G26760.1	78.57	42	1e-17	77.8	microtubule-associated protein 65-2
J12_NODE_196846_length_228_cov_40	258	AT1G60500.1	50	78	3e-19	82.8	Dynamin related protein 4C
D12_NODE_228506_length_231_cov_9	261	AT1G20510.2	64.37	87	7e-32	116	OPC-8:0 CoA ligase1
D12_NODE_972567_length_313_cov_5	343	AT5G14170.1	82.3	113	2e-61	199	SWIB/MDM2 domain superfamily protein
J12_NODE_1020258_length_170_cov_7	200	AT1G76040.1	73.58	53	1e-18	77.8	calcium-dependent protein kinase 29
Contig90552|J12_NODE_1709635_length_176_cov_6+|D12_NODE_1828964_length_207_cov_8+	250	ATCG00190.1	76.06	71	2e-27	106	RNA polymerase subunit beta
Contig41065|D12_NODE_1843485_length_283_cov_9+|J12_NODE_619724_length_267_cov_9+	334	AT1G14685.3	83.33	48	4e-23	91.7	basic pentacysteine 2
D12_NODE_970857_length_284_cov_6	314	AT5G16510.2	59.62	104	7e-44	148	Alpha-1,4-glucan-protein synthase family protein
Contig101619|J12_NODE_2336237_length_588_cov_5+|D12_NODE_2426969_length_268_cov_3+	655	AT1G06140.1	64.46	121	9e-49	169	Pentatricopeptide repeat (PPR) superfamily protein
D12_NODE_694196_length_293_cov_4	323	AT1G69440.1	71.03	107	2e-50	172	Argonaute family protein
Contig52238|J12_NODE_23814_length_463_cov_16-|D12_NODE_1573871_length_433_cov_15+	527	AT4G18780.1	72.73	66	3e-25	103	cellulose synthase family protein
D12_NODE_1151568_length_276_cov_4	306	AT1G06840.1	91.07	56	9e-28	108	Leucine-rich repeat protein kinase family protein
D12_NODE_1966756_length_219_cov_3	249	AT3G43300.2	56.58	76	9e-18	79	HOPM interactor 7
Contig97608|J12_NODE_2066560_length_249_cov_11+|D12_NODE_736073_length_394_cov_23-	455	AT5G01140.1	35.37	147	1e-15	74.3	Protein of unknown function (DUF674)
D12_NODE_1902189_length_308_cov_7	338	AT5G46290.3	86.11	36	2e-23	72.8	3-ketoacyl-acyl carrier protein synthase I
Contig8199|D12_NODE_469489_length_633_cov_7-|J12_NODE_746824_length_196_cov_5+|J12_NODE_746825_length_380_cov_8+	663	AT4G23160.1	36.87	217	7e-39	145	cysteine-rich RLK (RECEPTOR-like protein kinase) 8
Contig71527|J12_NODE_947447_length_394_cov_13+|D12_NODE_1315182_length_298_cov_16+	424	AT1G03060.1	73.68	133	1e-65	219	Beige/BEACH domain ;WD domain, G-beta repeat protein
J12_NODE_1862701_length_251_cov_5	281	AT2G33820.1	71.74	46	3e-18	77.4	Mitochondrial substrate carrier family protein
Contig30701|D12_NODE_1382885_length_254_cov_6+|J12_NODE_846482_length_668_cov_10+|D12_NODE_649383_length_210_cov_6+	703	AT4G00630.2	95.74	47	4e-22	96.7	K+ efflux antiporter 2
J12_NODE_222255_length_240_cov_25	270	AT1G04700.1	95.24	42	6e-21	88.2	PB1 domain-containing protein tyrosine kinase
Contig92778|J12_NODE_1813545_length_249_cov_4+|D12_NODE_1357963_length_277_cov_4+	311	AT1G18590.1	45.24	42	2e-16	45.4	sulfotransferase 17
Contig98279|J12_NODE_2106237_length_331_cov_9+|D12_NODE_3341_length_334_cov_7+	400	AT3G18520.2	47.54	61	2e-16	50.8	histone deacetylase 15
D12_NODE_1551770_length_232_cov_7	262	AT3G19640.1	87.5	48	2e-19	82.4	magnesium transporter 4
J12_NODE_1509986_length_171_cov_3	201	AT1G21270.1	61.02	59	8e-20	83.6	wall-associated kinase 2
Contig89919|J12_NODE_1682584_length_358_cov_5+|D12_NODE_1437129_length_187_cov_6-	397	AT5G03940.1	60.87	115	2e-33	123	chloroplast signal recognition particle 54 kDa subunit
Contig16816|D12_NODE_825993_length_340_cov_10+|J12_NODE_822895_length_199_cov_15+	370	AT3G25690.3	53.92	102	1e-22	94.4	Hydroxyproline-rich glycoprotein family protein
D12_NODE_1278274_length_376_cov_5	406	AT5G48570.1	52.38	63	7e-18	70.9	FKBP-type peptidyl-prolyl cis-trans isomerase family protein
J12_NODE_1341533_length_253_cov_4	283	AT5G45050.1	46.81	94	2e-24	98.6	Disease resistance protein (TIR-NBS-LRR class)
Contig39577|D12_NODE_1771798_length_174_cov_3+|J12_NODE_1274856_length_181_cov_3+	211	AT1G75820.1	56.52	69	8e-17	75.1	Leucine-rich receptor-like protein kinase family protein
Contig27493|D12_NODE_1251054_length_286_cov_9+|J12_NODE_1568011_length_214_cov_10+	316	AT5G43560.2	77.91	86	7e-40	142	TRAF-like superfamily protein
J12_NODE_2556177_length_204_cov_3	234	AT2G48121.2	87.04	54	2e-30	105
J12_NODE_1108840_length_329_cov_4	359	ATMG00860.1	34.71	121	1e-16	72.8	DNA/RNA polymerases superfamily protein
Contig101413|J12_NODE_2319244_length_285_cov_9+|D12_NODE_98996_length_506_cov_13-	538	AT4G36710.1	61.14	175	4e-59	194	GRAS family transcription factor
D12_NODE_166279_length_187_cov_54	217	AT1G24793.2	69.12	68	2e-26	99	UDP-3-O-acyl N-acetylglycosamine deacetylase family protein
D12_NODE_1633034_length_199_cov_9	229	AT4G23160.1	49.28	69	3e-19	82.8	cysteine-rich RLK (RECEPTOR-like protein kinase) 8
J12_NODE_683264_length_211_cov_32	241	AT3G55800.1	91.18	68	2e-37	131	sedoheptulose-bisphosphatase
Contig56693|J12_NODE_300777_length_214_cov_11+|D12_NODE_998706_length_171_cov_12+	244	AT4G35800.1	95.08	61	3e-34	126	RNA polymerase II large subunit
D12_NODE_1913728_length_244_cov_3	274	AT5G16280.2	67.35	49	8e-17	76.3	Tetratricopeptide repeat (TPR)-like superfamily protein
Contig70359|J12_NODE_900796_length_338_cov_9+|D12_NODE_1209676_length_189_cov_7+	422	AT5G52510.1	56.21	153	1e-46	161	SCARECROW-like 8
Contig52131|J12_NODE_13107_length_476_cov_19-|D12_NODE_1036721_length_416_cov_14+	506	AT3G55780.1	55.7	158	5e-38	137	Glycosyl hydrolase superfamily protein
Contig5599|D12_NODE_347570_length_175_cov_6+|J12_NODE_945079_length_298_cov_6+	328	AT2G20050.2	49.59	121	5e-28	109	protein serine/threonine phosphatases;protein kinases;catalytics;cAMP-dependent protein kinase regulators;ATP binding;protein serine/threonine phosphatases
Contig58859|J12_NODE_403831_length_313_cov_26+|D12_NODE_931116_length_370_cov_14-	502	AT2G45420.1	82.5	40	3e-16	73.9	LOB domain-containing protein 18
J12_NODE_1752409_length_235_cov_4	265	AT2G15290.1	75	52	5e-20	82.4	translocon at inner membrane of chloroplasts 21
Contig96116|J12_NODE_1984154_length_226_cov_3+|D12_NODE_712534_length_503_cov_7+|J12_NODE_970679_length_209_cov_10+	561	AT3G44900.1	50	72	8e-19	85.1	cation/H+ exchanger 4
Contig30890|D12_NODE_1391447_length_201_cov_9+|J12_NODE_225348_length_279_cov_48+	316	AT5G24090.1	71.43	105	1e-40	139	chitinase A
J12_NODE_1564846_length_195_cov_8	225	AT5G10630.2	75.44	57	9e-21	86.3	Translation elongation factor EF1A/initiation factor IF2gamma family protein
Contig38624|D12_NODE_1726972_length_234_cov_9+|J12_NODE_2059067_length_549_cov_4+	582	AT4G34660.3	58.33	60	8e-17	77	SH3 domain-containing protein
Contig62883|J12_NODE_591494_length_229_cov_5+|D12_NODE_574470_length_338_cov_11+|J12_NODE_591493_length_283_cov_14-	580	AT3G11760.1	53.41	176	1e-48	169
D12_NODE_118160_length_299_cov_9	329	AT4G30360.1	65.38	104	3e-40	142	cyclic nucleotide-gated channel 17
J12_NODE_2150621_length_283_cov_4	313	AT3G02570.1	75	56	2e-17	77.4	Mannose-6-phosphate isomerase, type I
Contig73222|J12_NODE_1014339_length_481_cov_10-|D12_NODE_1619424_length_359_cov_8+	511	AT5G19280.2	66.67	57	1e-23	79.7	kinase associated protein phosphatase
D12_NODE_1069672_length_230_cov_11	260	AT2G26910.1	77.78	63	4e-30	114	pleiotropic drug resistance 4
Contig74704|J12_NODE_1070268_length_324_cov_3+|D12_NODE_1455369_length_608_cov_3+	733	AT1G58440.1	82.67	75	1e-37	139	FAD/NAD(P)-binding oxidoreductase family protein
D12_NODE_1515609_length_185_cov_5	215	AT5G66760.1	88.37	43	1e-19	83.2	succinate dehydrogenase 1-1
Contig53035|J12_NODE_86408_length_366_cov_14-|D12_NODE_1129008_length_216_cov_12+	396	AT1G02080.2	69.39	49	4e-19	84.7	transcription regulators
Contig67300|J12_NODE_777363_length_181_cov_13+|D12_NODE_323130_length_270_cov_23+	324	AT3G10400.1	72.29	83	6e-36	125	RNA recognition motif and CCHC-type zinc finger domains containing protein
Contig100999|J12_NODE_2286861_length_228_cov_3+|D12_NODE_590639_length_537_cov_3+	632	AT1G26460.1	68.42	57	2e-20	90.1	Tetratricopeptide repeat (TPR)-like superfamily protein
D12_NODE_731996_length_198_cov_10	228	AT3G61510.1	55.17	58	7e-17	74.7	ACC synthase 1
Contig59133|J12_NODE_418346_length_273_cov_5+|D12_NODE_418816_length_334_cov_7+	370	AT1G20140.1	58.25	103	8e-32	113	SKP1-like 4
D12_NODE_831944_length_222_cov_10	252	AT4G29420.1	64.29	84	9e-30	110	F-box/RNI-like superfamily protein
Contig41924|D12_NODE_1886940_length_183_cov_9+|J12_NODE_881262_length_297_cov_12+	375	AT5G47580.1	56.9	116	2e-36	133
Contig80369|J12_NODE_1289455_length_477_cov_9-|D12_NODE_502019_length_259_cov_10+	507	AT3G03750.1	72.17	115	8e-48	161	SET domain protein 20
J12_NODE_341682_length_185_cov_9	215	AT5G41060.2	79.59	49	3e-20	83.2	DHHC-type zinc finger family protein
J12_NODE_1397433_length_237_cov_7	267	AT4G11410.1	70	50	1e-19	81.3	NAD(P)-binding Rossmann-fold superfamily protein
J12_NODE_1122413_length_287_cov_18	317	AT3G60850.1	83.64	55	2e-27	106
Contig61282|J12_NODE_519939_length_506_cov_17-|D12_NODE_1141674_length_204_cov_10+	536	AT3G52460.1	32.21	149	1e-21	90.5	hydroxyproline-rich glycoprotein family protein
D12_NODE_1458909_length_471_cov_11	501	AT1G79570.1	46.2	158	7e-34	129	Protein kinase superfamily protein with octicosapeptide/Phox/Bem1p domain
Contig52789|J12_NODE_69351_length_475_cov_14+|D12_NODE_2156299_length_357_cov_10-	508	AT4G00230.1	49.68	157	2e-35	132	xylem serine peptidase 1
Contig51076|D12_NODE_2569498_length_180_cov_3+|J12_NODE_934249_length_233_cov_5+	379	AT1G06800.1	74.67	75	5e-33	121	alpha/beta-Hydrolases superfamily protein
Contig48781|D12_NODE_2319245_length_183_cov_7+|J12_NODE_2386395_length_185_cov_8+	224	AT2G26910.1	84	50	2e-21	88.6	pleiotropic drug resistance 4
J12_NODE_615253_length_329_cov_10	359	AT4G13190.1	61.11	72	2e-21	88.6	Protein kinase superfamily protein
Contig73515|J12_NODE_1026112_length_370_cov_9+|D12_NODE_1534391_length_388_cov_9+	424	AT1G52820.1	72.73	99	4e-45	152	2-oxoglutarate (2OG) and Fe(II)-dependent oxygenase superfamily protein
Contig74908|J12_NODE_1078063_length_183_cov_4+|D12_NODE_185027_length_473_cov_10+	539	AT3G17970.1	55.22	67	3e-18	82.8	translocon at the outer membrane of chloroplasts 64-III
Contig73703|J12_NODE_1033497_length_464_cov_4-|D12_NODE_964010_length_208_cov_6+	530	AT3G51480.1	60.14	148	2e-56	192	glutamate receptor 3.6
Contig477|D12_NODE_45352_length_356_cov_173+|J12_NODE_48455_length_357_cov_324+	387	ATMG00580.1	95.83	72	4e-39	139	NADH dehydrogenase subunit 4
J12_NODE_295798_length_246_cov_9	276	AT5G53550.2	71.59	88	2e-35	128	YELLOW STRIPE like 3
D12_NODE_1293642_length_184_cov_14	214	AT2G26710.1	72.88	59	3e-25	98.2	Cytochrome P450 superfamily protein
J12_NODE_1218151_length_361_cov_12	391	AT1G67410.1	88.46	52	1e-26	103	Exostosin family protein
J12_NODE_1739457_length_252_cov_5	282	AT1G74720.1	83.7	92	9e-48	164	C2 calcium/lipid-binding plant phosphoribosyltransferase family protein
Contig28383|D12_NODE_1287921_length_300_cov_6+|J12_NODE_1589638_length_174_cov_7+	367	AT4G37850.1	50	112	1e-26	102	basic helix-loop-helix (bHLH) DNA-binding superfamily protein
Contig60714|J12_NODE_493990_length_195_cov_21+|D12_NODE_376650_length_794_cov_24-|J12_NODE_844131_length_278_cov_8+	828	AT4G27940.1	87.23	47	1e-20	90.9	manganese tracking factor for mitochondrial SOD2
D12_NODE_1452964_length_276_cov_5	306	AT1G06570.2	68.63	102	3e-42	145	phytoene desaturation 1
D12_NODE_652432_length_270_cov_8	300	AT4G36950.1	62.63	99	8e-36	126	mitogen-activated protein kinase kinase kinase 21
Contig21546|D12_NODE_1015243_length_259_cov_7+|J12_NODE_2074016_length_206_cov_7+	289	AT3G21240.1	59.15	71	4e-27	104	4-coumarate:CoA ligase 2
Contig91520|J12_NODE_1753073_length_242_cov_3+|D12_NODE_1158764_length_190_cov_3+	285	AT1G65800.1	52.05	73	9e-22	90.5	receptor kinase 2
D12_NODE_373425_length_231_cov_9	261	AT2G02220.1	61.63	86	2e-25	100	phytosulfokin receptor 1
Contig88294|J12_NODE_1610530_length_271_cov_5+|D12_NODE_362603_length_296_cov_3+	376	AT4G36130.1	89	100	2e-62	195	Ribosomal protein L2 family
Contig63105|J12_NODE_600751_length_342_cov_13+|D12_NODE_425764_length_287_cov_28+	482	AT5G65930.3	88.37	43	5e-18	82.4	kinesin-like calmodulin-binding protein (ZWICHEL)
Contig58181|J12_NODE_373323_length_317_cov_5+|D12_NODE_743091_length_343_cov_5+	375	AT3G13080.1	61.29	124	5e-42	150	multidrug resistance-associated protein 3
J12_NODE_647752_length_275_cov_4	305	AT4G30080.1	59	100	7e-30	113	auxin response factor 16
Contig38266|D12_NODE_1711251_length_259_cov_6+|J12_NODE_2423268_length_245_cov_7+	289	AT1G22880.2	84.38	96	3e-45	152	cellulase 5
Contig83719|J12_NODE_1420652_length_314_cov_30-|D12_NODE_1192400_length_187_cov_22+	344	AT1G22340.1	57.14	49	2e-17	78.2	UDP-glucosyl transferase 85A7
D12_NODE_1306918_length_329_cov_6	359	AT5G13890.3	65.06	83	1e-25	99.4	Family of unknown function (DUF716)
Contig101114|J12_NODE_2295515_length_315_cov_3+|D12_NODE_1218331_length_198_cov_3+	345	AT2G02250.1	46.91	81	1e-17	76.6	phloem protein 2-B2
D12_NODE_2454081_length_364_cov_5	394	AT3G12210.2	70.13	77	3e-36	126	DNA binding
Contig52038|J12_NODE_1671_length_288_cov_4+|D12_NODE_1362468_length_257_cov_5+	329	AT1G67420.2	63.16	76	3e-21	89.7	Zn-dependent exopeptidases superfamily protein
D12_NODE_142257_length_304_cov_5	334	AT3G58050.1	92.86	42	2e-23	96.3
J12_NODE_1277511_length_243_cov_14	273	AT1G08125.2	51.72	87	4e-22	88.6	S-adenosyl-L-methionine-dependent methyltransferases superfamily protein
Contig90932|J12_NODE_1727382_length_180_cov_5+|D12_NODE_2050513_length_246_cov_4+	278	AT1G09970.2	68.48	92	4e-37	134	Leucine-rich receptor-like protein kinase family protein
D12_NODE_1498680_length_213_cov_9	243	AT5G26594.1	68.25	63	8e-26	95.1	response regulator 24
D12_NODE_1567143_length_313_cov_3	343	AT3G26744.4	75.9	83	2e-22	92.4	basic helix-loop-helix (bHLH) DNA-binding superfamily protein
D12_NODE_1340917_length_310_cov_10	340	AT3G53760.1	66.67	60	4e-19	83.6	GAMMA-TUBULIN COMPLEX PROTEIN 4
D12_NODE_989690_length_224_cov_8	254	AT1G42970.1	92.11	38	2e-20	85.1	glyceraldehyde-3-phosphate dehydrogenase B subunit
Contig39127|D12_NODE_1750098_length_342_cov_15+|J12_NODE_660885_length_223_cov_16+	372	AT3G09080.1	66.67	57	1e-30	91.7	Transducin/WD40 repeat-like superfamily protein
D12_NODE_2264083_length_228_cov_5	258	AT3G51550.1	48.05	77	1e-19	84	Malectin/receptor-like protein kinase family protein
Contig4515|D12_NODE_293438_length_224_cov_31+|J12_NODE_83463_length_195_cov_14+	254	AT3G55550.1	48.57	70	3e-19	82.4	Concanavalin A-like lectin protein kinase family protein
Contig61035|J12_NODE_509625_length_304_cov_3+|D12_NODE_396189_length_180_cov_4+	334	AT5G13800.2	67.24	58	5e-23	93.6	pheophytinase
Contig67182|J12_NODE_773102_length_279_cov_10+|D12_NODE_849986_length_237_cov_14+	309	AT2G19280.2	46.08	102	2e-26	103	Pentatricopeptide repeat (PPR) superfamily protein
Contig81858|J12_NODE_1346969_length_257_cov_6+|D12_NODE_1474098_length_239_cov_6+	287	AT4G03320.1	58.14	86	5e-32	115	translocon at the inner envelope membrane of chloroplasts 20-IV
J12_NODE_799880_length_328_cov_17	358	AT5G47540.1	90	40	5e-33	80.9	Mo25 family protein
Contig20798|D12_NODE_985347_length_299_cov_8+|J12_NODE_336105_length_266_cov_11+	329	AT5G12350.1	70.97	93	1e-29	114	Regulator of chromosome condensation (RCC1) family with FYVE zinc finger domain
Contig54704|J12_NODE_195907_length_335_cov_6+|D12_NODE_620208_length_340_cov_6+	382	AT4G23160.1	47.62	105	7e-19	83.6	cysteine-rich RLK (RECEPTOR-like protein kinase) 8
J12_NODE_826438_length_174_cov_35	204	AT3G23920.1	87.5	40	9e-19	80.1	beta-amylase 1
Contig80330|J12_NODE_1287727_length_332_cov_8+|D12_NODE_1880688_length_172_cov_8+	362	AT1G32540.1	56.52	69	7e-19	79.3	lsd one like 1
J12_NODE_476847_length_275_cov_7	305	AT3G61460.1	77.08	96	2e-50	160	brassinosteroid-responsive RING-H2
J12_NODE_912085_length_244_cov_14	274	AT5G12180.1	93.33	45	6e-25	98.2	calcium-dependent protein kinase 17
D12_NODE_1955360_length_210_cov_12	240	AT2G25730.2	64.94	77	7e-20	84.7
Contig62879|J12_NODE_591142_length_244_cov_5+|D12_NODE_568556_length_274_cov_4+	335	AT4G29090.1	50	74	5e-21	88.6	Ribonuclease H-like superfamily protein
D12_NODE_1973257_length_449_cov_5	479	ATMG01250.1	55.88	68	2e-18	78.2	RNA-directed DNA polymerase (reverse transcriptase)
Contig97104|J12_NODE_2037350_length_282_cov_4+|D12_NODE_750863_length_219_cov_6+	394	AT3G07700.3	93.18	44	2e-19	85.1	Protein kinase superfamily protein
Contig41567|D12_NODE_1869252_length_257_cov_3+|J12_NODE_1956738_length_189_cov_3+	287	AT4G39400.1	92.63	95	8e-47	162	Leucine-rich receptor-like protein kinase family protein
Contig57301|J12_NODE_330939_length_352_cov_26+|D12_NODE_851311_length_196_cov_7-	512	AT4G32060.1	66.67	51	2e-30	84.3	calcium-binding EF hand family protein
Contig8154|D12_NODE_467403_length_321_cov_4+|J12_NODE_745507_length_235_cov_4+	351	AT3G11540.2	77.97	59	6e-29	111	Tetratricopeptide repeat (TPR)-like superfamily protein
D12_NODE_277896_length_322_cov_7	352	AT5G45560.1	71.43	49	4e-18	80.1	Pleckstrin homology (PH) domain-containing protein / lipid-binding START domain-containing protein
J12_NODE_1443629_length_198_cov_20	228	AT3G17850.1	57.81	64	3e-17	77	Protein kinase superfamily protein
J12_NODE_865725_length_339_cov_27	369	AT5G40710.1	62.96	81	1e-33	120	zinc finger (C2H2 type) family protein
Contig25970|D12_NODE_1191194_length_318_cov_8+|J12_NODE_1494072_length_261_cov_7+	348	AT3G22830.1	44.44	126	6e-20	84.3	heat shock transcription factor A6B
Contig35976|D12_NODE_1609017_length_352_cov_5+|J12_NODE_1648253_length_271_cov_10+	398	AT1G45616.1	55.14	107	2e-31	119	receptor like protein 6
Contig38310|D12_NODE_1713019_length_318_cov_5+|J12_NODE_1521307_length_349_cov_6+	409	AT2G45910.1	61.76	102	1e-39	143	U-box domain-containing protein kinase family protein
D12_NODE_380842_length_193_cov_4	223	AT3G08550.1	85.71	42	1e-18	80.1	elongation defective 1 protein / ELD1 protein
J12_NODE_1608051_length_269_cov_7	299	AT3G18840.2	59.6	99	6e-35	127	Tetratricopeptide repeat (TPR)-like superfamily protein
Contig5632|D12_NODE_349383_length_342_cov_4+|J12_NODE_1265798_length_267_cov_6+	372	AT1G48410.3	68.55	124	7e-46	160	Stabilizer of iron transporter SufD / Polynucleotidyl transferase
D12_NODE_2264629_length_170_cov_10	200	AT1G18310.1	74.24	66	5e-30	112	glycosyl hydrolase family 81 protein
Contig92716|J12_NODE_1810444_length_424_cov_7+|D12_NODE_880862_length_229_cov_5-	529	AT4G10710.1	57.14	84	4e-22	94.7	global transcription factor C
Contig86177|J12_NODE_1520483_length_256_cov_8+|D12_NODE_980989_length_303_cov_5+	368	AT1G20500.1	42.74	124	1e-23	95.9	AMP-dependent synthetase and ligase family protein
Contig100697|J12_NODE_2264492_length_265_cov_7+|D12_NODE_104921_length_219_cov_9+	295	AT5G41020.1	45.45	110	6e-23	93.2	myb family transcription factor
Contig65361|J12_NODE_697226_length_388_cov_10+|D12_NODE_1416857_length_254_cov_12+	418	AT1G72330.3	77.03	74	6e-35	127	alanine aminotransferase 2
Contig55863|J12_NODE_258641_length_224_cov_7+|D12_NODE_375857_length_184_cov_8+	254	AT3G49680.1	87.5	40	6e-16	72.4	branched-chain aminotransferase 3
J12_NODE_963983_length_287_cov_10	317	AT4G30520.1	72.97	74	9e-29	110	Leucine-rich repeat protein kinase family protein
Contig78676|J12_NODE_1223482_length_321_cov_11+|D12_NODE_1334600_length_255_cov_10+	351	AT2G39900.1	65.62	64	8e-22	87.8	GATA type zinc finger transcription factor family protein
J12_NODE_536674_length_302_cov_8	332	AT1G28220.1	50.59	85	2e-25	98.6	purine permease 3
Contig82416|J12_NODE_1369708_length_345_cov_6+|D12_NODE_1893482_length_395_cov_10+	483	AT1G24190.2	47.42	97	2e-17	80.5	SIN3-like 3
Contig86901|J12_NODE_1552746_length_315_cov_10+|D12_NODE_2384069_length_200_cov_11+	345	AT1G01490.2	45.56	90	2e-17	75.5	Heavy metal transport/detoxification superfamily protein
D12_NODE_800664_length_321_cov_25	351	AT5G09590.1	94.59	111	2e-69	223	mitochondrial HSO70 2
Contig86043|J12_NODE_1514918_length_334_cov_7+|D12_NODE_453409_length_234_cov_9+	364	AT4G09730.1	56.72	67	8e-22	91.3	RH39
J12_NODE_901103_length_278_cov_13	308	AT5G04760.1	61.8	89	5e-25	95.9	Duplicated homeodomain-like superfamily protein
J12_NODE_357449_length_472_cov_11	502	AT1G71490.1	68.86	167	1e-74	239	Tetratricopeptide repeat (TPR)-like superfamily protein
J12_NODE_1371165_length_335_cov_11	365	AT3G55050.2	78.38	74	2e-38	135	Protein phosphatase 2C family protein
J12_NODE_1446694_length_217_cov_18	247	AT5G58020.1	79.01	81	4e-28	105
Contig92702|J12_NODE_1809610_length_256_cov_5+|D12_NODE_1362244_length_208_cov_4+	295	AT2G31260.1	87.23	47	1e-21	90.5	autophagy 9 (APG9)
D12_NODE_902680_length_176_cov_11	206	AT4G10925.3	74.14	58	1e-27	101	Nuclear transport factor 2 (NTF2) family protein
J12_NODE_1943922_length_217_cov_8	247	AT4G32180.3	67.21	61	2e-19	83.2	pantothenate kinase 2
J12_NODE_63676_length_262_cov_3	292	AT4G24240.1	50	82	4e-18	78.2	WRKY DNA-binding protein 7
Contig65555|J12_NODE_705948_length_172_cov_71+|D12_NODE_974211_length_491_cov_41+|J12_NODE_1256981_length_302_cov_36-	544	AT1G04840.1	55.62	178	1e-63	210	Tetratricopeptide repeat (TPR)-like superfamily protein
Contig98844|J12_NODE_2137858_length_288_cov_12+|D12_NODE_2009090_length_271_cov_12+	353	AT1G08260.1	74	50	6e-16	74.7	DNA polymerase epsilon catalytic subunit
Contig103500|J12_NODE_2508842_length_265_cov_5+|D12_NODE_1655337_length_274_cov_6+	314	AT5G14670.1	100	42	2e-21	85.9	ADP-ribosylation factor A1B
D12_NODE_2043610_length_191_cov_10	221	AT5G59970.1	100	73	2e-45	144	Histone superfamily protein
Contig81765|J12_NODE_1342698_length_307_cov_8+|D12_NODE_988054_length_342_cov_11+	421	AT5G27970.1	85.11	47	2e-18	83.2	ARM repeat superfamily protein
Contig13313|D12_NODE_684541_length_303_cov_11-|J12_NODE_1336316_length_189_cov_15+	333	AT3G19690.1	55.84	77	5e-26	97.8	CAP (Cysteine-rich secretory proteins, Antigen 5, and Pathogenesis-related 1 protein) superfamily protein
Contig95244|J12_NODE_1939960_length_241_cov_6+|D12_NODE_44244_length_296_cov_9+	343	AT5G47910.1	62.5	120	6e-36	132	respiratory burst oxidase homologue D
Contig57643|J12_NODE_346964_length_280_cov_8+|D12_NODE_931353_length_179_cov_7+	310	AT1G31240.1	50.49	103	2e-25	97.8	Bromodomain transcription factor
J12_NODE_1729615_length_268_cov_8	298	AT1G67510.1	70.83	96	4e-36	130	Leucine-rich repeat protein kinase family protein
Contig36427|D12_NODE_1628593_length_317_cov_4+|J12_NODE_2172457_length_214_cov_5+	347	AT4G15960.1	57.32	82	7e-30	111	alpha/beta-Hydrolases superfamily protein
Contig68379|J12_NODE_818934_length_457_cov_12+|D12_NODE_588491_length_219_cov_4-	538	AT2G24200.3	53.92	102	8e-30	104	Cytosol aminopeptidase family protein
Contig80284|J12_NODE_1286489_length_501_cov_13-|D12_NODE_402075_length_322_cov_9+	531	AT1G21650.3	94.12	34	2e-17	70.9	Preprotein translocase SecA family protein
J12_NODE_2178532_length_184_cov_5	214	AT4G01100.2	75	52	3e-22	88.2	adenine nucleotide transporter 1
Contig54400|J12_NODE_177505_length_311_cov_14+|D12_NODE_1642884_length_235_cov_18+	341	AT3G19700.1	65.49	113	5e-43	152	Leucine-rich repeat protein kinase family protein
Contig14540|D12_NODE_734312_length_315_cov_4+|J12_NODE_726067_length_227_cov_4+	374	AT4G26690.1	65.85	123	3e-49	168	PLC-like phosphodiesterase family protein
Contig70703|J12_NODE_914506_length_258_cov_10+|D12_NODE_1250052_length_226_cov_17+	322	AT3G08890.2	76	50	3e-20	82.4	Protein of unknown function, DUF538
Contig3823|D12_NODE_255654_length_288_cov_14+|J12_NODE_311340_length_374_cov_10+	419	AT5G13680.1	67.14	140	1e-59	201	IKI3 family protein
D12_NODE_1666642_length_179_cov_6	209	AT3G59420.1	65.71	70	2e-25	99.8	crinkly4
J12_NODE_161726_length_298_cov_27	328	AT3G07140.2	76.6	47	3e-17	77.8	GPI transamidase component Gpi16 subunit family protein
Contig72830|J12_NODE_999248_length_275_cov_6+|D12_NODE_419859_length_227_cov_10+	305	AT2G22740.2	64.15	106	9e-38	135	SU(VAR)3-9 homolog 6
Contig81554|J12_NODE_1334252_length_310_cov_6+|D12_NODE_1892431_length_234_cov_6+	340	AT2G38470.1	90.77	65	1e-36	131	WRKY DNA-binding protein 33
J12_NODE_249937_length_190_cov_9	220	ATCG01280.1	75.47	53	3e-18	79.7	Chloroplast Ycf2;ATPase, AAA type, core
D12_NODE_1260799_length_424_cov_16	454	AT1G09970.2	58.9	146	9e-52	178	Leucine-rich receptor-like protein kinase family protein
Contig70855|J12_NODE_920831_length_289_cov_6+|D12_NODE_780986_length_305_cov_5-	393	AT3G63380.1	82.95	129	3e-67	220	ATPase E1-E2 type family protein / haloacid dehalogenase-like hydrolase family protein
D12_NODE_1510618_length_239_cov_5	269	AT1G60630.1	70.59	51	7e-19	81.6	Leucine-rich repeat protein kinase family protein
D12_NODE_1268659_length_192_cov_16	222	AT4G11800.1	87.5	56	3e-27	105	Calcineurin-like metallo-phosphoesterase superfamily protein
Contig51470|D12_NODE_2648961_length_217_cov_4+|J12_NODE_1331102_length_190_cov_3+	275	AT3G59780.1	62.03	79	7e-20	84.7	Rhodanese/Cell cycle control phosphatase superfamily protein
J12_NODE_1711242_length_526_cov_3	556	AT5G03800.1	66.13	124	2e-52	181	Pentatricopeptide repeat (PPR) superfamily protein
Contig49050|D12_NODE_2342869_length_229_cov_4+|J12_NODE_936122_length_186_cov_5+	259	AT1G77280.1	69.23	78	7e-31	115	Protein kinase protein with adenine nucleotide alpha hydrolases-like domain
Contig91283|J12_NODE_1742525_length_300_cov_4+|D12_NODE_1865183_length_246_cov_5+	330	AT4G23160.1	42.99	107	1e-25	102	cysteine-rich RLK (RECEPTOR-like protein kinase) 8
Contig32896|D12_NODE_1475514_length_244_cov_7+|J12_NODE_1175290_length_236_cov_9+	274	ATCG00170.1	86.21	58	1e-29	105	DNA-directed RNA polymerase family protein
Contig89693|J12_NODE_1673406_length_223_cov_5+|D12_NODE_228929_length_208_cov_8+	279	AT1G56230.2	71.43	70	3e-31	117	Protein of unknown function (DUF1399)
J12_NODE_999141_length_210_cov_6	240	AT4G23440.1	64.63	82	2e-27	105	Disease resistance protein (TIR-NBS class)
D12_NODE_1747730_length_292_cov_3	322	AT1G12210.1	42.86	105	8e-18	79.7	RPS5-like 1
D12_NODE_850615_length_231_cov_6	261	AT5G46610.1	71.21	66	5e-26	101	Aluminium activated malate transporter family protein
Contig58542|J12_NODE_390008_length_286_cov_22+|D12_NODE_2002998_length_172_cov_21-	353	AT3G14270.1	46.59	88	4e-17	78.6	phosphatidylinositol-4-phosphate 5-kinase family protein
Contig5639|D12_NODE_349604_length_204_cov_12+|J12_NODE_2622516_length_271_cov_11+	319	AT2G26280.1	57.14	91	5e-24	96.7	CTC-interacting domain 7
D12_NODE_2128004_length_229_cov_12	259	AT3G55480.2	53.75	80	3e-17	77	protein affected traf&#64257;cking 2
Contig68690|J12_NODE_832019_length_500_cov_13+|D12_NODE_958581_length_288_cov_6-	549	AT1G14390.1	54.55	165	6e-37	137	Leucine-rich repeat protein kinase family protein
J12_NODE_1149392_length_181_cov_13	211	AT3G16080.1	73.58	53	4e-22	84	Zinc-binding ribosomal protein family protein
Contig31566|D12_NODE_1418242_length_321_cov_3+|J12_NODE_2173220_length_205_cov_5+	351	AT1G53050.1	90.7	43	2e-21	90.1	Protein kinase superfamily protein
D12_NODE_1621757_length_217_cov_4	247	AT1G07705.2	80.43	46	8e-16	72.4	NOT2 / NOT3 / NOT5 family
Contig80184|J12_NODE_1282735_length_275_cov_12-|D12_NODE_217341_length_378_cov_4+	527	AT1G03475.1	52.03	123	2e-32	120	Coproporphyrinogen III oxidase
Contig90293|J12_NODE_1698008_length_574_cov_3+|D12_NODE_622140_length_277_cov_5+	604	AT5G54470.1	62.32	69	1e-23	95.5	B-box type zinc finger family protein
J12_NODE_1557771_length_171_cov_16	201	AT4G21400.1	66.07	56	2e-18	79.7	cysteine-rich RLK (RECEPTOR-like protein kinase) 28
Contig5441|D12_NODE_339531_length_268_cov_4+|J12_NODE_1428662_length_219_cov_6+	336	AT5G20680.3	68.47	111	1e-53	178	TRICHOME BIREFRINGENCE-LIKE 16
Contig7750|D12_NODE_449757_length_314_cov_5+|J12_NODE_2363510_length_287_cov_3+	344	AT5G54690.1	80	85	2e-47	161	galacturonosyltransferase 12
J12_NODE_198391_length_186_cov_30	216	AT1G77590.1	76.6	47	2e-19	82.8	long chain acyl-CoA synthetase 9
Contig1803|D12_NODE_138142_length_214_cov_7+|J12_NODE_743165_length_177_cov_8+	254	AT4G37160.1	56.47	85	5e-24	95.5	SKU5 similar 15
D12_NODE_1408677_length_197_cov_4	227	AT3G16730.1	67.19	64	1e-20	85.9
Contig23554|D12_NODE_1094200_length_311_cov_6+|J12_NODE_857579_length_368_cov_6+	407	AT3G21350.1	77.59	58	2e-26	102	RNA polymerase transcriptional regulation mediator-related
J12_NODE_2340672_length_186_cov_3	216	AT3G11900.1	71.15	52	4e-16	72.4	aromatic and neutral transporter 1
J12_NODE_3414_length_375_cov_8	405	AT1G70060.1	76	100	2e-40	146	SIN3-like 4
D12_NODE_612062_length_469_cov_20	499	AT2G16880.1	53.94	165	7e-44	155	Pentatricopeptide repeat (PPR) superfamily protein
Contig79135|J12_NODE_1241682_length_356_cov_5+|D12_NODE_1833209_length_247_cov_5+	386	AT4G23160.1	40.96	83	2e-18	79.7	cysteine-rich RLK (RECEPTOR-like protein kinase) 8
D12_NODE_953306_length_188_cov_8	218	ATCG00190.1	69.12	68	5e-25	99	RNA polymerase subunit beta
J12_NODE_410345_length_289_cov_4	319	AT4G19860.1	66.67	51	2e-16	75.1	alpha/beta-Hydrolases superfamily protein
Contig85072|J12_NODE_1476751_length_508_cov_11-|D12_NODE_387922_length_364_cov_6+	538	AT3G07780.1	83.04	171	4e-110	329	Protein of unknown function (DUF1423)
J12_NODE_236337_length_171_cov_15	201	AT5G55930.1	68.18	66	5e-23	92.8	oligopeptide transporter 1
D12_NODE_2305685_length_235_cov_5	265	AT4G03550.1	82.05	78	3e-39	141	glucan synthase-like 5
D12_NODE_2454885_length_218_cov_6	248	AT4G01570.1	68.29	82	4e-35	127	Tetratricopeptide repeat (TPR)-like superfamily protein
J12_NODE_1392507_length_196_cov_10	226	AT2G41540.3	95.95	74	1e-47	159	6-phosphogluconate dehydrogenase family protein
Contig48515|D12_NODE_2297346_length_294_cov_7+|J12_NODE_2000552_length_276_cov_7+	324	AT2G27920.2	56.76	74	2e-21	87.8	serine carboxypeptidase-like 51
Contig75559|J12_NODE_1102805_length_277_cov_14+|D12_NODE_1419991_length_253_cov_7+	307	AT4G39650.1	58.75	80	2e-26	103	gamma-glutamyl transpeptidase 2
D12_NODE_1133631_length_246_cov_4	276	AT1G64830.1	55.42	83	1e-25	99.4	Eukaryotic aspartyl protease family protein
D12_NODE_108910_length_235_cov_8	265	AT5G18910.1	82.98	47	4e-22	90.5	Protein kinase superfamily protein
Contig15860|D12_NODE_788028_length_343_cov_7+|J12_NODE_942051_length_295_cov_5+	373	AT5G51030.1	68.69	99	4e-42	144	NAD(P)-binding Rossmann-fold superfamily protein
J12_NODE_194206_length_261_cov_15	291	AT4G24670.2	61.04	77	8e-23	91.7	tryptophan aminotransferase related 2
Contig77760|J12_NODE_1187964_length_179_cov_9+|D12_NODE_1140957_length_174_cov_10+	267	AT5G17920.2	82.61	46	6e-18	79	Cobalamin-independent synthase family protein
Contig10077|D12_NODE_547981_length_361_cov_7+|J12_NODE_209065_length_220_cov_9+	391	AT3G13340.2	70.21	47	2e-16	75.1	Transducin/WD40 repeat-like superfamily protein
Contig73179|J12_NODE_1012847_length_462_cov_10+|D12_NODE_144738_length_237_cov_6-	498	AT1G71220.2	81.11	90	9e-43	154	UDP-glucose:glycoprotein glucosyltransferases;transferases, transferring hexosyl groups;transferases, transferring glycosyl groups
Contig32630|D12_NODE_1465313_length_344_cov_3+|J12_NODE_2157618_length_226_cov_5+	374	AT5G35370.1	45.04	131	7e-33	123	S-locus lectin protein kinase family protein
Contig65388|J12_NODE_698126_length_310_cov_4+|D12_NODE_905203_length_259_cov_5-	372	AT2G20690.1	62.24	98	8e-31	113	lumazine-binding family protein
Contig75380|J12_NODE_1095582_length_320_cov_12+|D12_NODE_468607_length_246_cov_11+	364	AT1G80690.1	78.95	95	3e-54	172	PPPDE putative thiol peptidase family protein
Contig22500|D12_NODE_1054873_length_353_cov_10+|J12_NODE_330627_length_256_cov_13+	383	AT1G78440.1	73.27	101	3e-43	147	Arabidopsis thaliana gibberellin 2-oxidase 1
Contig76488|J12_NODE_1138765_length_451_cov_11-|D12_NODE_1042440_length_338_cov_7+	481	AT3G25960.1	81.48	81	1e-37	135	Pyruvate kinase family protein
J12_NODE_1836343_length_212_cov_6	242	AT1G43980.1	55	80	2e-24	96.7	Tetratricopeptide repeat (TPR)-like superfamily protein
J12_NODE_310165_length_353_cov_12	383	AT2G41940.1	56.45	124	2e-30	111	zinc finger protein 8
D12_NODE_1475429_length_235_cov_5	265	AT2G01290.1	67.05	88	2e-39	134	ribose-5-phosphate isomerase 2
Contig30749|D12_NODE_1384838_length_271_cov_5+|J12_NODE_1749619_length_201_cov_7+	301	AT1G75388.1	87.5	40	7e-18	72.8	conserved peptide upstream open reading frame 5
Contig12941|D12_NODE_668012_length_278_cov_4+|J12_NODE_594031_length_235_cov_6+	329	AT4G13940.1	92.5	80	2e-47	160	S-adenosyl-L-homocysteine hydrolase
Contig88850|J12_NODE_1636181_length_303_cov_9+|D12_NODE_576407_length_227_cov_11+	333	AT5G16500.1	61.54	65	9e-19	82	Protein kinase superfamily protein
Contig94705|J12_NODE_1911461_length_293_cov_3+|D12_NODE_2266515_length_282_cov_3+	375	AT4G38760.1	61.19	67	7e-22	92.4	Protein of unknown function (DUF3414)
Contig52145|J12_NODE_14753_length_491_cov_8-|D12_NODE_1405690_length_303_cov_9+	521	AT5G06940.1	52.57	175	9e-47	164	Leucine-rich repeat receptor-like protein kinase family protein
D12_NODE_694388_length_219_cov_11	249	AT4G27430.2	72.73	55	5e-22	90.9	COP1-interacting protein 7
D12_NODE_1211351_length_245_cov_4	275	AT3G57430.1	57.65	85	5e-25	99.8	Tetratricopeptide repeat (TPR)-like superfamily protein
Contig20038|D12_NODE_954739_length_204_cov_9+|J12_NODE_1764354_length_178_cov_7+	234	AT1G68710.1	70.77	65	7e-27	104	ATPase E1-E2 type family protein / haloacid dehalogenase-like hydrolase family protein
D12_NODE_1019493_length_238_cov_4	268	AT4G31890.2	57.81	64	3e-16	73.9	ARM repeat superfamily protein
Contig22326|D12_NODE_1047471_length_251_cov_10+|J12_NODE_2145033_length_179_cov_11+	281	AT5G05170.1	94.59	37	4e-30	82.4	Cellulose synthase family protein
D12_NODE_2641917_length_181_cov_4	211	AT1G22400.1	55.71	70	3e-19	81.3	UDP-Glycosyltransferase superfamily protein
D12_NODE_348200_length_321_cov_21	351	AT1G78630.1	92.5	40	2e-18	78.6	Ribosomal protein L13 family protein
Contig64083|J12_NODE_643158_length_367_cov_5+|D12_NODE_1266995_length_308_cov_7+	426	AT2G31100.1	44	100	2e-18	81.3	alpha/beta-Hydrolases superfamily protein
Contig94443|J12_NODE_1897761_length_333_cov_5+|D12_NODE_783771_length_323_cov_6+	363	AT5G59370.2	94.17	120	1e-77	237	actin 4
Contig104636|J12_NODE_2663693_length_230_cov_8+|D12_NODE_667452_length_420_cov_16+|J12_NODE_566681_length_282_cov_15+	542	AT3G60320.1	83.12	77	4e-23	97.4	Protein of unknown function (DUF630 and DUF632)
D12_NODE_1898783_length_188_cov_10	218	AT5G67320.1	82.54	63	3e-30	112	WD-40 repeat family protein
J12_NODE_1775880_length_1100_cov_3	1130	ATMG00860.1	44.71	85	2e-16	76.6	DNA/RNA polymerases superfamily protein
Contig51310|D12_NODE_2615792_length_233_cov_4+|J12_NODE_1665018_length_233_cov_6+	288	AT1G10840.2	80.77	52	8e-25	95.5	translation initiation factor 3 subunit H1
Contig6440|D12_NODE_388396_length_252_cov_9+|J12_NODE_1653572_length_215_cov_6+	349	AT5G18820.1	58.82	85	2e-26	104	TCP-1/cpn60 chaperonin family protein
Contig23271|D12_NODE_1083664_length_197_cov_5+|J12_NODE_2047731_length_190_cov_5+	227	AT4G09510.1	83.78	74	9e-40	138	cytosolic invertase 2
J12_NODE_730087_length_201_cov_5	231	AT5G10260.1	82.22	45	4e-19	79	RAB GTPase homolog H1E
Contig72981|J12_NODE_1005628_length_458_cov_12-|D12_NODE_490149_length_273_cov_9+	488	AT2G25880.1	92.11	38	3e-18	77.8	ataurora2
Contig58678|J12_NODE_396456_length_234_cov_13+|D12_NODE_854046_length_282_cov_11+	317	AT5G19400.3	64.15	106	1e-41	147	Telomerase activating protein Est1
Contig57736|J12_NODE_351463_length_320_cov_7+|D12_NODE_965716_length_243_cov_6+	350	AT4G12130.1	54.88	82	3e-25	98.6	Glycine cleavage T-protein family
D12_NODE_2130996_length_179_cov_7	209	AT4G38270.2	62.12	66	6e-22	89.7	galacturonosyltransferase 3
Contig938|D12_NODE_81268_length_237_cov_12+|J12_NODE_1145256_length_340_cov_12+|D12_NODE_81267_length_212_cov_27-	510	AT4G20940.1	61.54	78	1e-24	102	Leucine-rich receptor-like protein kinase family protein
Contig22664|D12_NODE_1061372_length_288_cov_7+|J12_NODE_1024026_length_209_cov_8+	325	AT4G31040.1	76.09	46	1e-21	89.4	CemA-like proton extrusion protein-related
Contig62127|J12_NODE_559035_length_432_cov_7-|D12_NODE_1123695_length_214_cov_4+	462	AT5G33370.2	60	45	2e-22	53.1	GDSL-like Lipase/Acylhydrolase superfamily protein
Contig98306|J12_NODE_2107313_length_362_cov_5+|D12_NODE_1393036_length_301_cov_4+	392	AT4G29090.1	41.43	70	2e-21	67.8	Ribonuclease H-like superfamily protein
Contig15041|D12_NODE_754815_length_298_cov_4+|J12_NODE_1174779_length_200_cov_4+	328	AT5G06830.1	72.6	73	2e-30	114
Contig56574|J12_NODE_295107_length_249_cov_9+|D12_NODE_1834016_length_205_cov_11+	279	AT5G55560.1	72.73	66	1e-27	103	Protein kinase superfamily protein
Contig88557|J12_NODE_1622988_length_547_cov_4+|D12_NODE_2283712_length_350_cov_5+|D12_NODE_2240269_length_275_cov_11+	721	AT4G00900.1	80.91	241	1e-114	355	ER-type Ca2+-ATPase 2
D12_NODE_889792_length_234_cov_4	264	AT1G61610.1	81.03	58	1e-26	104	S-locus lectin protein kinase family protein
Contig27927|D12_NODE_1270016_length_367_cov_12+|J12_NODE_1340923_length_209_cov_20+	402	AT1G22860.1	60	135	3e-44	156	Vacuolar sorting protein 39
Contig68729|J12_NODE_833293_length_364_cov_6+|D12_NODE_1065083_length_240_cov_6+	394	AT5G55610.1	55.95	84	3e-22	90.5
J12_NODE_1114063_length_233_cov_16	263	AT2G05100.1	80	50	1e-20	83.6	photosystem II light harvesting complex gene 2.1
Contig25752|D12_NODE_1181746_length_352_cov_7+|J12_NODE_972907_length_296_cov_5+	382	ATMG00810.1	40.48	126	2e-23	92.8	DNA/RNA polymerases superfamily protein
D12_NODE_2009021_length_234_cov_6	264	AT3G14630.1	46.51	86	3e-23	93.2	cytochrome P450, family 72, subfamily A, polypeptide 9
J12_NODE_2108831_length_403_cov_7	433	AT3G52580.1	66.98	106	3e-28	104	Ribosomal protein S11 family protein
Contig3707|D12_NODE_248089_length_505_cov_12+|J12_NODE_1750473_length_177_cov_8-|J12_NODE_546006_length_171_cov_8+	535	AT3G27350.1	65.79	76	8e-25	99
J12_NODE_695325_length_259_cov_7	289	AT2G13440.1	88.71	62	2e-38	137	glucose-inhibited division family A protein
Contig34090|D12_NODE_1526205_length_211_cov_5+|J12_NODE_244563_length_174_cov_8+	284	AT3G29230.1	59.79	97	6e-32	118	Tetratricopeptide repeat (TPR)-like superfamily protein
Contig59221|J12_NODE_423223_length_432_cov_12-|D12_NODE_508437_length_330_cov_8+	462	AT4G23160.1	37.33	150	9e-29	113	cysteine-rich RLK (RECEPTOR-like protein kinase) 8
Contig45954|D12_NODE_2117656_length_262_cov_5+|J12_NODE_1692595_length_197_cov_4+	304	AT2G37980.1	68.12	69	4e-24	96.7	O-fucosyltransferase family protein
J12_NODE_808238_length_190_cov_14	220	AT2G28290.3	87.18	39	6e-16	73.2	P-loop containing nucleoside triphosphate hydrolases superfamily protein
Contig76308|J12_NODE_1131926_length_389_cov_11+|D12_NODE_171747_length_196_cov_12+	457	AT4G31600.1	81.69	71	6e-34	123	UDP-N-acetylglucosamine (UAA) transporter family
J12_NODE_1622491_length_196_cov_9	226	AT3G18270.1	65.28	72	1e-23	92.8	cytochrome P450, family 77, subfamily A, polypeptide 5 pseudogene
Contig64434|J12_NODE_659048_length_470_cov_5+|D12_NODE_802343_length_222_cov_3+	500	AT5G42310.1	70.48	166	1e-76	245	Pentatricopeptide repeat (PPR-like) superfamily protein
Contig17193|D12_NODE_841815_length_253_cov_15+|J12_NODE_616950_length_198_cov_23+	356	AT3G48200.1	81.51	119	1e-60	202
Contig27477|D12_NODE_1249991_length_394_cov_9+|J12_NODE_537021_length_233_cov_14+	424	AT1G58230.1	68.75	112	5e-43	154	binding
Contig85479|J12_NODE_1491859_length_260_cov_6+|D12_NODE_102130_length_188_cov_7+	290	AT1G11290.1	64.58	96	8e-40	141	Pentatricopeptide repeat (PPR) superfamily protein
J12_NODE_1481763_length_271_cov_5	301	AT5G46330.1	62.63	99	4e-33	123	Leucine-rich receptor-like protein kinase family protein
Contig89260|J12_NODE_1653976_length_287_cov_6+|D12_NODE_1196231_length_241_cov_8+	317	AT4G01210.1	70.37	54	2e-19	84.3	glycosyl transferase family 1 protein
Contig97804|J12_NODE_2077767_length_294_cov_7+|D12_NODE_709479_length_203_cov_6+	324	AT5G43310.4	59.02	61	6e-19	83.2	COP1-interacting protein-related
Contig11212|D12_NODE_594117_length_248_cov_4+|J12_NODE_1852841_length_263_cov_3+	301	AT3G23820.1	72.13	61	1e-22	92	UDP-D-glucuronate 4-epimerase 6
D12_NODE_1190181_length_538_cov_2	568	AT4G01680.2	93.33	45	3e-23	95.5	myb domain protein 55
D12_NODE_301365_length_440_cov_5	470	ATMG00860.1	37.5	104	3e-19	80.9	DNA/RNA polymerases superfamily protein
Contig39352|D12_NODE_1761222_length_542_cov_6-|J12_NODE_2633652_length_182_cov_3+	572	AT3G61680.1	38.22	191	5e-23	97.1	alpha/beta-Hydrolases superfamily protein
J12_NODE_62356_length_330_cov_22	360	AT1G74920.2	82.69	52	6e-25	99.4	aldehyde dehydrogenase 10A8
Contig55718|J12_NODE_250354_length_529_cov_9+|D12_NODE_210494_length_387_cov_11+	559	AT1G09010.1	57.69	104	8e-30	117	glycoside hydrolase family 2 protein
J12_NODE_1097067_length_197_cov_19	227	AT2G46560.1	60.26	78	5e-24	96.7	transducin family protein / WD-40 repeat family protein
Contig61829|J12_NODE_545896_length_332_cov_23+|D12_NODE_261901_length_261_cov_12-	362	AT4G28390.1	45.38	119	4e-25	98.6	ADP/ATP carrier 3
D12_NODE_736097_length_447_cov_6	477	AT5G07900.1	41.3	138	1e-28	109	Mitochondrial transcription termination factor family protein
D12_NODE_1107681_length_187_cov_6	217	AT5G65360.1	100	72	2e-45	145	Histone superfamily protein
J12_NODE_292158_length_182_cov_17	212	AT5G58390.1	58.82	68	2e-17	74.3	Peroxidase superfamily protein
Contig82737|J12_NODE_1382658_length_258_cov_4+|D12_NODE_836163_length_191_cov_6+	288	AT2G16090.1	78.95	57	5e-24	96.3	RING/U-box superfamily protein
Contig27789|D12_NODE_1263977_length_505_cov_13-|J12_NODE_624654_length_318_cov_10+	535	AT1G15530.1	68.42	171	4e-57	192	Concanavalin A-like lectin protein kinase family protein
Contig20422|D12_NODE_969173_length_190_cov_17-|J12_NODE_1221992_length_184_cov_12+	220	AT2G24230.1	77.03	74	5e-26	101	Leucine-rich repeat protein kinase family protein
D12_NODE_1551272_length_247_cov_4	277	AT4G01370.1	88.46	52	1e-26	101	MAP kinase 4
Contig31295|D12_NODE_1407654_length_186_cov_4+|J12_NODE_2108815_length_171_cov_5+	216	AT5G37130.1	62.86	70	2e-23	94	Protein prenylyltransferase superfamily protein
Contig75291|J12_NODE_1092229_length_366_cov_8+|D12_NODE_902588_length_317_cov_8+	396	AT4G05020.2	61.64	73	1e-17	79.7	NAD(P)H dehydrogenase B2
D12_NODE_1315578_length_173_cov_28	203	AT3G19100.1	82.5	40	1e-17	77	Protein kinase superfamily protein
J12_NODE_1408277_length_267_cov_4	297	AT2G39220.1	83.72	86	1e-45	155	PATATIN-like protein 6
Contig32773|D12_NODE_1469951_length_310_cov_7+|J12_NODE_1462047_length_177_cov_5+	340	ATMG00810.1	35.24	105	9e-17	73.6	DNA/RNA polymerases superfamily protein
D12_NODE_1333590_length_239_cov_8	269	AT2G30140.2	55.68	88	8e-27	102	UDP-Glycosyltransferase superfamily protein
J12_NODE_683804_length_254_cov_7	284	AT5G64410.1	96.23	53	4e-29	110	oligopeptide transporter 4
J12_NODE_1460665_length_188_cov_4	218	AT3G10980.1	86.11	72	6e-42	144	PLAC8 family protein
J12_NODE_314509_length_233_cov_19	263	AT1G07870.2	57.47	87	6e-26	100	Protein kinase superfamily protein
Contig20460|D12_NODE_970469_length_235_cov_5+|J12_NODE_1378326_length_177_cov_7+	265	AT1G04580.1	58.82	85	9e-21	87.8	aldehyde oxidase 4
D12_NODE_792536_length_218_cov_23	248	AT3G51850.1	96.67	60	2e-35	126	calcium-dependent protein kinase 13
Contig26365|D12_NODE_1204950_length_264_cov_5+|J12_NODE_1897710_length_290_cov_5+	410	AT4G05200.1	39.37	127	1e-17	80.1	cysteine-rich RLK (RECEPTOR-like protein kinase) 25
Contig50717|D12_NODE_2517971_length_268_cov_6+|J12_NODE_1641301_length_199_cov_4+	298	ATMG00860.1	50.5	101	1e-30	108	DNA/RNA polymerases superfamily protein
Contig70984|J12_NODE_925925_length_357_cov_9+|D12_NODE_507455_length_233_cov_4+	387	AT1G55360.1	87.95	83	4e-46	157	Protein of Unknown Function (DUF239)
J12_NODE_1870807_length_185_cov_11	215	AT5G49720.1	76.06	71	2e-22	90.9	glycosyl hydrolase 9A1
J12_NODE_1427042_length_412_cov_5	442	AT4G02570.4	95.35	43	3e-28	89	cullin 1
Contig21819|D12_NODE_1026260_length_257_cov_5+|J12_NODE_135380_length_186_cov_7+	287	AT3G54400.1	67.61	71	4e-28	105	Eukaryotic aspartyl protease family protein
Contig95414|J12_NODE_1948256_length_396_cov_4+|D12_NODE_1205624_length_290_cov_4+	426	AT3G24200.2	82.89	76	6e-40	141	FAD/NAD(P)-binding oxidoreductase family protein
Contig7268|D12_NODE_428219_length_299_cov_7+|J12_NODE_2100177_length_263_cov_7+	353	AT1G72330.3	90	30	2e-19	58.2	alanine aminotransferase 2
J12_NODE_1275732_length_175_cov_6	205	AT1G11340.1	57.35	68	4e-21	87.4	S-locus lectin protein kinase family protein
Contig39105|D12_NODE_1749099_length_319_cov_6+|J12_NODE_1470639_length_310_cov_6+	392	AT3G52820.1	83.78	74	4e-38	135	purple acid phosphatase 22
Contig9576|D12_NODE_526839_length_259_cov_4+|J12_NODE_1801858_length_192_cov_6+	385	AT2G27040.2	60	120	2e-38	139	Argonaute family protein
J12_NODE_973837_length_196_cov_4	226	AT5G02890.1	57.69	78	1e-23	92.4	HXXXD-type acyl-transferase family protein
Contig72526|J12_NODE_986976_length_265_cov_6+|D12_NODE_1388512_length_264_cov_6+	329	AT4G00165.2	83.78	37	2e-16	71.2	Bifunctional inhibitor/lipid-transfer protein/seed storage 2S albumin superfamily protein
D12_NODE_924357_length_528_cov_6	558	AT1G12290.2	43.92	148	9e-21	90.9	Disease resistance protein (CC-NBS-LRR class) family
Contig5178|D12_NODE_327111_length_320_cov_15+|J12_NODE_813067_length_243_cov_19+	350	AT3G06880.2	66.23	77	4e-18	81.3	Transducin/WD40 repeat-like superfamily protein
J12_NODE_920131_length_220_cov_8	250	AT4G29090.1	46.67	75	7e-17	75.5	Ribonuclease H-like superfamily protein
Contig13834|D12_NODE_704856_length_294_cov_12+|J12_NODE_991683_length_247_cov_12+	347	AT1G66160.1	58.26	115	1e-45	155	CYS, MET, PRO, and GLY protein 1
D12_NODE_1564031_length_225_cov_11	255	AT2G14910.1	92.11	38	7e-17	74.7
Contig44142|D12_NODE_2008016_length_299_cov_12+|J12_NODE_367497_length_277_cov_10+	351	AT5G61350.1	85.95	121	2e-67	219	Protein kinase superfamily protein
D12_NODE_978370_length_223_cov_6	253	AT5G20270.1	73.33	60	1e-25	98.2	heptahelical transmembrane protein1
D12_NODE_1553983_length_248_cov_3	278	AT1G49040.3	86.67	30	1e-20	61.2	stomatal cytokinesis defective / SCD1 protein (SCD1)
Contig78963|J12_NODE_1234491_length_466_cov_15+|D12_NODE_609736_length_233_cov_6-	509	AT1G08410.1	62.87	167	8e-59	195	P-loop containing nucleoside triphosphate hydrolases superfamily protein
Contig92929|J12_NODE_1821633_length_304_cov_4+|D12_NODE_734541_length_236_cov_6+	334	AT4G23160.1	43.24	111	1e-19	85.1	cysteine-rich RLK (RECEPTOR-like protein kinase) 8
D12_NODE_1885105_length_288_cov_6	318	AT3G25140.1	86.41	103	3e-56	185	Nucleotide-diphospho-sugar transferases superfamily protein
D12_NODE_2248951_length_223_cov_11	253	AT4G39830.1	65.62	64	2e-25	99.8	Cupredoxin superfamily protein
J12_NODE_113029_length_256_cov_8	286	AT3G62010.2	87.65	81	2e-42	150
J12_NODE_557411_length_266_cov_17	296	AT3G26600.1	71.11	90	2e-40	141	armadillo repeat only 4
Contig86202|J12_NODE_1521681_length_426_cov_5+|D12_NODE_582709_length_290_cov_6-	496	AT4G23160.1	42.65	136	4e-29	115	cysteine-rich RLK (RECEPTOR-like protein kinase) 8
D12_NODE_1549132_length_315_cov_9	345	AT3G21720.1	88.89	81	2e-44	153	isocitrate lyase
J12_NODE_970292_length_516_cov_15	546	AT5G59010.2	73.77	61	3e-23	95.1	Protein kinase protein with tetratricopeptide repeat domain
Contig75160|J12_NODE_1087618_length_327_cov_6+|D12_NODE_497537_length_323_cov_5+	375	AT5G02540.1	80.36	56	8e-26	100	NAD(P)-binding Rossmann-fold superfamily protein
J12_NODE_110911_length_324_cov_22	354	AT1G09970.2	73.33	75	6e-30	115	Leucine-rich receptor-like protein kinase family protein
Contig12398|D12_NODE_644219_length_183_cov_5+|J12_NODE_2051708_length_200_cov_9+	337	AT2G23970.1	47.42	97	4e-25	97.1	Class I glutamine amidotransferase-like superfamily protein
D12_NODE_998890_length_190_cov_12	220	AT2G20290.1	80.65	62	1e-29	112	myosin-like protein XIG
Contig9485|D12_NODE_523129_length_339_cov_27+|J12_NODE_553023_length_305_cov_8+	475	AT5G22860.1	43.66	71	6e-22	61.6	Serine carboxypeptidase S28 family protein
J12_NODE_121380_length_390_cov_105	420	ATMG00560.1	80.14	141	3e-65	205	Nucleic acid-binding, OB-fold-like protein
J12_NODE_1366834_length_267_cov_17	297	AT1G79620.1	61.7	47	5e-16	56.2	Leucine-rich repeat protein kinase family protein
J12_NODE_1545514_length_245_cov_10	275	AT3G47830.1	53.42	73	2e-17	75.5	DNA glycosylase superfamily protein
J12_NODE_800019_length_474_cov_16	504	AT3G02100.1	48.96	96	5e-25	100	UDP-Glycosyltransferase superfamily protein
Contig61861|J12_NODE_547032_length_311_cov_8-|D12_NODE_2443392_length_288_cov_5+	341	ATMG01250.1	51.52	66	2e-17	74.3	RNA-directed DNA polymerase (reverse transcriptase)
Contig104519|J12_NODE_2640990_length_185_cov_5+|D12_NODE_694005_length_231_cov_8+	265	AT3G14470.1	55.06	89	1e-26	104	NB-ARC domain-containing disease resistance protein
Contig95555|J12_NODE_1954714_length_294_cov_5+|D12_NODE_1585877_length_199_cov_6+	324	AT2G26975.1	51.43	105	2e-28	103	Ctr copper transporter family
Contig13487|D12_NODE_691041_length_333_cov_6+|J12_NODE_481881_length_285_cov_7+	383	AT2G02220.1	43.94	132	8e-25	100	phytosulfokin receptor 1
D12_NODE_1059422_length_238_cov_7	268	AT3G14860.2	56.52	92	2e-20	85.5	NHL domain-containing protein
J12_NODE_1893997_length_181_cov_24	211	AT3G14920.1	52.17	69	5e-17	75.1	Peptide-N4-(N-acetyl-beta-glucosaminyl)asparagine amidase A protein
D12_NODE_652019_length_202_cov_19	232	AT4G38200.1	58.44	77	2e-25	100	SEC7-like guanine nucleotide exchange family protein
J12_NODE_1121421_length_332_cov_5	362	AT5G67060.1	93.68	95	3e-43	144	basic helix-loop-helix (bHLH) DNA-binding superfamily protein
Contig23962|D12_NODE_1110075_length_204_cov_8+|J12_NODE_530213_length_221_cov_12+	272	AT3G26120.1	76.79	56	3e-23	94	terminal EAR1-like 1
Contig16428|D12_NODE_810917_length_233_cov_5+|J12_NODE_1851777_length_210_cov_8+	312	AT5G44380.1	67.96	103	5e-40	140	FAD-binding Berberine family protein
Contig31570|D12_NODE_1418348_length_218_cov_7+|J12_NODE_265235_length_227_cov_10+	279	AT4G27020.1	57.61	92	1e-25	100
J12_NODE_2758165_length_307_cov_3	337	AT2G13620.1	70.33	91	3e-35	129	cation/hydrogen exchanger 15
Contig68697|J12_NODE_832194_length_522_cov_13-|D12_NODE_1067166_length_433_cov_12+	552	AT3G62980.1	67.06	85	8e-32	121	F-box/RNI-like superfamily protein
J12_NODE_1744841_length_181_cov_10	211	AT3G09560.3	79.07	43	5e-19	81.6	Lipin family protein
Contig16923|D12_NODE_830865_length_213_cov_12+|J12_NODE_425400_length_241_cov_12+	324	AT4G04860.1	80.43	46	2e-19	81.3	DERLIN-2.2
J12_NODE_182485_length_316_cov_12	346	AT2G23090.1	87.18	39	8e-19	76.6	Uncharacterised protein family SERF
Contig42942|D12_NODE_1940316_length_531_cov_3+|J12_NODE_687906_length_229_cov_8+	561	AT5G40010.1	45	100	3e-27	108	AAA-ATPase 1
Contig24912|D12_NODE_1147316_length_306_cov_22+|J12_NODE_566632_length_282_cov_29+	336	AT5G25170.1	73.81	42	4e-16	71.6	PPPDE putative thiol peptidase family protein
Contig478|D12_NODE_45389_length_193_cov_6+|J12_NODE_955551_length_170_cov_4+	223	AT1G78110.1	67.86	56	2e-16	72.8
J12_NODE_580440_length_262_cov_31	292	AT4G23100.2	90.2	51	2e-27	104	glutamate-cysteine ligase
Contig100881|J12_NODE_2279071_length_290_cov_5+|D12_NODE_2275150_length_224_cov_7+	320	AT4G33220.1	85.85	106	4e-62	200	pectin methylesterase 44
D12_NODE_340577_length_175_cov_10	205	AT5G25930.1	49.21	63	8e-17	75.1	Protein kinase family protein with leucine-rich repeat domain
D12_NODE_199317_length_196_cov_4	226	ATMG00860.1	40.54	74	2e-16	70.9	DNA/RNA polymerases superfamily protein
Contig90672|J12_NODE_1714752_length_311_cov_5+|D12_NODE_152419_length_211_cov_6+	341	ATMG00810.1	49.06	106	2e-23	92	DNA/RNA polymerases superfamily protein
Contig76423|J12_NODE_1136189_length_302_cov_11-|D12_NODE_1755548_length_240_cov_13+	332	AT4G23700.1	67.89	109	1e-48	167	cation/H+ exchanger 17
Contig36548|D12_NODE_1633454_length_399_cov_8+|J12_NODE_1425273_length_242_cov_9+	429	AT3G55410.1	99.17	121	1e-79	256	2-oxoglutarate dehydrogenase, E1 component
Contig52903|J12_NODE_77073_length_371_cov_16-|D12_NODE_1712746_length_244_cov_10+	401	AT1G71990.1	58.33	132	2e-46	157	fucosyltransferase 13
J12_NODE_1508950_length_190_cov_6	220	AT3G08530.1	100	73	5e-42	148	Clathrin, heavy chain
J12_NODE_2120053_length_327_cov_3	357	AT2G37710.1	39.13	138	2e-18	81.3	receptor lectin kinase
Contig69617|J12_NODE_870301_length_467_cov_16-|D12_NODE_2085400_length_219_cov_9+	497	AT4G02900.1	70.91	55	1e-17	80.9	ERD (early-responsive to dehydration stress) family protein
Contig81277|J12_NODE_1323692_length_270_cov_12+|D12_NODE_463861_length_251_cov_5+	358	AT1G31280.1	53.15	111	9e-31	117	Argonaute family protein
J12_NODE_455456_length_197_cov_10	227	AT5G20620.1	100	75	1e-45	152	ubiquitin 4
Contig100990|J12_NODE_2286540_length_413_cov_3+|D12_NODE_1763297_length_391_cov_4-	447	AT1G09190.1	56.76	148	3e-59	193	Tetratricopeptide repeat (TPR)-like superfamily protein
D12_NODE_200389_length_265_cov_7	295	AT1G59720.1	63.64	66	1e-29	89.7	Tetratricopeptide repeat (TPR)-like superfamily protein
D12_NODE_304923_length_348_cov_5	378	AT1G68470.1	62.9	124	1e-48	164	Exostosin family protein
D12_NODE_1600353_length_218_cov_4	248	AT1G58060.1	89.58	48	1e-24	98.6	RNA helicase family protein
J12_NODE_733761_length_204_cov_13	234	AT3G42170.1	62.34	77	2e-24	96.7	BED zinc finger ;hAT family dimerisation domain
Contig29717|D12_NODE_1342142_length_232_cov_12+|J12_NODE_1022058_length_217_cov_14+	293	AT3G19230.1	53.52	71	2e-19	83.2	Leucine-rich repeat (LRR) family protein
Contig36163|D12_NODE_1617191_length_309_cov_4+|J12_NODE_2383131_length_206_cov_4+	339	AT3G59100.1	48.68	76	9e-20	85.9	glucan synthase-like 11
D12_NODE_633163_length_228_cov_7	258	AT2G24520.1	85.29	34	7e-19	65.9	H(+)-ATPase 5
Contig97343|J12_NODE_2050838_length_317_cov_7+|D12_NODE_1313600_length_303_cov_8+	354	AT3G06860.1	53.66	82	3e-21	89.7	multifunctional protein 2
Contig89044|J12_NODE_1644534_length_314_cov_8+|D12_NODE_250732_length_248_cov_6+	344	AT5G64580.1	73.85	65	4e-32	108	AAA-type ATPase family protein
D12_NODE_620097_length_170_cov_4	200	AT1G71530.1	87.93	58	2e-28	107	Protein kinase superfamily protein
Contig71703|J12_NODE_954286_length_235_cov_7+|D12_NODE_1806548_length_224_cov_10+	422	AT5G48790.1	82.09	67	4e-31	108	Domain of unknown function (DUF1995)
J12_NODE_995734_length_344_cov_9	374	AT5G48140.1	66.22	74	7e-28	106	Pectin lyase-like superfamily protein
D12_NODE_1992803_length_228_cov_6	258	AT5G59850.1	93.33	45	3e-22	85.9	Ribosomal protein S8 family protein
J12_NODE_419610_length_458_cov_12	488	AT1G75200.1	56	75	3e-19	85.5	flavodoxin family protein / radical SAM domain-containing protein
Contig31973|D12_NODE_1436200_length_340_cov_4+|J12_NODE_1025404_length_185_cov_7+	380	AT2G40360.1	61.22	49	6e-24	75.9	Transducin/WD40 repeat-like superfamily protein
J12_NODE_1975113_length_221_cov_13	251	AT2G26890.1	81.93	83	1e-29	113	DNAJ heat shock N-terminal domain-containing protein
Contig7971|D12_NODE_459839_length_281_cov_4+|J12_NODE_1138987_length_193_cov_7+	369	AT1G08650.2	75.22	113	2e-57	182	phosphoenolpyruvate carboxylase kinase 1
Contig18552|D12_NODE_895241_length_294_cov_5+|J12_NODE_2687967_length_212_cov_6+	324	AT1G69440.1	71.03	107	5e-48	166	Argonaute family protein
J12_NODE_1008220_length_457_cov_16	487	AT5G25930.1	49.68	157	2e-41	149	Protein kinase family protein with leucine-rich repeat domain
Contig4884|D12_NODE_311973_length_191_cov_7+|J12_NODE_700553_length_194_cov_7+	224	ATCG01130.1	70.97	62	2e-18	80.1	Ycf1 protein
Contig12440|D12_NODE_646475_length_222_cov_3+|J12_NODE_1397133_length_275_cov_7+	310	AT1G26270.1	69.7	99	2e-37	134	Phosphatidylinositol 3- and 4-kinase family protein
Contig27818|D12_NODE_1265225_length_268_cov_6+|J12_NODE_945516_length_235_cov_7+	298	AT5G61680.1	58.33	72	1e-23	93.2	Pectin lyase-like superfamily protein
Contig84396|J12_NODE_1448071_length_177_cov_7+|D12_NODE_2672488_length_190_cov_6+	226	AT1G80670.1	68.57	70	1e-28	105	Transducin/WD40 repeat-like superfamily protein
J12_NODE_1774693_length_212_cov_5	242	AT3G48610.1	88.75	80	4e-47	159	non-specific phospholipase C6
Contig36328|D12_NODE_1624297_length_244_cov_5+|J12_NODE_2492606_length_261_cov_6+	293	AT4G03210.2	61.97	71	1e-28	105	xyloglucan endotransglucosylase/hydrolase 9
Contig9005|D12_NODE_503201_length_303_cov_5+|J12_NODE_495607_length_274_cov_3+	345	AT1G19260.1	34.82	112	3e-17	78.2	TTF-type zinc finger protein with HAT dimerisation domain
Contig57891|J12_NODE_358560_length_393_cov_11+|D12_NODE_2522315_length_179_cov_5-	450	AT1G74090.1	44.23	104	3e-23	94.4	desulfo-glucosinolate sulfotransferase 18
Contig89304|J12_NODE_1655558_length_197_cov_4+|D12_NODE_821196_length_278_cov_8+	373	AT3G04570.1	60.63	127	6e-40	138	AT-hook motif nuclear-localized protein 19
D12_NODE_176986_length_393_cov_8	423	AT4G23160.1	41.13	124	2e-19	85.9	cysteine-rich RLK (RECEPTOR-like protein kinase) 8
J12_NODE_594949_length_190_cov_22	220	AT5G22060.1	85.25	61	2e-22	89.7	DNAJ homologue 2
Contig63523|J12_NODE_617974_length_582_cov_5+|D12_NODE_1069701_length_564_cov_9-	706	AT5G67480.2	78.49	93	2e-51	164	BTB and TAZ domain protein 4
D12_NODE_1571501_length_278_cov_5	308	AT4G32840.1	76.67	30	2e-16	55.8	phosphofructokinase 6
Contig65768|J12_NODE_714867_length_365_cov_28-|D12_NODE_1571128_length_241_cov_20+	472	AT5G25170.1	90.32	62	8e-34	121	PPPDE putative thiol peptidase family protein
Contig73415|J12_NODE_1021980_length_234_cov_9+|D12_NODE_1032651_length_460_cov_19-	541	AT2G39650.1	56.96	79	2e-22	92.8	Protein of unknown function (DUF506)
J12_NODE_1694982_length_403_cov_8	433	AT1G17450.2	53.26	92	4e-21	91.3	B-block binding subunit of TFIIIC
Contig12622|D12_NODE_654058_length_297_cov_7+|J12_NODE_300043_length_190_cov_11+	327	AT4G31420.1	60.76	79	5e-27	103	Zinc finger protein 622
D12_NODE_1057651_length_281_cov_6	311	AT3G28390.1	79.69	64	4e-30	115	P-glycoprotein 18
Contig76985|J12_NODE_1157401_length_358_cov_6+|D12_NODE_796598_length_296_cov_6+	388	AT1G75200.1	80.95	63	9e-33	122	flavodoxin family protein / radical SAM domain-containing protein
Contig58874|J12_NODE_404623_length_263_cov_15+|D12_NODE_1796657_length_177_cov_8-	317	AT1G14710.2	52.81	89	5e-24	96.7	hydroxyproline-rich glycoprotein family protein
Contig42288|D12_NODE_1906920_length_369_cov_8+|J12_NODE_1141861_length_278_cov_11+	399	AT5G52510.1	55	60	1e-16	77	SCARECROW-like 8
D12_NODE_1347526_length_354_cov_24	384	AT5G50130.2	47.42	97	3e-20	84.3	NAD(P)-binding Rossmann-fold superfamily protein
Contig33400|D12_NODE_1495281_length_244_cov_5+|J12_NODE_1880356_length_196_cov_4+	275	ATMG00860.1	45.71	70	7e-16	69.7	DNA/RNA polymerases superfamily protein
D12_NODE_2083705_length_336_cov_5	366	AT5G15400.1	88.89	36	5e-30	81.6	U-box domain-containing protein
Contig3025|D12_NODE_211495_length_494_cov_11-|J12_NODE_19927_length_171_cov_12+	524	AT5G24260.1	66.86	172	1e-73	238	prolyl oligopeptidase family protein
D12_NODE_940230_length_367_cov_4	397	ATMG00860.1	39.66	116	1e-16	73.6	DNA/RNA polymerases superfamily protein
Contig77904|J12_NODE_1194216_length_284_cov_6+|D12_NODE_668427_length_435_cov_10-	500	AT1G05160.1	72.58	62	3e-25	101	cytochrome P450, family 88, subfamily A, polypeptide 3
J12_NODE_1069874_length_199_cov_8	229	AT2G21110.1	50.65	77	4e-20	81.3	Disease resistance-responsive (dirigent-like protein) family protein
Contig12297|D12_NODE_640803_length_192_cov_3+|J12_NODE_2400920_length_461_cov_1+	612	AT1G52530.1	68.49	73	4e-26	103
Contig63675|J12_NODE_625052_length_224_cov_8-|D12_NODE_1370036_length_206_cov_10+	267	AT5G12300.1	53.49	86	7e-21	85.5	Calcium-dependent lipid-binding (CaLB domain) family protein
Contig94563|J12_NODE_1903486_length_219_cov_4+|D12_NODE_1209385_length_260_cov_5+	356	AT3G02260.1	89.83	118	2e-68	227	auxin transport protein (BIG)
J12_NODE_267118_length_310_cov_12	340	AT4G32850.7	68.97	58	8e-24	97.1	nuclear poly(a) polymerase
J12_NODE_903573_length_366_cov_8	396	AT4G38270.2	62.5	80	9e-28	108	galacturonosyltransferase 3
Contig92187|J12_NODE_1784451_length_205_cov_7+|D12_NODE_1648466_length_173_cov_5+	235	ATMG01320.1	97.62	42	3e-21	87	NADH dehydrogenase 2B
D12_NODE_842211_length_315_cov_5	345	AT2G26510.1	66.04	53	2e-16	75.5	Xanthine/uracil permease family protein
Contig5485|D12_NODE_341369_length_182_cov_5+|J12_NODE_1212660_length_274_cov_12+	394	AT1G09960.1	65.65	131	2e-52	175	sucrose transporter 4
Contig99966|J12_NODE_2213720_length_305_cov_6+|D12_NODE_753915_length_210_cov_7+	353	AT2G47910.2	86.79	53	3e-39	100	chlororespiratory reduction 6
Contig57685|J12_NODE_348744_length_192_cov_21+|D12_NODE_1275721_length_273_cov_16+	316	AT3G14620.1	72.31	65	5e-27	104	cytochrome P450, family 72, subfamily A, polypeptide 8
J12_NODE_2373097_length_222_cov_3	252	AT3G24530.1	85.54	83	8e-45	152	AAA-type ATPase family protein / ankyrin repeat family protein
D12_NODE_696711_length_199_cov_7	229	AT3G21070.1	90.24	41	4e-21	87	NAD kinase 1
J12_NODE_302881_length_346_cov_11	376	AT2G39420.1	72.5	40	7e-17	75.1	alpha/beta-Hydrolases superfamily protein
D12_NODE_1741086_length_268_cov_4	298	AT3G10530.1	79.8	99	8e-52	172	Transducin/WD40 repeat-like superfamily protein
D12_NODE_2074709_length_551_cov_2	581	AT5G64840.1	80.65	62	4e-24	100	general control non-repressible 5
Contig38325|D12_NODE_1713750_length_347_cov_7+|J12_NODE_754034_length_313_cov_4+	377	AT3G48310.1	33.88	121	4e-22	91.7	cytochrome P450, family 71, subfamily A, polypeptide 22
J12_NODE_1783681_length_228_cov_4	258	AT5G23120.1	82.93	41	5e-17	75.5	photosystem II stability/assembly factor, chloroplast (HCF136)
J12_NODE_1614165_length_369_cov_6	399	AT1G60200.1	79.76	84	2e-41	148	splicing factor PWI domain-containing protein / RNA recognition motif (RRM)-containing protein
Contig63079|J12_NODE_599911_length_367_cov_11+|D12_NODE_808707_length_236_cov_8+	397	AT4G36180.1	55.56	63	6e-18	63.5	Leucine-rich receptor-like protein kinase family protein
Contig82443|J12_NODE_1370975_length_263_cov_10+|D12_NODE_635246_length_191_cov_8+	293	AT3G63370.1	61.05	95	8e-33	122	Tetratricopeptide repeat (TPR)-like superfamily protein
Contig36793|D12_NODE_1643848_length_800_cov_2+|J12_NODE_1501366_length_294_cov_5+	830	ATMG00860.1	46.05	76	1e-18	81.6	DNA/RNA polymerases superfamily protein
J12_NODE_2598460_length_186_cov_4	216	AT5G48600.2	65.71	70	4e-20	85.1	structural maintenance of chromosome 3
J12_NODE_372097_length_238_cov_4	268	AT3G17920.1	73.53	68	3e-21	88.6	Outer arm dynein light chain 1 protein
J12_NODE_2505884_length_219_cov_3	249	AT3G48050.2	62.82	78	1e-25	101	BAH domain ;TFIIS helical bundle-like domain
J12_NODE_950355_length_360_cov_9	390	AT1G15410.1	72.55	51	9e-20	83.6	aspartate-glutamate racemase family
D12_NODE_367514_length_215_cov_25	245	AT5G10190.1	71.88	64	1e-29	110	Major facilitator superfamily protein
J12_NODE_170105_length_265_cov_9	295	AT5G19410.1	75	92	4e-44	152	ABC-2 type transporter family protein
D12_NODE_1241649_length_236_cov_7	266	AT4G25230.2	69.09	55	8e-20	84	RPM1 interacting protein 2
Contig6568|D12_NODE_394769_length_318_cov_10+|J12_NODE_116163_length_253_cov_14+	348	AT4G30960.1	69.39	98	1e-39	139	SOS3-interacting protein 3
Contig60656|J12_NODE_491006_length_265_cov_8+|D12_NODE_1354135_length_206_cov_10+	295	AT3G07290.1	60.42	96	1e-32	121	Pentatricopeptide repeat (PPR) superfamily protein
Contig59352|J12_NODE_429609_length_293_cov_6+|D12_NODE_1677076_length_198_cov_6+	323	AT4G19010.1	56.32	87	8e-25	99	AMP-dependent synthetase and ligase family protein
Contig33850|D12_NODE_1515095_length_294_cov_8+|J12_NODE_1224172_length_208_cov_6+	324	AT5G02370.1	94.67	75	4e-42	147	ATP binding microtubule motor family protein
Contig94840|J12_NODE_1918727_length_197_cov_8+|D12_NODE_1204926_length_201_cov_10+	258	AT5G40740.1	73.21	56	8e-21	87
Contig89335|J12_NODE_1657269_length_349_cov_6+|D12_NODE_494874_length_486_cov_12+|J12_NODE_90785_length_293_cov_17+	757	AT3G22750.1	57.58	99	2e-32	123	Protein kinase superfamily protein
Contig32083|D12_NODE_1440791_length_201_cov_9+|J12_NODE_1286152_length_228_cov_10+	258	AT4G06598.1	65.52	58	7e-19	79.3
J12_NODE_51540_length_218_cov_7	248	AT3G50685.1	84.09	44	5e-19	77.8
Contig95070|J12_NODE_1931154_length_335_cov_6+|D12_NODE_630443_length_220_cov_6+	365	AT5G57630.1	48.86	88	2e-19	83.2	CBL-interacting protein kinase 21
J12_NODE_255516_length_182_cov_23	212	AT4G26200.1	70	70	1e-29	109	1-amino-cyclopropane-1-carboxylate synthase 7
Contig83491|J12_NODE_1411790_length_530_cov_4+|D12_NODE_1907340_length_240_cov_6+	640	AT5G61770.3	76.92	65	9e-28	108	PETER PAN-like protein
J12_NODE_1653320_length_339_cov_13	369	AT4G11050.1	71.19	59	1e-22	93.6	glycosyl hydrolase 9C3
Contig62361|J12_NODE_568533_length_214_cov_6+|D12_NODE_499784_length_226_cov_9+	380	AT4G02330.1	69.84	126	2e-58	192	Plant invertase/pectin methylesterase inhibitor superfamily
Contig40885|D12_NODE_1834904_length_219_cov_21+|J12_NODE_938941_length_214_cov_31+	311	AT1G08800.2	80.65	93	2e-39	141	Protein of unknown function, DUF593
D12_NODE_694906_length_241_cov_9	271	AT5G18620.2	93.33	60	5e-33	122	chromatin remodeling factor17
D12_NODE_1667886_length_174_cov_5	204	AT3G20410.1	87.23	47	2e-20	84.7	calmodulin-domain protein kinase 9
Contig18816|D12_NODE_906294_length_495_cov_11-|J12_NODE_545102_length_240_cov_7+	525	AT2G46210.1	72.78	169	1e-87	268	Fatty acid/sphingolipid desaturase
J12_NODE_1378697_length_327_cov_15	357	AT3G16785.1	71.23	73	4e-20	87	phospholipase D P1
Contig44529|D12_NODE_2030684_length_242_cov_4+|J12_NODE_446931_length_342_cov_6+	441	AT1G06280.1	68.75	64	2e-22	90.5	LOB domain-containing protein 2
Contig35428|D12_NODE_1584474_length_300_cov_4+|J12_NODE_361128_length_264_cov_3+	330	AT2G01050.1	36.36	110	4e-17	77	zinc ion binding;nucleic acid binding
Contig29378|D12_NODE_1327250_length_279_cov_11+|J12_NODE_1174639_length_252_cov_15+	309	AT3G24660.1	88.24	85	1e-48	165	transmembrane kinase-like 1
J12_NODE_1517061_length_259_cov_4	289	ATCG01280.1	78.33	60	5e-23	94.7	Chloroplast Ycf2;ATPase, AAA type, core
D12_NODE_653370_length_245_cov_7	275	ATMG00860.1	42.39	92	5e-21	83.6	DNA/RNA polymerases superfamily protein
D12_NODE_1458334_length_266_cov_14	296	AT3G14620.1	58.24	91	2e-32	118	cytochrome P450, family 72, subfamily A, polypeptide 8
Contig52632|J12_NODE_56820_length_463_cov_5+|D12_NODE_1449049_length_234_cov_11+	493	AT1G68570.1	77.44	133	4e-68	220	Major facilitator superfamily protein
J12_NODE_1414987_length_261_cov_4	291	AT3G18524.1	68.75	96	1e-36	132	MUTS homolog 2
Contig59271|J12_NODE_425878_length_308_cov_7+|D12_NODE_932409_length_314_cov_10+	354	AT3G02650.1	43.97	116	2e-17	78.2	Tetratricopeptide repeat (TPR)-like superfamily protein
D12_NODE_1152897_length_262_cov_11	292	AT3G59630.1	71.11	45	1e-16	75.1	diphthamide synthesis DPH2 family protein
J12_NODE_2149096_length_272_cov_7	302	AT5G39660.2	51.85	108	2e-24	96.7	cycling DOF factor 2
J12_NODE_1601890_length_268_cov_8	298	AT3G12660.1	54.95	91	2e-25	97.4	FASCICLIN-like arabinogalactan protein 14 precursor
J12_NODE_1309425_length_362_cov_10	392	AT3G63110.1	60.61	132	2e-47	158	isopentenyltransferase 3
Contig46378|D12_NODE_2144039_length_338_cov_3+|J12_NODE_1213835_length_321_cov_4+	386	AT2G01740.1	49.22	128	7e-40	141	Tetratricopeptide repeat (TPR)-like superfamily protein
D12_NODE_1159867_length_234_cov_5	264	AT3G12800.1	78.69	61	7e-27	101	short-chain dehydrogenase-reductase B
Contig76705|J12_NODE_1147060_length_281_cov_7+|D12_NODE_2207677_length_287_cov_6+	350	AT2G22420.1	86.21	87	2e-49	163	Peroxidase superfamily protein
J12_NODE_2045882_length_207_cov_3	237	AT2G17670.2	79.49	78	2e-39	135	Tetratricopeptide repeat (TPR)-like superfamily protein
D12_NODE_1799679_length_229_cov_3	259	AT5G60660.1	91.67	36	4e-16	71.6	plasma membrane intrinsic protein 2;4
J12_NODE_1204275_length_247_cov_4	277	AT1G53708.1	85.71	35	3e-16	69.7	ROTUNDIFOLIA like 9
D12_NODE_831229_length_215_cov_19	245	AT4G01400.1	54.69	64	1e-17	78.6
Contig77906|J12_NODE_1194241_length_388_cov_12-|D12_NODE_1697652_length_182_cov_10+	418	AT5G59020.1	41.61	137	8e-25	100	Protein of unknown function (DUF3527)
Contig6192|D12_NODE_376410_length_434_cov_7+|J12_NODE_1613172_length_334_cov_5+	464	AT5G55530.3	56.58	76	5e-19	83.2	Calcium-dependent lipid-binding (CaLB domain) family protein
Contig21345|D12_NODE_1007406_length_237_cov_5+|J12_NODE_2132342_length_182_cov_5+	267	AT5G13160.1	80.95	42	9e-18	77.8	Protein kinase superfamily protein
Contig26072|D12_NODE_1194411_length_342_cov_9+|J12_NODE_580215_length_475_cov_7+	505	AT2G26980.4	51.52	99	3e-27	106	CBL-interacting protein kinase 3
Contig70880|J12_NODE_921465_length_492_cov_19+|D12_NODE_303828_length_253_cov_28+	522	AT5G48960.1	88.37	43	2e-19	86.7	HAD-superfamily hydrolase, subfamily IG, 5'-nucleotidase
J12_NODE_1321441_length_184_cov_3	214	AT5G25910.1	47.14	70	3e-16	73.6	receptor like protein 52
D12_NODE_890682_length_353_cov_5	383	AT5G47850.1	52.25	111	2e-29	113	CRINKLY4 related 4
Contig491|D12_NODE_46340_length_513_cov_7+|J12_NODE_516439_length_201_cov_4+	543	AT5G48300.1	53.5	157	1e-41	148	ADP glucose pyrophosphorylase 1
Contig8113|D12_NODE_465836_length_400_cov_8+|J12_NODE_1501803_length_292_cov_11+	430	AT1G10130.1	82.98	47	3e-21	91.3	endoplasmic reticulum-type calcium-transporting ATPase 3
Contig25926|D12_NODE_1189554_length_557_cov_8+|J12_NODE_268397_length_219_cov_14+|J12_NODE_268399_length_238_cov_6+	587	AT4G23160.1	38.86	193	2e-39	145	cysteine-rich RLK (RECEPTOR-like protein kinase) 8
Contig65866|J12_NODE_718462_length_236_cov_8-|D12_NODE_1836468_length_174_cov_10+	279	AT4G13930.1	92.47	93	2e-46	157	serine hydroxymethyltransferase 4
Contig87062|J12_NODE_1559896_length_459_cov_13-|D12_NODE_392796_length_186_cov_11+	489	AT5G09400.1	56.04	91	5e-17	79.3	K+ uptake permease 7
D12_NODE_763917_length_372_cov_7	402	AT4G10100.3	62.12	66	6e-25	94	co-factor for nitrate, reductase and xanthine dehydrogenase 7
Contig52209|J12_NODE_20171_length_261_cov_6+|D12_NODE_796325_length_213_cov_8+	375	AT4G23160.1	36.07	122	7e-23	95.1	cysteine-rich RLK (RECEPTOR-like protein kinase) 8
Contig15057|D12_NODE_755639_length_336_cov_25+|J12_NODE_412687_length_198_cov_21+	366	AT5G12890.1	53.98	113	3e-39	138	UDP-Glycosyltransferase superfamily protein
Contig96398|J12_NODE_1999133_length_189_cov_4+|D12_NODE_2133457_length_210_cov_7+	259	AT3G10410.1	78.05	41	1e-16	74.7	SERINE CARBOXYPEPTIDASE-LIKE 49
Contig22430|D12_NODE_1051766_length_362_cov_7+|J12_NODE_1239583_length_264_cov_5+	392	AT1G27680.1	88.14	59	2e-33	112	ADPGLC-PPase large subunit
Contig39878|D12_NODE_1787782_length_300_cov_3+|J12_NODE_2063139_length_205_cov_7+	331	AT2G25270.1	51.4	107	2e-37	133
Contig50121|D12_NODE_2449208_length_239_cov_3+|J12_NODE_2216524_length_177_cov_4+	269	AT5G49460.1	97.06	34	7e-18	78.6	ATP citrate lyase subunit B 2
J12_NODE_41993_length_479_cov_21	509	AT4G38900.3	74.36	39	9e-20	63.9	Basic-leucine zipper (bZIP) transcription factor family protein
Contig2437|D12_NODE_175039_length_491_cov_24-|J12_NODE_1224538_length_205_cov_14+	521	AT5G63000.1	85.88	85	4e-46	153	Mitochondrial import inner membrane translocase subunit Tim17/Tim22/Tim23 family protein
Contig45982|D12_NODE_2119054_length_289_cov_3+|J12_NODE_288751_length_265_cov_3+	373	AT1G70320.1	56.8	125	1e-39	144	ubiquitin-protein ligase 2
Contig68297|J12_NODE_815825_length_346_cov_12-|D12_NODE_485258_length_272_cov_6+	423	AT1G53430.2	76.36	55	1e-27	103	Leucine-rich repeat transmembrane protein kinase
Contig66558|J12_NODE_747242_length_259_cov_7+|D12_NODE_2051788_length_240_cov_7+	289	AT1G23260.1	58.43	89	4e-30	107	MMS ZWEI homologue 1
D12_NODE_1060269_length_192_cov_12	222	AT4G12620.1	60.34	58	2e-18	79.7	origin of replication complex 1B
J12_NODE_220877_length_221_cov_9	251	AT1G26880.2	92.11	38	1e-17	72.8	Ribosomal protein L34e superfamily protein
Contig14102|D12_NODE_715851_length_206_cov_14+|J12_NODE_1142311_length_200_cov_15+	236	AT5G67020.1	69.57	69	1e-25	98.2
J12_NODE_2558208_length_233_cov_4	263	AT1G29400.2	53.25	77	9e-19	81.3	MEI2-like protein 5
Contig25797|D12_NODE_1184201_length_194_cov_3+|J12_NODE_1097004_length_224_cov_3+	257	AT1G03090.2	73.77	61	3e-22	91.3	methylcrotonyl-CoA carboxylase alpha chain, mitochondrial / 3-methylcrotonyl-CoA carboxylase 1 (MCCA)
Contig74855|J12_NODE_1075920_length_331_cov_13+|D12_NODE_774558_length_284_cov_16+	361	AT2G01570.1	39.82	113	3e-17	78.2	GRAS family transcription factor family protein
Contig28667|D12_NODE_1298359_length_262_cov_12+|J12_NODE_1244384_length_344_cov_8+	377	AT5G65530.1	74.55	55	1e-20	87.4	Protein kinase superfamily protein
Contig97575|J12_NODE_2064522_length_336_cov_7+|D12_NODE_1690956_length_331_cov_4+	370	ATMG00810.1	40.32	124	2e-23	92.8	DNA/RNA polymerases superfamily protein
Contig68599|J12_NODE_828162_length_403_cov_13+|D12_NODE_670485_length_392_cov_11-	474	AT3G26744.4	48.42	95	4e-17	78.6	basic helix-loop-helix (bHLH) DNA-binding superfamily protein
Contig58530|J12_NODE_389299_length_337_cov_10+|D12_NODE_292272_length_270_cov_7+	367	AT1G70580.4	77.97	59	1e-26	103	alanine-2-oxoglutarate aminotransferase 2
D12_NODE_635054_length_290_cov_5	320	AT3G24210.1	81.4	43	1e-21	67.8	Ankyrin repeat family protein
D12_NODE_1970019_length_303_cov_4	333	ATMG00860.1	39.56	91	1e-17	75.1	DNA/RNA polymerases superfamily protein
D12_NODE_157271_length_243_cov_7	273	AT5G15300.1	51.69	89	1e-17	77.8	Pentatricopeptide repeat (PPR) superfamily protein
Contig37142|D12_NODE_1659022_length_328_cov_11+|J12_NODE_1516088_length_265_cov_18+	358	AT1G50030.2	82.46	57	7e-31	105	target of rapamycin
J12_NODE_1677779_length_180_cov_6	210	AT4G33650.2	80.77	52	1e-22	91.7	dynamin-related protein 3A
D12_NODE_448140_length_213_cov_4	243	AT4G15770.1	66.67	45	1e-19	64.7	RNA binding
Contig67702|J12_NODE_792645_length_328_cov_4+|D12_NODE_1781211_length_303_cov_3+	375	AT5G23060.1	63.49	63	2e-23	94	calcium sensing receptor
Contig23199|D12_NODE_1080741_length_332_cov_11+|J12_NODE_794506_length_220_cov_5+	362	AT3G51550.1	72.16	97	5e-35	129	Malectin/receptor-like protein kinase family protein
D12_NODE_338262_length_240_cov_8	270	AT4G27190.1	38.55	83	8e-17	75.9	NB-ARC domain-containing disease resistance protein
Contig52802|J12_NODE_70337_length_438_cov_13+|D12_NODE_576741_length_271_cov_7-	499	AT1G73730.1	81.71	164	9e-89	273	ETHYLENE-INSENSITIVE3-like 3
Contig97393|J12_NODE_2053425_length_195_cov_5-|D12_NODE_1873699_length_333_cov_4+	370	AT4G11680.1	75.41	61	1e-25	100	Zinc finger, C3HC4 type (RING finger) family protein
Contig29996|D12_NODE_1353079_length_277_cov_4+|J12_NODE_1585241_length_188_cov_8+	307	AT1G06620.1	59.7	67	7e-21	85.9	2-oxoglutarate (2OG) and Fe(II)-dependent oxygenase superfamily protein
Contig104357|J12_NODE_2616988_length_570_cov_2+|D12_NODE_1210674_length_274_cov_4+	600	AT2G38290.2	65.26	95	2e-31	119	ammonium transporter 2
Contig3068|D12_NODE_213442_length_348_cov_16+|J12_NODE_1864341_length_389_cov_9+	494	AT5G60410.4	52.2	159	2e-33	127	DNA-binding protein with MIZ/SP-RING zinc finger, PHD-finger and SAP domain
Contig65257|J12_NODE_692439_length_281_cov_5-|D12_NODE_1365889_length_218_cov_6+	316	AT1G77010.1	58.25	103	2e-32	120	Pentatricopeptide repeat (PPR) superfamily protein
Contig72475|J12_NODE_985397_length_270_cov_9+|D12_NODE_873121_length_247_cov_13+	359	AT4G01070.2	66.12	121	3e-46	155	UDP-Glycosyltransferase superfamily protein
Contig99411|J12_NODE_2175297_length_225_cov_6+|D12_NODE_1488545_length_187_cov_6+	255	AT4G29310.1	57.45	94	1e-23	93.6	Protein of unknown function (DUF1005)
D12_NODE_367153_length_287_cov_6	317	AT1G09680.1	77.14	105	3e-44	152	Pentatricopeptide repeat (PPR) superfamily protein
Contig74439|J12_NODE_1060411_length_295_cov_7+|D12_NODE_1821615_length_255_cov_6+	325	AT2G33670.1	74.36	39	2e-17	62	Seven transmembrane MLO family protein
Contig36192|D12_NODE_1618366_length_311_cov_8+|J12_NODE_2089224_length_330_cov_7+	360	AT1G63930.1	52.59	135	1e-40	141	from the Czech 'roh' meaning 'corner'
Contig84083|J12_NODE_1435196_length_194_cov_14+|D12_NODE_1565012_length_238_cov_12+	288	AT4G18240.1	72.94	85	2e-38	138	starch synthase 4
Contig14126|D12_NODE_716728_length_314_cov_11+|J12_NODE_1359228_length_287_cov_13+	362	AT1G08040.2	94.59	37	1e-25	79	Protein of unknown function (DUF707)
Contig17437|D12_NODE_851137_length_257_cov_7+|J12_NODE_1626866_length_269_cov_3+	324	AT2G41820.1	77.36	106	2e-39	141	Leucine-rich repeat protein kinase family protein
Contig9205|D12_NODE_511438_length_371_cov_13+|J12_NODE_2368511_length_275_cov_10+	401	AT2G42920.1	62.6	131	3e-51	173	Pentatricopeptide repeat (PPR-like) superfamily protein
Contig52254|J12_NODE_25013_length_745_cov_12-|D12_NODE_907698_length_230_cov_13+|D12_NODE_957932_length_431_cov_20+	875	AT3G12360.1	79.82	114	2e-54	188	Ankyrin repeat family protein
Contig70616|J12_NODE_910993_length_302_cov_7+|D12_NODE_832354_length_384_cov_9-	524	AT4G37790.1	72.73	55	2e-18	80.9	Homeobox-leucine zipper protein family
Contig85397|J12_NODE_1489428_length_294_cov_7+|D12_NODE_1216066_length_335_cov_11-	434	AT2G46520.1	74.82	139	4e-60	201	cellular apoptosis susceptibility protein, putative / importin-alpha re-exporter, putative
D12_NODE_1175296_length_403_cov_14	433	AT1G34300.1	73.94	142	3e-75	242	lectin protein kinase family protein
J12_NODE_248645_length_190_cov_18	220	ATMG01250.1	56.14	57	1e-15	68.2	RNA-directed DNA polymerase (reverse transcriptase)
Contig33527|D12_NODE_1500302_length_249_cov_8+|J12_NODE_1896784_length_309_cov_11+	349	AT1G30755.1	64.77	88	2e-32	120	Protein of unknown function (DUF668)
Contig65504|J12_NODE_703746_length_474_cov_20+|D12_NODE_947390_length_383_cov_12-	505	AT5G59070.1	58.14	86	1e-25	102	UDP-Glycosyltransferase superfamily protein
Contig52261|J12_NODE_25338_length_286_cov_189+|D12_NODE_397262_length_198_cov_75-	316	ATMG00480.1	83.33	108	6e-55	171	Plant mitochondrial ATPase, F0 complex, subunit 8 protein
Contig8059|D12_NODE_463519_length_201_cov_11+|J12_NODE_788745_length_193_cov_12+	302	AT1G73870.1	84.31	51	2e-21	87.4	B-box type zinc finger protein with CCT domain
Contig89838|J12_NODE_1678990_length_308_cov_6+|D12_NODE_1728791_length_279_cov_4+	399	AT1G61210.2	81.58	38	6e-25	75.1	Transducin/WD40 repeat-like superfamily protein
Contig71851|J12_NODE_960296_length_310_cov_5+|D12_NODE_633403_length_200_cov_8+	358	AT5G40210.1	61.22	49	2e-20	61.6	nodulin MtN21 /EamA-like transporter family protein
D12_NODE_2198294_length_237_cov_4	267	AT5G09950.1	56.47	85	6e-28	108	Tetratricopeptide repeat (TPR)-like superfamily protein
J12_NODE_1205961_length_172_cov_13	202	AT4G27720.1	98	50	2e-27	103	Major facilitator superfamily protein
D12_NODE_1750571_length_248_cov_14	278	AT2G20990.3	78.57	42	3e-16	74.3	synaptotagmin A
D12_NODE_1129111_length_297_cov_7	327	AT5G53170.1	62.16	74	5e-24	97.4	FTSH protease 11
D12_NODE_1605753_length_213_cov_5	243	ATMG00860.1	50.62	81	3e-16	70.5	DNA/RNA polymerases superfamily protein
Contig44847|D12_NODE_2050075_length_203_cov_11+|J12_NODE_2615247_length_234_cov_17+	338	AT1G21270.1	40.37	109	5e-18	80.5	wall-associated kinase 2
J12_NODE_399189_length_174_cov_7	204	AT4G23160.1	53.73	67	5e-22	90.5	cysteine-rich RLK (RECEPTOR-like protein kinase) 8
J12_NODE_1576608_length_546_cov_5	576	AT3G58030.4	62.75	102	1e-37	136	RING/U-box superfamily protein
Contig85848|J12_NODE_1506178_length_269_cov_7+|D12_NODE_1210563_length_211_cov_6+	300	AT4G38590.2	62.5	56	1e-18	82	beta-galactosidase 14
J12_NODE_1894085_length_270_cov_6	300	AT5G55540.1	73.91	46	5e-21	89	tornado 1
Contig75172|J12_NODE_1088220_length_341_cov_5+|D12_NODE_1483007_length_284_cov_7+	371	AT5G51280.1	97.09	103	5e-64	207	DEAD-box protein abstrakt, putative
Contig86994|J12_NODE_1557009_length_207_cov_8+|D12_NODE_1039215_length_237_cov_8+	295	AT2G18840.1	91.11	90	7e-53	169	Integral membrane Yip1 family protein
Contig2848|D12_NODE_200806_length_318_cov_7+|J12_NODE_2138904_length_321_cov_4+	362	AT5G48930.1	85.83	120	7e-62	198	hydroxycinnamoyl-CoA shikimate/quinate hydroxycinnamoyl transferase
Contig74350|J12_NODE_1056851_length_428_cov_10-|D12_NODE_638357_length_272_cov_5+	458	AT4G01950.1	56.12	139	2e-44	154	glycerol-3-phosphate acyltransferase 3
Contig5734|D12_NODE_355571_length_230_cov_7+|J12_NODE_1003639_length_292_cov_5+	318	AT4G39010.1	59.74	77	5e-23	93.6	glycosyl hydrolase 9B18
Contig43475|D12_NODE_1969599_length_230_cov_7+|J12_NODE_845276_length_223_cov_8+	260	AT3G23240.1	61.63	86	1e-19	80.9	ethylene response factor 1
J12_NODE_1772927_length_232_cov_9	262	AT5G53370.1	56.72	67	5e-20	84.3	pectin methylesterase PCR fragment F
D12_NODE_592247_length_268_cov_11	298	AT5G04780.1	62.63	99	2e-39	139	Pentatricopeptide repeat (PPR) superfamily protein
J12_NODE_561216_length_179_cov_8	209	AT5G18170.1	88.1	42	2e-17	75.9	glutamate dehydrogenase 1
Contig65077|J12_NODE_685677_length_234_cov_31+|D12_NODE_1397314_length_320_cov_17-	501	AT1G10330.1	62.79	129	7e-53	177	Tetratricopeptide repeat (TPR)-like superfamily protein
Contig47214|D12_NODE_2201870_length_190_cov_6+|J12_NODE_2717340_length_697_cov_3+|D12_NODE_30374_length_184_cov_10-	747	ATCG01280.1	80.74	135	4e-64	219	Chloroplast Ycf2;ATPase, AAA type, core
Contig20921|D12_NODE_990485_length_266_cov_4+|J12_NODE_222989_length_204_cov_8+	317	AT4G32910.1	65.62	64	9e-25	99.4
J12_NODE_381612_length_239_cov_21	269	AT5G04200.1	60	55	2e-17	75.9	metacaspase 9
D12_NODE_762953_length_230_cov_12	260	AT3G22250.1	55.42	83	6e-28	105	UDP-Glycosyltransferase superfamily protein
Contig67925|J12_NODE_801465_length_493_cov_6+|D12_NODE_929179_length_405_cov_6+	523	AT3G06440.2	54.05	111	3e-32	121	Galactosyltransferase family protein
Contig61966|J12_NODE_551637_length_447_cov_18+|D12_NODE_1522790_length_252_cov_11-	511	AT1G14590.1	48.25	114	8e-28	108	Nucleotide-diphospho-sugar transferase family protein
Contig59248|J12_NODE_424836_length_348_cov_5+|D12_NODE_641077_length_248_cov_6+	378	ATMG00810.1	43.04	79	6e-17	74.7	DNA/RNA polymerases superfamily protein
Contig94406|J12_NODE_1895724_length_312_cov_10+|D12_NODE_1395929_length_180_cov_9+	342	AT5G03160.1	80	75	4e-36	129	homolog of mamallian P58IPK
Contig5799|D12_NODE_358292_length_344_cov_5+|J12_NODE_1838906_length_296_cov_8+	379	AT4G34640.1	87.1	31	2e-20	62	squalene synthase 1
D12_NODE_1221695_length_229_cov_5	259	AT3G22930.1	86.84	38	1e-20	72.8	calmodulin-like 11
J12_NODE_2089019_length_342_cov_14	372	AT1G63850.1	73.96	96	4e-41	144	BTB/POZ domain-containing protein
D12_NODE_73987_length_344_cov_9	374	AT3G58170.1	76.92	52	1e-20	82.8	BET1P/SFT1P-like protein 14A
J12_NODE_2590398_length_235_cov_5	265	AT5G16930.1	83.33	66	2e-32	120	AAA-type ATPase family protein
D12_NODE_546832_length_601_cov_3	631	AT4G14145.1	55.88	68	2e-19	82.4
J12_NODE_1602583_length_243_cov_4	273	AT2G33420.1	54.95	91	1e-16	75.5	Protein of unknown function (DUF810)
Contig62518|J12_NODE_575832_length_294_cov_12+|D12_NODE_375077_length_204_cov_15+	324	AT5G67370.1	62.9	62	7e-20	82.8	Protein of unknown function (DUF1230)
Contig7542|D12_NODE_441452_length_314_cov_6+|J12_NODE_2397010_length_240_cov_8+	344	AT1G09240.1	58.04	112	7e-41	140	nicotianamine synthase 3
D12_NODE_1003234_length_217_cov_3	247	ATMG00860.1	42.86	84	5e-19	78.2	DNA/RNA polymerases superfamily protein
Contig77712|J12_NODE_1186466_length_495_cov_10-|D12_NODE_746503_length_298_cov_11+	525	AT5G61390.1	78.18	55	2e-27	99	Polynucleotidyl transferase, ribonuclease H-like superfamily protein
J12_NODE_1910355_length_205_cov_10	235	AT4G27690.2	81.36	59	7e-29	106	vacuolar protein sorting 26B
Contig52453|J12_NODE_42879_length_381_cov_7+|D12_NODE_1472650_length_338_cov_8+	434	ATMG00810.1	40.62	96	2e-17	77	DNA/RNA polymerases superfamily protein
D12_NODE_1340611_length_195_cov_12	225	AT2G17930.1	78.38	74	1e-33	124	Phosphatidylinositol 3- and 4-kinase family protein with FAT domain
J12_NODE_631037_length_270_cov_8	300	AT1G10910.1	71.64	67	1e-25	101	Pentatricopeptide repeat (PPR) superfamily protein
J12_NODE_1701021_length_198_cov_3	228	AT2G42850.1	61.11	72	2e-22	90.1	cytochrome P450, family 718
J12_NODE_1485415_length_291_cov_6	321	ATMG00810.1	39.6	101	6e-18	77	DNA/RNA polymerases superfamily protein
D12_NODE_59806_length_193_cov_13	223	AT5G14320.2	87.04	54	3e-28	101	Ribosomal protein S13/S18 family
D12_NODE_1961677_length_436_cov_9	466	AT5G58440.1	63.44	93	1e-26	106	sorting nexin 2A
D12_NODE_2396958_length_520_cov_2	550	AT2G18040.1	74.47	47	3e-17	75.5	peptidylprolyl cis/trans isomerase, NIMA-interacting 1
Contig69010|J12_NODE_846330_length_236_cov_11+|D12_NODE_259136_length_224_cov_9-	272	AT5G61150.2	76.67	60	2e-26	103	leo1-like family protein
D12_NODE_844300_length_605_cov_2	635	AT3G14270.1	70.59	68	2e-26	108	phosphatidylinositol-4-phosphate 5-kinase family protein
Contig64129|J12_NODE_645537_length_503_cov_15+|D12_NODE_471537_length_388_cov_17+	533	AT3G21880.1	56.14	114	1e-39	140	B-box type zinc finger protein with CCT domain
Contig14582|D12_NODE_735364_length_219_cov_17+|J12_NODE_1235866_length_459_cov_10+	492	AT2G24960.1	40.74	135	2e-23	98.2
J12_NODE_2132557_length_253_cov_4	283	AT1G61370.1	73.24	71	2e-33	123	S-locus lectin protein kinase family protein
D12_NODE_1467715_length_297_cov_5	327	AT1G19260.1	39.62	106	3e-16	75.1	TTF-type zinc finger protein with HAT dimerisation domain
Contig33283|D12_NODE_1490139_length_345_cov_5+|J12_NODE_161551_length_254_cov_5+	375	AT4G12320.1	41.6	125	5e-24	97.1	cytochrome P450, family 706, subfamily A, polypeptide 6
J12_NODE_309804_length_253_cov_6	283	AT3G07850.1	62.35	85	2e-29	109	Pectin lyase-like superfamily protein
Contig32341|D12_NODE_1452974_length_323_cov_4+|J12_NODE_2545382_length_453_cov_2+	606	AT5G01290.1	66.67	96	1e-34	130	mRNA capping enzyme family protein
J12_NODE_1188370_length_269_cov_6	299	AT5G06540.1	67.19	64	3e-27	105	Pentatricopeptide repeat (PPR) superfamily protein
J12_NODE_1145826_length_232_cov_10	262	AT3G12345.1	76.32	76	2e-30	108
D12_NODE_835378_length_308_cov_10	338	AT3G06010.1	80.77	78	7e-38	137	Homeotic gene regulator
D12_NODE_1141782_length_202_cov_9	232	AT3G01120.1	61.33	75	9e-16	72	Pyridoxal phosphate (PLP)-dependent transferases superfamily protein
Contig5902|D12_NODE_364088_length_215_cov_9+|J12_NODE_2093164_length_223_cov_10+	296	AT1G08510.1	59.52	42	2e-20	57.8	fatty acyl-ACP thioesterases B
D12_NODE_623725_length_196_cov_14	226	AT5G50011.1	73.33	45	3e-17	70.5	conserved peptide upstream open reading frame 37
D12_NODE_1410375_length_214_cov_13	244	ATMG00860.1	39.74	78	3e-18	75.9	DNA/RNA polymerases superfamily protein
D12_NODE_1250912_length_275_cov_8	305	AT2G32340.1	72.09	43	9e-17	74.7	TraB family protein
Contig3046|D12_NODE_212411_length_322_cov_10+|J12_NODE_1494800_length_447_cov_12+	570	AT3G58050.1	67.82	174	2e-62	211
D12_NODE_277575_length_363_cov_5	393	AT1G06410.1	67.94	131	9e-60	198	trehalose-phosphatase/synthase 7
D12_NODE_304128_length_314_cov_9	344	AT3G45660.1	56.14	114	2e-39	139	Major facilitator superfamily protein
Contig256|D12_NODE_25460_length_215_cov_4+|J12_NODE_194690_length_288_cov_6+	411	AT2G26140.1	94.17	103	1e-45	158	FTSH protease 4
D12_NODE_954859_length_482_cov_10	512	ATMG00860.1	46.34	82	9e-19	80.1	DNA/RNA polymerases superfamily protein
Contig68699|J12_NODE_832267_length_234_cov_8+|D12_NODE_1142718_length_255_cov_11+	320	AT5G46190.1	65.52	58	6e-21	88.2	RNA-binding KH domain-containing protein
Contig89689|J12_NODE_1673300_length_470_cov_9+|D12_NODE_429263_length_238_cov_8+	500	AT2G38650.2	58.11	74	6e-21	90.5	galacturonosyltransferase 7
Contig85091|J12_NODE_1477377_length_223_cov_6+|D12_NODE_1324779_length_244_cov_6+	290	AT1G47710.1	73.96	96	9e-46	154	Serine protease inhibitor (SERPIN) family protein
J12_NODE_2199144_length_179_cov_5	209	AT3G19080.1	70.59	51	2e-21	87	SWIB complex BAF60b domain-containing protein
Contig60407|J12_NODE_479288_length_257_cov_8+|D12_NODE_557263_length_188_cov_6+	293	AT4G15475.1	78	50	7e-20	84.7	F-box/RNI-like superfamily protein
D12_NODE_1565655_length_259_cov_14	289	AT4G16820.1	64	100	4e-36	129	alpha/beta-Hydrolases superfamily protein
Contig75061|J12_NODE_1083958_length_766_cov_3-|D12_NODE_1578741_length_195_cov_4+	796	AT4G23160.1	32.05	156	8e-22	96.7	cysteine-rich RLK (RECEPTOR-like protein kinase) 8
Contig6177|D12_NODE_375832_length_236_cov_6+|J12_NODE_478399_length_250_cov_8+	307	AT3G06720.2	94.59	37	5e-31	76.3	importin alpha isoform 1
Contig103023|J12_NODE_2457508_length_487_cov_7-|D12_NODE_2105793_length_270_cov_8+	564	AT5G17580.1	44.39	187	5e-46	160	Phototropic-responsive NPH3 family protein
Contig82170|J12_NODE_1360617_length_262_cov_10+|D12_NODE_1473912_length_272_cov_9+	368	AT1G47128.1	51.4	107	1e-27	106	Granulin repeat cysteine protease family protein
Contig84387|J12_NODE_1447787_length_320_cov_8+|D12_NODE_527476_length_201_cov_9+	350	AT3G57520.3	55.95	84	1e-31	117	seed imbibition 2
Contig48911|D12_NODE_2330710_length_250_cov_8+|J12_NODE_2459169_length_175_cov_10+	280	AT1G67900.3	66.13	62	3e-25	99.8	Phototropic-responsive NPH3 family protein
J12_NODE_72180_length_217_cov_6	247	AT2G45320.1	70.18	57	2e-20	84.3
J12_NODE_922846_length_409_cov_16	439	AT1G03750.1	78.77	146	6e-78	250	switch 2
Contig89254|J12_NODE_1653580_length_340_cov_5+|D12_NODE_1838203_length_271_cov_5+	370	AT5G15700.2	57.28	103	5e-34	127	DNA/RNA polymerases superfamily protein
Contig95862|J12_NODE_1970491_length_206_cov_7+|D12_NODE_1376690_length_173_cov_5+	236	AT4G32272.2	62	50	7e-16	71.2	Nucleotide/sugar transporter family protein
D12_NODE_2070472_length_265_cov_6	295	AT5G07140.1	55.79	95	3e-25	100	Protein kinase superfamily protein
D12_NODE_1508071_length_251_cov_9	281	AT1G68710.1	65.38	52	7e-19	74.7	ATPase E1-E2 type family protein / haloacid dehalogenase-like hydrolase family protein
Contig17647|D12_NODE_858219_length_302_cov_6+|J12_NODE_68808_length_221_cov_7+	332	AT4G11220.1	57.14	56	2e-18	78.6	VIRB2-interacting protein 2
Contig29508|D12_NODE_1333789_length_294_cov_4-|J12_NODE_568062_length_312_cov_5+|D12_NODE_1218923_length_170_cov_7+	540	AT1G06070.1	62.34	154	2e-47	162	Basic-leucine zipper (bZIP) transcription factor family protein
Contig82867|J12_NODE_1387587_length_301_cov_8+|D12_NODE_1447151_length_224_cov_10+	358	AT5G63840.1	83.62	116	9e-68	220	Glycosyl hydrolases family 31 protein
Contig99828|J12_NODE_2204205_length_225_cov_4+|D12_NODE_2072757_length_284_cov_8+	413	AT5G18800.2	73.02	63	5e-27	99.8	Cox19-like CHCH family protein
D12_NODE_1103420_length_224_cov_7	254	AT4G34940.1	78.57	84	2e-30	114	armadillo repeat only 1
Contig2269|D12_NODE_165699_length_321_cov_15+|J12_NODE_1078250_length_191_cov_15+	351	AT2G34660.2	60.71	112	6e-36	132	multidrug resistance-associated protein 2
Contig48721|D12_NODE_2313956_length_300_cov_6+|J12_NODE_1118447_length_274_cov_4+	330	AT1G21630.2	56.6	106	5e-23	95.1	Calcium-binding EF hand family protein
Contig22455|D12_NODE_1052854_length_345_cov_3+|J12_NODE_2509334_length_237_cov_4+	375	AT4G23160.1	42.86	105	1e-18	82.8	cysteine-rich RLK (RECEPTOR-like protein kinase) 8
J12_NODE_1102620_length_294_cov_14	324	AT2G26140.1	85.71	42	2e-18	74.3	FTSH protease 4
Contig67577|J12_NODE_787648_length_331_cov_9+|D12_NODE_1903501_length_413_cov_4-	585	AT3G61690.1	42.96	135	2e-20	90.5	nucleotidyltransferases
J12_NODE_1417921_length_254_cov_6	284	AT1G80070.1	93.75	48	7e-24	97.1	Pre-mRNA-processing-splicing factor
Contig89200|J12_NODE_1651752_length_248_cov_8+|D12_NODE_1712671_length_279_cov_8+	315	AT2G44100.1	80	30	1e-17	59.7	guanosine nucleotide diphosphate dissociation inhibitor 1
Contig92316|J12_NODE_1791705_length_338_cov_3+|D12_NODE_2039282_length_197_cov_5+	378	AT5G11490.2	75	76	2e-30	116	adaptin family protein
J12_NODE_1981168_length_524_cov_3	554	AT1G13130.1	56.79	81	8e-28	110	Cellulase (glycosyl hydrolase family 5) protein
Contig69183|J12_NODE_854189_length_330_cov_4+|D12_NODE_365215_length_272_cov_7+	360	ATMG00750.1	60.71	56	2e-16	71.2	GAG/POL/ENV polyprotein
Contig86154|J12_NODE_1519510_length_258_cov_6+|D12_NODE_975995_length_217_cov_7+	288	AT2G43020.1	91.89	37	9e-18	78.2	polyamine oxidase 2
D12_NODE_566264_length_192_cov_12	222	AT1G62680.1	41.1	73	6e-17	75.1	Pentatricopeptide repeat (PPR) superfamily protein
Contig26915|D12_NODE_1227187_length_326_cov_9+|J12_NODE_209661_length_291_cov_8+	356	AT1G48910.1	52.54	118	1e-34	125	Flavin-containing monooxygenase family protein
J12_NODE_653558_length_296_cov_18	326	AT2G30400.1	71.67	60	1e-25	99.4	ovate family protein 2
Contig74242|J12_NODE_1053308_length_253_cov_5+|D12_NODE_196895_length_324_cov_10+	360	AT2G39380.1	64.17	120	6e-45	155	exocyst subunit exo70 family protein H2
Contig42526|D12_NODE_1919008_length_201_cov_9+|J12_NODE_872756_length_247_cov_12+	277	AT3G09440.2	100	92	3e-58	191	Heat shock protein 70 (Hsp 70) family protein
J12_NODE_1500978_length_254_cov_8	284	AT5G60860.1	89.36	94	4e-57	178	RAB GTPase homolog A1F
D12_NODE_814643_length_199_cov_3	229	AT2G36020.1	53.7	54	1e-16	72	HVA22-like protein J
Contig63957|J12_NODE_638277_length_351_cov_10+|D12_NODE_333683_length_318_cov_13+	429	AT5G58160.1	72.44	127	3e-63	211	actin binding
Contig22771|D12_NODE_1065493_length_202_cov_5+|J12_NODE_1248206_length_178_cov_5+	299	AT5G57590.1	61.04	77	2e-19	84	adenosylmethionine-8-amino-7-oxononanoate transaminases
J12_NODE_2388231_length_501_cov_9	531	AT1G27595.1	63.64	88	2e-28	106
Contig11701|D12_NODE_614595_length_352_cov_16+|J12_NODE_418295_length_301_cov_24+	487	AT5G13290.2	67.19	128	9e-39	138	Protein kinase superfamily protein
Contig101525|J12_NODE_2328902_length_198_cov_5+|D12_NODE_865624_length_174_cov_5+	228	AT1G80210.1	97.3	37	1e-18	79.3	Mov34/MPN/PAD-1 family protein
Contig66652|J12_NODE_751092_length_292_cov_8+|D12_NODE_224104_length_372_cov_10-	476	AT5G03730.2	80.28	71	1e-43	121	Protein kinase superfamily protein
Contig7905|D12_NODE_456825_length_198_cov_11+|J12_NODE_525530_length_222_cov_7+	252	AT4G13880.1	49.38	81	2e-16	74.7	receptor like protein 48
J12_NODE_2044219_length_192_cov_4	222	AT2G27690.1	62.16	74	2e-24	96.3	cytochrome P450, family 94, subfamily C, polypeptide 1
Contig59671|J12_NODE_444798_length_469_cov_16-|D12_NODE_1125293_length_275_cov_15+	499	AT5G54390.1	71.54	123	2e-42	147	HAL2-like
Contig57939|J12_NODE_361265_length_341_cov_5+|D12_NODE_441843_length_304_cov_6+	371	AT5G45110.1	65.57	122	5e-51	172	NPR1-like protein 3
J12_NODE_147203_length_173_cov_42	203	AT4G26200.1	77.94	68	6e-29	107	1-amino-cyclopropane-1-carboxylate synthase 7
Contig61196|J12_NODE_516368_length_213_cov_8+|D12_NODE_817554_length_364_cov_9+	402	AT3G54230.2	63.79	58	8e-18	80.5	suppressor of abi3-5
Contig46038|D12_NODE_2122689_length_321_cov_7+|J12_NODE_1860124_length_291_cov_7+	351	AT1G80410.2	89.74	39	1e-17	79.3	tetratricopeptide repeat (TPR)-containing protein
Contig23151|D12_NODE_1079046_length_460_cov_9-|J12_NODE_646920_length_180_cov_11+	490	AT4G29090.1	41.3	92	1e-17	80.9	Ribonuclease H-like superfamily protein
J12_NODE_1962658_length_200_cov_6	230	AT3G28860.1	96	75	2e-42	149	ATP binding cassette subfamily B19
J12_NODE_1091319_length_903_cov_6	933	AT3G11320.1	91.04	67	1e-33	127	Nucleotide-sugar transporter family protein
Contig53601|J12_NODE_126424_length_232_cov_5+|D12_NODE_1967896_length_185_cov_5+	262	AT3G50340.1	88.51	87	3e-50	166
D12_NODE_1567015_length_811_cov_3	841	AT1G63850.1	80	120	5e-64	213	BTB/POZ domain-containing protein
D12_NODE_782432_length_198_cov_13	228	AT2G20635.1	76.6	47	4e-20	84.3	ATP binding;protein kinases;protein serine/threonine kinases
J12_NODE_1789935_length_656_cov_6	686	AT4G23160.1	37.27	110	2e-16	79	cysteine-rich RLK (RECEPTOR-like protein kinase) 8
Contig36626|D12_NODE_1636401_length_370_cov_8+|J12_NODE_2101264_length_292_cov_9+	400	AT2G31660.1	78.26	69	2e-40	122	ARM repeat superfamily protein
Contig59678|J12_NODE_445085_length_176_cov_4+|D12_NODE_1656023_length_492_cov_1+	586	AT5G06270.1	80	45	1e-17	77
Contig62593|J12_NODE_579393_length_438_cov_24-|D12_NODE_725357_length_199_cov_11+	468	AT2G34040.2	76.09	46	2e-16	76.6	Apoptosis inhibitory protein 5 (API5)
Contig59626|J12_NODE_442615_length_240_cov_5+|D12_NODE_382794_length_170_cov_8+	270	AT2G36880.2	78.05	41	2e-31	77.4	methionine adenosyltransferase 3
J12_NODE_607949_length_197_cov_4	227	AT5G25930.1	56	75	6e-24	95.9	Protein kinase family protein with leucine-rich repeat domain
Contig88286|J12_NODE_1610330_length_434_cov_8-|D12_NODE_1792063_length_319_cov_12+	464	AT2G39230.1	51.61	155	3e-45	159	LATERAL ORGAN JUNCTION
Contig15125|D12_NODE_757409_length_347_cov_12+|J12_NODE_1834359_length_205_cov_17+	412	AT3G12810.1	96.32	136	7e-91	291	SNF2 domain-containing protein / helicase domain-containing protein
D12_NODE_831567_length_229_cov_9	259	AT4G38200.1	76.54	81	7e-33	122	SEC7-like guanine nucleotide exchange family protein
Contig17336|D12_NODE_847525_length_290_cov_6+|J12_NODE_803134_length_236_cov_5+	320	AT1G12910.1	98.11	106	7e-70	216	Transducin/WD40 repeat-like superfamily protein
Contig71608|J12_NODE_950575_length_264_cov_6+|D12_NODE_2264703_length_238_cov_6+	294	AT5G15410.2	75	92	7e-40	141	Cyclic nucleotide-regulated ion channel family protein
Contig61096|J12_NODE_511839_length_454_cov_20+|D12_NODE_563576_length_542_cov_18+|J12_NODE_2686603_length_241_cov_12+	731	AT3G11130.1	94.29	35	5e-28	72.8	Clathrin, heavy chain
J12_NODE_1325255_length_302_cov_8	332	AT3G11250.1	84.62	91	2e-45	152	Ribosomal protein L10 family protein
Contig21730|D12_NODE_1023143_length_336_cov_13+|J12_NODE_261231_length_267_cov_13+	366	AT5G06940.1	42.02	119	9e-20	85.9	Leucine-rich repeat receptor-like protein kinase family protein
Contig29011|D12_NODE_1312653_length_235_cov_7+|J12_NODE_2040572_length_233_cov_10+	265	AT1G14920.1	58.43	89	6e-31	114	GRAS family transcription factor family protein
Contig86334|J12_NODE_1527447_length_276_cov_13+|D12_NODE_934178_length_173_cov_17+	371	AT5G47690.3	46.32	95	6e-18	80.9	binding
D12_NODE_1272669_length_283_cov_16	313	AT2G39750.1	61.8	89	4e-33	122	S-adenosyl-L-methionine-dependent methyltransferases superfamily protein
Contig70022|J12_NODE_886802_length_287_cov_7+|D12_NODE_299697_length_224_cov_8+	317	AT1G01320.2	94.87	39	7e-18	80.1	Tetratricopeptide repeat (TPR)-like superfamily protein
D12_NODE_192763_length_374_cov_16	404	AT4G01610.2	49.6	125	2e-30	113	Cysteine proteinases superfamily protein
J12_NODE_1183697_length_203_cov_4	233	AT2G04030.2	95.74	47	1e-24	97.8	Chaperone protein htpG family protein
Contig4619|D12_NODE_299218_length_309_cov_4+|J12_NODE_1879499_length_353_cov_5+	403	AT5G20670.1	61.9	84	1e-30	110	Protein of unknown function (DUF1677)
J12_NODE_103270_length_181_cov_11	211	AT5G50380.1	72.86	70	2e-29	110	exocyst subunit exo70 family protein F1
Contig9158|D12_NODE_509533_length_322_cov_12+|J12_NODE_385984_length_252_cov_19+	352	AT5G52640.1	95.73	117	1e-76	243	heat shock protein 90.1
Contig17817|D12_NODE_865361_length_1249_cov_5+|J12_NODE_2225634_length_188_cov_10-|J12_NODE_1197988_length_205_cov_7+|J12_NODE_1289297_length_203_cov_6+|J12_NODE_1419129_length_192_cov_11+	1279	AT1G27340.1	69.57	138	2e-60	206	Galactose oxidase/kelch repeat superfamily protein
Contig16664|D12_NODE_819813_length_217_cov_4+|J12_NODE_939356_length_193_cov_6+	326	AT1G09580.1	69.57	46	6e-18	77	emp24/gp25L/p24 family/GOLD family protein
Contig83834|J12_NODE_1425384_length_319_cov_10+|D12_NODE_623934_length_267_cov_11+	349	AT1G09730.1	79.37	63	4e-20	74.7	Cysteine proteinases superfamily protein
Contig44445|D12_NODE_2025287_length_320_cov_3+|J12_NODE_493088_length_248_cov_6+	397	AT1G27190.1	66.67	105	3e-45	156	Leucine-rich repeat protein kinase family protein
J12_NODE_1587918_length_271_cov_5	301	AT5G25910.1	47.06	102	9e-21	87.8	receptor like protein 52
Contig57934|J12_NODE_361109_length_416_cov_9+|D12_NODE_2215160_length_200_cov_9+	446	AT5G39910.1	80	30	1e-16	53.1	Pectin lyase-like superfamily protein
Contig65998|J12_NODE_724036_length_351_cov_9+|D12_NODE_2439489_length_270_cov_8+	381	AT1G06410.1	75.4	126	1e-67	220	trehalose-phosphatase/synthase 7
Contig43618|D12_NODE_1978539_length_209_cov_4+|J12_NODE_1255756_length_174_cov_7+	239	ATCG00170.1	64.29	70	1e-17	77.8	DNA-directed RNA polymerase family protein
D12_NODE_577853_length_362_cov_12	392	AT5G66730.1	91.54	130	5e-77	239	C2H2-like zinc finger protein
Contig74710|J12_NODE_1070557_length_312_cov_8+|D12_NODE_1351402_length_264_cov_10+	342	AT1G73180.2	56.25	80	8e-26	101	Eukaryotic translation initiation factor eIF2A family protein
D12_NODE_1054385_length_296_cov_7	326	AT2G34590.1	91.8	61	2e-33	121	Transketolase family protein
Contig94602|J12_NODE_1906026_length_226_cov_6+|D12_NODE_1402446_length_325_cov_6+	371	AT5G19620.1	80.85	47	5e-19	83.6	outer envelope protein of 80 kDa
J12_NODE_307394_length_336_cov_8	366	AT1G66950.1	85.42	48	7e-34	95.9	pleiotropic drug resistance 11
J12_NODE_1712248_length_253_cov_4	283	AT3G15290.1	77.36	53	2e-21	86.7	3-hydroxyacyl-CoA dehydrogenase family protein
Contig46031|D12_NODE_2122453_length_451_cov_6+|J12_NODE_1716462_length_200_cov_9+	481	AT1G28240.1	54.76	84	1e-26	106	Protein of unknown function (DUF616)
Contig69153|J12_NODE_852599_length_459_cov_24+|D12_NODE_925520_length_232_cov_10-	501	AT4G34450.1	88.89	45	1e-22	86.3	coatomer gamma-2 subunit, putative / gamma-2 coat protein, putative / gamma-2 COP, putative
Contig69402|J12_NODE_862425_length_461_cov_6-|D12_NODE_604993_length_252_cov_6+	491	AT3G20660.1	73.46	162	3e-65	211	organic cation/carnitine transporter4
D12_NODE_2386286_length_903_cov_3	933	AT1G57770.1	88.46	78	1e-27	113	FAD/NAD(P)-binding oxidoreductase family protein
J12_NODE_966740_length_180_cov_5	210	AT2G35860.1	85.07	67	2e-33	119	FASCICLIN-like arabinogalactan protein 16 precursor
J12_NODE_1312735_length_398_cov_7	428	AT3G25860.1	59.18	98	2e-19	84.3	2-oxoacid dehydrogenases acyltransferase family protein
Contig64753|J12_NODE_673039_length_375_cov_13+|D12_NODE_131529_length_283_cov_9+	483	AT4G33990.1	69.38	160	5e-79	253	Tetratricopeptide repeat (TPR)-like superfamily protein
J12_NODE_2095972_length_228_cov_9	258	AT5G62680.1	63.53	85	3e-34	124	Major facilitator superfamily protein
D12_NODE_820631_length_331_cov_6	361	AT1G49230.1	61.34	119	4e-40	136	RING/U-box superfamily protein
Contig48219|D12_NODE_2273968_length_226_cov_6+|J12_NODE_1656439_length_207_cov_7+	277	AT1G36370.1	77.78	90	3e-46	157	serine hydroxymethyltransferase 7
J12_NODE_664025_length_412_cov_12	442	AT5G65700.2	90.91	44	5e-20	87.8	Leucine-rich receptor-like protein kinase family protein
Contig54952|J12_NODE_208471_length_491_cov_14-|D12_NODE_148043_length_183_cov_13+	521	AT5G42340.1	58.82	136	7e-45	157	Plant U-Box 15
Contig100294|J12_NODE_2235553_length_203_cov_5+|D12_NODE_2132880_length_200_cov_6+	246	AT1G14040.1	60.32	63	3e-16	74.3	EXS (ERD1/XPR1/SYG1) family protein
Contig85086|J12_NODE_1477127_length_223_cov_7+|D12_NODE_2194627_length_206_cov_9+	253	AT5G35360.2	96.55	29	2e-19	64.3	acetyl Co-enzyme a carboxylase biotin carboxylase subunit
D12_NODE_358688_length_188_cov_33	218	AT5G48100.1	67.31	52	1e-20	85.9	Laccase/Diphenol oxidase family protein
D12_NODE_1502041_length_219_cov_6	249	AT3G59970.3	100	31	7e-20	70.1	methylenetetrahydrofolate reductase 1
Contig94969|J12_NODE_1925969_length_447_cov_15+|D12_NODE_1695416_length_210_cov_10+	477	AT5G65700.2	83.92	143	2e-64	214	Leucine-rich receptor-like protein kinase family protein
J12_NODE_1434278_length_252_cov_4	282	ATMG00860.1	44.32	88	3e-17	73.6	DNA/RNA polymerases superfamily protein
Contig39552|D12_NODE_1770465_length_177_cov_6+|J12_NODE_668505_length_172_cov_7+	207	AT3G14940.1	96.08	51	1e-25	100	phosphoenolpyruvate carboxylase 3
D12_NODE_785411_length_197_cov_4	227	AT3G15020.2	82.98	47	3e-21	85.1	Lactate/malate dehydrogenase family protein
Contig88147|J12_NODE_1604342_length_530_cov_5+|D12_NODE_2286893_length_267_cov_7+	560	AT5G17050.1	52.17	138	2e-32	122	UDP-glucosyl transferase 78D2
J12_NODE_1448792_length_180_cov_4	210	AT5G43670.1	69.57	69	2e-30	114	Sec23/Sec24 protein transport family protein
Contig38975|D12_NODE_1742755_length_240_cov_6+|J12_NODE_311474_length_234_cov_7+	286	AT2G45300.1	86.05	43	2e-22	91.7	RNA 3'-terminal phosphate cyclase/enolpyruvate transferase, alpha/beta
J12_NODE_261877_length_196_cov_5	226	AT1G78000.2	64.44	45	2e-18	79.7	sulfate transporter 1;2
D12_NODE_103311_length_478_cov_16	508	AT5G54130.4	91.67	36	9e-16	73.9	Calcium-binding endonuclease/exonuclease/phosphatase family
D12_NODE_1584056_length_422_cov_5	452	AT4G11130.1	44.44	90	4e-19	85.1	RNA-dependent RNA polymerase 2
Contig15133|D12_NODE_757575_length_503_cov_11-|J12_NODE_1609729_length_228_cov_11+	533	AT1G48880.1	41.49	94	1e-18	83.2	TRICHOME BIREFRINGENCE-LIKE 7
J12_NODE_939110_length_201_cov_3	231	AT1G42540.1	60.81	74	2e-22	92	glutamate receptor 3.3
Contig80516|J12_NODE_1294762_length_372_cov_24+|D12_NODE_1662187_length_189_cov_27+	402	AT2G30860.1	66.2	71	1e-27	103	glutathione S-transferase PHI 9
Contig16965|D12_NODE_832174_length_277_cov_5+|J12_NODE_1940457_length_264_cov_4+	307	AT3G14330.1	52.69	93	8e-29	110	Tetratricopeptide repeat (TPR)-like superfamily protein
Contig23585|D12_NODE_1094948_length_376_cov_4+|J12_NODE_2496220_length_267_cov_5+	406	AT3G13530.1	64.65	99	5e-27	107	mitogen-activated protein kinase kinase kinase 7
Contig61160|J12_NODE_515141_length_350_cov_5+|D12_NODE_933979_length_323_cov_6+	380	AT3G25690.3	61.97	71	3e-19	84.3	Hydroxyproline-rich glycoprotein family protein
Contig85587|J12_NODE_1496290_length_420_cov_5+|D12_NODE_669183_length_320_cov_6+	450	AT2G13370.1	70	100	5e-37	137	chromatin remodeling 5
Contig59035|J12_NODE_413190_length_653_cov_2-|D12_NODE_2003531_length_260_cov_8+	737	AT3G53170.1	68.07	119	5e-51	176	Tetratricopeptide repeat (TPR)-like superfamily protein
J12_NODE_1147591_length_333_cov_12	363	ATMG00860.1	51.61	93	2e-29	106	DNA/RNA polymerases superfamily protein
D12_NODE_488026_length_292_cov_18	322	AT1G78780.4	63.79	58	6e-20	82.4	pathogenesis-related family protein
D12_NODE_1512180_length_545_cov_4	575	AT1G64380.1	80.3	66	3e-18	81.3	Integrase-type DNA-binding superfamily protein
Contig37160|D12_NODE_1659979_length_293_cov_5+|J12_NODE_1838807_length_257_cov_4+	323	ATMG00810.1	44.23	104	3e-22	89	DNA/RNA polymerases superfamily protein
J12_NODE_2490241_length_176_cov_4	206	AT5G46220.1	63.77	69	1e-24	95.9	Protein of unknown function (DUF616)
Contig51594|D12_NODE_2679316_length_218_cov_3+|J12_NODE_29660_length_212_cov_4+	260	AT3G12390.1	72	75	8e-25	94.4	Nascent polypeptide-associated complex (NAC), alpha subunit family protein
Contig61553|J12_NODE_533700_length_412_cov_10+|D12_NODE_400460_length_347_cov_7-	487	AT3G17740.1	86.36	44	4e-17	79.7
Contig47860|D12_NODE_2249387_length_377_cov_11+|J12_NODE_1657312_length_375_cov_9+	407	AT1G02260.1	77.61	134	5e-69	219	Divalent ion symporter
Contig18316|D12_NODE_885690_length_254_cov_13+|J12_NODE_701595_length_352_cov_8+	391	AT5G40530.2	41.18	102	3e-16	73.6	S-adenosyl-L-methionine-dependent methyltransferases superfamily protein
D12_NODE_88141_length_546_cov_14	576	AT1G75050.1	57.25	138	5e-47	157	Pathogenesis-related thaumatin superfamily protein
D12_NODE_977111_length_235_cov_17	265	AT2G47115.1	80.85	47	2e-23	92
J12_NODE_180678_length_254_cov_5	284	AT1G16090.1	45.74	94	2e-19	81.3	wall associated kinase-like 7
D12_NODE_1418771_length_188_cov_11	218	AT4G23500.1	80.56	72	5e-32	116	Pectin lyase-like superfamily protein
Contig53247|J12_NODE_103170_length_911_cov_43-|D12_NODE_437096_length_436_cov_17+|D12_NODE_132709_length_693_cov_45+|J12_NODE_281280_length_262_cov_95+	1381	AT5G07900.1	31.61	329	2e-53	187	Mitochondrial transcription termination factor family protein
Contig45164|D12_NODE_2069448_length_485_cov_6+|J12_NODE_805848_length_174_cov_8+	523	ATMG00860.1	37.61	117	2e-18	79.7	DNA/RNA polymerases superfamily protein
Contig22719|D12_NODE_1063796_length_221_cov_8+|J12_NODE_2024688_length_224_cov_5+	259	AT4G03130.1	55.71	70	2e-18	80.5	BRCT domain-containing DNA repair protein
J12_NODE_692744_length_324_cov_6	354	AT1G32450.1	78.81	118	1e-62	204	nitrate transporter 1.5
D12_NODE_1399128_length_340_cov_7	370	AT5G59900.1	57.29	96	3e-33	124	Pentatricopeptide repeat (PPR) superfamily protein
J12_NODE_290357_length_188_cov_3	218	AT3G53210.1	78.18	55	1e-22	89.7	nodulin MtN21 /EamA-like transporter family protein
Contig28011|D12_NODE_1273827_length_330_cov_5+|J12_NODE_980974_length_258_cov_6+	360	AT5G61480.1	68.33	120	4e-50	172	Leucine-rich repeat protein kinase family protein
Contig84227|J12_NODE_1440683_length_390_cov_16+|D12_NODE_107481_length_468_cov_23+	503	AT5G52580.1	71.43	35	1e-20	58.5	RabGAP/TBC domain-containing protein
Contig39282|D12_NODE_1757234_length_177_cov_12+|J12_NODE_228436_length_286_cov_7+	316	AT2G29890.3	75.38	65	5e-28	108	villin-like 1
J12_NODE_592243_length_330_cov_6	360	AT3G46450.2	74.07	81	8e-38	134	SEC14 cytosolic factor family protein / phosphoglyceride transfer family protein
Contig71220|J12_NODE_935831_length_595_cov_11+|D12_NODE_470798_length_172_cov_12+	625	AT1G18980.1	34.31	137	9e-20	84.7	RmlC-like cupins superfamily protein
Contig95683|J12_NODE_1960713_length_175_cov_18+|D12_NODE_436889_length_276_cov_13-	380	AT1G02560.1	65.35	101	5e-36	127	nuclear encoded CLP protease 5
Contig10573|D12_NODE_568229_length_331_cov_5+|J12_NODE_632603_length_267_cov_9+	361	AT5G26780.3	91.18	102	4e-62	201	serine hydroxymethyltransferase 2
Contig26541|D12_NODE_1211609_length_258_cov_9+|J12_NODE_208117_length_190_cov_7+	288	AT1G51610.1	97.22	36	5e-17	75.9	Cation efflux family protein
J12_NODE_307278_length_325_cov_9	355	AT5G15250.2	85.51	69	6e-29	96.3	FTSH protease 6
Contig66854|J12_NODE_760122_length_227_cov_8+|D12_NODE_1142381_length_194_cov_9+	278	AT3G07790.1	79.57	93	3e-45	154	DGCR14-related
D12_NODE_60808_length_181_cov_791	211	ATCG01090.1	82.98	47	2e-22	86.7	NADPH dehydrogenases
Contig58438|J12_NODE_385658_length_218_cov_9+|D12_NODE_2021436_length_170_cov_9+	257	AT4G35580.3	77.78	72	8e-35	125	NAC transcription factor-like 9
J12_NODE_1662527_length_201_cov_7	231	AT2G44940.1	87.8	41	1e-20	83.6	Integrase-type DNA-binding superfamily protein
Contig88820|J12_NODE_1634829_length_321_cov_5+|D12_NODE_110937_length_203_cov_8+	351	AT1G26560.1	72.13	61	1e-34	109	beta glucosidase 40
Contig92195|J12_NODE_1785213_length_289_cov_6+|D12_NODE_2165214_length_177_cov_9-	372	AT4G11420.1	72.6	73	1e-27	108	eukaryotic translation initiation factor 3A
Contig9175|D12_NODE_510210_length_295_cov_21+|J12_NODE_232697_length_261_cov_12+	325	AT1G10780.1	73.77	61	3e-25	98.6	F-box/RNI-like superfamily protein
D12_NODE_1029723_length_233_cov_6	263	AT5G64410.1	95.56	45	3e-23	94.4	oligopeptide transporter 4
Contig44180|D12_NODE_2010322_length_197_cov_9+|J12_NODE_1423230_length_190_cov_12+	241	AT4G13420.1	49.25	67	4e-19	82	high affinity K+ transporter 5
D12_NODE_628722_length_280_cov_4	310	AT1G52290.1	69.64	56	3e-22	91.3	Protein kinase superfamily protein
Contig40761|D12_NODE_1829814_length_665_cov_6-|J12_NODE_711979_length_262_cov_7+	695	AT1G04780.1	63.4	153	6e-50	174	Ankyrin repeat family protein
Contig65548|J12_NODE_705563_length_191_cov_3+|D12_NODE_1297443_length_237_cov_7+	287	AT5G46540.1	67.82	87	2e-28	110	P-glycoprotein 7
J12_NODE_1074699_length_491_cov_2	521	AT2G21770.1	86.05	43	3e-18	83.6	cellulose synthase A9
Contig7276|D12_NODE_428564_length_290_cov_8-|J12_NODE_434366_length_276_cov_10+	320	AT3G45650.1	50.94	106	1e-23	95.5	nitrate excretion transporter1
Contig87365|J12_NODE_1572122_length_476_cov_12+|D12_NODE_1310923_length_401_cov_10+	506	AT2G39260.1	80	60	8e-40	107	binding;RNA binding
D12_NODE_1213029_length_178_cov_9	208	AT1G73990.1	90	60	2e-34	124	signal peptide peptidase
Contig67169|J12_NODE_772627_length_304_cov_9+|D12_NODE_2631766_length_209_cov_7+	334	AT3G45310.2	86.84	76	3e-29	109	Cysteine proteinases superfamily protein
Contig42854|D12_NODE_1936520_length_345_cov_10+|J12_NODE_432639_length_194_cov_8+|J12_NODE_432638_length_188_cov_19-	461	AT2G21960.1	52.58	97	1e-23	95.5
Contig60755|J12_NODE_496290_length_272_cov_51+|D12_NODE_457938_length_242_cov_55+	302	AT4G23160.1	48.45	97	2e-22	92.8	cysteine-rich RLK (RECEPTOR-like protein kinase) 8
J12_NODE_1023945_length_263_cov_7	293	AT2G30260.1	77.78	81	4e-40	135	U2 small nuclear ribonucleoprotein B
Contig25472|D12_NODE_1169917_length_319_cov_5+|J12_NODE_2085869_length_297_cov_4+	379	AT5G16510.2	77.6	125	7e-68	211	Alpha-1,4-glucan-protein synthase family protein
Contig74761|J12_NODE_1072553_length_242_cov_8+|D12_NODE_449897_length_274_cov_8+	353	AT2G39230.1	44.14	111	3e-27	107	LATERAL ORGAN JUNCTION
D12_NODE_1910497_length_323_cov_4	353	AT2G44160.1	84.48	58	3e-28	109	methylenetetrahydrofolate reductase 2
Contig74621|J12_NODE_1067103_length_252_cov_8+|D12_NODE_68852_length_460_cov_16-	522	AT2G34930.1	61.82	165	2e-47	167	disease resistance family protein / LRR family protein
Contig18351|D12_NODE_886681_length_398_cov_17-|J12_NODE_57142_length_232_cov_12+	428	AT5G15680.1	68.75	96	7e-35	130	ARM repeat superfamily protein
D12_NODE_1850589_length_949_cov_4	979	AT2G41790.1	58.33	84	5e-20	91.3	Insulinase (Peptidase family M16) family protein
Contig82041|J12_NODE_1355822_length_312_cov_4-|D12_NODE_1780476_length_430_cov_5+	595	AT3G10310.1	36.36	176	1e-21	94	P-loop nucleoside triphosphate hydrolases superfamily protein with CH (Calponin Homology) domain
Contig63247|J12_NODE_607304_length_465_cov_9-|D12_NODE_131330_length_196_cov_7+	495	ATCG01010.1	84.29	70	1e-32	124	NADH-Ubiquinone oxidoreductase (complex I), chain 5 protein
Contig72074|J12_NODE_969580_length_312_cov_7+|D12_NODE_1666733_length_223_cov_6+	356	AT1G47670.1	100	46	6e-25	99.4	Transmembrane amino acid transporter family protein
D12_NODE_829028_length_199_cov_9	229	AT4G01070.1	68.92	74	2e-30	112	UDP-Glycosyltransferase superfamily protein
Contig52347|J12_NODE_32587_length_384_cov_6+|D12_NODE_2035130_length_241_cov_5-	436	AT1G04470.1	62.5	144	1e-52	181	Protein of unknown function (DUF810)
Contig94546|J12_NODE_1902664_length_175_cov_4+|D12_NODE_686989_length_711_cov_3+	765	AT5G61960.2	91.38	58	6e-29	117	MEI2-like protein 1
J12_NODE_689327_length_174_cov_3	204	AT5G19730.1	75.86	58	5e-24	93.2	Pectin lyase-like superfamily protein
J12_NODE_10388_length_198_cov_18	228	AT1G57610.2	83.58	67	8e-36	124	Protein of unknown function (DUF607)
Contig55806|J12_NODE_255061_length_335_cov_3+|D12_NODE_595061_length_241_cov_5+	365	AT4G15093.1	73.97	73	1e-29	109	catalytic LigB subunit of aromatic ring-opening dioxygenase family
Contig72015|J12_NODE_967130_length_291_cov_8+|D12_NODE_715899_length_327_cov_10-|J12_NODE_445248_length_180_cov_17+	522	AT3G02230.1	89.29	112	2e-65	207	reversibly glycosylated polypeptide 1
Contig70953|J12_NODE_924759_length_216_cov_8+|D12_NODE_620453_length_312_cov_16+	378	AT4G34320.1	80	115	2e-59	190	Protein of unknown function (DUF677)
Contig62271|J12_NODE_564701_length_505_cov_10-|D12_NODE_1324482_length_359_cov_7+	535	AT1G11390.1	51.43	70	2e-17	80.5	Protein kinase superfamily protein
J12_NODE_105053_length_213_cov_6	243	AT3G04840.1	81.08	37	2e-16	72	Ribosomal protein S3Ae
Contig74876|J12_NODE_1076843_length_383_cov_5+|D12_NODE_741014_length_319_cov_12+	413	AT4G10850.1	61.39	101	6e-38	132	Nodulin MtN3 family protein
Contig67976|J12_NODE_803247_length_449_cov_10-|D12_NODE_1310664_length_306_cov_11+	479	AT5G44360.1	60	160	3e-48	165	FAD-binding Berberine family protein
Contig93257|J12_NODE_1836844_length_279_cov_5+|D12_NODE_784573_length_231_cov_5+	309	AT2G45910.1	54.35	92	2e-27	107	U-box domain-containing protein kinase family protein
Contig24427|D12_NODE_1127961_length_222_cov_5+|J12_NODE_1992920_length_213_cov_5+	270	AT2G30010.1	66.67	57	4e-21	86.3	TRICHOME BIREFRINGENCE-LIKE 45
Contig70891|J12_NODE_922058_length_365_cov_6+|D12_NODE_1976436_length_306_cov_6+	395	AT2G29940.1	68.89	45	6e-25	69.7	pleiotropic drug resistance 3
Contig77361|J12_NODE_1172493_length_283_cov_8+|D12_NODE_1467375_length_250_cov_11-	456	AT5G67220.1	51.8	139	2e-40	142	FMN-linked oxidoreductases superfamily protein
J12_NODE_2210305_length_242_cov_3	272	AT2G01570.1	72.22	90	5e-38	134	GRAS family transcription factor family protein
Contig91435|J12_NODE_1749342_length_262_cov_4+|D12_NODE_1438949_length_231_cov_5+	294	AT1G22040.1	57.45	94	2e-33	121	Galactose oxidase/kelch repeat superfamily protein
J12_NODE_2068850_length_252_cov_16	282	AT4G14330.1	67.21	61	7e-21	87.8	P-loop containing nucleoside triphosphate hydrolases superfamily protein
D12_NODE_720239_length_183_cov_10	213	AT1G64430.2	64.91	57	2e-17	76.3	Pentatricopeptide repeat (PPR) superfamily protein
Contig11857|D12_NODE_621416_length_252_cov_6+|J12_NODE_302425_length_262_cov_8+	300	AT5G17920.2	93.48	46	2e-24	88.6	Cobalamin-independent synthase family protein
J12_NODE_1328234_length_286_cov_11	316	AT1G71010.1	88.24	85	1e-48	168	FORMS APLOID AND BINUCLEATE CELLS 1C
D12_NODE_850462_length_289_cov_15	319	AT1G53140.1	92	50	5e-24	97.4	Dynamin related protein 5A
Contig96994|J12_NODE_2031181_length_286_cov_6+|D12_NODE_524196_length_229_cov_3+	316	AT4G21270.1	57.47	87	6e-21	88.6	kinesin 1
Contig104736|J12_NODE_2679748_length_240_cov_9+|D12_NODE_1118590_length_193_cov_7+	287	AT3G48810.1	46.32	95	1e-18	81.3	Pentatricopeptide repeat (PPR) superfamily protein
Contig36969|D12_NODE_1651582_length_321_cov_4+|J12_NODE_178229_length_198_cov_5+	351	AT5G48300.1	70.09	117	9e-48	162	ADP glucose pyrophosphorylase 1
Contig91568|J12_NODE_1754936_length_306_cov_4+|D12_NODE_790453_length_192_cov_4+	336	AT3G08510.2	74.51	51	9e-20	84.7	phospholipase C 2
Contig193|D12_NODE_19613_length_293_cov_7+|J12_NODE_1360370_length_292_cov_10+	348	AT2G45580.1	49.14	116	3e-32	119	cytochrome P450, family 76, subfamily C, polypeptide 3
D12_NODE_886202_length_290_cov_3	320	AT3G24120.1	69.7	66	6e-23	91.3	Homeodomain-like superfamily protein
Contig55240|J12_NODE_226080_length_362_cov_98+|D12_NODE_194212_length_490_cov_96+|J12_NODE_425829_length_219_cov_53-	618	AT4G23160.1	44.16	154	3e-38	142	cysteine-rich RLK (RECEPTOR-like protein kinase) 8
J12_NODE_2085211_length_200_cov_6	230	AT5G35730.1	82.35	51	1e-22	90.5	EXS (ERD1/XPR1/SYG1) family protein
Contig81482|J12_NODE_1331645_length_384_cov_8+|D12_NODE_1321665_length_376_cov_11+	419	AT5G18610.2	71.01	138	9e-60	195	Protein kinase superfamily protein
Contig89972|J12_NODE_1684788_length_298_cov_6+|D12_NODE_753721_length_219_cov_15+	462	AT5G42250.1	62.5	80	5e-21	88.2	Zinc-binding alcohol dehydrogenase family protein
D12_NODE_1121425_length_389_cov_4	419	AT1G29800.2	72.31	65	2e-26	103	RING/FYVE/PHD-type zinc finger family protein
Contig14903|D12_NODE_748601_length_295_cov_11+|J12_NODE_883897_length_197_cov_11+	325	AT3G17970.1	66.18	68	2e-25	100	translocon at the outer membrane of chloroplasts 64-III
Contig39884|D12_NODE_1788051_length_322_cov_5+|J12_NODE_1546862_length_267_cov_8+	352	AT3G14470.1	45.45	99	4e-21	89.7	NB-ARC domain-containing disease resistance protein
Contig57068|J12_NODE_319700_length_462_cov_8-|D12_NODE_2172443_length_221_cov_7+	492	AT4G16310.1	80.77	156	9e-86	277	LSD1-like 3
Contig70436|J12_NODE_904151_length_243_cov_13+|D12_NODE_1044026_length_209_cov_11+	293	AT2G27610.1	60.82	97	7e-35	127	Tetratricopeptide repeat (TPR)-like superfamily protein
Contig24487|D12_NODE_1130198_length_320_cov_8+|J12_NODE_1126270_length_220_cov_9+	350	AT4G28350.1	69.3	114	1e-34	127	Concanavalin A-like lectin protein kinase family protein
D12_NODE_879853_length_375_cov_12	405	AT4G23160.1	46.51	86	1e-23	97.8	cysteine-rich RLK (RECEPTOR-like protein kinase) 8
Contig20216|D12_NODE_961546_length_427_cov_9+|J12_NODE_2395407_length_395_cov_7+	467	AT3G10040.1	54.48	134	5e-22	92	sequence-specific DNA binding transcription factors
Contig16850|D12_NODE_827426_length_274_cov_13+|J12_NODE_709628_length_221_cov_15+	333	AT1G50600.1	82.57	109	2e-59	194	scarecrow-like 5
D12_NODE_867465_length_210_cov_4	240	AT3G27120.1	79.07	43	2e-16	73.6	P-loop containing nucleoside triphosphate hydrolases superfamily protein
Contig76494|J12_NODE_1139148_length_452_cov_8+|D12_NODE_1739897_length_398_cov_6-	491	AT2G40610.1	84.68	111	2e-64	201	expansin A8
Contig54352|J12_NODE_174413_length_411_cov_8-|D12_NODE_362560_length_265_cov_7+	441	AT5G19360.1	80.85	47	4e-29	84.3	calcium-dependent protein kinase 34
Contig79897|J12_NODE_1270665_length_305_cov_19+|D12_NODE_1135228_length_332_cov_7-	488	AT1G78160.1	56.56	122	1e-38	140	pumilio 7
D12_NODE_1361328_length_271_cov_4	301	AT2G39980.1	59.14	93	2e-33	121	HXXXD-type acyl-transferase family protein
Contig54073|J12_NODE_157080_length_379_cov_6+|D12_NODE_315944_length_343_cov_7+	468	AT3G18770.1	68.35	139	8e-41	145	Autophagy-related protein 13
Contig5070|D12_NODE_321685_length_518_cov_12+|J12_NODE_1651171_length_528_cov_9+	600	AT1G74600.1	49.45	182	7e-56	191	pentatricopeptide (PPR) repeat-containing protein
J12_NODE_1139728_length_227_cov_4	257	AT2G47160.2	77.42	31	4e-18	53.9	HCO3- transporter family
Contig30588|D12_NODE_1379011_length_225_cov_7+|J12_NODE_925470_length_277_cov_5+	323	AT1G12460.1	67.65	102	6e-36	131	Leucine-rich repeat protein kinase family protein
Contig41151|D12_NODE_1847969_length_311_cov_9+|J12_NODE_63083_length_266_cov_4+	352	AT3G25280.1	64.35	115	4e-39	138	Major facilitator superfamily protein
D12_NODE_2625727_length_514_cov_1	544	AT1G04860.1	74.51	51	3e-20	89.4	ubiquitin-specific protease 2
Contig74051|J12_NODE_1046315_length_376_cov_7+|D12_NODE_1771858_length_226_cov_8+	406	AT1G77010.1	64.18	134	1e-57	191	Pentatricopeptide repeat (PPR) superfamily protein
Contig1872|D12_NODE_142739_length_460_cov_18+|J12_NODE_432882_length_471_cov_19+	509	AT5G48740.1	46.3	162	1e-38	141	Leucine-rich repeat protein kinase family protein
D12_NODE_90280_length_522_cov_1	552	AT4G23440.1	80	50	7e-23	97.4	Disease resistance protein (TIR-NBS class)
J12_NODE_2473696_length_272_cov_7	302	AT1G42540.1	68.92	74	1e-32	122	glutamate receptor 3.3
Contig38270|D12_NODE_1711365_length_265_cov_13+|J12_NODE_843766_length_275_cov_10+	297	AT5G55560.1	81.52	92	8e-54	173	Protein kinase superfamily protein
Contig20673|D12_NODE_979813_length_285_cov_9+|J12_NODE_786116_length_188_cov_10+	315	AT2G28930.3	64.21	95	6e-32	117	protein kinase 1B
Contig16339|D12_NODE_807101_length_403_cov_98+|J12_NODE_143407_length_402_cov_188+	433	ATMG00520.1	91.03	145	1e-86	269	Intron maturase, type II family protein
Contig58931|J12_NODE_407353_length_444_cov_11-|D12_NODE_1471812_length_283_cov_6+	474	AT3G01580.1	49.01	151	2e-45	158	Tetratricopeptide repeat (TPR)-like superfamily protein
Contig73600|J12_NODE_1029436_length_271_cov_5+|D12_NODE_2236878_length_170_cov_5+	318	AT5G03990.1	41.67	96	9e-20	82.4
D12_NODE_1397891_length_223_cov_6	253	AT1G32810.2	69.44	72	2e-29	112	RING/FYVE/PHD zinc finger superfamily protein
J12_NODE_1447791_length_218_cov_12	248	AT5G57020.1	90.24	82	2e-49	163	myristoyl-CoA:protein N-myristoyltransferase
Contig87698|J12_NODE_1586089_length_320_cov_8+|D12_NODE_561820_length_277_cov_8+	356	AT3G47580.1	53.7	54	1e-16	53.1	Leucine-rich repeat protein kinase family protein
D12_NODE_809090_length_505_cov_19	535	AT2G16940.3	43.66	71	3e-22	57.8	Splicing factor, CC1-like
J12_NODE_1110060_length_244_cov_8	274	AT5G61350.1	61.54	91	9e-28	107	Protein kinase superfamily protein
Contig76206|J12_NODE_1128120_length_211_cov_4+|D12_NODE_172472_length_196_cov_6+	241	AT2G13680.1	72.22	54	3e-19	83.2	callose synthase 5
Contig84003|J12_NODE_1431880_length_235_cov_4+|D12_NODE_833186_length_211_cov_3+	265	AT1G15210.1	60	70	1e-24	99	pleiotropic drug resistance 7
Contig78178|J12_NODE_1204389_length_373_cov_16+|D12_NODE_202631_length_233_cov_11-	403	AT1G73660.1	69.29	127	4e-50	173	protein tyrosine kinase family protein
Contig10052|D12_NODE_546835_length_469_cov_16+|J12_NODE_1116594_length_445_cov_15+	499	AT3G54540.1	93.63	157	2e-90	281	general control non-repressible 4
Contig12720|D12_NODE_658749_length_331_cov_12+|J12_NODE_730470_length_238_cov_12+	361	AT1G78390.1	85.83	120	9e-72	229	nine-cis-epoxycarotenoid dioxygenase 9
J12_NODE_2702249_length_581_cov_2	611	AT5G15900.1	60	55	4e-16	76.3	TRICHOME BIREFRINGENCE-LIKE 19
Contig60876|J12_NODE_501512_length_746_cov_11+|D12_NODE_1950033_length_216_cov_16+	776	AT1G75660.1	39.02	123	7e-18	84	5'-3' exoribonuclease 3
D12_NODE_2731806_length_214_cov_3	244	AT1G03100.1	77.78	81	9e-37	132	Pentatricopeptide repeat (PPR) superfamily protein
J12_NODE_1390896_length_210_cov_3	240	AT1G44960.1	72.46	69	6e-32	114	SNARE associated Golgi protein family
J12_NODE_211900_length_226_cov_61	256	AT5G54830.1	72.94	85	4e-40	142	DOMON domain-containing protein / dopamine beta-monooxygenase N-terminal domain-containing protein
D12_NODE_577416_length_336_cov_14	366	AT5G24470.1	52.22	90	7e-19	82.8	pseudo-response regulator 5
J12_NODE_294744_length_232_cov_13	262	AT5G64270.1	96.3	81	6e-48	165	splicing factor, putative
D12_NODE_1754991_length_368_cov_3	398	AT1G56450.1	82.35	68	1e-46	124	20S proteasome beta subunit G1
Contig84904|J12_NODE_1469816_length_306_cov_6+|D12_NODE_2298908_length_272_cov_11+	336	AT1G50480.1	70.42	71	2e-26	103	10-formyltetrahydrofolate synthetase
Contig80838|J12_NODE_1307711_length_227_cov_10+|D12_NODE_490321_length_258_cov_12-	361	AT3G45200.1	53.19	94	2e-27	104
Contig95147|J12_NODE_1935144_length_333_cov_6+|D12_NODE_1675118_length_238_cov_7+	363	AT4G23160.1	46.3	108	1e-27	108	cysteine-rich RLK (RECEPTOR-like protein kinase) 8
D12_NODE_1114591_length_267_cov_12	297	AT1G20780.1	46.15	91	8e-22	90.9	senescence-associated E3 ubiquitin ligase 1
J12_NODE_1244350_length_260_cov_3	290	AT2G43430.2	65.45	55	9e-21	84.7	glyoxalase 2-1
J12_NODE_1968903_length_196_cov_10	226	AT3G48800.1	89.13	46	5e-23	90.1	Sterile alpha motif (SAM) domain-containing protein
Contig42818|D12_NODE_1934828_length_331_cov_7+|J12_NODE_1188317_length_253_cov_9+	361	AT3G28345.1	76.92	78	6e-35	129	ABC transporter family protein
Contig56526|J12_NODE_292590_length_473_cov_18-|D12_NODE_192472_length_389_cov_11+	503	AT1G34130.1	87.37	95	1e-54	185	staurosporin and temperature sensitive 3-like b
Contig64515|J12_NODE_663195_length_463_cov_16+|D12_NODE_396085_length_459_cov_20+	493	AT4G03250.1	40.72	167	3e-21	90.5	Homeodomain-like superfamily protein
Contig50935|D12_NODE_2546136_length_571_cov_4+|J12_NODE_1175240_length_290_cov_8+	601	AT4G17230.1	46.48	142	2e-34	128	SCARECROW-like 13
Contig42376|D12_NODE_1912188_length_555_cov_14+|J12_NODE_1506367_length_437_cov_8+	585	AT3G49710.1	70.63	126	4e-56	190	Pentatricopeptide repeat (PPR) superfamily protein
J12_NODE_432485_length_188_cov_14	218	AT2G29940.1	66.2	71	6e-26	101	pleiotropic drug resistance 3
J12_NODE_489673_length_343_cov_8	373	AT2G36200.2	53.7	54	4e-20	67.8	P-loop containing nucleoside triphosphate hydrolases superfamily protein
Contig5697|D12_NODE_353343_length_484_cov_8-|J12_NODE_766311_length_285_cov_4+	514	AT5G06600.3	79.17	96	1e-42	153	ubiquitin-specific protease 12
Contig82938|J12_NODE_1390034_length_465_cov_7+|D12_NODE_1076337_length_328_cov_6-	495	AT5G62000.4	77.97	59	9e-27	107	auxin response factor 2
D12_NODE_1059714_length_601_cov_4	631	AT4G23160.1	38.3	94	9e-19	85.9	cysteine-rich RLK (RECEPTOR-like protein kinase) 8
Contig31239|D12_NODE_1405482_length_319_cov_5+|J12_NODE_441788_length_288_cov_5+	369	AT5G04550.1	55.28	123	3e-36	131	Protein of unknown function (DUF668)
D12_NODE_1010310_length_460_cov_9	490	AT3G17830.1	50.72	69	4e-17	78.6	Molecular chaperone Hsp40/DnaJ family protein
D12_NODE_1140294_length_244_cov_3	274	AT5G13150.1	52.33	86	2e-25	100	exocyst subunit exo70 family protein C1
Contig53547|J12_NODE_123042_length_451_cov_6-|D12_NODE_544793_length_186_cov_5+	481	AT4G23160.1	36.54	156	2e-29	115	cysteine-rich RLK (RECEPTOR-like protein kinase) 8
D12_NODE_198109_length_287_cov_7	317	AT3G53510.1	79.05	105	3e-50	170	ABC-2 type transporter family protein
Contig43553|D12_NODE_1974709_length_200_cov_7+|J12_NODE_2049899_length_330_cov_8+	360	AT2G23360.1	54.21	107	1e-29	114	Plant protein of unknown function (DUF869)
Contig368|D12_NODE_35932_length_188_cov_29+|J12_NODE_30218_length_187_cov_32+	235	AT2G23140.2	70	70	5e-23	93.2	RING/U-box superfamily protein with ARM repeat domain
J12_NODE_1115942_length_286_cov_12	316	AT5G54160.1	50.72	69	1e-17	77	O-methyltransferase 1
Contig35582|D12_NODE_1591246_length_206_cov_6+|J12_NODE_855338_length_171_cov_5+	236	AT1G30120.1	94.92	59	4e-34	122	pyruvate dehydrogenase E1 beta
Contig14139|D12_NODE_716934_length_325_cov_6+|J12_NODE_1705866_length_248_cov_4+	355	ATMG00810.1	46.39	97	1e-26	101	DNA/RNA polymerases superfamily protein
D12_NODE_1111528_length_419_cov_21	449	AT4G08560.1	53.4	103	1e-18	82.8	pumilio 15
D12_NODE_319768_length_299_cov_9	329	AT4G24190.2	89.36	47	8e-25	91.3	Chaperone protein htpG family protein
J12_NODE_1258625_length_186_cov_17	216	AT5G03340.1	96.97	66	1e-37	134	ATPase, AAA-type, CDC48 protein
J12_NODE_1111405_length_204_cov_18	234	AT3G20890.1	75.86	58	6e-24	92.8	RNA-binding (RRM/RBD/RNP motifs) family protein
Contig54769|J12_NODE_199258_length_278_cov_6+|D12_NODE_1337311_length_234_cov_8+	323	AT5G03260.1	73.68	57	1e-22	92.8	laccase 11
J12_NODE_1337661_length_369_cov_3	399	AT5G25910.1	48.51	134	9e-29	112	receptor like protein 52
Contig66014|J12_NODE_724698_length_304_cov_8+|D12_NODE_571406_length_413_cov_8-	502	AT3G49050.1	77.14	70	4e-32	120	alpha/beta-Hydrolases superfamily protein
Contig100569|J12_NODE_2255079_length_265_cov_5+|D12_NODE_1291955_length_260_cov_7+	340	AT3G53020.1	85.71	28	4e-18	56.6	Ribosomal protein L24e family protein
J12_NODE_1940518_length_204_cov_5	234	AT2G23770.1	66.18	68	3e-23	93.2	protein kinase family protein / peptidoglycan-binding LysM domain-containing protein
Contig84207|J12_NODE_1440068_length_290_cov_10+|D12_NODE_1185847_length_455_cov_16-	506	AT3G03210.1	59.76	164	9e-65	206
Contig13626|D12_NODE_696941_length_472_cov_12-|J12_NODE_2060070_length_265_cov_10+	502	AT1G55325.2	44.66	103	4e-20	89	RNA polymerase II transcription mediators
Contig94208|J12_NODE_1884786_length_340_cov_5+|D12_NODE_1244660_length_334_cov_6+	390	AT3G09080.1	68.92	74	1e-28	111	Transducin/WD40 repeat-like superfamily protein
Contig48580|D12_NODE_2302704_length_292_cov_7+|J12_NODE_665015_length_257_cov_8+	324	AT4G24190.2	85.71	42	6e-16	74.3	Chaperone protein htpG family protein
D12_NODE_2257138_length_660_cov_4	690	AT4G23160.1	62.16	37	4e-17	55.8	cysteine-rich RLK (RECEPTOR-like protein kinase) 8
J12_NODE_2263993_length_312_cov_3	342	AT5G44860.1	67.26	113	5e-32	116
D12_NODE_285005_length_281_cov_6	311	AT1G27190.1	56.32	87	7e-30	113	Leucine-rich repeat protein kinase family protein
D12_NODE_1162023_length_475_cov_10	505	AT4G01240.1	87.23	141	7e-80	252	S-adenosyl-L-methionine-dependent methyltransferases superfamily protein
Contig19244|D12_NODE_923327_length_312_cov_9+|J12_NODE_221761_length_579_cov_17+	638	AT3G20395.1	37.8	127	6e-19	82.8	RING/U-box superfamily protein
Contig69801|J12_NODE_877679_length_372_cov_19+|D12_NODE_821424_length_181_cov_4-	504	AT2G33770.1	85.11	47	2e-26	96.7	phosphate 2
Contig41830|D12_NODE_1881647_length_366_cov_18+|J12_NODE_805007_length_227_cov_12+	396	AT4G08850.2	61.21	116	5e-46	161	Leucine-rich repeat receptor-like protein kinase family protein
Contig17779|D12_NODE_863614_length_440_cov_18-|J12_NODE_1429439_length_289_cov_20+	470	AT2G30360.1	82.98	141	1e-82	253	SOS3-interacting protein 4
Contig57914|J12_NODE_360060_length_209_cov_8+|D12_NODE_1634483_length_257_cov_9+	293	AT1G15440.2	66.67	75	3e-30	114	periodic tryptophan protein 2
Contig81942|J12_NODE_1350784_length_469_cov_11-|D12_NODE_345871_length_317_cov_9+	499	AT2G45490.1	90.74	54	3e-29	110	ataurora3
J12_NODE_831325_length_239_cov_10	269	AT2G06040.1	71.7	53	4e-19	82.4
Contig21124|D12_NODE_998787_length_377_cov_55+|J12_NODE_256332_length_231_cov_52+|J12_NODE_185352_length_248_cov_194-	512	AT4G16360.2	55.68	88	2e-23	94.7	5'-AMP-activated protein kinase beta-2 subunit protein
Contig13966|D12_NODE_710686_length_279_cov_9+|J12_NODE_1761432_length_286_cov_8+	339	AT2G32810.2	61.36	44	1e-16	57.4	beta galactosidase 9
Contig11378|D12_NODE_601367_length_235_cov_5+|J12_NODE_1866791_length_216_cov_7+	284	AT3G44880.1	77.5	40	5e-16	70.5	Pheophorbide a oxygenase family protein with Rieske [2Fe-2S] domain
Contig60913|J12_NODE_503418_length_471_cov_13-|D12_NODE_1046707_length_319_cov_7+	501	AT5G36950.1	86.75	83	4e-43	152	DegP protease 10
J12_NODE_1367018_length_279_cov_8	309	AT4G23160.1	45.56	90	2e-19	84.7	cysteine-rich RLK (RECEPTOR-like protein kinase) 8
Contig103003|J12_NODE_2455560_length_298_cov_5+|D12_NODE_588142_length_267_cov_4+	328	AT1G21880.1	76.19	63	2e-26	101	lysm domain GPI-anchored protein 1 precursor
J12_NODE_1339893_length_414_cov_21	444	AT3G22550.1	45.86	133	3e-22	90.9	Protein of unknown function (DUF581)
D12_NODE_1727664_length_221_cov_3	251	AT3G62110.1	58.14	86	2e-27	104	Pectin lyase-like superfamily protein
D12_NODE_458953_length_627_cov_9	657	AT5G62220.1	77.98	218	5e-129	378	glycosyltransferase 18
J12_NODE_1504115_length_382_cov_5	412	AT2G01680.1	74.34	113	2e-52	176	Ankyrin repeat family protein
J12_NODE_693154_length_190_cov_5	220	AT4G14760.1	53.42	73	2e-16	74.3	kinase interacting (KIP1-like) family protein
J12_NODE_1024890_length_244_cov_6	274	AT4G23160.1	47.13	87	8e-21	87.8	cysteine-rich RLK (RECEPTOR-like protein kinase) 8
Contig6314|D12_NODE_382159_length_177_cov_9+|J12_NODE_722191_length_275_cov_11+	378	AT3G63010.1	82.26	124	2e-73	226	alpha/beta-Hydrolases superfamily protein
Contig32784|D12_NODE_1470414_length_470_cov_6+|J12_NODE_1779893_length_480_cov_4+	690	AT2G28120.1	55.56	90	4e-21	92.4	Major facilitator superfamily protein
J12_NODE_2082548_length_240_cov_13	270	AT3G60720.1	66.67	87	1e-25	98.2	plasmodesmata-located protein 8
Contig41839|D12_NODE_1882041_length_232_cov_4+|J12_NODE_2438355_length_210_cov_4+	262	AT3G09840.1	93.75	64	2e-36	132	cell division cycle 48
J12_NODE_1117238_length_239_cov_8	269	AT3G30390.2	63.64	55	2e-21	87.8	Transmembrane amino acid transporter family protein
Contig28449|D12_NODE_1290598_length_180_cov_9+|J12_NODE_1462498_length_175_cov_8+	211	AT4G36760.1	76.09	46	3e-19	82	aminopeptidase P1
D12_NODE_89375_length_435_cov_29	465	AT3G03620.1	50	80	5e-19	84	MATE efflux family protein
Contig24167|D12_NODE_1117662_length_436_cov_10-|J12_NODE_2351859_length_299_cov_9+	466	AT4G00100.1	83.75	80	9e-38	129	ribosomal protein S13A
J12_NODE_292108_length_231_cov_3	261	AT1G60770.1	55.81	86	3e-30	112	Tetratricopeptide repeat (TPR)-like superfamily protein
Contig3730|D12_NODE_248901_length_293_cov_7+|J12_NODE_2009675_length_217_cov_8+	323	AT5G15400.1	58.65	104	2e-26	104	U-box domain-containing protein
Contig88281|J12_NODE_1610253_length_279_cov_11+|D12_NODE_1709150_length_373_cov_9+	433	AT1G05490.1	50.38	131	6e-35	130	chromatin remodeling 31
D12_NODE_1930805_length_205_cov_13	235	AT4G31900.2	89.36	47	2e-24	97.8	chromatin remodeling factor, putative
Contig66536|J12_NODE_746377_length_343_cov_11-|D12_NODE_977413_length_196_cov_11+	373	AT3G23160.1	39.47	114	6e-20	85.9	Protein of unknown function (DUF668)
Contig10750|D12_NODE_575084_length_225_cov_3+|J12_NODE_2027012_length_188_cov_4+	255	AT3G10480.3	68.18	44	2e-17	77	NAC domain containing protein 50
Contig41027|D12_NODE_1841661_length_175_cov_11+|J12_NODE_415244_length_374_cov_11+|D12_NODE_850943_length_175_cov_15+	435	AT1G70570.2	83.1	71	2e-36	133	anthranilate phosphoribosyltransferase, putative
Contig44822|D12_NODE_2048177_length_190_cov_5+|J12_NODE_907446_length_330_cov_6+	468	AT5G18610.2	77.97	59	2e-24	99.4	Protein kinase superfamily protein
J12_NODE_2312123_length_225_cov_3	255	AT4G23160.1	50	80	4e-21	88.6	cysteine-rich RLK (RECEPTOR-like protein kinase) 8
J12_NODE_1357274_length_233_cov_7	263	AT2G30700.1	86.67	75	8e-41	141
Contig52188|J12_NODE_17650_length_605_cov_4-|D12_NODE_875208_length_424_cov_5+	635	AT2G35610.1	74.14	58	2e-23	99	xyloglucanase 113
Contig62344|J12_NODE_567796_length_211_cov_15+|D12_NODE_1658674_length_189_cov_19+	315	AT3G63380.1	58.25	103	1e-35	130	ATPase E1-E2 type family protein / haloacid dehalogenase-like hydrolase family protein
Contig361|D12_NODE_35630_length_303_cov_6+|J12_NODE_283252_length_256_cov_9+	333	AT3G04580.2	37.07	116	5e-22	91.7	Signal transduction histidine kinase, hybrid-type, ethylene sensor
Contig62679|J12_NODE_583210_length_354_cov_7+|D12_NODE_415989_length_276_cov_9+	384	AT2G17140.1	63.79	58	1e-17	79.7	Pentatricopeptide repeat (PPR) superfamily protein
J12_NODE_1232335_length_238_cov_13	268	AT4G36080.3	91.86	86	8e-49	168	phosphotransferases, alcohol group as acceptor;binding;inositol or phosphatidylinositol kinases
Contig16275|D12_NODE_804274_length_270_cov_13+|J12_NODE_656150_length_170_cov_17+	300	AT5G41070.1	90.16	61	3e-35	126	dsRNA-binding protein 5
Contig93334|J12_NODE_1841023_length_222_cov_5+|D12_NODE_26278_length_207_cov_6+	252	AT2G27830.1	66.67	51	7e-18	75.5
J12_NODE_2191240_length_201_cov_7	231	AT3G18170.1	64.41	59	9e-18	76.6	Glycosyltransferase family 61 protein
Contig61699|J12_NODE_540034_length_374_cov_8+|D12_NODE_1088570_length_276_cov_9+	404	AT2G38970.1	45.86	133	7e-30	114	Zinc finger (C3HC4-type RING finger) family protein
Contig3687|D12_NODE_246802_length_212_cov_3+|J12_NODE_2352688_length_175_cov_7+	242	AT5G54030.1	49.4	83	3e-20	84.3	Cysteine/Histidine-rich C1 domain family protein
D12_NODE_1675077_length_571_cov_3	601	AT1G53140.1	83.33	66	2e-30	119	Dynamin related protein 5A
J12_NODE_466508_length_193_cov_14	223	AT5G65750.1	90	50	9e-27	103	2-oxoglutarate dehydrogenase, E1 component
Contig18796|D12_NODE_905576_length_352_cov_5+|J12_NODE_206385_length_287_cov_4+	382	AT1G32360.1	46.49	114	2e-17	77.8	Zinc finger (CCCH-type) family protein
Contig20988|D12_NODE_993275_length_322_cov_6+|J12_NODE_1160173_length_206_cov_9+	352	AT3G28050.1	66.67	36	4e-20	62.8	nodulin MtN21 /EamA-like transporter family protein
J12_NODE_816400_length_186_cov_3	216	AT1G42430.2	91.67	36	1e-17	76.3
D12_NODE_1549836_length_183_cov_5	213	AT5G58510.1	66.67	60	2e-22	91.3
Contig21074|D12_NODE_996845_length_450_cov_7-|J12_NODE_1118081_length_276_cov_6+	480	ATMG01250.1	36.36	99	3e-16	72.4	RNA-directed DNA polymerase (reverse transcriptase)
Contig86009|J12_NODE_1513521_length_390_cov_11+|D12_NODE_957982_length_284_cov_4+	420	AT5G15710.1	84.04	94	1e-49	167	Galactose oxidase/kelch repeat superfamily protein
Contig56259|J12_NODE_279020_length_240_cov_4+|D12_NODE_667029_length_308_cov_5+	342	AT5G58540.3	50	114	9e-29	108	Protein kinase superfamily protein
D12_NODE_2350234_length_173_cov_5	203	AT4G14790.1	69.09	55	1e-18	80.1	ATP-dependent RNA helicase, mitochondrial (SUV3)
Contig2021|D12_NODE_151648_length_223_cov_10+|J12_NODE_1364521_length_184_cov_8+	253	AT4G07960.1	98.81	84	5e-52	174	Cellulose-synthase-like C12
D12_NODE_862620_length_220_cov_11	250	AT2G41080.1	61.45	83	2e-29	110	Tetratricopeptide repeat (TPR)-like superfamily protein
Contig104232|J12_NODE_2597661_length_615_cov_5+|D12_NODE_445669_length_205_cov_5+	645	AT2G01050.1	35.86	145	3e-19	86.7	zinc ion binding;nucleic acid binding
Contig25595|D12_NODE_1174812_length_244_cov_27+|J12_NODE_2071966_length_266_cov_37+	426	AT1G19110.1	66.07	56	2e-18	82.8	inter-alpha-trypsin inhibitor heavy chain-related
Contig23234|D12_NODE_1082131_length_365_cov_7+|J12_NODE_718421_length_247_cov_6+	395	AT3G53160.1	54.2	131	1e-43	151	UDP-glucosyl transferase 73C7
J12_NODE_1358968_length_293_cov_12	323	AT2G37440.2	57.14	84	2e-21	88.2	DNAse I-like superfamily protein
Contig6381|D12_NODE_385784_length_224_cov_6+|J12_NODE_505024_length_221_cov_7+	254	AT5G64070.1	94.05	84	1e-54	184	phosphatidylinositol 4-OH kinase beta1
J12_NODE_1938955_length_302_cov_4	332	AT5G10030.2	72.55	51	4e-18	78.6	TGACG motif-binding factor 4
Contig83222|J12_NODE_1401082_length_219_cov_6+|D12_NODE_2026581_length_269_cov_8+	364	AT1G06680.2	96.23	53	2e-29	108	photosystem II subunit P-1
J12_NODE_165996_length_248_cov_4	278	AT1G72970.2	77.61	67	2e-29	110	Glucose-methanol-choline (GMC) oxidoreductase family protein
D12_NODE_637043_length_206_cov_7	236	AT3G60030.1	67.74	62	5e-22	90.5	squamosa promoter-binding protein-like 12
Contig32462|D12_NODE_1457971_length_362_cov_4+|J12_NODE_1115658_length_258_cov_5+	392	AT5G40460.1	48.57	105	4e-21	84.3
J12_NODE_574494_length_203_cov_4	233	AT5G14880.1	69.81	53	3e-18	79.3	Potassium transporter family protein
D12_NODE_1490005_length_323_cov_14	353	AT5G17850.1	58.12	117	5e-29	110	Sodium/calcium exchanger family protein
Contig65236|J12_NODE_691716_length_362_cov_8+|D12_NODE_1245208_length_217_cov_11+	401	AT3G01750.1	87.27	55	4e-29	112	Ankyrin repeat family protein
Contig39403|D12_NODE_1763805_length_271_cov_9+|J12_NODE_713955_length_259_cov_6+	312	AT5G06905.1	44.23	104	8e-26	101	cytochrome P450, family 712, subfamily A, polypeptide 2
J12_NODE_666840_length_386_cov_7	416	AT3G06770.2	51.32	76	2e-29	77	Pectin lyase-like superfamily protein
D12_NODE_1186020_length_239_cov_21	269	AT5G12900.1	79.73	74	1e-37	133
Contig101311|J12_NODE_2312018_length_314_cov_5+|D12_NODE_1493034_length_283_cov_4+	344	AT2G36790.1	43.52	108	2e-26	103	UDP-glucosyl transferase 73C6
J12_NODE_1061422_length_252_cov_10	282	AT1G69290.1	77.66	94	3e-44	152	Pentatricopeptide repeat (PPR) superfamily protein
Contig64341|J12_NODE_655492_length_248_cov_21+|D12_NODE_515306_length_514_cov_16+	545	AT4G22030.1	54.8	177	1e-53	182	F-box family protein with a domain of unknown function (DUF295)
J12_NODE_2123417_length_431_cov_4	461	AT1G01550.2	72.55	153	9e-77	236	Protein of unknown function (DUF793)
Contig8038|D12_NODE_462602_length_426_cov_15+|J12_NODE_772492_length_209_cov_13+	456	AT1G53490.1	81.61	87	2e-45	153	RING/U-box superfamily protein
D12_NODE_1366658_length_275_cov_5	305	AT5G41610.2	86.42	81	2e-22	92.4	cation/H+ exchanger 18
Contig29451|D12_NODE_1330689_length_349_cov_8+|J12_NODE_410989_length_321_cov_8+	379	AT1G53290.1	81.82	33	6e-21	58.5	Galactosyltransferase family protein
Contig29139|D12_NODE_1317992_length_221_cov_4+|J12_NODE_1389746_length_432_cov_7+|D12_NODE_946518_length_377_cov_6+	608	AT5G42870.1	44.12	102	3e-18	84	phosphatidic acid phosphohydrolase 2
Contig203|D12_NODE_20821_length_301_cov_5+|J12_NODE_371533_length_176_cov_8+	331	AT5G53130.1	74.31	109	5e-54	181	cyclic nucleotide gated channel 1
D12_NODE_1566166_length_266_cov_8	296	AT2G29940.1	48.98	98	2e-20	87	pleiotropic drug resistance 3
J12_NODE_2508278_length_341_cov_7	371	AT2G20290.1	67.24	58	7e-22	92.4	myosin-like protein XIG
Contig50651|D12_NODE_2510784_length_325_cov_3+|J12_NODE_154237_length_229_cov_5+	355	AT3G56460.1	68.09	47	5e-17	74.3	GroES-like zinc-binding alcohol dehydrogenase family protein
J12_NODE_839500_length_333_cov_5	363	AT4G10620.1	81.67	120	3e-47	162	P-loop containing nucleoside triphosphate hydrolases superfamily protein
Contig56410|J12_NODE_287298_length_271_cov_6+|D12_NODE_2730387_length_198_cov_6-	301	AT4G28650.1	45.54	101	1e-19	85.1	Leucine-rich repeat transmembrane protein kinase family protein
J12_NODE_560973_length_282_cov_16	312	AT2G44310.1	74.42	86	1e-40	134	Calcium-binding EF-hand family protein
Contig7330|D12_NODE_431084_length_172_cov_17+|J12_NODE_815842_length_499_cov_18+|D12_NODE_1620495_length_201_cov_8-	588	AT1G10760.1	76.27	59	5e-23	98.2	Pyruvate phosphate dikinase, PEP/pyruvate binding domain
Contig11493|D12_NODE_605412_length_261_cov_27+|J12_NODE_1476745_length_261_cov_19+	291	AT5G56600.1	73.81	42	1e-18	77.4	profilin 3
Contig19768|D12_NODE_943817_length_359_cov_8+|J12_NODE_644200_length_264_cov_7+	389	AT4G28670.1	70.59	51	1e-17	79.7	Protein kinase family protein with domain of unknown function (DUF26)
Contig52181|J12_NODE_17140_length_286_cov_4+|D12_NODE_1378974_length_217_cov_6+	316	AT4G14360.2	87.63	97	4e-57	188	S-adenosyl-L-methionine-dependent methyltransferases superfamily protein
Contig18199|D12_NODE_880604_length_803_cov_4-|J12_NODE_1775160_length_282_cov_4+	833	AT3G45830.1	67.9	81	2e-33	131
D12_NODE_2015947_length_210_cov_7	240	AT4G11090.1	80	65	1e-31	115	TRICHOME BIREFRINGENCE-LIKE 23
D12_NODE_576724_length_251_cov_5	281	AT3G11340.1	42.39	92	1e-20	85.9	UDP-Glycosyltransferase superfamily protein
Contig60416|J12_NODE_479636_length_194_cov_8+|D12_NODE_2504976_length_223_cov_8+	256	AT1G16860.1	61.9	84	7e-20	83.6	Ubiquitin-specific protease family C19-related protein
Contig53371|J12_NODE_111470_length_307_cov_19+|D12_NODE_743944_length_279_cov_13-	424	AT1G29670.1	48.31	89	4e-21	87.8	GDSL-like Lipase/Acylhydrolase superfamily protein
Contig5597|D12_NODE_347509_length_224_cov_8-|J12_NODE_1141021_length_545_cov_5+|D12_NODE_1192736_length_208_cov_8+	604	AT3G15200.1	68.32	202	2e-95	291	Tetratricopeptide repeat (TPR)-like superfamily protein
D12_NODE_1845935_length_178_cov_6	208	AT4G24180.1	76.81	69	9e-32	113	THAUMATIN-LIKE PROTEIN 1
Contig12656|D12_NODE_655879_length_288_cov_13+|J12_NODE_1318242_length_251_cov_15+	318	AT3G44110.2	63.21	106	5e-37	130	DNAJ homologue 3
J12_NODE_816351_length_250_cov_13	280	AT4G22910.1	91.11	45	3e-22	90.5	FIZZY-related 2
J12_NODE_2460335_length_574_cov_3	604	AT2G27690.1	71.08	83	2e-34	128	cytochrome P450, family 94, subfamily C, polypeptide 1
D12_NODE_1022372_length_177_cov_4	207	AT1G09570.2	75.93	54	2e-21	88.6	phytochrome A
J12_NODE_1801656_length_238_cov_9	268	AT5G12080.3	68.54	89	9e-26	101	mechanosensitive channel of small conductance-like 10
D12_NODE_1023258_length_203_cov_9	233	AT5G60440.1	56.34	71	7e-22	87	AGAMOUS-like 62
Contig68612|J12_NODE_828863_length_408_cov_10+|D12_NODE_831914_length_301_cov_6-	476	AT1G74720.1	92.31	52	1e-26	107	C2 calcium/lipid-binding plant phosphoribosyltransferase family protein
J12_NODE_857111_length_268_cov_9	298	AT5G66310.1	80.65	93	7e-43	150	ATP binding microtubule motor family protein
J12_NODE_1453452_length_295_cov_5	325	AT1G04635.1	76.67	60	7e-26	97.1	ribonuclease P family protein / Rpp14 family protein
J12_NODE_692832_length_245_cov_22	275	AT1G24560.1	61.82	55	5e-18	79.3
J12_NODE_1570193_length_440_cov_9	470	AT4G23160.1	30.67	163	1e-16	77.8	cysteine-rich RLK (RECEPTOR-like protein kinase) 8
Contig25995|D12_NODE_1191729_length_317_cov_5+|J12_NODE_667267_length_319_cov_6+	412	AT5G05620.1	61.25	80	7e-23	94	gamma-tubulin complex protein 2
D12_NODE_1902632_length_211_cov_5	241	AT5G25510.1	84.81	79	4e-42	144	Protein phosphatase 2A regulatory B subunit family protein
D12_NODE_1628140_length_265_cov_7	295	AT5G35750.1	51.02	98	7e-24	97.1	histidine kinase 2
Contig11611|D12_NODE_610316_length_175_cov_3+|J12_NODE_995978_length_439_cov_6+|D12_NODE_1396686_length_204_cov_9+	471	AT1G74040.1	89.1	156	5e-96	293	2-isopropylmalate synthase 1
D12_NODE_1617968_length_287_cov_6	317	AT1G20220.1	63.79	58	1e-27	82.4	Alba DNA/RNA-binding protein
Contig66488|J12_NODE_744545_length_648_cov_10-|D12_NODE_1483406_length_336_cov_6+	678	AT1G06260.1	63.64	187	2e-80	248	Cysteine proteinases superfamily protein
Contig103152|J12_NODE_2471359_length_175_cov_6+|D12_NODE_439348_length_280_cov_9+	322	AT1G73170.1	85.33	75	9e-36	130	P-loop containing nucleoside triphosphate hydrolases superfamily protein
J12_NODE_644854_length_200_cov_4	230	AT5G53580.1	75.41	61	2e-23	91.7	NAD(P)-linked oxidoreductase superfamily protein
Contig68880|J12_NODE_840497_length_330_cov_4+|D12_NODE_69333_length_172_cov_6+	360	AT2G41110.2	50	64	1e-16	58.2	calmodulin 2
J12_NODE_255193_length_346_cov_5	376	AT1G18270.3	49.57	115	2e-27	108	ketose-bisphosphate aldolase class-II family protein
Contig50499|D12_NODE_2494111_length_176_cov_8+|J12_NODE_2025131_length_205_cov_8+	292	AT5G19790.1	73.75	80	4e-25	96.3	related to AP2 11
Contig102536|J12_NODE_2411181_length_309_cov_4+|D12_NODE_1962420_length_200_cov_9+	339	AT5G05340.1	57.02	114	7e-36	127	Peroxidase superfamily protein
D12_NODE_1450707_length_204_cov_8	234	AT3G16030.1	65.71	70	1e-23	95.1	lectin protein kinase family protein
D12_NODE_775309_length_304_cov_12	334	AT1G59540.2	53.52	71	4e-18	80.5	P-loop containing nucleoside triphosphate hydrolases superfamily protein
Contig92246|J12_NODE_1787748_length_246_cov_5+|D12_NODE_225779_length_404_cov_5+	516	AT3G47570.1	38.6	171	1e-28	113	Leucine-rich repeat protein kinase family protein
D12_NODE_1496877_length_233_cov_3	263	ATMG00860.1	48.31	89	1e-24	93.2	DNA/RNA polymerases superfamily protein
Contig509|D12_NODE_47540_length_331_cov_5+|J12_NODE_153231_length_212_cov_5+	375	AT5G65730.1	44.12	102	2e-20	84.7	xyloglucan endotransglucosylase/hydrolase 6
Contig63792|J12_NODE_630881_length_201_cov_14+|D12_NODE_1629545_length_262_cov_16+	306	AT1G48760.3	81.69	71	1e-32	121	delta-adaptin
J12_NODE_1476752_length_310_cov_5	340	AT4G03960.1	83.87	62	3e-33	117	Phosphotyrosine protein phosphatases superfamily protein
D12_NODE_1033457_length_184_cov_13	214	AT3G55610.2	70.37	54	3e-20	84.3	delta 1-pyrroline-5-carboxylate synthase 2
Contig54336|J12_NODE_173462_length_232_cov_8+|D12_NODE_390597_length_454_cov_14+	524	AT3G19280.1	77.05	61	5e-44	108	fucosyltransferase 11
Contig82692|J12_NODE_1380494_length_256_cov_9+|D12_NODE_1639069_length_176_cov_9+	287	AT5G10190.1	85.45	55	2e-25	99.4	Major facilitator superfamily protein
J12_NODE_1788722_length_585_cov_3	615	AT4G15240.1	67.02	94	2e-26	106	Protein of unknown function (DUF604)
Contig12179|D12_NODE_634801_length_322_cov_12+|J12_NODE_585453_length_298_cov_13+	352	AT2G20830.3	66.09	115	9e-43	145	transferases;folic acid binding
Contig35707|D12_NODE_1596820_length_265_cov_8+|J12_NODE_577140_length_256_cov_7+	295	AT4G23160.1	44.9	98	3e-25	100	cysteine-rich RLK (RECEPTOR-like protein kinase) 8
Contig60565|J12_NODE_486361_length_263_cov_13+|D12_NODE_1156804_length_241_cov_9+	293	AT5G16880.2	87.91	91	6e-54	176	Target of Myb protein 1
Contig88114|J12_NODE_1602876_length_245_cov_9+|D12_NODE_469590_length_211_cov_7+	342	AT1G07670.1	73.33	90	1e-40	145	endomembrane-type CA-ATPase 4
Contig27873|D12_NODE_1267632_length_251_cov_4+|J12_NODE_456539_length_212_cov_6+	281	AT5G02310.1	67.5	80	6e-36	131	proteolysis 6
D12_NODE_1549065_length_284_cov_5	314	AT2G01980.1	53.95	76	3e-19	84	sodium proton exchanger, putative (NHX7) (SOS1)
Contig10154|D12_NODE_551445_length_309_cov_10+|J12_NODE_469626_length_203_cov_10+	383	AT4G16180.2	79.71	69	2e-32	122
J12_NODE_1230479_length_262_cov_6	292	AT3G48460.1	64.81	54	2e-19	82	GDSL-like Lipase/Acylhydrolase superfamily protein
J12_NODE_1651347_length_191_cov_3	221	AT3G59770.3	75.51	49	5e-18	79.3	sacI homology domain-containing protein / WW domain-containing protein
D12_NODE_1970590_length_280_cov_5	310	AT1G30440.1	62.14	103	5e-34	125	Phototropic-responsive NPH3 family protein
D12_NODE_622339_length_269_cov_3	299	AT3G51050.1	77.78	99	3e-38	136	FG-GAP repeat-containing protein
Contig2084|D12_NODE_155351_length_190_cov_3+|J12_NODE_1064862_length_233_cov_8+	300	AT3G57890.2	77.78	90	3e-33	122	Tubulin binding cofactor C domain-containing protein
J12_NODE_1761272_length_184_cov_6	214	AT3G12120.2	78.87	71	2e-35	125	fatty acid desaturase 2
Contig71820|J12_NODE_959287_length_205_cov_13-|D12_NODE_422135_length_347_cov_5+	465	AT2G30020.1	65.91	88	1e-31	118	Protein phosphatase 2C family protein
J12_NODE_699976_length_289_cov_20	319	AT4G35860.1	82.35	34	3e-16	64.3	GTP-binding 2
Contig73442|J12_NODE_1022937_length_406_cov_15+|D12_NODE_518428_length_197_cov_19-	436	AT1G23740.1	55.71	70	2e-18	66.2	Oxidoreductase, zinc-binding dehydrogenase family protein
D12_NODE_588521_length_229_cov_11	259	AT3G15010.2	72.88	59	1e-19	82	RNA-binding (RRM/RBD/RNP motifs) family protein
Contig66824|J12_NODE_758228_length_230_cov_8+|D12_NODE_869509_length_200_cov_10+	260	AT1G62700.1	90.16	61	2e-35	125	Arabidopsis NAC domain containing protein 26
J12_NODE_382261_length_260_cov_5	290	AT5G64410.1	86	50	8e-24	96.3	oligopeptide transporter 4
Contig8106|D12_NODE_465577_length_217_cov_11+|J12_NODE_868093_length_217_cov_15+	247	AT5G10250.1	72.13	61	5e-24	95.9	Phototropic-responsive NPH3 family protein
J12_NODE_1664044_length_434_cov_2	464	AT3G16630.2	100	37	3e-17	79.7	P-loop containing nucleoside triphosphate hydrolases superfamily protein
Contig2736|D12_NODE_193943_length_261_cov_7+|J12_NODE_77744_length_263_cov_5+	337	AT5G14780.1	80.82	73	2e-36	129	formate dehydrogenase
J12_NODE_2039831_length_184_cov_4	214	AT1G35220.1	77.46	71	1e-31	117
Contig74246|J12_NODE_1053456_length_275_cov_19+|D12_NODE_1022282_length_214_cov_20+	305	AT5G61580.2	84	75	7e-40	139	phosphofructokinase 4
Contig30823|D12_NODE_1388186_length_300_cov_5+|J12_NODE_2361069_length_257_cov_3+	330	AT1G23740.1	56.12	98	6e-27	103	Oxidoreductase, zinc-binding dehydrogenase family protein
Contig102213|J12_NODE_2386124_length_204_cov_3+|D12_NODE_2444047_length_175_cov_4+	247	AT1G47550.2	93.44	61	3e-34	125	exocyst complex component sec3A
Contig65178|J12_NODE_689047_length_474_cov_20-|D12_NODE_183909_length_366_cov_14+	504	AT1G20560.2	65.48	168	1e-73	232	acyl activating enzyme 1
Contig8419|D12_NODE_479325_length_176_cov_3+|J12_NODE_1057593_length_357_cov_11+|D12_NODE_934518_length_324_cov_28+	572	AT4G27500.1	46.63	163	2e-35	131	proton pump interactor 1
Contig39949|D12_NODE_1791713_length_239_cov_8+|J12_NODE_1517268_length_236_cov_9+	290	AT2G15730.1	51.09	92	6e-23	91.3	P-loop containing nucleoside triphosphate hydrolases superfamily protein
J12_NODE_1031294_length_232_cov_8	262	AT5G50000.1	60	85	2e-23	92.8	Protein kinase superfamily protein
Contig89073|J12_NODE_1646227_length_311_cov_7+|D12_NODE_1113140_length_218_cov_6+	341	AT5G58660.1	42.98	114	3e-24	95.9	2-oxoglutarate (2OG) and Fe(II)-dependent oxygenase superfamily protein
Contig82162|J12_NODE_1360329_length_295_cov_9+|D12_NODE_1658879_length_217_cov_12+	325	AT3G56100.1	59.81	107	8e-30	113	meristematic receptor-like kinase
J12_NODE_1055293_length_235_cov_20	265	AT3G25500.1	92.5	40	1e-17	78.2	formin homology 1
D12_NODE_783535_length_177_cov_17	207	AT4G34131.1	64.15	53	3e-18	78.6	UDP-glucosyl transferase 73B3
Contig67428|J12_NODE_782167_length_323_cov_6+|D12_NODE_1106690_length_341_cov_6+	388	AT5G38530.1	74.22	128	4e-58	190	tryptophan synthase beta type 2
Contig73686|J12_NODE_1032824_length_499_cov_31+|D12_NODE_54003_length_504_cov_47+	535	AT1G60500.1	74.12	170	1e-80	255	Dynamin related protein 4C
Contig97210|J12_NODE_2042976_length_314_cov_6+|D12_NODE_1608217_length_263_cov_6+	344	AT2G19580.1	71.84	103	2e-39	135	tetraspanin2
Contig47726|D12_NODE_2238890_length_223_cov_5+|J12_NODE_2503057_length_563_cov_3+	624	AT1G71070.1	51.32	76	3e-17	79.7	Core-2/I-branching beta-1,6-N-acetylglucosaminyltransferase family protein
Contig100258|J12_NODE_2232730_length_261_cov_17+|D12_NODE_28675_length_220_cov_13+	291	AT1G50575.1	79.57	93	7e-51	165	Putative lysine decarboxylase family protein
J12_NODE_148476_length_290_cov_8	320	AT3G18990.1	87.27	55	2e-29	110	AP2/B3-like transcriptional factor family protein
Contig56400|J12_NODE_286628_length_304_cov_16+|D12_NODE_2364731_length_350_cov_7-	479	AT1G68750.1	82.35	51	3e-20	89	phosphoenolpyruvate carboxylase 4
Contig54463|J12_NODE_181419_length_276_cov_8+|D12_NODE_960169_length_256_cov_10+	306	AT4G39110.1	80.25	81	2e-40	144	Malectin/receptor-like protein kinase family protein
D12_NODE_236485_length_207_cov_4	237	AT3G46960.1	69.49	59	2e-23	95.1	RNA helicase, ATP-dependent, SK12/DOB1 protein
Contig56791|J12_NODE_306160_length_339_cov_11-|D12_NODE_677351_length_256_cov_9+	369	AT4G14090.1	48.41	126	2e-36	130	UDP-Glycosyltransferase superfamily protein
Contig55163|J12_NODE_221028_length_359_cov_24-|D12_NODE_308859_length_338_cov_31+	473	AT3G29230.1	45.1	102	3e-30	116	Tetratricopeptide repeat (TPR)-like superfamily protein
Contig71641|J12_NODE_951689_length_223_cov_3+|D12_NODE_875562_length_240_cov_4+	274	AT1G10680.1	90	90	4e-48	166	P-glycoprotein 10
Contig96619|J12_NODE_2012049_length_317_cov_5+|D12_NODE_2075118_length_258_cov_7+	347	AT1G11820.2	90.18	112	1e-58	191	O-Glycosyl hydrolases family 17 protein
D12_NODE_343022_length_223_cov_8	253	AT5G07420.1	61.11	54	3e-17	75.5	Pectin lyase-like superfamily protein
Contig23449|D12_NODE_1090035_length_439_cov_8-|J12_NODE_1838649_length_275_cov_5+	469	AT3G52060.2	80	125	4e-70	218	Core-2/I-branching beta-1,6-N-acetylglucosaminyltransferase family protein
J12_NODE_1450198_length_196_cov_4	226	AT1G70110.1	76	75	2e-37	133	Concanavalin A-like lectin protein kinase family protein
Contig58486|J12_NODE_387688_length_300_cov_6+|D12_NODE_941263_length_289_cov_4+	330	AT1G08130.1	50	58	3e-17	62.4	DNA ligase 1
Contig78624|J12_NODE_1221778_length_365_cov_11-|D12_NODE_1556984_length_230_cov_9+	395	AT2G38820.2	73.91	69	2e-32	118	Protein of unknown function (DUF506)
Contig77213|J12_NODE_1166783_length_350_cov_16+|D12_NODE_14216_length_259_cov_10-	381	AT3G04740.1	84.78	92	3e-41	148	RNA polymerase II transcription mediators
D12_NODE_1957728_length_305_cov_6	335	ATMG00860.1	43.75	96	5e-26	97.4	DNA/RNA polymerases superfamily protein
Contig61815|J12_NODE_545158_length_208_cov_6+|D12_NODE_1927324_length_200_cov_3+	238	AT3G17205.3	95.24	42	3e-21	88.6	ubiquitin protein ligase 6
Contig74205|J12_NODE_1052069_length_423_cov_8-|D12_NODE_1094256_length_367_cov_7+	453	AT2G42620.1	68.46	130	9e-54	182	RNI-like superfamily protein
Contig67698|J12_NODE_792546_length_299_cov_25+|D12_NODE_269612_length_295_cov_27+	329	AT3G55060.1	56.12	98	3e-26	103
D12_NODE_1565433_length_336_cov_11	366	AT5G09620.1	62.4	125	1e-44	154	Octicosapeptide/Phox/Bem1p family protein
D12_NODE_829639_length_290_cov_8	320	ATMG00810.1	42.16	102	4e-18	77.4	DNA/RNA polymerases superfamily protein
J12_NODE_92797_length_258_cov_20	288	AT2G12190.1	59.41	101	2e-31	116	Cytochrome P450 superfamily protein
Contig3306|D12_NODE_225957_length_400_cov_6+|J12_NODE_323475_length_647_cov_4+	723	AT3G07500.1	74.36	78	3e-27	106	Far-red impaired responsive (FAR1) family protein
Contig62004|J12_NODE_553718_length_232_cov_5+|D12_NODE_341591_length_486_cov_15-|J12_NODE_1029259_length_425_cov_21+	847	AT3G47530.1	65.26	285	9e-131	387	Pentatricopeptide repeat (PPR) superfamily protein
D12_NODE_804111_length_256_cov_9	286	AT2G21390.1	76.04	96	2e-43	152	Coatomer, alpha subunit
Contig42383|D12_NODE_1912535_length_180_cov_7+|J12_NODE_894623_length_195_cov_6+	256	AT5G40490.1	77.78	63	9e-28	104	RNA-binding (RRM/RBD/RNP motifs) family protein
Contig75919|J12_NODE_1116804_length_350_cov_17+|D12_NODE_792937_length_272_cov_9-	380	AT2G38940.1	91.27	126	9e-78	242	phosphate transporter 1;4
Contig12934|D12_NODE_667832_length_267_cov_4+|J12_NODE_1000033_length_243_cov_8+	328	AT4G10925.3	86.67	60	5e-31	112	Nuclear transport factor 2 (NTF2) family protein
Contig79368|J12_NODE_1250308_length_398_cov_15+|D12_NODE_1717061_length_220_cov_7-	487	AT3G16200.1	86.73	98	3e-57	188
D12_NODE_388626_length_502_cov_18	532	AT2G28120.1	75	176	3e-91	280	Major facilitator superfamily protein
Contig38774|D12_NODE_1733272_length_294_cov_5+|J12_NODE_1698538_length_233_cov_5+	324	AT1G23400.1	54.64	97	4e-31	116	RNA-binding CRS1 / YhbY (CRM) domain-containing protein
D12_NODE_1849224_length_204_cov_6	234	AT1G62680.1	50.65	77	6e-23	92.4	Pentatricopeptide repeat (PPR) superfamily protein
J12_NODE_1518985_length_178_cov_4	208	AT5G40770.1	79.03	62	4e-30	109	prohibitin 3
Contig20960|D12_NODE_991887_length_380_cov_6+|J12_NODE_1289483_length_299_cov_7+	410	AT2G01170.1	78.79	33	2e-19	58.2	bidirectional amino acid transporter 1
Contig31777|D12_NODE_1426945_length_319_cov_6+|J12_NODE_1464579_length_271_cov_5+	349	AT3G12750.1	56.41	117	9e-40	138	zinc transporter 1 precursor
J12_NODE_490191_length_181_cov_6	211	AT4G26500.1	82.86	70	8e-36	125	chloroplast sulfur E
Contig6870|D12_NODE_409757_length_429_cov_8-|J12_NODE_444415_length_298_cov_6+	459	AT3G27020.1	93.94	66	2e-36	134	YELLOW STRIPE like 6
Contig56228|J12_NODE_276922_length_288_cov_9+|D12_NODE_403445_length_188_cov_10+	320	AT3G18840.2	62.26	106	6e-43	149	Tetratricopeptide repeat (TPR)-like superfamily protein
Contig86120|J12_NODE_1518653_length_458_cov_11-|D12_NODE_943006_length_172_cov_10+	488	AT1G34300.1	62.35	162	4e-37	137	lectin protein kinase family protein
J12_NODE_711333_length_445_cov_7	475	AT3G63380.1	76.43	157	1e-80	259	ATPase E1-E2 type family protein / haloacid dehalogenase-like hydrolase family protein
Contig84547|J12_NODE_1454470_length_325_cov_6+|D12_NODE_1472266_length_284_cov_6+	355	AT1G16860.1	67.07	82	6e-24	96.3	Ubiquitin-specific protease family C19-related protein
Contig25482|D12_NODE_1170152_length_326_cov_12+|J12_NODE_947519_length_196_cov_6+	417	AT2G02910.1	86.11	72	2e-36	131	Protein of unknown function (DUF616)
Contig96035|J12_NODE_1979512_length_213_cov_10+|D12_NODE_293708_length_191_cov_8+	243	AT1G79610.1	77.78	54	4e-19	81.6	Na+/H+ antiporter 6
Contig24498|D12_NODE_1130740_length_353_cov_6+|J12_NODE_271244_length_323_cov_5+	383	AT1G14790.1	50	126	3e-31	119	RNA-dependent RNA polymerase 1
Contig4026|D12_NODE_266259_length_816_cov_22-|J12_NODE_1847927_length_185_cov_18+	846	AT1G11050.1	45.3	117	1e-23	101	Protein kinase superfamily protein
Contig13056|D12_NODE_673214_length_340_cov_11+|J12_NODE_220988_length_441_cov_17+	499	AT1G09960.1	63.95	147	9e-56	186	sucrose transporter 4
Contig30215|D12_NODE_1362798_length_266_cov_14+|J12_NODE_873185_length_257_cov_16+	303	AT1G05230.4	96.97	33	5e-22	70.9	homeodomain GLABROUS 2
D12_NODE_188718_length_416_cov_17	446	AT3G25560.3	79.53	127	5e-63	206	NSP-interacting kinase 2
Contig96626|J12_NODE_2012524_length_309_cov_5+|D12_NODE_2625035_length_256_cov_5+	375	AT3G22150.1	56.45	124	3e-41	147	Tetratricopeptide repeat (TPR)-like superfamily protein
D12_NODE_2278822_length_183_cov_6	213	AT1G53310.3	91.8	61	1e-31	117	phosphoenolpyruvate carboxylase 1
Contig4149|D12_NODE_273606_length_286_cov_6+|J12_NODE_1412770_length_258_cov_5+	326	AT4G23160.1	44.95	109	6e-27	106	cysteine-rich RLK (RECEPTOR-like protein kinase) 8
Contig53976|J12_NODE_151305_length_195_cov_6+|D12_NODE_2172376_length_175_cov_6+	225	AT5G49980.1	74.29	70	2e-30	113	auxin F-box protein 5
Contig86666|J12_NODE_1541953_length_277_cov_5+|D12_NODE_2520128_length_247_cov_4+	387	AT2G28160.1	56.52	69	1e-17	77.4	FER-like regulator of iron uptake
Contig89575|J12_NODE_1667406_length_293_cov_4+|D12_NODE_1006355_length_308_cov_5+	353	AT3G49930.1	51.2	125	2e-27	102	C2H2 and C2HC zinc fingers superfamily protein
Contig38651|D12_NODE_1728070_length_572_cov_6+|J12_NODE_589274_length_177_cov_8-|J12_NODE_2237624_length_212_cov_4+	602	AT3G51290.2	33.67	196	2e-25	104	Protein of unknown function (DUF630) ;Protein of unknown function (DUF632)
J12_NODE_1109017_length_201_cov_4	231	AT4G29360.1	72.73	77	1e-34	124	O-Glycosyl hydrolases family 17 protein
Contig63482|J12_NODE_616452_length_438_cov_10+|D12_NODE_190507_length_434_cov_21-	513	AT3G56830.1	52.44	82	5e-19	82	Protein of unknown function (DUF565)
Contig90278|J12_NODE_1697434_length_355_cov_6+|D12_NODE_1119166_length_215_cov_7+	385	AT1G34210.1	94.29	35	8e-16	74.3	somatic embryogenesis receptor-like kinase 2
J12_NODE_2550975_length_200_cov_3	230	AT5G22250.1	74.03	77	1e-35	124	Polynucleotidyl transferase, ribonuclease H-like superfamily protein
J12_NODE_544561_length_370_cov_9	400	AT1G13180.1	73.68	57	5e-36	108	Actin-like ATPase superfamily protein
D12_NODE_630233_length_355_cov_5	385	AT1G27320.1	55.04	129	5e-35	130	histidine kinase 3
Contig4946|D12_NODE_315056_length_233_cov_5+|J12_NODE_737203_length_185_cov_9+	365	AT5G14270.2	76.83	82	9e-39	139	bromodomain and extraterminal domain protein 9
Contig57275|J12_NODE_329717_length_244_cov_15+|D12_NODE_1847671_length_311_cov_16+	343	AT3G06470.1	57.29	96	4e-32	116	GNS1/SUR4 membrane protein family
J12_NODE_1178362_length_206_cov_5	236	AT5G21482.1	81.33	75	1e-26	102	cytokinin oxidase 7
Contig65608|J12_NODE_707881_length_304_cov_6+|D12_NODE_1601444_length_237_cov_7+	334	AT1G53210.1	80.52	77	4e-36	130	sodium/calcium exchanger family protein / calcium-binding EF hand family protein
Contig7936|D12_NODE_458408_length_219_cov_8+|J12_NODE_2088706_length_188_cov_7+	249	AT5G49360.1	88.14	59	3e-31	116	beta-xylosidase 1
Contig67791|J12_NODE_796072_length_322_cov_5+|D12_NODE_2154080_length_229_cov_4+	352	AT5G50160.1	42.86	119	6e-19	83.2	ferric reduction oxidase 8
J12_NODE_1423409_length_175_cov_8	205	AT4G05440.1	58.67	75	2e-20	82.8	temperature sensing protein-related
Contig75179|J12_NODE_1088438_length_319_cov_4+|D12_NODE_1333597_length_297_cov_8+	377	AT2G35800.1	45.54	112	7e-24	97.8	mitochondrial substrate carrier family protein
Contig81337|J12_NODE_1326103_length_179_cov_3+|D12_NODE_1582746_length_291_cov_6+	326	AT4G37530.1	67.39	92	1e-35	126	Peroxidase superfamily protein
Contig1877|D12_NODE_142911_length_268_cov_9+|J12_NODE_916018_length_408_cov_10+|D12_NODE_142910_length_327_cov_16-|J12_NODE_731956_length_425_cov_19+|D12_NODE_1110120_length_182_cov_29-	913	AT4G35780.1	75.71	70	6e-26	108	ACT-like protein tyrosine kinase family protein
J12_NODE_595426_length_215_cov_5	245	AT5G49030.3	70.49	61	1e-24	98.6	tRNA synthetase class I (I, L, M and V) family protein
Contig92856|J12_NODE_1817865_length_361_cov_5+|D12_NODE_1406569_length_354_cov_4-	508	AT1G04120.2	38.69	168	2e-24	101	multidrug resistance-associated protein 5
J12_NODE_938440_length_322_cov_8	352	AT5G50080.1	92.31	65	5e-21	85.5	ethylene response factor 110
J12_NODE_324521_length_253_cov_36	283	AT2G25580.1	58.06	93	3e-24	96.7	Tetratricopeptide repeat (TPR)-like superfamily protein
D12_NODE_1319595_length_294_cov_11	324	AT5G03790.1	63.77	69	2e-21	86.3	homeobox 51
Contig5792|D12_NODE_357941_length_437_cov_11+|J12_NODE_1966137_length_300_cov_5+	467	AT1G72660.3	98.39	62	3e-35	128	P-loop containing nucleoside triphosphate hydrolases superfamily protein
J12_NODE_850369_length_241_cov_4	271	AT2G28120.1	67.27	55	2e-19	82.8	Major facilitator superfamily protein
D12_NODE_732794_length_180_cov_31	210	AT2G42920.1	67.31	52	2e-17	76.3	Pentatricopeptide repeat (PPR-like) superfamily protein
Contig7837|D12_NODE_453390_length_319_cov_8+|J12_NODE_1390604_length_344_cov_5+	411	AT3G57330.1	85	60	6e-29	112	autoinhibited Ca2+-ATPase 11
Contig57844|J12_NODE_356528_length_283_cov_12+|D12_NODE_384986_length_245_cov_18-	374	AT3G54800.2	67.35	49	5e-18	79	Pleckstrin homology (PH) and lipid-binding START domains-containing protein
D12_NODE_1052517_length_267_cov_12	297	AT2G42620.1	62.37	93	7e-34	124	RNI-like superfamily protein
Contig14871|D12_NODE_746921_length_361_cov_4+|J12_NODE_116729_length_216_cov_5+	391	ATCG00120.1	68.13	91	2e-32	120	ATP synthase subunit alpha
Contig28598|D12_NODE_1296212_length_202_cov_3+|J12_NODE_1089636_length_198_cov_3+	265	AT5G58300.2	89.77	88	3e-41	144	Leucine-rich repeat protein kinase family protein
Contig75808|J12_NODE_1112635_length_204_cov_8+|D12_NODE_1262191_length_231_cov_3+	263	AT4G38470.1	47.67	86	7e-17	75.9	ACT-like protein tyrosine kinase family protein
D12_NODE_2272629_length_256_cov_4	286	AT3G56080.1	79.59	49	2e-20	86.3	S-adenosyl-L-methionine-dependent methyltransferases superfamily protein
J12_NODE_1806641_length_238_cov_6	268	AT1G03370.1	76.39	72	2e-33	123	C2 calcium/lipid-binding and GRAM domain containing protein
J12_NODE_1628318_length_283_cov_3	313	AT4G14145.1	72.73	44	4e-19	78.6
J12_NODE_2667260_length_272_cov_4	302	AT5G48940.1	58	100	4e-23	95.1	Leucine-rich repeat transmembrane protein kinase family protein
Contig20241|D12_NODE_962310_length_430_cov_8-|J12_NODE_1736249_length_310_cov_5+	460	AT2G01050.1	30.82	146	5e-17	78.2	zinc ion binding;nucleic acid binding
Contig90853|J12_NODE_1723558_length_173_cov_11+|D12_NODE_2204496_length_324_cov_6-	358	AT2G26600.1	70.41	98	5e-45	152	Glycosyl hydrolase superfamily protein
J12_NODE_253739_length_268_cov_23	298	AT1G07615.1	88.89	63	5e-35	125	GTP-binding protein Obg/CgtA
D12_NODE_2293009_length_215_cov_8	245	AT2G16920.1	93.75	48	3e-26	103	ubiquitin-conjugating enzyme 23
Contig45317|D12_NODE_2078932_length_358_cov_8+|J12_NODE_2137277_length_191_cov_5+	388	AT1G08130.1	75	44	4e-22	77.8	DNA ligase 1
Contig5354|D12_NODE_335124_length_353_cov_6+|J12_NODE_1349673_length_403_cov_9+	472	AT2G41150.2	71.79	78	1e-31	118
Contig9888|D12_NODE_540369_length_457_cov_4-|J12_NODE_2387273_length_197_cov_3+	487	AT3G55090.1	70.81	161	5e-65	214	ABC-2 type transporter family protein
Contig59394|J12_NODE_431278_length_456_cov_51+|D12_NODE_367581_length_405_cov_33+	562	AT4G23160.1	47.87	94	2e-20	90.1	cysteine-rich RLK (RECEPTOR-like protein kinase) 8
Contig16586|D12_NODE_816765_length_231_cov_5+|J12_NODE_2256903_length_230_cov_7+	261	AT3G15350.2	78.31	83	4e-41	141	Core-2/I-branching beta-1,6-N-acetylglucosaminyltransferase family protein
J12_NODE_1173924_length_175_cov_25	205	AT5G61680.1	71.21	66	1e-26	100	Pectin lyase-like superfamily protein
J12_NODE_639901_length_493_cov_16	523	AT4G38900.3	55.56	144	5e-30	115	Basic-leucine zipper (bZIP) transcription factor family protein
D12_NODE_811697_length_233_cov_9	263	AT1G05960.1	57.58	66	3e-16	74.7	ARM repeat superfamily protein
Contig94204|J12_NODE_1884628_length_388_cov_9+|D12_NODE_1174529_length_173_cov_9+	418	AT5G64580.1	76.25	80	2e-37	136	AAA-type ATPase family protein
D12_NODE_1311652_length_645_cov_2	675	AT2G42010.1	90.2	51	4e-26	108	phospholipase D beta 1
Contig34219|D12_NODE_1531528_length_365_cov_5+|J12_NODE_1124384_length_322_cov_7+	417	AT1G30700.1	50.36	137	4e-40	142	FAD-binding Berberine family protein
Contig103700|J12_NODE_2531066_length_391_cov_8+|D12_NODE_1462544_length_465_cov_8-	521	AT3G49142.1	52.23	157	2e-51	176	Tetratricopeptide repeat (TPR)-like superfamily protein
Contig8799|D12_NODE_495177_length_306_cov_8+|J12_NODE_2004239_length_278_cov_5+	366	AT4G01800.2	97.5	40	2e-20	88.2	Albino or Glassy Yellow 1
D12_NODE_530882_length_508_cov_18	538	AT2G22730.1	77.97	59	6e-22	93.2	Major facilitator superfamily protein
Contig34208|D12_NODE_1531014_length_804_cov_3-|J12_NODE_1561557_length_276_cov_3+	834	AT3G58050.1	71.68	113	3e-45	165
J12_NODE_2419148_length_543_cov_4	573	AT2G32415.2	63.64	77	2e-28	113	Polynucleotidyl transferase, ribonuclease H fold protein with HRDC domain
D12_NODE_506604_length_204_cov_10	234	AT3G14067.1	60.26	78	1e-25	100	Subtilase family protein
D12_NODE_345450_length_420_cov_4	450	AT5G24810.2	84.91	53	8e-27	107	ABC1 family protein
J12_NODE_1262525_length_271_cov_9	301	AT2G38860.3	54.1	61	3e-17	74.7	Class I glutamine amidotransferase-like superfamily protein
J12_NODE_1882772_length_312_cov_3	342	AT1G77010.1	36.28	113	1e-16	76.3	Pentatricopeptide repeat (PPR) superfamily protein
Contig99227|J12_NODE_2162840_length_338_cov_5+|D12_NODE_571709_length_270_cov_6+	368	AT3G14460.1	44.66	103	8e-16	74.7	LRR and NB-ARC domains-containing disease resistance protein
D12_NODE_1241339_length_197_cov_17	227	AT1G80070.1	100	75	7e-46	159	Pre-mRNA-processing-splicing factor
Contig121|D12_NODE_12675_length_327_cov_5+|J12_NODE_2465940_length_255_cov_4+	357	AT1G49340.2	90.2	51	3e-25	102	Phosphatidylinositol 3- and 4-kinase family protein
Contig17327|D12_NODE_847117_length_345_cov_6+|J12_NODE_991747_length_270_cov_6+	384	AT1G67940.1	63.79	58	6e-20	83.6	non-intrinsic ABC protein 3
D12_NODE_1336393_length_250_cov_4	280	AT5G17600.1	73.44	64	7e-33	119	RING/U-box superfamily protein
D12_NODE_641933_length_495_cov_11	525	AT3G04340.1	65.35	101	2e-27	110	FtsH extracellular protease family
J12_NODE_576570_length_343_cov_3	373	AT4G36810.1	69.51	82	3e-31	115	geranylgeranyl pyrophosphate synthase 1
Contig71486|J12_NODE_945955_length_342_cov_7+|D12_NODE_1108935_length_457_cov_13-	557	AT1G76390.2	33.54	158	6e-18	82.8	ARM repeat superfamily protein
Contig25599|D12_NODE_1174884_length_204_cov_7+|J12_NODE_2313686_length_210_cov_11+	336	AT3G06200.1	76.79	112	2e-57	182	P-loop containing nucleoside triphosphate hydrolases superfamily protein
Contig65120|J12_NODE_687117_length_280_cov_5+|D12_NODE_1705637_length_203_cov_8+	314	AT3G17840.1	68.22	107	3e-46	158	receptor-like kinase 902
J12_NODE_320769_length_183_cov_3	213	AT1G29350.1	63.38	71	4e-20	84.3	Kinase-related protein of unknown function (DUF1296)
Contig26685|D12_NODE_1217204_length_458_cov_12+|J12_NODE_2544538_length_174_cov_4+	488	AT3G15050.1	61.97	71	2e-22	91.7	IQ-domain 10
D12_NODE_650444_length_316_cov_9	346	AT5G34940.1	51.28	78	5e-24	95.5	glucuronidase 3
Contig4962|D12_NODE_315812_length_328_cov_6+|J12_NODE_1075568_length_262_cov_6+	404	AT3G46210.6	73.33	45	2e-16	73.6	Ribosomal protein S5 domain 2-like superfamily protein
D12_NODE_904377_length_311_cov_5	341	AT4G17420.1	70.31	64	8e-28	105	Tryptophan RNA-binding attenuator protein-like
D12_NODE_1750159_length_345_cov_6	375	AT3G45010.1	85.37	41	5e-18	80.1	serine carboxypeptidase-like 48
Contig12792|D12_NODE_662466_length_280_cov_6+|J12_NODE_1007051_length_258_cov_7+	310	ATMG00860.1	42.39	92	5e-19	78.6	DNA/RNA polymerases superfamily protein
Contig17765|D12_NODE_863011_length_381_cov_6+|J12_NODE_2111143_length_201_cov_9+	411	AT2G45350.1	70.87	127	4e-53	179	Pentatricopeptide repeat (PPR) superfamily protein
Contig78285|J12_NODE_1208038_length_484_cov_6+|D12_NODE_1895270_length_329_cov_5+	514	AT2G46370.4	65.62	96	6e-40	143	Auxin-responsive GH3 family protein
Contig57697|J12_NODE_349264_length_493_cov_14-|D12_NODE_740875_length_356_cov_12+	523	AT5G02070.1	55.17	87	2e-21	92.4	Protein kinase family protein
J12_NODE_489754_length_443_cov_16	473	AT1G76040.2	71.6	81	9e-36	130	calcium-dependent protein kinase 29
Contig70669|J12_NODE_913198_length_255_cov_9+|D12_NODE_961819_length_217_cov_7+	287	AT1G04680.1	52.5	80	3e-22	90.5	Pectin lyase-like superfamily protein
Contig66619|J12_NODE_749608_length_434_cov_13+|D12_NODE_645441_length_326_cov_11-	496	AT5G55740.1	51.2	166	1e-51	177	Tetratricopeptide repeat (TPR)-like superfamily protein
Contig31056|D12_NODE_1397480_length_306_cov_6+|J12_NODE_1296087_length_229_cov_6+	336	AT3G07130.1	59.49	79	4e-25	99.8	purple acid phosphatase 15
D12_NODE_854505_length_444_cov_9	474	AT3G59970.3	74.31	109	7e-51	173	methylenetetrahydrofolate reductase 1
Contig80068|J12_NODE_1277681_length_295_cov_3+|D12_NODE_244439_length_377_cov_6+	470	AT3G25620.2	78.7	108	8e-53	179	ABC-2 type transporter family protein
D12_NODE_473968_length_442_cov_19	472	AT5G28650.1	46.79	109	2e-18	80.9	WRKY DNA-binding protein 74
J12_NODE_710040_length_187_cov_4	217	AT4G30260.1	83.33	72	4e-34	119	Integral membrane Yip1 family protein
Contig64734|J12_NODE_672465_length_261_cov_6+|D12_NODE_1406851_length_289_cov_4+	332	AT3G59140.1	83.56	73	2e-35	131	multidrug resistance-associated protein 14
Contig78768|J12_NODE_1226911_length_283_cov_9+|D12_NODE_2311854_length_184_cov_9+	313	AT2G04280.1	58.82	102	4e-33	121
Contig92476|J12_NODE_1800284_length_402_cov_9+|D12_NODE_1462492_length_335_cov_6-	518	AT3G61750.1	60	95	2e-42	122	Cytochrome b561/ferric reductase transmembrane with DOMON related domain
Contig61380|J12_NODE_525106_length_283_cov_5+|D12_NODE_310093_length_242_cov_10+	346	AT3G20300.1	77.19	57	4e-24	96.3	Protein of unknown function (DUF3537)
J12_NODE_924169_length_260_cov_8	290	AT4G36480.2	64.29	56	1e-16	75.1	long-chain base1
Contig73326|J12_NODE_1018814_length_239_cov_4+|D12_NODE_732758_length_291_cov_10+	337	AT1G17330.1	72.92	48	6e-21	85.1	Metal-dependent phosphohydrolase
Contig4966|D12_NODE_315945_length_253_cov_17+|J12_NODE_895591_length_193_cov_24+	393	AT4G04960.1	71.43	133	3e-58	193	Concanavalin A-like lectin protein kinase family protein
J12_NODE_2238355_length_254_cov_7	284	AT4G08920.1	78.16	87	9e-36	129	cryptochrome 1
J12_NODE_357203_length_302_cov_7	332	AT5G65010.2	51.85	108	9e-27	104	asparagine synthetase 2
Contig104156|J12_NODE_2587293_length_349_cov_5+|D12_NODE_2309758_length_245_cov_7+	385	AT3G55780.1	60	125	7e-43	148	Glycosyl hydrolase superfamily protein
Contig74440|J12_NODE_1060424_length_401_cov_10+|D12_NODE_1568126_length_271_cov_7-	441	AT5G39320.1	77.97	59	3e-28	109	UDP-glucose 6-dehydrogenase family protein
D12_NODE_1148088_length_507_cov_2	537	AT2G37440.1	80.85	47	6e-18	81.6	DNAse I-like superfamily protein
Contig97111|J12_NODE_2037499_length_418_cov_8-|D12_NODE_1969137_length_266_cov_6+	448	ATMG01250.1	38.6	114	1e-17	75.9	RNA-directed DNA polymerase (reverse transcriptase)
Contig56580|J12_NODE_295512_length_495_cov_9-|D12_NODE_645201_length_472_cov_10+	525	AT2G41220.1	79.17	72	3e-45	116	glutamate synthase 2
Contig85650|J12_NODE_1499039_length_225_cov_4-|D12_NODE_1620893_length_404_cov_6+	461	AT1G78400.1	42.16	102	2e-25	101	Pectin lyase-like superfamily protein
Contig66205|J12_NODE_732302_length_307_cov_5+|D12_NODE_549469_length_276_cov_8+	337	AT2G38650.2	69.32	88	3e-36	131	galacturonosyltransferase 7
Contig41675|D12_NODE_1874508_length_295_cov_10+|J12_NODE_1655921_length_329_cov_8+	363	AT4G03020.2	53.47	101	2e-26	103	transducin family protein / WD-40 repeat family protein
J12_NODE_534325_length_203_cov_18	233	AT5G03730.2	67.53	77	3e-32	119	Protein kinase superfamily protein
J12_NODE_2123224_length_467_cov_5	497	AT5G18820.1	72.55	51	4e-19	85.1	TCP-1/cpn60 chaperonin family protein
Contig72455|J12_NODE_984503_length_209_cov_9+|D12_NODE_1076685_length_200_cov_9+	239	AT2G22560.1	57.14	77	2e-20	85.9	Kinase interacting (KIP1-like) family protein
J12_NODE_865115_length_294_cov_9	324	AT4G35100.2	88.54	96	2e-55	177	plasma membrane intrinsic protein 3
Contig93598|J12_NODE_1856018_length_308_cov_5+|D12_NODE_1363153_length_287_cov_7+	338	AT1G49750.1	55.26	114	4e-32	118	Leucine-rich repeat (LRR) family protein
Contig6064|D12_NODE_371409_length_285_cov_5+|J12_NODE_2025091_length_223_cov_4+	399	AT1G07380.1	77.42	62	1e-29	114	Neutral/alkaline non-lysosomal ceramidase
Contig54540|J12_NODE_186413_length_506_cov_238+|D12_NODE_16916_length_481_cov_104+	536	AT2G07689.1	95.83	120	2e-75	229	NADH-Ubiquinone/plastoquinone (complex I) protein
Contig63818|J12_NODE_632370_length_469_cov_18+|D12_NODE_1409963_length_343_cov_11-	517	AT1G72010.1	57.41	162	1e-50	169	TCP family transcription factor
Contig78327|J12_NODE_1209872_length_204_cov_8+|D12_NODE_1553047_length_399_cov_15-	509	AT5G66770.1	72.22	162	1e-62	205	GRAS family transcription factor
Contig62722|J12_NODE_584819_length_188_cov_6+|D12_NODE_1279442_length_241_cov_9+|J12_NODE_419279_length_227_cov_15-	476	AT5G12970.1	83.55	152	8e-88	275	Calcium-dependent lipid-binding (CaLB domain) plant phosphoribosyltransferase family protein
Contig67580|J12_NODE_787806_length_279_cov_13+|D12_NODE_1809077_length_274_cov_11+	340	AT5G12350.1	89.16	83	4e-20	87	Regulator of chromosome condensation (RCC1) family with FYVE zinc finger domain
Contig63264|J12_NODE_608099_length_271_cov_4+|D12_NODE_1166876_length_302_cov_6+	347	AT1G61065.1	57.76	116	6e-37	126	Protein of unknown function (DUF1218)
D12_NODE_316639_length_206_cov_16	236	AT1G05120.1	73.85	65	4e-26	102	Helicase protein with RING/U-box domain
D12_NODE_2068430_length_193_cov_8	223	AT4G32180.3	85.71	56	3e-25	99.4	pantothenate kinase 2
Contig82510|J12_NODE_1373537_length_499_cov_14+|D12_NODE_393314_length_251_cov_10-	534	AT1G08290.1	85.11	141	3e-85	258	WIP domain protein 3
J12_NODE_595726_length_242_cov_18	272	AT3G29230.1	70.51	78	6e-36	129	Tetratricopeptide repeat (TPR)-like superfamily protein
Contig70531|J12_NODE_907563_length_327_cov_6+|D12_NODE_823665_length_250_cov_6+	357	AT5G54630.1	71.43	112	7e-43	148	zinc finger protein-related
Contig94383|J12_NODE_1894419_length_263_cov_4+|D12_NODE_1072788_length_202_cov_8+	364	AT1G31730.1	74.19	62	2e-25	102	Adaptin family protein
D12_NODE_962225_length_220_cov_9	250	AT1G24040.2	75.61	82	8e-38	130	Acyl-CoA N-acyltransferases (NAT) superfamily protein
D12_NODE_1562016_length_221_cov_19	251	AT5G66200.1	82.14	56	7e-26	101	armadillo repeat only 2
Contig24802|D12_NODE_1142198_length_369_cov_8+|J12_NODE_1000748_length_358_cov_14+	418	AT1G02730.1	92.31	130	2e-78	253	cellulose synthase-like D5
Contig78213|J12_NODE_1205294_length_316_cov_9+|D12_NODE_1877965_length_256_cov_10-	405	AT2G01210.1	65	140	1e-50	172	Leucine-rich repeat protein kinase family protein
D12_NODE_1055665_length_267_cov_5	297	AT2G03340.1	56.04	91	1e-24	97.8	WRKY DNA-binding protein 3
J12_NODE_1149031_length_188_cov_5	218	AT3G19700.1	69.01	71	2e-26	102	Leucine-rich repeat protein kinase family protein
Contig63689|J12_NODE_625610_length_297_cov_6+|D12_NODE_713477_length_269_cov_5+	327	AT2G16030.1	66.67	72	2e-29	107	S-adenosyl-L-methionine-dependent methyltransferases superfamily protein
Contig26470|D12_NODE_1209031_length_253_cov_7+|J12_NODE_700320_length_231_cov_8+	391	AT3G12770.1	64.84	128	2e-57	191	mitochondrial editing factor 22
Contig66150|J12_NODE_730024_length_435_cov_11-|D12_NODE_1285711_length_189_cov_10+	465	AT1G32500.1	64.12	131	2e-42	148	non-intrinsic ABC protein 6
Contig19169|D12_NODE_919871_length_336_cov_12+|J12_NODE_1006003_length_349_cov_15+	425	AT1G21400.1	57.61	92	2e-29	112	Thiamin diphosphate-binding fold (THDP-binding) superfamily protein
J12_NODE_313901_length_515_cov_13	545	AT4G11800.1	91.43	35	6e-21	71.6	Calcineurin-like metallo-phosphoesterase superfamily protein
J12_NODE_2705456_length_214_cov_4	244	AT2G29420.1	67.5	80	3e-34	119	glutathione S-transferase tau 7
Contig92617|J12_NODE_1805655_length_449_cov_6+|D12_NODE_2188773_length_187_cov_4+	479	AT4G20520.1	47.37	76	6e-18	80.1	RNA binding;RNA-directed DNA polymerases
Contig90378|J12_NODE_1702236_length_280_cov_8+|D12_NODE_794050_length_423_cov_10+|J12_NODE_98115_length_179_cov_19+	523	AT3G23670.2	88.24	85	2e-29	115	phragmoplast-associated kinesin-related protein, putative
Contig21305|D12_NODE_1005911_length_417_cov_8-|J12_NODE_448664_length_186_cov_10+	447	AT3G21470.1	55.77	104	5e-36	131	Pentatricopeptide repeat (PPR-like) superfamily protein
J12_NODE_1406707_length_209_cov_5	239	AT5G18980.1	74.68	79	7e-28	107	ARM repeat superfamily protein
Contig96275|J12_NODE_1993362_length_262_cov_9+|D12_NODE_1166824_length_262_cov_11+	338	AT3G63240.1	61.63	86	3e-25	100	DNAse I-like superfamily protein
D12_NODE_2427467_length_208_cov_5	238	AT2G02220.1	67.95	78	5e-30	113	phytosulfokin receptor 1
D12_NODE_1673213_length_275_cov_5	305	AT1G67340.1	83	100	1e-44	150	HCP-like superfamily protein with MYND-type zinc finger
Contig83951|J12_NODE_1429737_length_314_cov_4+|D12_NODE_1647432_length_286_cov_6+	364	AT5G40030.1	76.67	120	9e-53	175	Protein kinase superfamily protein
J12_NODE_2416143_length_222_cov_4	252	ATMG00860.1	46.84	79	1e-20	82.4	DNA/RNA polymerases superfamily protein
Contig83327|J12_NODE_1404896_length_304_cov_11+|D12_NODE_1220432_length_180_cov_12-	334	AT5G51460.3	44.55	110	1e-17	77.8	Haloacid dehalogenase-like hydrolase (HAD) superfamily protein
D12_NODE_1215190_length_231_cov_3	261	AT5G59010.2	84	75	3e-39	135	Protein kinase protein with tetratricopeptide repeat domain
Contig58069|J12_NODE_368078_length_236_cov_4+|D12_NODE_361894_length_283_cov_12+	382	AT3G47570.1	46.67	120	9e-21	89	Leucine-rich repeat protein kinase family protein
J12_NODE_867567_length_182_cov_5	212	AT4G38920.1	73.21	56	4e-20	80.5	vacuolar-type H(+)-ATPase C3
Contig66376|J12_NODE_740585_length_295_cov_9+|D12_NODE_2352169_length_294_cov_10+	331	AT1G06720.1	86.11	72	3e-42	149	P-loop containing nucleoside triphosphate hydrolases superfamily protein
J12_NODE_1424467_length_181_cov_4	211	ATMG00300.1	55.22	67	2e-19	78.2	Gag-Pol-related retrotransposon family protein
Contig75582|J12_NODE_1103865_length_261_cov_6+|D12_NODE_1056305_length_324_cov_6+	386	AT5G13190.1	58.73	63	1e-18	78.2
Contig85448|J12_NODE_1490962_length_293_cov_9+|D12_NODE_1365298_length_243_cov_8+	323	AT2G42850.1	73.58	106	1e-42	147	cytochrome P450, family 718
Contig56841|J12_NODE_308660_length_314_cov_9+|D12_NODE_987687_length_274_cov_9+	355	AT4G37170.1	64.1	117	1e-47	163	Pentatricopeptide repeat (PPR) superfamily protein
J12_NODE_303370_length_197_cov_5	227	AT4G23190.1	80.33	61	5e-30	112	cysteine-rich RLK (RECEPTOR-like protein kinase) 11
Contig9505|D12_NODE_523937_length_348_cov_8-|J12_NODE_2742054_length_217_cov_4+	378	AT2G26800.2	87.5	56	3e-26	102	Aldolase superfamily protein
Contig94407|J12_NODE_1895831_length_280_cov_12-|D12_NODE_1069622_length_235_cov_13+	319	AT4G16070.2	91.38	58	7e-31	116	Mono-/di-acylglycerol lipase, N-terminal;Lipase, class 3
Contig90571|J12_NODE_1710263_length_360_cov_17+|D12_NODE_568060_length_247_cov_23+	390	AT3G60850.1	60.53	114	5e-37	134
Contig72079|J12_NODE_969705_length_319_cov_8+|D12_NODE_307008_length_333_cov_7+	397	AT1G30000.1	88.68	53	8e-25	100	alpha-mannosidase 3
J12_NODE_1894975_length_328_cov_6	358	AT1G74580.1	58.82	119	2e-41	147	Pentatricopeptide repeat (PPR) superfamily protein
J12_NODE_124037_length_194_cov_8	224	AT3G46820.1	98.65	74	7e-47	154	type one serine/threonine protein phosphatase 5
Contig17937|D12_NODE_870295_length_216_cov_7+|J12_NODE_1772847_length_191_cov_6+	246	AT5G38240.1	40.7	86	1e-17	77.8	Protein kinase family protein
D12_NODE_209613_length_287_cov_6	317	AT5G55530.3	61.9	105	2e-42	145	Calcium-dependent lipid-binding (CaLB domain) family protein
Contig59698|J12_NODE_446421_length_393_cov_9+|D12_NODE_836309_length_271_cov_8-	433	AT5G20200.1	45.8	131	5e-19	84.3	nucleoporin-related
Contig98490|J12_NODE_2117887_length_405_cov_5+|D12_NODE_1268786_length_257_cov_4-	496	ATMG00810.1	37.5	160	1e-31	116	DNA/RNA polymerases superfamily protein
Contig62470|J12_NODE_573422_length_336_cov_10+|D12_NODE_1720536_length_297_cov_13-	445	AT3G55700.1	59.46	148	1e-55	184	UDP-Glycosyltransferase superfamily protein
D12_NODE_870867_length_296_cov_7	326	AT5G53890.1	68.52	108	5e-39	140	phytosylfokine-alpha receptor 2
Contig46842|D12_NODE_2175824_length_249_cov_8+|J12_NODE_561134_length_280_cov_7+	318	AT4G23160.1	42.86	91	7e-18	80.1	cysteine-rich RLK (RECEPTOR-like protein kinase) 8
D12_NODE_404788_length_359_cov_12	389	AT2G25737.1	85.29	68	7e-35	124	Sulfite exporter TauE/SafE family protein
D12_NODE_508849_length_217_cov_9	247	AT1G79000.2	56.34	71	6e-20	85.1	histone acetyltransferase of the CBP family 1
Contig41402|D12_NODE_1860694_length_386_cov_7+|J12_NODE_1390523_length_267_cov_8+	416	AT3G14270.1	62.96	108	1e-33	127	phosphatidylinositol-4-phosphate 5-kinase family protein
J12_NODE_2242636_length_266_cov_8	296	AT1G72200.1	59.57	47	3e-18	79.3	RING/U-box superfamily protein
Contig45104|D12_NODE_2065771_length_603_cov_3-|J12_NODE_825063_length_224_cov_6+	633	AT4G17340.1	90.24	82	8e-28	107	tonoplast intrinsic protein 2;2
Contig8941|D12_NODE_500192_length_312_cov_17-|J12_NODE_264657_length_188_cov_12+	342	AT3G23920.1	82.08	106	8e-59	192	beta-amylase 1
Contig60726|J12_NODE_494827_length_314_cov_8+|D12_NODE_1171322_length_290_cov_7+	385	AT3G49600.1	78.91	128	5e-69	225	ubiquitin-specific protease 26
J12_NODE_2355764_length_309_cov_3	339	AT5G54770.1	86.61	112	2e-68	212	thiazole biosynthetic enzyme, chloroplast (ARA6) (THI1) (THI4)
J12_NODE_2228590_length_551_cov_2	581	ATCG00340.1	88.16	76	5e-36	134	Photosystem I, PsaA/PsaB protein
Contig94804|J12_NODE_1917173_length_234_cov_7+|D12_NODE_1208314_length_294_cov_4+	385	AT3G13900.1	52.34	128	3e-28	110	ATPase E1-E2 type family protein / haloacid dehalogenase-like hydrolase family protein
J12_NODE_417436_length_199_cov_6	229	AT4G23160.1	50	74	3e-23	94.4	cysteine-rich RLK (RECEPTOR-like protein kinase) 8
D12_NODE_1552896_length_315_cov_4	345	AT1G75710.1	82.93	82	2e-41	144	C2H2-like zinc finger protein
Contig1006|D12_NODE_85696_length_258_cov_6+|J12_NODE_1083498_length_394_cov_8-|D12_NODE_85695_length_311_cov_14-|J12_NODE_419444_length_233_cov_12+	682	AT4G39100.1	70.63	126	5e-62	197	PHD finger family protein / bromo-adjacent homology (BAH) domain-containing protein
D12_NODE_1822747_length_572_cov_2	602	AT2G25320.1	82.61	46	1e-17	82.4	TRAF-like family protein
Contig69952|J12_NODE_884485_length_239_cov_9+|D12_NODE_1684327_length_222_cov_8+	269	AT1G12640.1	77.78	45	2e-17	77	MBOAT (membrane bound O-acyl transferase) family protein
D12_NODE_1488164_length_564_cov_2	594	AT3G14910.1	80.39	51	2e-20	89
Contig11720|D12_NODE_615402_length_271_cov_9+|J12_NODE_786509_length_276_cov_9+	320	AT4G26270.1	76.47	85	1e-39	139	phosphofructokinase 3
Contig73081|J12_NODE_1009452_length_625_cov_3+|D12_NODE_1523487_length_308_cov_3+	655	AT5G57580.1	60	120	4e-37	137	Calmodulin-binding protein
Contig44895|D12_NODE_2053006_length_621_cov_3-|J12_NODE_1312698_length_200_cov_8+	651	ATCG00660.1	77.59	58	1e-23	93.2	ribosomal protein L20
Contig43736|D12_NODE_1985781_length_259_cov_16+|J12_NODE_2628303_length_263_cov_18+	293	AT2G27050.1	45.36	97	5e-23	93.6	ETHYLENE-INSENSITIVE3-like 1
J12_NODE_163755_length_181_cov_12	211	AT1G10150.1	60	70	4e-24	94	Carbohydrate-binding protein
J12_NODE_534535_length_241_cov_16	271	AT5G18410.3	84.44	45	6e-20	85.1	transcription activators
Contig35700|D12_NODE_1596403_length_259_cov_6+|J12_NODE_2531083_length_205_cov_8+	349	AT4G29090.1	52.17	92	4e-28	108	Ribonuclease H-like superfamily protein
Contig54157|J12_NODE_162290_length_536_cov_4-|D12_NODE_398763_length_241_cov_4+	574	AT2G02800.2	77.36	106	1e-59	156	protein kinase 2B
J12_NODE_1651460_length_292_cov_8	322	AT5G60690.1	94.74	38	2e-19	84.3	Homeobox-leucine zipper family protein / lipid-binding START domain-containing protein
J12_NODE_735308_length_193_cov_5	223	ATMG00810.1	44.93	69	8e-17	72.4	DNA/RNA polymerases superfamily protein
Contig91209|J12_NODE_1739701_length_377_cov_10+|D12_NODE_231323_length_277_cov_7-	493	AT3G15470.1	51.65	91	3e-21	91.7	Transducin/WD40 repeat-like superfamily protein
Contig38084|D12_NODE_1702698_length_217_cov_9+|J12_NODE_115745_length_212_cov_10+	301	AT5G44750.2	80	45	6e-19	82.8	DNA-directed DNA polymerases
J12_NODE_1166461_length_209_cov_4	239	AT4G23160.1	45.57	79	9e-18	78.6	cysteine-rich RLK (RECEPTOR-like protein kinase) 8
Contig28169|D12_NODE_1279709_length_178_cov_4+|J12_NODE_1109732_length_438_cov_15-|D12_NODE_1038738_length_216_cov_15+	519	AT3G56120.1	73.91	69	1e-26	105	S-adenosyl-L-methionine-dependent methyltransferases superfamily protein
D12_NODE_1335765_length_195_cov_3	225	AT5G04550.1	73.68	76	5e-33	120	Protein of unknown function (DUF668)
Contig44785|D12_NODE_2046029_length_258_cov_7+|J12_NODE_373726_length_180_cov_7+	293	AT4G15180.1	47.92	96	1e-21	90.5	SET domain protein 2
Contig95507|J12_NODE_1952635_length_411_cov_9-|D12_NODE_273083_length_380_cov_12+	441	AT1G77405.1	60.5	119	1e-44	154	Pentatricopeptide repeat (PPR) superfamily protein
Contig75480|J12_NODE_1099442_length_349_cov_4+|D12_NODE_726852_length_363_cov_13-	528	AT1G12910.1	87.31	134	3e-81	248	Transducin/WD40 repeat-like superfamily protein
Contig51432|D12_NODE_2642099_length_292_cov_11+|J12_NODE_581849_length_257_cov_13+	322	AT4G23160.1	57.69	78	6e-25	100	cysteine-rich RLK (RECEPTOR-like protein kinase) 8
Contig103551|J12_NODE_2515405_length_292_cov_4+|D12_NODE_836516_length_272_cov_7+	322	AT2G01050.1	35.51	107	2e-18	80.9	zinc ion binding;nucleic acid binding
J12_NODE_2526200_length_714_cov_2	744	AT3G25060.1	61.54	91	7e-38	140	Tetratricopeptide repeat (TPR)-like superfamily protein
Contig19785|D12_NODE_944423_length_464_cov_3+|J12_NODE_799096_length_199_cov_3+	513	AT3G44600.1	91.89	74	5e-48	166	cyclophilin71
J12_NODE_2507281_length_279_cov_5	309	ATMG00810.1	40.2	102	9e-18	76.3	DNA/RNA polymerases superfamily protein
D12_NODE_1417294_length_385_cov_2	415	AT5G66200.1	79.41	136	4e-69	222	armadillo repeat only 2
Contig73175|J12_NODE_1012710_length_334_cov_10+|D12_NODE_2400447_length_226_cov_9+	364	AT5G09860.2	62.16	74	2e-21	90.1	nuclear matrix protein-related
Contig53687|J12_NODE_132457_length_347_cov_11+|D12_NODE_2042405_length_186_cov_8-	379	AT2G01740.1	52.71	129	7e-44	152	Tetratricopeptide repeat (TPR)-like superfamily protein
Contig36949|D12_NODE_1650025_length_269_cov_8+|J12_NODE_2223354_length_191_cov_8+	299	ATMG00860.1	49.5	101	1e-28	103	DNA/RNA polymerases superfamily protein
Contig66336|J12_NODE_738423_length_309_cov_7+|D12_NODE_931043_length_186_cov_8+	339	AT1G68410.2	63.92	97	1e-34	125	Protein phosphatase 2C family protein
Contig75518|J12_NODE_1101128_length_245_cov_11+|D12_NODE_1301009_length_246_cov_17-	364	AT2G47680.1	50.41	121	7e-27	106	zinc finger (CCCH type) helicase family protein
J12_NODE_2640638_length_174_cov_3	204	AT1G17550.1	68.33	60	1e-22	90.5	homology to ABI2
J12_NODE_1981765_length_204_cov_8	234	AT5G38260.1	73.61	72	5e-31	115	Protein kinase superfamily protein
Contig856|D12_NODE_75118_length_274_cov_4+|J12_NODE_437648_length_179_cov_5+	304	AT3G49070.1	53.47	101	1e-16	75.1	Protein of unknown function (DUF677)
D12_NODE_1391606_length_242_cov_4	272	AT2G01330.2	71.05	76	3e-27	105	nucleotide binding
Contig55113|J12_NODE_217508_length_311_cov_5+|D12_NODE_2020648_length_170_cov_5+	341	AT3G28730.1	76.19	63	1e-26	104	high mobility group
Contig67177|J12_NODE_772889_length_313_cov_19+|D12_NODE_282590_length_176_cov_16-	344	AT2G38770.1	90.83	109	4e-65	216	P-loop containing nucleoside triphosphate hydrolases superfamily protein
J12_NODE_1902596_length_442_cov_4	472	AT4G08850.2	62.71	118	2e-47	167	Leucine-rich repeat receptor-like protein kinase family protein
J12_NODE_1913536_length_507_cov_14	537	AT3G45620.2	60.32	63	9e-22	92.8	Transducin/WD40 repeat-like superfamily protein
Contig36774|D12_NODE_1643087_length_333_cov_4+|J12_NODE_1773948_length_284_cov_6+	422	AT1G59740.1	48.24	85	4e-16	75.5	Major facilitator superfamily protein
Contig9941|D12_NODE_542482_length_287_cov_7+|J12_NODE_615456_length_227_cov_5+	337	AT2G16650.1	87.8	41	2e-19	84	proteinaceous RNase P 2
Contig52948|J12_NODE_81405_length_292_cov_3+|D12_NODE_308158_length_248_cov_3+	322	AT3G04770.2	74	50	3e-20	83.6	40s ribosomal protein SA B
D12_NODE_1438181_length_248_cov_17	278	AT3G50530.2	87.8	41	1e-18	80.9	CDPK-related kinase
Contig11303|D12_NODE_597903_length_499_cov_11-|J12_NODE_983283_length_286_cov_16+	529	AT4G30130.1	57.61	92	6e-24	99.8	Protein of unknown function (DUF630 and DUF632)
J12_NODE_1529987_length_334_cov_9	364	AT3G51770.2	63.33	120	4e-45	158	tetratricopeptide repeat (TPR)-containing protein
D12_NODE_636804_length_214_cov_6	244	AT1G24330.1	82.72	81	5e-46	157	ARM repeat superfamily protein
Contig42637|D12_NODE_1925428_length_287_cov_7+|J12_NODE_2260978_length_303_cov_9+	358	AT1G20990.1	55.43	92	5e-17	75.5	Cysteine/Histidine-rich C1 domain family protein
J12_NODE_1485946_length_208_cov_10	238	AT3G49240.1	67.09	79	4e-34	123	Pentatricopeptide repeat (PPR) superfamily protein
Contig46266|D12_NODE_2137123_length_273_cov_5+|J12_NODE_2266425_length_237_cov_7+	303	AT3G05640.2	74.55	55	8e-23	89	Protein phosphatase 2C family protein
Contig53987|J12_NODE_152347_length_315_cov_6+|D12_NODE_563740_length_211_cov_8+	345	AT1G71890.1	54.78	115	2e-31	117	Major facilitator superfamily protein
Contig26440|D12_NODE_1208112_length_311_cov_9+|J12_NODE_1482225_length_258_cov_4+	341	AT1G80950.1	55.17	116	9e-38	133	Phospholipid/glycerol acyltransferase family protein
Contig22898|D12_NODE_1069685_length_357_cov_7+|J12_NODE_1645083_length_235_cov_16+	400	AT5G14360.1	62.9	62	3e-20	83.2	Ubiquitin-like superfamily protein
Contig32827|D12_NODE_1472331_length_366_cov_6+|J12_NODE_1497252_length_230_cov_4+	396	AT5G47650.1	68.42	38	2e-21	62.4	nudix hydrolase homolog 2
J12_NODE_824277_length_486_cov_11	516	AT3G51550.1	88.48	165	7e-101	313	Malectin/receptor-like protein kinase family protein
D12_NODE_1098030_length_194_cov_6	224	AT3G27060.1	89.19	74	1e-33	119	Ferritin/ribonucleotide reductase-like family protein
Contig59979|J12_NODE_458625_length_368_cov_11+|D12_NODE_106794_length_434_cov_22-	534	AT3G61080.1	63.24	68	1e-21	90.1	Protein kinase superfamily protein
J12_NODE_79946_length_294_cov_19	324	AT5G05620.1	97.22	36	3e-18	80.1	gamma-tubulin complex protein 2
Contig91249|J12_NODE_1741162_length_242_cov_9+|D12_NODE_860878_length_198_cov_9+	290	AT4G03080.1	84.72	72	4e-38	137	BRI1 suppressor 1 (BSU1)-like 1
Contig54321|J12_NODE_172784_length_326_cov_34-|D12_NODE_1613901_length_182_cov_26+	356	AT5G65020.2	71.62	74	2e-32	117	annexin 2
Contig73352|J12_NODE_1019727_length_302_cov_4+|D12_NODE_476333_length_215_cov_7+	358	AT1G79400.1	50.42	119	2e-40	144	cation/H+ exchanger 2
Contig71005|J12_NODE_926943_length_287_cov_7+|D12_NODE_560242_length_303_cov_9+	376	AT5G52920.1	100	38	2e-17	78.6	plastidic pyruvate kinase beta subunit 1
Contig63150|J12_NODE_603013_length_312_cov_6+|D12_NODE_288300_length_363_cov_8+	412	AT4G17140.3	55.56	135	1e-38	142	pleckstrin homology (PH) domain-containing protein
Contig39716|D12_NODE_1779630_length_299_cov_8+|J12_NODE_647623_length_299_cov_10+	331	AT4G23180.1	78.48	79	5e-38	136	cysteine-rich RLK (RECEPTOR-like protein kinase) 10
D12_NODE_704615_length_193_cov_7	223	AT3G60460.1	79.63	54	7e-26	97.8	myb-like HTH transcriptional regulator family protein
D12_NODE_1449605_length_258_cov_6	288	AT1G28110.2	84.62	52	6e-25	97.8	serine carboxypeptidase-like 45
J12_NODE_2064269_length_470_cov_5	500	AT5G07440.2	79.55	44	5e-18	80.9	glutamate dehydrogenase 2
Contig57203|J12_NODE_325868_length_465_cov_9-|D12_NODE_2078269_length_214_cov_7+	495	AT5G17770.1	87.5	32	1e-23	62	NADH:cytochrome B5 reductase 1
D12_NODE_490148_length_298_cov_6	328	AT3G24715.1	94.59	37	1e-18	82	Protein kinase superfamily protein with octicosapeptide/Phox/Bem1p domain
Contig84708|J12_NODE_1461163_length_284_cov_8+|D12_NODE_347889_length_307_cov_7+	380	AT4G17750.1	82.93	41	3e-17	78.2	heat shock factor 1
Contig34172|D12_NODE_1529676_length_322_cov_7+|J12_NODE_607576_length_388_cov_8+	515	AT4G23160.1	33.14	172	2e-26	107	cysteine-rich RLK (RECEPTOR-like protein kinase) 8
Contig14310|D12_NODE_724486_length_298_cov_9+|J12_NODE_465272_length_308_cov_9+	349	AT2G27470.1	81.63	49	3e-21	86.7	nuclear factor Y, subunit B11
Contig83025|J12_NODE_1393598_length_232_cov_8+|D12_NODE_738855_length_212_cov_11+	270	AT1G67330.1	77.78	90	1e-50	164	Protein of unknown function (DUF579)
Contig82383|J12_NODE_1368411_length_312_cov_5+|D12_NODE_990697_length_302_cov_6+	336	AT4G23160.1	41.12	107	3e-19	84.3	cysteine-rich RLK (RECEPTOR-like protein kinase) 8
D12_NODE_2482048_length_250_cov_4	280	AT3G12500.1	64.52	62	5e-22	88.2	basic chitinase
Contig29370|D12_NODE_1326999_length_307_cov_3+|J12_NODE_1702202_length_204_cov_4+	337	AT3G08620.1	100	36	7e-29	77.8	RNA-binding KH domain-containing protein
Contig84282|J12_NODE_1443045_length_230_cov_7+|D12_NODE_1016982_length_200_cov_6+	260	AT3G62020.2	61.04	77	2e-21	85.1	germin-like protein 10
J12_NODE_622839_length_199_cov_8	229	AT3G63200.1	91.78	73	9e-41	139	PATATIN-like protein 9
Contig69762|J12_NODE_876142_length_172_cov_7+|D12_NODE_2200369_length_214_cov_6+	263	AT1G20580.1	97.83	46	6e-27	98.2	Small nuclear ribonucleoprotein family protein
D12_NODE_1949423_length_174_cov_5	204	AT5G42930.1	64.79	71	5e-29	107	alpha/beta-Hydrolases superfamily protein
Contig104887|J12_NODE_2711913_length_203_cov_3+|D12_NODE_1763977_length_210_cov_3+	271	AT1G51450.1	85.71	49	2e-23	94.4	TRAUCO
D12_NODE_2774680_length_588_cov_1	618	AT2G44730.1	55	80	1e-20	89	Alcohol dehydrogenase transcription factor Myb/SANT-like family protein
D12_NODE_212685_length_254_cov_12	284	AT4G14990.1	63.04	92	8e-36	130	Topoisomerase II-associated protein PAT1
J12_NODE_1739903_length_454_cov_5	484	AT1G70160.1	80.95	63	2e-29	113
J12_NODE_1775181_length_235_cov_7	265	AT2G39840.1	90.57	53	1e-26	100	type one serine/threonine protein phosphatase 4
Contig97098|J12_NODE_2037105_length_552_cov_2+|D12_NODE_325087_length_175_cov_6+	582	AT4G32300.1	79.45	73	1e-35	134	S-domain-2 5
Contig85343|J12_NODE_1487545_length_290_cov_7+|D12_NODE_1209137_length_273_cov_7+	331	AT3G10520.1	80	40	3e-25	73.6	haemoglobin 2
Contig42295|D12_NODE_1907231_length_311_cov_7+|J12_NODE_1269539_length_271_cov_8+	341	AT1G28240.1	60.32	63	4e-21	89	Protein of unknown function (DUF616)
Contig70218|J12_NODE_894858_length_239_cov_11+|D12_NODE_537486_length_201_cov_10+	269	AT5G64660.1	85.92	71	9e-41	140	CYS, MET, PRO, and GLY protein 2
Contig625|D12_NODE_58301_length_297_cov_3+|J12_NODE_1981666_length_236_cov_4+	327	ATMG00860.1	38.46	91	7e-19	78.6	DNA/RNA polymerases superfamily protein
Contig64589|J12_NODE_666664_length_242_cov_9+|D12_NODE_235766_length_394_cov_11+|J12_NODE_666666_length_173_cov_9+	458	AT2G26560.1	50	112	2e-26	103	phospholipase A 2A
J12_NODE_950433_length_331_cov_8	361	AT1G14870.1	65.75	73	3e-26	98.6	PLANT CADMIUM RESISTANCE 2
Contig78685|J12_NODE_1223807_length_245_cov_14+|D12_NODE_882888_length_202_cov_12-	326	AT3G22930.1	71.79	39	6e-17	63.9	calmodulin-like 11
D12_NODE_430367_length_267_cov_5	297	AT5G23050.1	91.67	36	7e-18	79.3	acyl-activating enzyme 17
J12_NODE_972330_length_266_cov_5	296	AT1G79990.1	71.26	87	2e-37	135	structural molecules
Contig83666|J12_NODE_1418237_length_360_cov_8+|D12_NODE_629586_length_247_cov_19-	501	AT4G16470.1	64.46	166	2e-77	242	Tetratricopeptide repeat (TPR)-like superfamily protein
Contig73776|J12_NODE_1036175_length_442_cov_10-|D12_NODE_1368858_length_331_cov_7+	472	AT3G62010.2	63.51	74	1e-23	98.6
Contig45705|D12_NODE_2102556_length_318_cov_6+|J12_NODE_2126423_length_304_cov_5+	394	AT4G21120.1	63.64	77	7e-22	91.7	amino acid transporter 1
Contig70322|J12_NODE_899392_length_301_cov_9+|D12_NODE_366964_length_350_cov_9+	400	AT2G16920.1	81.2	133	3e-58	196	ubiquitin-conjugating enzyme 23
Contig47626|D12_NODE_2231441_length_249_cov_3+|J12_NODE_2808938_length_289_cov_5+	319	AT4G08350.1	80.77	52	3e-39	89.7	global transcription factor group A2
Contig99813|J12_NODE_2203265_length_187_cov_5+|D12_NODE_1825935_length_231_cov_8+	302	AT4G28220.1	78.38	74	6e-36	129	NAD(P)H dehydrogenase B1
Contig12301|D12_NODE_640910_length_237_cov_5+|J12_NODE_686608_length_296_cov_5+	342	AT1G67960.1	67.31	52	8e-18	79.3
D12_NODE_2398516_length_234_cov_4	264	AT2G30140.2	52.22	90	3e-22	90.1	UDP-Glycosyltransferase superfamily protein
Contig89354|J12_NODE_1658133_length_206_cov_3+|D12_NODE_170700_length_357_cov_14-	520	AT2G29760.1	66.67	165	5e-64	211	Tetratricopeptide repeat (TPR)-like superfamily protein
J12_NODE_1533865_length_191_cov_4	221	AT3G26330.1	51.35	74	1e-19	82.8	cytochrome P450, family 71, subfamily B, polypeptide 37
Contig46274|D12_NODE_2137542_length_231_cov_3+|J12_NODE_1108380_length_199_cov_6+	273	AT5G66520.1	65.93	91	1e-37	134	Tetratricopeptide repeat (TPR)-like superfamily protein
Contig8935|D12_NODE_499898_length_288_cov_5+|J12_NODE_1995976_length_185_cov_3+	318	AT5G03800.1	59.41	101	6e-35	128	Pentatricopeptide repeat (PPR) superfamily protein
D12_NODE_1074486_length_205_cov_7	235	AT1G28030.1	63.79	58	6e-17	73.6	2-oxoglutarate (2OG) and Fe(II)-dependent oxygenase superfamily protein
D12_NODE_95509_length_318_cov_7	348	AT1G19290.1	60.44	91	3e-30	115	Pentatricopeptide repeat (PPR) superfamily protein
D12_NODE_1611979_length_194_cov_7	224	AT4G16570.1	72.86	70	1e-27	105	protein arginine methyltransferase 7
Contig31651|D12_NODE_1421591_length_315_cov_5+|J12_NODE_38951_length_217_cov_9+	345	AT3G10220.1	75	52	5e-24	94.4	tubulin folding cofactor B
Contig54590|J12_NODE_189292_length_298_cov_9+|D12_NODE_358234_length_284_cov_6+	345	AT3G60800.1	85	40	9e-19	79.7	DHHC-type zinc finger family protein
J12_NODE_64251_length_363_cov_7	393	AT5G24080.1	64.91	57	6e-25	85.5	Protein kinase superfamily protein
Contig25180|D12_NODE_1158487_length_316_cov_6+|J12_NODE_424211_length_296_cov_7+	346	AT2G30350.2	89.13	46	2e-25	99	Excinuclease ABC, C subunit, N-terminal
J12_NODE_2383314_length_335_cov_4	365	AT5G21030.1	64.58	48	1e-20	63.5	PAZ domain-containing protein / piwi domain-containing protein
Contig82166|J12_NODE_1360565_length_221_cov_11+|D12_NODE_657331_length_321_cov_9+	490	AT5G47790.1	71.08	83	6e-38	135	SMAD/FHA domain-containing protein
Contig24748|D12_NODE_1140027_length_286_cov_13+|J12_NODE_459385_length_288_cov_12+	318	AT2G29980.1	66.67	54	4e-16	73.6	fatty acid desaturase 3
J12_NODE_682409_length_204_cov_5	234	AT3G15290.1	84.62	78	6e-43	143	3-hydroxyacyl-CoA dehydrogenase family protein
Contig17047|D12_NODE_835543_length_414_cov_16+|J12_NODE_905398_length_261_cov_14+	444	AT3G03680.1	54.39	114	1e-30	118	C2 calcium/lipid-binding plant phosphoribosyltransferase family protein
Contig6428|D12_NODE_388026_length_221_cov_6+|J12_NODE_1774423_length_244_cov_8+	313	AT1G55810.3	76.09	46	2e-17	77.4	uridine kinase-like 3
Contig100235|J12_NODE_2230972_length_214_cov_4+|D12_NODE_1281661_length_221_cov_5+	255	AT3G26330.1	60.71	84	4e-24	95.5	cytochrome P450, family 71, subfamily B, polypeptide 37
D12_NODE_1554903_length_186_cov_4	216	AT4G29090.1	47.14	70	3e-17	75.9	Ribonuclease H-like superfamily protein
J12_NODE_84301_length_345_cov_18	375	AT4G33170.1	40.62	96	4e-17	78.2	Tetratricopeptide repeat (TPR)-like superfamily protein
J12_NODE_2393379_length_303_cov_3	333	AT1G01480.2	64.91	57	5e-20	84.3	1-amino-cyclopropane-1-carboxylate synthase 2
Contig98846|J12_NODE_2138396_length_281_cov_4+|D12_NODE_1784618_length_268_cov_3+	343	AT4G23160.1	47.44	78	2e-20	67.8	cysteine-rich RLK (RECEPTOR-like protein kinase) 8
J12_NODE_883867_length_582_cov_18	612	AT4G33400.1	69.01	171	5e-75	241	Vacuolar import/degradation, Vid27-related protein
Contig12713|D12_NODE_658552_length_282_cov_5+|J12_NODE_980424_length_248_cov_7+	313	AT2G13680.1	80.7	57	9e-26	97.8	callose synthase 5
Contig85474|J12_NODE_1491677_length_236_cov_4+|D12_NODE_739857_length_283_cov_5+	361	ATCG00170.1	63.64	66	8e-22	92	DNA-directed RNA polymerase family protein
Contig4991|D12_NODE_317399_length_172_cov_9+|J12_NODE_423999_length_216_cov_6+	276	AT1G79820.4	83.33	42	3e-16	73.6	Major facilitator superfamily protein
Contig71406|J12_NODE_942783_length_402_cov_12+|D12_NODE_639458_length_351_cov_7+	465	AT4G16110.1	63.21	106	2e-21	88.6	response regulator 2
D12_NODE_2041132_length_260_cov_4	290	AT4G31940.1	69.64	56	2e-23	94	cytochrome P450, family 82, subfamily C, polypeptide 4
J12_NODE_666067_length_271_cov_14	301	AT2G34930.1	51.72	87	2e-21	89.7	disease resistance family protein / LRR family protein
Contig77207|J12_NODE_1166694_length_499_cov_9-|D12_NODE_1561071_length_310_cov_8+	529	AT5G55060.1	53.06	147	2e-37	137
Contig86635|J12_NODE_1540525_length_354_cov_10+|D12_NODE_689124_length_369_cov_25-	493	AT3G22104.1	40.85	142	4e-31	117	Phototropic-responsive NPH3 family protein
Contig7064|D12_NODE_418766_length_407_cov_10+|J12_NODE_1948090_length_182_cov_7+	437	AT4G24430.1	63.64	66	5e-24	98.6	Rhamnogalacturonate lyase family protein
J12_NODE_505554_length_237_cov_24	267	AT4G00240.1	80.33	61	8e-32	119	phospholipase D beta 2
Contig18810|D12_NODE_906064_length_382_cov_10+|J12_NODE_267537_length_357_cov_8+	417	AT1G22150.1	52.88	104	2e-27	107	sulfate transporter 1;3
D12_NODE_589885_length_231_cov_10	261	AT3G61540.1	84.09	44	2e-19	82.8	alpha/beta-Hydrolases superfamily protein
J12_NODE_1207236_length_295_cov_8	325	AT5G42830.1	55.77	104	5e-34	123	HXXXD-type acyl-transferase family protein
Contig38947|D12_NODE_1741149_length_252_cov_16+|J12_NODE_1738973_length_284_cov_13+	317	AT5G20830.2	88	50	7e-29	99	sucrose synthase 1
D12_NODE_930699_length_372_cov_5	402	AT3G57790.1	66.91	136	2e-53	177	Pectin lyase-like superfamily protein
Contig103055|J12_NODE_2460974_length_323_cov_7+|D12_NODE_1161416_length_221_cov_11+	353	AT3G57400.1	58.62	87	2e-28	108
Contig86207|J12_NODE_1521912_length_214_cov_11+|D12_NODE_165028_length_193_cov_12+	244	AT3G54700.1	91.25	80	1e-46	157	phosphate transporter 1;7
Contig5276|D12_NODE_331984_length_398_cov_12-|J12_NODE_1281013_length_198_cov_9+	428	AT2G32080.2	81.65	109	6e-59	187	purin-rich alpha 1
Contig84302|J12_NODE_1443964_length_374_cov_12+|D12_NODE_1226770_length_313_cov_7-	478	AT2G35630.1	60.19	103	1e-29	116	ARM repeat superfamily protein
Contig48539|D12_NODE_2299370_length_733_cov_5+|J12_NODE_2085908_length_239_cov_4+|J12_NODE_815560_length_271_cov_4+	763	AT4G29090.1	38.39	112	3e-21	93.6	Ribonuclease H-like superfamily protein
Contig6618|D12_NODE_397334_length_331_cov_6+|J12_NODE_506251_length_423_cov_4+	543	AT4G27290.1	48.78	164	7e-49	170	S-locus lectin protein kinase family protein
Contig74291|J12_NODE_1055036_length_364_cov_10+|D12_NODE_712317_length_170_cov_8+	394	AT1G23180.1	66.15	130	3e-39	141	ARM repeat superfamily protein
Contig53551|J12_NODE_123373_length_265_cov_13+|D12_NODE_527305_length_282_cov_16+	349	AT3G51770.1	51.69	89	3e-22	93.2	tetratricopeptide repeat (TPR)-containing protein
Contig24544|D12_NODE_1132709_length_352_cov_6+|J12_NODE_1680046_length_212_cov_10+	382	AT4G37210.1	57.45	94	7e-20	85.5	Tetratricopeptide repeat (TPR)-like superfamily protein
Contig70641|J12_NODE_912037_length_436_cov_9-|D12_NODE_2061433_length_254_cov_6+	466	AT5G28680.1	61.15	139	6e-52	178	Malectin/receptor-like protein kinase family protein
Contig62058|J12_NODE_555747_length_245_cov_7+|D12_NODE_888575_length_563_cov_3-	598	AT3G13620.1	81.82	44	3e-16	77	Amino acid permease family protein
D12_NODE_222463_length_196_cov_11	226	AT5G16030.3	84.78	46	1e-19	81.3
Contig98562|J12_NODE_2121598_length_305_cov_4+|D12_NODE_372895_length_241_cov_6+	341	AT2G18800.1	76.56	64	6e-32	116	xyloglucan endotransglucosylase/hydrolase 21
Contig84334|J12_NODE_1445461_length_182_cov_7+|D12_NODE_1210359_length_301_cov_7-	425	AT2G01818.1	54.65	86	2e-25	98.6	PLATZ transcription factor family protein
J12_NODE_629779_length_213_cov_12	243	AT4G23920.1	89.19	37	5e-19	79.7	UDP-D-glucose/UDP-D-galactose 4-epimerase 2
Contig61561|J12_NODE_533858_length_308_cov_4+|D12_NODE_820469_length_181_cov_5+	368	AT2G01970.1	97.26	73	5e-34	125	Endomembrane protein 70 protein family
D12_NODE_323339_length_206_cov_16	236	AT3G16270.1	53.16	79	5e-17	75.9	ENTH/VHS family protein
Contig1232|D12_NODE_101622_length_373_cov_13-|J12_NODE_1960645_length_246_cov_11+	403	AT5G47960.1	73.21	56	8e-20	82.8	RAB GTPase homolog A4C
Contig23733|D12_NODE_1101021_length_381_cov_18+|J12_NODE_1333904_length_304_cov_11+	411	AT3G62870.1	88.71	62	1e-18	70.5	Ribosomal protein L7Ae/L30e/S12e/Gadd45 family protein
J12_NODE_408425_length_520_cov_3	550	AT3G16950.2	95.35	43	2e-21	92.4	lipoamide dehydrogenase 1
Contig97005|J12_NODE_2031811_length_263_cov_3+|D12_NODE_1133075_length_242_cov_5+	293	AT4G23160.1	44.79	96	4e-22	92	cysteine-rich RLK (RECEPTOR-like protein kinase) 8
Contig82008|J12_NODE_1353878_length_337_cov_9+|D12_NODE_859269_length_352_cov_9+	393	AT4G08850.2	53.38	133	3e-44	156	Leucine-rich repeat receptor-like protein kinase family protein
Contig2532|D12_NODE_180779_length_437_cov_10-|J12_NODE_2256750_length_261_cov_7+	467	AT2G27210.2	87.5	24	5e-16	45.4	BRI1 suppressor 1 (BSU1)-like 3
Contig70087|J12_NODE_889695_length_294_cov_9+|D12_NODE_1415975_length_258_cov_8+	330	AT1G34160.1	56.41	117	5e-36	130	Tetratricopeptide repeat (TPR)-like superfamily protein
Contig10991|D12_NODE_584503_length_208_cov_9+|J12_NODE_1703583_length_218_cov_10+	313	AT5G03670.1	39.37	127	8e-20	84.3
Contig66404|J12_NODE_741597_length_443_cov_35+|D12_NODE_394330_length_197_cov_45+|D12_NODE_1182954_length_225_cov_16-	496	AT5G53190.1	46.43	140	3e-31	115	Nodulin MtN3 family protein
[truncated: 13,536 more rows]
