# Supplementary material for: Enrichment of an intraspecific genetic map of upland cotton by developing markers using parental RAD sequencing
Source: DNA Res. 2015 Feb 5;22(2):147–60. doi: 10.1093/dnares/dsu047 (PMC4401325; doi:10.1093/dnares/dsu047)
Supplement: Supplementary Data [file supp_dsu047_dsu047supp_table2.xls]

## Sheet: a
2a: The list of SSRs which are at the same or homologous location between the DH962 and Jimian5 sample.
DH962 sample					Jmian5 sample
SeqID	SSR type	SSR	size	start	SeqID	SSR type	SSR	size	start	primer.left	primer.right	primer.left.start.size	primer.right.start.size	primer.left.T(℃)	primer.right.T(℃)	primer.left.GC(%)	primer.right.GC(%)	primer_produce_size
D12_NODE_1332431_length_393_cov_13_1	p2	(GT)9	18	167	J12_NODE_320123_length_357_cov_6_1	p2	(AC)9	18	331	TTTCTTGACTTGAAGGCTGG	TCTTGTATGCCACACCAATG	12,20	333,20	58.077	57.968	45	45	322
D12_NODE_1270217_length_285_cov_7_1	p2	(AT)14	28	288	J12_NODE_1558440_length_636_cov_3_1	p2	(AT)12	24	298	ATTTATTGGTTTCGCAGCAG	AATGCCCCACAAATACAAGA	208,20	590,20	57.926	57.944	40	40	383
D12_NODE_890836_length_279_cov_4_1	p3	(ATT)5	15	102	J12_NODE_1338739_length_257_cov_3_1	p3	(AAT)5	15	127	CACCAGGTTAGGACGTGAAC	tggttgtaATTTAGCAGCGG	18,20	295,20	58.059	58.841	55	45	278
D12_NODE_804436_length_247_cov_8_1	p5	(TCTTT)3	15	182	J12_NODE_748895_length_380_cov_7_1	p5	(TCTTT)3	15	168	AGAAGAAACAGCAGAGGCAA	gTTTCGCTTCTTACGGCTAA	2,20	276,20	57.826	57.37	45	45	275
D12_NODE_519174_length_220_cov_9_1	p7	(TAGTAAA)3	21	46	J12_NODE_433355_length_238_cov_10_1	p7	(TAGTAAA)3	21	96	TGAAGTGAAGACGTGGCTAA	GGTAACGTGATGGATCAACTG	0,20	256,21	57.055	57.937	45	47.619	257
D12_NODE_1616326_length_304_cov_7_1	p4	(TTTC)4	16	256	J12_NODE_1298630_length_353_cov_7_1	p4	(TTTC)4	16	237	AGAGTTCGACTTTAGCGGGT	ATAAGCAACCTGAAACGCAA	96,20	365,20	58.082	58.439	50	40	270
D12_NODE_25461_length_307_cov_6_1	p4	(TTAT)4	16	98	J12_NODE_1179246_length_222_cov_8_1	p4	(TTAT)4	16	32	TAGAGCGAGTTTTGGTCCAC	AGGAGCATCATCAGCATAGG	7,20	252,20	57.951	57.863	50	50	246
D12_NODE_922345_length_232_cov_7_1	p5	(ATAAT)3	15	69	J12_NODE_783270_length_332_cov_6_1	p5	(ATAAT)3	15	172	AACTTGGGTGCAATTAAGCC	CGCATGCAAGGCTATTAGTT	46,20	177,20	59.091	58.097	45	45	132
D12_NODE_1038306_length_196_cov_6_1	p3	(TGA)8	24	31	J12_NODE_1461231_length_221_cov_5_1	p3	(TGA)8	24	37	CCACAAACAAACAGCCTTTC	TGAGTAAATGGCACGAGTGA	3,20	235,20	58.256	57.836	45	45	233
D12_NODE_1810084_length_203_cov_15_1	p5	(AAAAT)3	15	43	J12_NODE_616535_length_395_cov_18_1	p5	(ATTTT)3	15	273	GTTGTTGCCAGTTTTCATCC	ATCAGCTCTTTTGGCTGATG	239,20	362,20	58.048	58.048	45	45	124
D12_NODE_1761797_length_306_cov_4_1	p5	(ATTTT)3	15	110	J12_NODE_1527035_length_519_cov_4_1	p6	(TTTTCT)5	30	520	ATTTCGATTGGCTGACAGAG	GGAAATCCTGAAATGCAAAG	13,20	277,20	57.893	57.277	45	40	265
D12_NODE_1036833_length_249_cov_3_1	p2	(AG)7	14	155	J12_NODE_1921619_length_173_cov_5_1	p2	(AG)7	14	130	GCTTTGAATGTCCATTCGTT	AACAATCCCCCAAAAGAAAC	108,20	264,20	57.668	57.876	40	40	157
D12_NODE_2404711_length_209_cov_8_1	p2	(TA)7	14	59	J12_NODE_763005_length_228_cov_8_1	p2	(TA)7	14	124	CCAGTTTCCAATCTTCCCAT	TTAATTGCAAACCTTAGGCG	12,20	183,20	58.836	57.999	45	40	172
D12_NODE_1687668_length_334_cov_6_1	p6	(TTTTTA)3	18	198	J12_NODE_900252_length_313_cov_7_1	p6	(TTTTTA)3	18	201	GCCAACATCAACCCTATCAC	CATGGGAACTTGTATGGCAC	160,20	325,20	57.863	58.85	50	50	166
D12_NODE_238387_length_261_cov_5_1	p3	(TTC)5	15	220	J12_NODE_208419_length_270_cov_5_1	p3	(TTC)5	15	213	TACATGGTTGGGACTATGGG	TGCTGGATGCAGATTTCTTT	155,20	267,20	58.145	58.45	50	40	113
D12_NODE_1926001_length_189_cov_6_1	p5	(TTGGA)3	15	13	J12_NODE_1060820_length_244_cov_6_1	p5	(TTGGA)3	15	65	GGCGACGGATACAAGTTAGA	AAGGTAAACGAAGACAGTTGGA	18,20	117,22	57.849	57.921	50	40.909	100
D12_NODE_2363096_length_521_cov_3_1	p5	(TATTC)3	15	121	J12_NODE_2236777_length_182_cov_5_1	p5	(TATTC)3	15	190	CACTCTCAATCTTCCAAACCA	TTGATTGCTCTTCTTCTCCG	82,21	505,20	57.783	58.173	42.857	45	424
D12_NODE_782993_length_291_cov_5_1	p5	(ATTTG)6	30	190	J12_NODE_1892667_length_219_cov_6_1	p5	(AGATT)4	20	10	TCAAATTAAAGCCTGGTTGG	AACCGACGGTCAAGATTAAA	80,20	296,20	57.755	57.217	40	40	217
D12_NODE_297996_length_285_cov_6_1	p6	(TCGAGG)3	18	186	J12_NODE_1958315_length_304_cov_6_1	p6	(TCGAGG)3	18	225	GGGCTAGTGTTTAGGTGGGT	gCTGGTCAGAGACTCCTTCA	53,20	314,20	58.055	58.082	55	55	262
D12_NODE_2085964_length_296_cov_7_1	p7	(CAGTGTC)3	21	202	J12_NODE_573381_length_198_cov_8_1	p7	(CAGTGTC)3	21	111	CCTGGTGCTTCTTCATCAAC	TTTTGGCCATATTTCCTCAC	65,20	319,20	58.287	57.548	50	40	255
D12_NODE_2154180_length_171_cov_6_1	p3	(ATC)6	18	168	J12_NODE_677497_length_285_cov_6_1	p3	(ATC)6	18	259	AAGATAGAATGCCATCAGCG	GGCCATATATTCCTTCAACAAG	174,20	306,22	57.943	57.66	45	40.909	133
D12_NODE_2029053_length_229_cov_5_1	p8	(ATTTTTAT)3	24	119	J12_NODE_1735962_length_301_cov_4_1	p8	(ATTTTTAT)3	24	188	TAAAGTCACTCTCCGAACCG	GCTAGCCCAACTTGATTTTG	12,20	239,20	57.952	57.515	50	45	228
D12_NODE_634501_length_350_cov_4_1	p6	(ATATGT)3	18	263	J12_NODE_2490486_length_293_cov_8_1	p6	(ATATGT)3	18	212	ATCACTCTTTCTTTTGGGGG	TTTACCCTGGATCAAGCAAC	218,20	346,20	58.094	57.67	45	45	129
D12_NODE_1296862_length_191_cov_11_1	p5	(GCATA)3	15	104	J12_NODE_1166237_length_217_cov_6_1	p5	(GCATA)3	15	104	TGTTTGCCAATACCTTGGTC	TTGTCCTAAAACAGCGGAAG	25,20	190,20	58.476	58.027	45	45	166
D12_NODE_1263657_length_256_cov_5_1	p2	(AT)8	16	234	J12_NODE_1771713_length_223_cov_5_1	p2	(AT)8	16	201	AGTTATAAATCCCCATCGGC	AACCTTGACAATTTCCTCCA	114,20	274,20	57.896	57.083	45	40	161
D12_NODE_841589_length_301_cov_7_1	c	(TCC)5tcgtcgtggttcc(CCT)6	46	186	J12_NODE_1476504_length_206_cov_8_1	c	(TCC)5tcgtcgtggttcc(CCT)6	46	91	TCGTATGCATGTGCAAAAAG	GTATTTGGGCCATCAACAAC	137,20	276,20	58.354	57.791	40	45	140
D12_NODE_471862_length_223_cov_9_1	p6	(CAGCCT)3	18	192	J12_NODE_1952795_length_824_cov_2_1	p6	(CAGCCT)3	18	394	CCATTGTTTGATCTGAAGGC	TAACAAGGCATGGAAAGCTC	298,20	766,20	58.145	57.971	45	45	469
D12_NODE_515862_length_259_cov_5_1	p5	(AGAAA)3	15	221	J12_NODE_195347_length_433_cov_5_1	p5	(AGAAA)3	15	190	CATTGATCGTGCTTTTTGGT	TGGCCTAATGTGTGTAGCAG	126,20	284,20	58.625	57.377	40	50	159
D12_NODE_2681413_length_320_cov_3_1	p6	(AAAAAG)3	18	229	J12_NODE_1411834_length_252_cov_5_1	p6	(AAAAAG)3	18	179	ATTCGAATGCAAGGATCAAC	AAAGGAACCTTTGTTGGCAC	120,20	279,20	57.608	59.077	40	45	160
D12_NODE_861930_length_326_cov_5_1	p6	(CCGATT)3	18	104	J12_NODE_1302663_length_232_cov_6_1	p6	(CCGATT)3	18	24	CGTTTCAAATTCCAGTCGTC	TGGTCAGGTGCGAATAATTT	58,20	328,20	58.201	58.093	45	40	271
D12_NODE_1101812_length_577_cov_5_1	p5	(TTTTA)3	15	352	J12_NODE_2066568_length_440_cov_9_1	p5	(TAAAA)3	15	342	CGGATTGGGTATGGATGTTA	ATTGAGTTTTCGTGCGATTC	122,20	576,20	58.16	57.82	45	40	455
D12_NODE_2176570_length_245_cov_10_1	p4	(AAAC)4	16	119	J12_NODE_257213_length_202_cov_14_1	p4	(AAAC)4	16	111	TTGATGTTGCTTGAACTTGC	TGTCTCCCATGAGGTTCATC	21,20	214,20	57.473	58.425	40	50	194
D12_NODE_2072816_length_274_cov_7_1	p7	(TTTTTCT)3	21	46	J12_NODE_665982_length_282_cov_5_1	p7	(TTTTTCT)3	21	51	TTTGTGGCTGAATGTTGTTG	GACTCAAAAACGGGCTGTTA	13,20	276,20	58.158	57.878	40	45	264
D12_NODE_1820833_length_261_cov_3_1	p5	(CTTTT)3	15	267	J12_NODE_911761_length_514_cov_3_1	p5	(CTTTT)3	15	439	GCAGTAGAGCGAGGATGAAA	TATCAAACTCCTGGTCGGAA	167,20	535,20	58.201	58.145	50	45	369
D12_NODE_710541_length_263_cov_5_1	p6	(GAGGCA)3	18	200	J12_NODE_1133623_length_285_cov_6_1	p6	(GAGGCA)3	18	220	TTCTTTAAGATCACTGGGCG	AACCATTTGTTGACGGGTTA	12,20	250,20	57.972	57.85	45	40	239
D12_NODE_1925598_length_255_cov_5_1	p5	(TAATT)3	15	143	J12_NODE_359055_length_281_cov_7_1	p5	(TAATT)3	15	148	CACCGAGTCTAGGTCTAAGGC	TGTGGTCCCGAAAGTATTGT	85,21	267,20	58.096	57.923	57.143	45	183
D12_NODE_993444_length_248_cov_5_1	p6	(AAAAAT)3	18	151	J12_NODE_2430624_length_236_cov_3_1	p6	(AAAAAT)3	18	110	AAATGTCATGCCAACACTCC	ATATGTTTATGGGCGTGGAA	99,20	262,20	58.416	57.844	45	40	164
D12_NODE_1093444_length_623_cov_2_1	p5	(AATAT)3	15	195	J12_NODE_502216_length_275_cov_8_1	p5	(AATAT)3	15	149	CCCTTCAAACAAATCCAATG	ttcatGGTTTAGGGCTCAAG	150,20	636,20	57.917	57.823	40	45	487
D12_NODE_1124029_length_235_cov_5_1	p3	(ATT)5	15	109	J12_NODE_2062225_length_205_cov_7_1	p3	(ATT)5	15	48	TCGAAGTACCACGATTGGAT	CTTTGCCCAAAATTAGCAGA	26,20	149,20	58.019	58.045	45	40	124
D12_NODE_1327421_length_327_cov_8_1	c	(TAATT)3(TATTT)3	30	236	J12_NODE_1222207_length_474_cov_8_1	c	(AAAAT)3(AAATT)3	30	256	TGATAGTGGGAGGTTGAGGA	CCACGAAGAATCGAAGAAGA	210,20	352,20	58.071	58.02	50	45	143
D12_NODE_2669859_length_179_cov_3_1	p4	(AAAT)4	16	31	J12_NODE_940561_length_176_cov_4_1	p4	(AAAT)4	16	44	CGATCAGATCATCGGTTCAA	ATCAACCAGTTGGCATATCG	7,20	108,20	59.604	58.45	45	45	102
D12_NODE_1133702_length_258_cov_4_1	p2	(AT)7	14	126	J12_NODE_1021445_length_226_cov_4_1	p2	(AT)7	14	121	ATGATCATCAATGACAGCCA	TGCAAGAATAAGATCCCCAA	36,20	172,20	57.371	58.16	40	40	137
D12_NODE_785674_length_246_cov_7_1	p6	(AAAATA)3	18	90	J12_NODE_675780_length_204_cov_9_1	p6	(AAAATA)3	18	37	TGAGAACAATGTTGCAAAGC	ACGAGGAGATGCTCATAACG	23,20	154,20	57.473	57.922	40	50	132
D12_NODE_466839_length_222_cov_5_1	p5	(AAATT)3	15	163	J12_NODE_852495_length_171_cov_7_1	p5	(AAATT)3	15	112	ACTTCTGCGATCCAATTACG	GTTGTTACAAGGAGGGCTGA	113,20	224,20	57.849	57.797	45	50	112
D12_NODE_1242665_length_215_cov_5_1	p5	(CTTTT)3	15	12	J12_NODE_747821_length_292_cov_4_1	p5	(CTTTT)3	15	53	AAACAGACATGCCAACAACA	TAACCTACGCACAGGGACTC	12,20	239,20	57.571	57.826	40	55	228
D12_NODE_2291535_length_275_cov_5_1	p6	(TGATGG)3	18	74	J12_NODE_372861_length_304_cov_5_1	p6	(TGATGG)3	18	69	TAAGTTCGTCGGAGAAAACG	CCACAAAGGCTTGTCCATAC	31,20	163,20	58.027	58.076	45	50	133
D12_NODE_2206500_length_319_cov_6_1	p4	(AAAG)4	16	272	J12_NODE_1634624_length_347_cov_6_1	p4	(AAAG)4	16	302	CAGTACGCAAAGGACCACTT	TCTCTTTCCCTTCCCTTTTC	9,20	321,20	57.884	57.439	50	45	313
D12_NODE_462257_length_312_cov_5_1	p2	(AT)7	14	142	J12_NODE_544560_length_231_cov_7_1	p2	(AT)7	14	86	TGTTGAATAGTGTTGCACGG	ACAAACCATCTCCACTCCAA	117,20	282,20	58.187	57.971	45	45	166
D12_NODE_547432_length_218_cov_10_1	p6	(CTAAAT)3	18	182	J12_NODE_2049389_length_234_cov_11_1	p6	(CTAAAT)3	18	198	ACATCGTAGCAAGCATGACA	CAAACCTCAGGTGAAACAGAA	115,20	232,21	57.865	57.842	45	42.857	118
D12_NODE_2241254_length_325_cov_4_1	p5	(AGCTT)3	15	163	J12_NODE_827451_length_317_cov_6_1	p5	(AGCTT)3	15	238	TCCATCGGAGTCCTTTACAA	ACCCCATTGTTACACACCAC	28,20	295,20	58.145	58.029	45	50	268
D12_NODE_1541652_length_298_cov_5_1	p2	(AT)7	14	170	J12_NODE_1624204_length_227_cov_6_1	p2	(AT)7	14	133	GAATGCCTTTTTCGGGTTT	AGCGATTAAAGTGACTCCCC	114,19	260,20	59.009	58.267	42.105	50	147
D12_NODE_579913_length_276_cov_9_1	p5	(TGATA)3	15	163	J12_NODE_1979248_length_308_cov_13_1	p5	(TGATA)3	15	160	CTTTTGGCATGGAGAATCAA	GGGCAACAGTTTGGAGTCTA	112,20	248,20	58.695	57.797	40	50	137
D12_NODE_1047666_length_244_cov_4_1	p5	(TCGAA)3	15	161	J12_NODE_2724816_length_830_cov_4_1	p5	(TCGAA)3	15	752	CAACTCGACTCGAACTTGAAA	CAGAGGTACGTCTCTTGCATT	395,21	853,21	58.146	57.096	42.857	47.619	459
D12_NODE_1123131_length_283_cov_9_1	p7	(ATTTTTT)3	21	189	J12_NODE_332278_length_307_cov_9_1	p7	(ATTTTTT)3	21	220	CAGTTTCCAGGGTGAATTTG	CAGAAGCAAAAGTAACCCCA	25,20	296,20	58.049	57.879	45	45	272
D12_NODE_1507300_length_263_cov_5_1	p7	(AATTTTA)3	21	190	J12_NODE_1493013_length_266_cov_5_1	p7	(AATTTTA)3	21	186	TGAAAAAGAAAGGTCCAACG	CTGAAAATCCGTAAGCCAAA	115,20	280,20	57.852	57.901	40	40	166
D12_NODE_712454_length_224_cov_5_1	p6	(AAATAA)3	18	177	J12_NODE_490715_length_210_cov_3_1	p6	(AAATAA)3	18	77	CTCTCCTCCGTTCTTCCTCT	AACATTCTAGGGCTGACGTG	42,20	225,20	57.648	57.826	55	50	184
D12_NODE_481948_length_495_cov_14_1	p4	(TATT)6	24	157	J12_NODE_521483_length_448_cov_12_1	p4	(TATT)6	24	150	TCTTCAAAGCATTTTCGACG	CCTTCCAAGTAATCCCCACT	26,20	267,20	59.037	57.975	40	50	242
D12_NODE_2657715_length_1181_cov_3_1	p6	(TTTATT)4	24	938	J12_NODE_2596579_length_1133_cov_2_1	p6	(AATAAA)4	24	1	GACAAGTTTTTGGCACCACT	CGCATGATTATGTGCAAGTT	865,20	1095,20	57.7	57.253	45	40	231
D12_NODE_667368_length_285_cov_8_1	p4	(ATAA)4	16	172	J12_NODE_575834_length_276_cov_8_1	p4	(ATAA)4	16	163	GTTTGACCAATTCATGGGAA	aggatcaacCTTATGGGGAG	148,20	297,20	58.243	57.919	40	50	150
D12_NODE_1018141_length_331_cov_11_1	p5	(TATTT)3	15	323	J12_NODE_818921_length_357_cov_17_1	p5	(TATTT)3	15	323	GGTTTTCGAATTTGGGTCTT	GCCACTTCTTCGTCAACATT	71,20	365,20	58.02	57.795	40	45	295
D12_NODE_667918_length_441_cov_7_1	p2	(AT)8	16	257	J12_NODE_1230088_length_254_cov_4_1	p2	(AT)8	16	159	ATTAATGATGGGAGTCGCGT	TTCTTCTGCGTTGCTTTCAT	21,20	368,20	59.415	58.651	45	40	348
D12_NODE_1662311_length_275_cov_6_1	p5	(TTGAT)3	15	135	J12_NODE_1716081_length_341_cov_4_1	p5	(AATCA)3	15	129	TCTAGCCCTGAATTTGGACA	TTGCTGCATGTGAAAGAGAA	94,20	245,20	58.298	58.129	45	40	152
D12_NODE_1847411_length_266_cov_7_1	p2	(AC)9	18	190	J12_NODE_1308715_length_353_cov_5_1	p2	(AC)9	18	222	TCTGAGAGTTTGTTTGGGGA	TAAGCCATGATCAGCACAGA	50,20	235,20	58.258	57.937	45	45	186
D12_NODE_1938505_length_305_cov_8_1	p8	(AATTTTAA)3	24	295	J12_NODE_387959_length_462_cov_10_1	p8	(TTTAAAAT)3	24	148	ATTCACGGGCGAAGCTAA	CCCTGGTCCCCTAAAATAAA	1,18	216,20	59.375	57.925	50	45	216
D12_NODE_1082736_length_217_cov_10_1	p6	(GACTCG)3	18	133	J12_NODE_2679663_length_240_cov_5_1	p6	(GACTCG)3	18	144	CTCAAGTTTACCATTTACTTCCCC	TTATTCATCAGGCACTGGGT	99,24	210,20	59.36	58.019	41.667	45	112
D12_NODE_225791_length_691_cov_3_1	p2	(AT)8	16	285	J12_NODE_883113_length_260_cov_8_1	p2	(AT)8	16	182	GCGTATGATGAGATTCAAACC	TCGTGACACCATATCAATCAAC	188,21	650,22	57.164	58.353	42.857	40.909	463
D12_NODE_1926237_length_221_cov_4_1	p3	(ATG)5	15	1	J12_NODE_714163_length_288_cov_6_1	p3	(TCA)5	15	162	CGAGAACAAGCATCAGAGGT	tttgcagaATTCAAAGAGGC	38,20	303,20	58.029	58.093	50	40	266
D12_NODE_1251502_length_380_cov_10_1	p5	(TCTTT)3	15	137	J12_NODE_1609156_length_293_cov_7_1	p5	(AAAAG)3	15	258	GGATTTTCCAAGGATTTCGT	AGGAAGAGAACAAATTGGGG	57,20	265,20	57.966	58.094	40	45	209
D12_NODE_187568_length_211_cov_6_1	p2	(AT)8	16	193	J12_NODE_2100779_length_542_cov_2_1	p2	(AT)8	16	403	ATTTTCCACCAAAACTCGTG	GCTTTGTTAGGTTATTCGGACA	44,20	237,22	57.578	58.323	40	40.909	194
D12_NODE_1427749_length_200_cov_6_1	p3	(TCA)6	18	77	J12_NODE_1895452_length_182_cov_5_1	p3	(TCA)6	18	66	CCAACTTAGTTTCTGCTCGG	ACCTCTGCCACGAGTATTTG	48,20	192,20	57.637	57.826	50	50	145
D12_NODE_1930219_length_639_cov_6_1	c	(AAAT)5aatcaaagtgataagaaaacaaaatagggagtgataaaagtgaacaactgcttnnnnnnnnnnnnnnnnnnngataaattggttgaatattaattttgttagcattgacaatattagatcgtcaattcgaatgcaaaaaattatctttatcttcttatttaaagattagaaaataattatggatagtcctaatcatttataaaataaataa(AAAT)4	247	224	J12_NODE_1518418_length_207_cov_4_1	p4	(AAAT)4	16	132	GAACGTGAGTTCAAGCACAA	AATTACTCTGCATTGGCGAC	138,20	584,20	57.437	57.848	45	45	447
D12_NODE_853075_length_283_cov_8_1	p5	(TTTTC)3	15	150	J12_NODE_40505_length_206_cov_8_1	p5	(TTTTC)3	15	163	TGGTGGGGTCCTATTGTTAG	CATGTGCACAACTCTCAAGG	84,20	201,20	57.396	57.81	50	50	118
D12_NODE_1327421_length_327_cov_8_1	c	(TAATT)3(TATTT)3	30	236	J12_NODE_545509_length_174_cov_5_1	p5	(TTTTA)5	25	178	TGATAGTGGGAGGTTGAGGA	CCACGAAGAATCGAAGAAGA	210,20	352,20	58.071	58.02	50	45	143
D12_NODE_572748_length_237_cov_8_1	p6	(CAAAAT)3	18	177	J12_NODE_318627_length_190_cov_5_1	p6	(TTTTGA)3	18	32	TTTAGAGTTCAATGGGCGAG	GGAGAGGTTGATGGTGTTTG	109,20	224,20	57.972	57.971	45	50	116
D12_NODE_1154670_length_358_cov_6_1	p2	(AT)7	14	227	J12_NODE_1656916_length_363_cov_4_1	p2	(TA)7	14	241	GACTTATCGTTGGATGGCAC	AGGGTGTGGAAGTTCATTCA	38,20	313,20	58.019	57.971	50	45	276
D12_NODE_2608140_length_209_cov_3_1	p3	(TTC)7	21	69	J12_NODE_2541276_length_565_cov_2_1	p3	(TTC)7	21	65	GATGGACTCTCTCACATCGC	CGTGAGAATATCAGGAGCGT	35,20	168,20	58.321	57.922	55	50	134
D12_NODE_1450915_length_198_cov_4_1	p5	(TTTTC)3	15	46	J12_NODE_841980_length_186_cov_5_1	p5	(TTTTC)3	15	34	TTTATTTTCCCTCCTCTCCC	GATGTACGAACATTGGGGAA	23,20	160,20	57.21	58.271	45	45	138
D12_NODE_1392623_length_238_cov_5_1	p4	(CTTC)4	16	9	J12_NODE_1568530_length_299_cov_3_1	p4	(CTTC)4	16	72	TCATCATGCTCCATGTTACG	ACCAGGTTTGGTTCTCAACA	17,20	256,20	58.069	58.03	45	45	240
D12_NODE_2734591_length_544_cov_2_1	p3	(CTT)5	15	502	J12_NODE_1200581_length_317_cov_5_1	p3	(CTT)5	15	78	CATTTCCCGCATATCGTAAC	GGATGTCAGCAGAAGAGGAG	80,20	539,20	57.99	57.514	45	55	460
D12_NODE_2016756_length_364_cov_10_1	p5	(TTCTT)3	15	312	J12_NODE_889878_length_306_cov_6_1	p5	(AAGAA)3	15	128	CAAAACGAAATTGGACAAGG	AGCTTCCACGGCTATCTCTT	126,20	371,20	58.121	58.174	40	50	246
D12_NODE_819835_length_300_cov_7_1	p5	(AAAAG)3	15	124	J12_NODE_323113_length_291_cov_8_1	p5	(AAAAG)3	15	117	TGGTATTGACGGGACTATGC	GAATTTCTTCGCGTTGTGTC	40,20	246,20	58.45	58.353	50	45	207
D12_NODE_606775_length_350_cov_5_1	p4	(AAAG)4	16	294	J12_NODE_33621_length_302_cov_5_1	p4	(AAAG)4	16	224	TAGCCCAAGCTAGAGCCTTT	AGCGGGACCCTTTTTATTTA	165,20	357,20	58.378	57.773	50	40	193
D12_NODE_659674_length_305_cov_5_1	p2	(AT)8	16	150	J12_NODE_497708_length_221_cov_5_1	p2	(AT)8	16	150	GTCTACCCCTTGACGCGTAT	ATTTCTCATCGTGGGAAGGT	109,20	255,20	59.08	58.447	55	45	147
D12_NODE_2147424_length_211_cov_8_1	p2	(AT)7	14	107	J12_NODE_2252023_length_178_cov_9_1	p2	(AT)7	14	72	ATGAGAGTCCCCTCCTATGG	CTTGTAATTTTGGCTGCGAG	14,20	223,20	57.993	58.582	55	45	210
D12_NODE_1985729_length_301_cov_7_1	p2	(TA)7	14	91	J12_NODE_321722_length_360_cov_7_1	p2	(TA)7	14	144	TGCAATCAACTTACAGGGCT	CACGTATGTGGGCTATGTGA	0,20	275,20	58.379	57.997	45	50	276
D12_NODE_750832_length_292_cov_4_1	p3	(AAT)5	15	239	J12_NODE_1396244_length_207_cov_17_1	p3	(TTA)5	15	208	CATTTGACGAGGTACAGGCT	TTGGTCATGCACAACAACAT	102,20	318,20	57.826	58.381	50	40	217
D12_NODE_2047720_length_250_cov_10_1	p5	(ATTTT)3	15	165	J12_NODE_1726512_length_246_cov_7_1	p5	(ATTTT)3	15	175	TGTTCCAACCTTTTTAGGGA	CGAAAAGGCATGACAATGTT	50,20	261,20	57.192	58.625	40	40	212
D12_NODE_606747_length_609_cov_4_1	p2	(AT)7	14	439	J12_NODE_2052739_length_473_cov_2_1	p2	(AT)7	14	101	GTGGGGTAAGACGAGCTGTA	aagagagggtaacctgggaA	192,20	638,20	57.826	57.706	55	50	447
D12_NODE_2175266_length_188_cov_9_1	p5	(GTAAT)3	15	173	J12_NODE_996599_length_234_cov_9_1	p5	(GTAAT)3	15	173	TCCTTTGCAGGCAATAAAAG	CACAATAAACGTAGTGGCCC	7,20	242,20	58.045	58.027	40	50	236
D12_NODE_1765062_length_271_cov_6_1	p5	(CAAAA)3	15	140	J12_NODE_2019936_length_172_cov_3_1	p5	(CAAAA)3	15	176	CAATTCAGAAACAAGCAGGG	ACGCCACATAGGATTTTCAA	112,20	264,20	58.352	58.093	45	40	153
D12_NODE_602066_length_230_cov_9_1	p5	(GAATT)3	15	74	J12_NODE_1899179_length_254_cov_6_1	p5	(GAATT)3	15	101	GGTCATATGCATTGAATTAGGG	CGGTTAAAACGCAAGGACTA	30,22	169,20	58.337	57.981	40.909	45	140
D12_NODE_793596_length_324_cov_10_1	p7	(CATAATC)3	21	264	J12_NODE_1217009_length_375_cov_7_1	p7	(CATAATC)3	21	296	CTGCGAGCTTAAGCAAGTCT	TGGAAAACCTCCTCTCTTGA	186,20	327,20	57.691	57.424	50	45	142
D12_NODE_1307648_length_248_cov_4_1	p5	(ATTTT)3	15	157	J12_NODE_815621_length_555_cov_6_1	p5	(AAAAT)3	15	212	CTCACTAAAGGATTTTGGCG	TTTATCTTAGGGGGTCAGGG	69,20	447,20	57.518	57.994	45	50	379
D12_NODE_1433575_length_282_cov_4_1	p2	(TA)7	14	33	J12_NODE_223841_length_288_cov_4_1	p2	(TA)7	14	74	CCTCATTATCATGGTGTGTGTG	CTCGTGTTTGGTTTGTTGGT	8,22	256,20	58.775	58.523	45.455	45	249
D12_NODE_1121391_length_316_cov_6_1	p4	(TTTA)4	16	281	J12_NODE_1340195_length_321_cov_5_1	p4	(TTTA)4	16	306	TCATGGGATAAAAGAACGGA	AGTTCCAACACAATCACTGGA	64,20	325,21	58.011	58.044	40	42.857	262
D12_NODE_1485707_length_411_cov_4_1	p5	(AAAAC)3	15	153	J12_NODE_2614606_length_700_cov_4_1	p5	(TTTTG)3	15	391	TTATGGATTTCTGTCGTCCC	TTCATAAAACACGTGCATGG	105,20	400,20	57.456	58.046	45	40	296
D12_NODE_382158_length_244_cov_6_1	p5	(AATAA)3	15	170	J12_NODE_286220_length_333_cov_6_1	p5	(AATAA)3	15	240	GGAAGAAAATGGGCTGAAAT	TCGGTTCCAGGACTAAGGTT	2,20	272,20	58.11	58.644	40	50	271
D12_NODE_1323825_length_276_cov_8_1	p5	(AAATT)4	20	253	J12_NODE_497722_length_363_cov_4_1	p5	(AAATT)4	20	308	GCTCGAGCTTCAGACTGTTC	CTCGCTCGACCTAACCAGTA	144,20	368,20	57.898	58.132	55	55	225
D12_NODE_2516352_length_180_cov_3_1	p3	(AAT)6	18	18	J12_NODE_1507130_length_224_cov_3_1	p3	(AAT)6	18	105	GCCAAGCCAACCTTAGAGAT	GCGATCAAGGATCAGCATAC	9,20	248,20	58.411	58.271	50	50	240
D12_NODE_457083_length_183_cov_8_1	p5	(TCGAA)3	15	118	J12_NODE_1224294_length_372_cov_6_1	p5	(TCGAA)3	15	149	TTGACTTGAACTCGAAACTCG	CAAAACCAAGGAGTCCCTTT	47,21	322,20	58.146	58.148	42.857	45	276
D12_NODE_2233173_length_229_cov_8_1	p5	(ATATG)3	15	38	J12_NODE_2248307_length_288_cov_7_1	p5	(ATATG)3	15	41	TTCATGCTTAAGCCACTACCA	TGCCCTATTGGAAGCTACAC	2,21	108,20	58.451	57.849	42.857	50	107
D12_NODE_2624138_length_1129_cov_4_1	p5	(AATCG)3	15	990	J12_NODE_1384746_length_273_cov_8_1	p5	(ATCGA)3	15	220	GCTTTCCAAATGCTAAACGA	TTTGCTTCCATTTCAGGTCT	849,20	1120,20	58.044	57.393	40	40	272
D12_NODE_2226907_length_177_cov_4_1	p4	(CTCC)4	16	21	J12_NODE_1832146_length_250_cov_4_1	p4	(CTCC)4	16	101	ACATCCCTGATTGCAACAAC	TAACACCGCTTGTCCTTTGT	16,20	203,20	58.416	58.283	45	45	188
D12_NODE_144320_length_371_cov_5_1	c	(AAAGC)4(AG)12	44	320	J12_NODE_903435_length_243_cov_6_1	c	(AAAGC)4(AG)12	44	216	AGCGTTGTGGAGAGACAGAC	TGAACCACAAGCCAAGAAAC	286,20	400,20	58.009	58.749	55	45	115
D12_NODE_1296581_length_302_cov_6_1	p2	(AT)9	18	226	J12_NODE_710624_length_220_cov_7_1	p2	(AT)9	18	175	AAAAATTCAAAGAGGTGGGG	CCTTGAAATTTGGGCAGAC	183,20	317,19	58.02	58.131	40	47.368	135
D12_NODE_962347_length_257_cov_7_1	p5	(AAAAT)4	20	106	J12_NODE_1365917_length_250_cov_5_1	c	(AAAAT)4aaaaacatttccttctcgctactatcgactcacatcaccctgtcgtcaccacatcctagcatttcgcgtcgacaacgccatcgagaataaataaattataattgaattatcgagtaatggaataaagtacattaatattagtagaggaatgtattggataatagagaagattcaa(AAAT)4	211	70	TACACGGCGATATGTGATTG	ACAGGGTGATGTGAGTCGAT	10,20	167,20	58.017	57.916	45	50	158
D12_NODE_1569004_length_393_cov_4_1	p4	(AAAT)5	20	160	J12_NODE_165669_length_263_cov_5_1	p4	(AAAT)5	20	46	GAAGGAATCAACCCTTCTCAA	CAGACCGAATGCTGGATTAC	9,21	311,20	58.227	58.173	42.857	50	303
D12_NODE_915672_length_188_cov_10_1	p5	(TAAAA)3	15	89	J12_NODE_1220167_length_252_cov_6_1	p5	(TAAAA)3	15	92	AAGGAGAAATGATGGGGAAG	TGGGTCTTGTGTTTGAATCC	1,20	156,20	58.04	58.387	45	45	156
D12_NODE_1991447_length_735_cov_3_1	p2	(TA)7	14	576	J12_NODE_1703914_length_216_cov_6_1	p5	(ATTTT)3	15	129	TTGACGATCTCACACTCTGC	CATTTCCCGTTATCTTCACG	24,20	174,20	57.433	58.093	50	45	151
D12_NODE_901506_length_264_cov_4_1	p4	(TAAA)4	16	2	J12_NODE_679121_length_439_cov_4_1	p4	(TTAT)4	16	360	CTTGCCTATTGTTGGATGCT	tagtacccatcaagcccaaa	12,20	447,20	57.849	58.093	45	45	436
D12_NODE_312038_length_587_cov_4_1	p5	(ATTTT)3	15	495	J12_NODE_361230_length_215_cov_10_1	p5	(ATTTT)3	15	103	CTTCGACCACAGAAGCAAAT	CTTTGATTCGAGAAAGGCAA	313,20	605,20	57.951	58.093	45	40	293
D12_NODE_614931_length_225_cov_7_1	p4	(GTAT)5	20	235	J12_NODE_886878_length_389_cov_6_1	p4	(GTAT)5	20	221	TCAGTGGTTTCTGCCAATTT	ATTCTGAACAGAGCAGCCAC	135,20	381,20	58.201	58.028	40	50	247
D12_NODE_791583_length_263_cov_5_1	p5	(TGGTT)3	15	196	J12_NODE_355543_length_228_cov_3_1	p5	(TGGTT)3	15	161	TTTTTCAAGGCACTTCGTGT	AACCTCCATCAACTGCAAAG	38,20	238,20	58.405	57.797	40	45	201
D12_NODE_462714_length_325_cov_10_1	p5	(TTTTA)3	15	211	J12_NODE_686128_length_246_cov_11_1	p5	(TTTTA)3	15	165	TAAGTCTCCCCCGAGAAAGT	ATGGTCCACCTCAACCTAAAT	141,20	344,21	57.854	57.389	50	42.857	204
D12_NODE_485545_length_299_cov_5_1	p2	(AG)8	16	260	J12_NODE_1816375_length_374_cov_6_1	p2	(AG)8	16	268	CTGTGTTAGGCTGGGAAGAA	CTCAAATCCCAAAGGGAGAT	68,20	298,20	57.952	58.04	50	45	231
D12_NODE_1898514_length_260_cov_6_1	p2	(AT)11	22	269	J12_NODE_573098_length_329_cov_5_1	c	(AT)13c(TG)7	41	258	CATGATTAAATTCATCCGCC	AGTTTGGACAGCAAGACTGG	150,20	351,20	57.908	57.93	40	50	202
D12_NODE_1942503_length_307_cov_6_1	p2	(AT)7	14	308	J12_NODE_1410682_length_307_cov_7_1	p2	(AT)8	16	282	TTTGCCAATGTGTCAGTCAG	ACTCCAAAGCAGATCCTCG	6,20	324,19	58.246	57.955	45	52.632	319
D12_NODE_285507_length_335_cov_3_1	p5	(TAATT)3	15	125	J12_NODE_2404268_length_353_cov_9_1	p5	(AAATT)3	15	338	TAGTGGGGTGTTTGGATTTG	CGTTACACCTAGGAAAGCGA	94,20	277,20	58.325	58.054	45	50	184
D12_NODE_1369732_length_362_cov_7_1	p5	(AGATT)3	15	308	J12_NODE_1192978_length_301_cov_5_1	p5	(AGATT)3	15	291	GAAATGGCTTGTGTAATGCC	CCAATTCTTTCTCGATCCAA	123,20	375,20	58.092	57.736	45	40	253
D12_NODE_1949794_length_274_cov_9_1	p3	(TTA)6	18	55	J12_NODE_857820_length_268_cov_7_1	p3	(AAT)6	18	264	TGAAGATCGAAGAGTTTGTGG	AACCAATTCTATTTTGGGGC	16,21	195,20	57.938	57.923	42.857	40	180
D12_NODE_175040_length_396_cov_1_1	p3	(TTC)5	15	54	J12_NODE_1243531_length_259_cov_12_1	p5	(ATAAA)3	15	189	CCATCGTCCTTTGTGTTTGT	ATCCCTAACTGAACAAGGGC	25,20	362,20	58.469	58.121	45	50	338
D12_NODE_1392570_length_222_cov_4_1	p6	(AGATGT)3	18	199	J12_NODE_809449_length_226_cov_4_1	p6	(AGATGT)3	18	174	CTGGATGAAACCAAACCTTG	ACTTTAGTCCCCCTCACACA	61,20	239,20	58.049	57.069	45	50	179
D12_NODE_1240606_length_258_cov_8_1	p5	(TTTCT)3	15	167	J12_NODE_1880740_length_202_cov_6_1	p5	(TTTCT)3	15	175	TGGTAGGTGGACGATTAGTGA	TGAGAACTCTCCCATGGTGT	81,21	212,20	58.09	58.052	47.619	50	132
D12_NODE_868937_length_719_cov_1_1	p6	(AAATAA)3	18	57	J12_NODE_301845_length_535_cov_1_1	p6	(AAATAA)3	18	80	GTTTCGCGTCAAAAGACTTG	ATTGTGTACGGGCAAAAAGA	31,20	512,20	58.554	58.147	45	40	482
D12_NODE_292562_length_801_cov_4_1	c*	(TTAAGTA)3taaatatatgtatattatacatacacatgggaccttatttttccacacatttgtcactatttcctttatagcttatttactaatttagtcccttcacttttnnnnnnnnnntctttccattctctttttcgttccactatactatttcttttctatttctatttcttttatttactttagtttatttatgttt(TATTA)3(TATTATAT)3*	243	433	J12_NODE_2082049_length_532_cov_4_1	c	(ATACTTA)3agtatataatacaataatatattaatata(ATAAT)3aaaacataaataaactaaagtaaataaaacaaagaaaatgagaaataaagannnnnnnnnnnnnnnnnnnnnnnnnnnntaattat(TATAA)3	166	235	AGGGGAAATAAGTGGCAAAT	CCCTTTCTTTCTCCCTGTTT	168,20	488,20	57.552	57.379	40	45	321
D12_NODE_1108985_length_398_cov_4_1	p4	(CCAC)4	16	199	J12_NODE_819759_length_203_cov_6_1	p4	(GGTG)4	16	204	GAAGGCTGTTTTGGTCTTCA	ACCAGTTTTAGAACCCCAGC	157,20	257,20	57.923	58.174	45	50	101
D12_NODE_1379278_length_235_cov_6_1	p2	(TA)7	14	76	J12_NODE_1334452_length_245_cov_6_1	p2	(TA)7	14	80	GGCGAGAGAGTTCGAGAAA	TGCCGTTAAGCTCAAATCTT	7,19	251,20	58.244	57.662	52.632	40	245
D12_NODE_1127855_length_247_cov_5_1	p5	(AGAAA)3	15	212	J12_NODE_162178_length_649_cov_2_1	p5	(AGAAA)3	15	164	AAACCCCTTACCTACGCAAC	TTTTTGCTTCGAGTGTCTGA	49,20	546,20	58.124	57.185	50	40	498
D12_NODE_1281665_length_183_cov_10_1	p5	(AGATT)3	15	126	J12_NODE_314902_length_323_cov_8_1	p5	(AGATT)3	15	309	GGGTTCCATCGTTTCTTTCT	TTCTATTTCCACCTTTCCCC	0,20	172,20	58.094	57.967	45	45	173
D12_NODE_532699_length_350_cov_11_1	p5	(ACAAT)3	15	162	J12_NODE_198574_length_323_cov_8_1	p5	(ACAAT)3	15	170	GAACTCGCATCAATTCACAA	AGTTATCGCTCAAACGAGCA	35,20	372,20	57.246	58.677	40	45	338
D12_NODE_345304_length_535_cov_9_1	p2	(CT)8	16	89	J12_NODE_1590117_length_278_cov_9_1	p2	(CT)8	16	74	CCCTAACTGTTCTTGCTGACA	TTCTGCGGACCACTTAAGAC	61,21	538,20	58.023	57.951	47.619	50	478
D12_NODE_1457094_length_324_cov_6_1	p2	(AT)7	14	158	J12_NODE_1059708_length_239_cov_10_1	p2	(AT)7	14	105	GAATCCAAGTCTGAGCAATAGAG	CAAACCCAATTTTCCAACAC	15,23	317,20	57.276	57.823	43.478	40	303
D12_NODE_2313310_length_223_cov_8_1	p2	(TA)7	14	106	J12_NODE_800757_length_235_cov_7_1	p2	(TA)7	14	153	CCATTTCAAGCCCTTGTACTAT	AATGCTTGAATGGAGATGGA	51,22	219,20	57.355	58.088	40.909	40	169
D12_NODE_843647_length_321_cov_7_1	c	(CA)12aaaggatggaaacaaacaaccactca(ACTC)4	66	113	J12_NODE_1298499_length_358_cov_14_1	c	(GAGT)4tgagtggttgtttgtttccatccttt(TG)12	66	258	TCATAATTTCCATCGAACGG	ATTGGTGAAGGAAGGAAAGG	88,20	234,20	58.429	58.094	40	45	147
D12_NODE_2030516_length_184_cov_4_1	p6	(ATAAAA)3	18	113	J12_NODE_1893391_length_174_cov_13_1	p6	(ATAAAA)3	18	75	TTCTTCTCGTCTATTTTCCTGG	AAGGTGTCAAGCTAACGACG	22,22	180,20	57.637	58.036	40.909	50	159
D12_NODE_1471599_length_307_cov_7_1	p6	(ATTTTA)3	18	91	J12_NODE_1482380_length_329_cov_6_1	p6	(ATTTTA)3	18	142	GAGTTTCATCACATCGATTTCC	TACGGTTGTCAAGACCATCA	36,22	257,20	58.505	57.508	40.909	45	222
D12_NODE_438752_length_449_cov_23_1	p5	(TTTGT)3	15	134	J12_NODE_608752_length_508_cov_25_1	p5	(TTTGT)4	20	191	AATCCTTCAGTTTTTGCGTG	TTTAAGTGCGTCAATGCTCA	82,20	250,20	57.878	58.075	40	40	169
D12_NODE_879709_length_201_cov_7_1	p8	(TTTTTAAA)3	24	33	J12_NODE_1886839_length_273_cov_6_1	c*	(TTTC)4(TTTCAT)3*	30	131	CAATTCACATGTATGCCGTG	TCGGATTCAAGCACCATATT	63,20	184,20	58.418	58.038	45	40	122
D12_NODE_1536884_length_188_cov_13_1	p4	(AAAT)4	16	125	J12_NODE_1341631_length_222_cov_8_1	p4	(AAAT)4	16	125	CACCGCTCCATAATTTTCAT	TTTTCGGTTTTGTCTGGTTC	31,20	191,20	57.577	57.7	40	40	161
D12_NODE_1134756_length_210_cov_7_1	p5	(AAAAG)3	15	129	J12_NODE_466412_length_286_cov_9_1	p5	(AAAAG)3	15	208	ACCGCAGTTAAACACACCAT	GGTGGCAATGTGTCAAATG	17,20	228,19	58.008	58.307	45	47.368	212
D12_NODE_2257224_length_276_cov_4_1	p4	(AAAT)4	16	251	J12_NODE_572541_length_324_cov_5_1	p4	(AAAT)5	20	176	GTGTCAAATGGGTGTCTAACAA	GCATTGCGAGGTGAGTTTAT	61,22	263,20	57.512	57.848	40.909	45	203
D12_NODE_2082631_length_220_cov_6_1	p5	(AATAA)3	15	177	J12_NODE_1395561_length_240_cov_4_1	p7	(AAATAAA)4	28	1	TGGTTTATGGGAGAGAAACG	TCTTTACAAGTCTCGGTCGC	94,20	239,20	57.672	58.104	45	50	146
D12_NODE_782993_length_291_cov_5_1	p5	(ATTTG)6	30	190	J12_NODE_1853511_length_234_cov_6_1	p5	(GATTT)3	15	132	TCAAATTAAAGCCTGGTTGG	AACCGACGGTCAAGATTAAA	80,20	296,20	57.755	57.217	40	40	217
D12_NODE_652886_length_486_cov_10_1	p2	(TA)7	14	241	J12_NODE_2451316_length_219_cov_8_1	p2	(TA)7	14	147	TAATTCAAACAGCCTCGCTC	CAATCCTTTGAGGGAGTGAA	209,20	308,20	58.12	57.71	45	45	100
D12_NODE_1193113_length_380_cov_4_1	p4	(ATAA)5	20	1	J12_NODE_1324537_length_246_cov_4_1	p6	(ATTTTT)3	18	148	GGTAGGCAGTCAAGTTGTCG	TTTGTGGTCCCAAAATCACT	37,20	260,20	58.37	57.894	55	40	224
D12_NODE_877794_length_229_cov_6_1	p5	(ATAAA)3	15	79	J12_NODE_393617_length_278_cov_6_1	p5	(AAAAT)3	15	171	TTTTCGATCAGTTGACCCAT	AATCAGCCGTTGCAAAATAG	63,20	221,20	57.991	57.926	40	40	159
D12_NODE_1632407_length_274_cov_4_1	p4	(TTTA)4	16	99	J12_NODE_1927826_length_183_cov_3_1	p4	(TTTA)4	16	99	TTTATGAAGTGGCAATGGGT	GGCTCAGACTAAACTGCTGC	57,20	254,20	57.944	57.853	40	55	198
D12_NODE_278215_length_344_cov_7_1	p3	(GAC)7	21	243	J12_NODE_1277783_length_378_cov_4_1	p3	(GAC)7	21	256	AAATGTACCAAAACCGACGA	CCTCCATCTTTCTTTGCTGA	193,20	297,20	57.999	58.02	40	45	105
D12_NODE_1812557_length_568_cov_3_1	p3	(GAA)5	15	308	J12_NODE_1294899_length_876_cov_4_1	p3	(GAA)5	15	538	CAGAAAGTTTCCTGCCTCAA	GTTTTGTTCCTAGTTGTCTCTCCT	183,20	582,24	58.077	57.252	45	41.667	400
D12_NODE_161283_length_519_cov_5_1	p5	(GACCA)3	15	407	J12_NODE_853578_length_187_cov_5_1	p5	(GTCTG)3	15	62	TCATCAGATTCACAGCGAAA	CGTTTTAATTTTGGGGGAGT	99,20	476,20	57.907	57.976	40	40	378
D12_NODE_1464550_length_259_cov_4_1	p4	(GGAG)4	16	214	J12_NODE_984591_length_290_cov_5_1	p4	(GGAG)4	16	208	TGAATTCAAGCCCAGTTAGC	AAACACACGCACACATTCAC	4,20	261,20	57.971	58.006	45	45	258
D12_NODE_2456673_length_401_cov_5_1	p2	(TA)9	18	381	J12_NODE_2687827_length_363_cov_6_1	p2	(TA)9	18	92	TCACATGGACTAATGGCAGA	TTGTGATTCAAACAGGCCA	239,20	420,19	57.608	58.605	45	42.105	182
D12_NODE_1993835_length_462_cov_5_1	p5	(TCTCA)3	15	334	J12_NODE_995186_length_211_cov_5_1	p5	(TCTCA)3	15	132	GCGCTAAAAATTGCTGAAAC	ATAACAGCTGGAGCTCCGTA	257,20	455,20	57.742	57.604	40	50	199
D12_NODE_2441961_length_217_cov_3_1	p3	(AAT)5	15	19	J12_NODE_1527768_length_322_cov_4_1	p3	(AAT)5	15	115	TTGCTTTACTTAGGGACTCAGC	ACCAATGGCTAATTGTCGAA	0,22	205,20	57.853	58.093	45.455	40	206
D12_NODE_1966563_length_273_cov_4_1	p5	(AATTT)3	15	76	J12_NODE_2304599_length_258_cov_4_1	p5	(AATTT)3	15	5	AAAAAGATGGCATTGCGAG	GGTTCCCACAAGTAGACCCT	9,19	114,20	58.858	57.954	42.105	55	106
D12_NODE_1350235_length_360_cov_5_1	p5	(AATTT)3	15	186	J12_NODE_1577011_length_315_cov_9_1	p5	(AATTT)3	15	118	CAAGAGAGAAAGAGGGAGGG	CAATAAATTCATGCATGCCC	61,20	228,20	58.05	58.842	55	40	168
D12_NODE_486602_length_581_cov_2_1	p3	(CTT)6	18	79	J12_NODE_718989_length_221_cov_5_1	p3	(CTT)6	18	78	GAAGAACTTGGAAGAGAAAGAGC	TTACTGTGGATCCATTGCCT	33,23	225,20	57.98	58.019	43.478	45	193
D12_NODE_2005274_length_322_cov_9_1	p5	(GATTC)3	15	52	J12_NODE_1348884_length_471_cov_2_1	p5	(AAGTC)3	15	92	CGACTCGACTTGACTCGAAA	GTGGTCTGGCTGTAATTTGG	20,20	218,20	59.161	58.076	50	50	199
D12_NODE_1384985_length_210_cov_6_1	p5	(ACTTG)4	20	145	J12_NODE_2080113_length_225_cov_7_1	p5	(ACTTG)4	20	145	AAAATTTAATACGAGCCGGG	GGGATATAACGAGTTCGGGT	17,20	199,20	58.152	57.875	40	50	183
D12_NODE_1807971_length_598_cov_3_1	p6	(TATATT)4	24	556	J12_NODE_160103_length_324_cov_9_1	p6	(AATATA)4	24	265	GCTATCCTTTCAAGCATCCA	TTCCAAAAACAGGTTTCGAC	181,20	317,20	57.915	57.7	45	40	137
D12_NODE_571924_length_199_cov_5_1	p5	(AAAAG)3	15	157	J12_NODE_1295651_length_290_cov_3_1	p5	(AAAAG)3	15	187	GGATAAACGATGGTGGATGA	GCATGAAACCCTATTCTTTTCG	56,20	265,22	58.215	59.97	45	40.909	210
D12_NODE_769115_length_256_cov_7_1	p6	(ATTTTT)3	18	134	J12_NODE_857085_length_269_cov_6_1	p6	(ATTTTT)3	18	150	GGTGACATCATCACATTTTGG	CATGATGAAAATGGTAGCCTC	89,21	188,21	58.685	57.168	42.857	42.857	100
D12_NODE_1568126_length_271_cov_7_1	p6	(AATAAA)3	18	140	J12_NODE_1060424_length_401_cov_10_1	p6	(TTTTTA)3	18	283	TTCAGGTAAAGTTGGGTTGAGT	TCCTTGGCTTAAGAACATGC	41,22	277,20	57.779	57.971	40.909	45	237
D12_NODE_1094517_length_483_cov_2_1	p5	(ATTAT)3	15	77	J12_NODE_2250513_length_211_cov_5_1	p5	(ATAAT)3	15	146	GCATGTTATCCGTGACTAAGC	CAATAAAAGGCAACCATTCC	28,21	429,20	57.405	57.108	47.619	40	402
D12_NODE_848556_length_324_cov_8_1	p4	(ATTA)5	20	113	J12_NODE_1817881_length_275_cov_3_1	p5	(AAATA)3	15	14	ACCAATCATGTAACGATCCG	TCCCCTAACCTCCCAATAAT	30,20	325,20	58.298	57.354	45	45	296
D12_NODE_25504_length_484_cov_49_1	p4	(TTTA)4	16	193	J12_NODE_434357_length_483_cov_90_1	p4	(TTTA)4	16	194	TTTCGTTTAAGAGTCCGTGG	ATCAACCGATGAGGAGACAA	111,20	449,20	57.879	58.071	45	45	339
D12_NODE_313993_length_368_cov_5_1	p7	(TTATTTT)3	21	201	J12_NODE_416678_length_244_cov_15_1	c	(GAC)5gatggagaagaagatgaacaacctcgttttcttatcttacatggtgttgttgccatgacattataggttatatatatttga(TTATTTT)3	117	14	TGATGACGATGACGAAGATG	CTTCCCATTCCTTGAAACAA	103,20	364,20	58.125	57.643	45	40	262
D12_NODE_1367988_length_399_cov_6_1	p4	(GCCA)5	20	166	J12_NODE_1089004_length_449_cov_9_1	p4	(GCCA)5	20	204	AAGGTCTGCCCTTTCTCTGT	TCGAAGGTTTACCAAACCAA	100,20	374,20	57.982	58.121	50	40	275
D12_NODE_1982530_length_367_cov_5_1	p6	(CTTTCA)3	18	343	J12_NODE_197110_length_477_cov_9_1	p6	(TGAAAG)3	18	150	TCGTCGGTATTGATGAGGAT	TACGAGTCTAATGCCCTTGC	39,20	435,20	57.961	57.999	45	50	397
D12_NODE_1483969_length_271_cov_6_1	p7	(AATTTTT)3	21	99	J12_NODE_1701150_length_180_cov_8_1	p7	(AATTTTT)3	21	8	TTTGTTAACTTTCCTGCCGT	TGAAGTCCATCCTTCTGCTT	32,20	276,20	57.426	57.451	40	45	245
D12_NODE_2022534_length_511_cov_1_1	p2	(AT)7	14	68	J12_NODE_2319854_length_494_cov_1_1	p2	(AT)7	14	80	CAAAGAGACTGCCAAGAATCA	TTCCGCTCCAATTCTGTATC	2,21	493,20	58.09	57.763	42.857	45	492
D12_NODE_1419687_length_410_cov_5_1	p5	(TTCTT)3	15	48	J12_NODE_2331047_length_513_cov_2_1	p5	(GAAAA)3	15	82	TAGTTACTGGCCTTTGCACG	TCCAGTTCGTCCAATACGAT	11,20	315,20	58.989	58.019	50	45	305
D12_NODE_786353_length_462_cov_4_1	p5	(AAAAC)3	15	389	J12_NODE_519881_length_373_cov_4_1	p5	(AAAAC)3	15	354	AGCCCAAGGTTTATCAGGTC	ACCCGACCTAGACGATAAGG	222,20	472,20	58.121	58.148	50	55	251
D12_NODE_1193059_length_296_cov_16_1	p3	(CTT)5	15	126	J12_NODE_1193860_length_180_cov_20_1	p3	(CTT)5	15	10	GACCAAGAAATGCAATCACC	GAAGTGGTGCTAACCTCGAA	19,20	194,20	57.99	57.951	45	50	176
D12_NODE_1679882_length_258_cov_3_1	p5	(AGAGA)3	15	216	J12_NODE_2495105_length_235_cov_6_1	p5	(AGAGA)3	15	193	TGGGGCAGAGTAAAGATGAG	CCTTGACCGAATACCCTTCT	126,20	287,20	57.894	58.121	50	50	162
D12_NODE_2187999_length_178_cov_5_1	p2	(AT)8	16	49	J12_NODE_1040359_length_190_cov_4_1	p2	(AT)8	16	90	TTCCCAAACGACGATAAAAG	TGAGCGAGAGGTATTGGACT	10,20	153,20	57.755	57.482	40	50	144
D12_NODE_1952314_length_197_cov_3_1	p2	(AC)9	18	33	J12_NODE_1795060_length_648_cov_2_1	p2	(AC)9	18	41	GCCATACAAGAAATTGAGTTCC	CGATAAAGCTTTGACATCCC	3,22	135,20	57.747	57.306	40.909	45	133
D12_NODE_131333_length_281_cov_9_1	p7	(TGTTTTT)4	28	67	J12_NODE_2077281_length_236_cov_7_1	c	(AT)7gtatatatacctcttgattgtatttcacttggatatggttggctgtagtgatgcttttaatgaaataaa(TGTTTTT)4	111	3	TCACTTGGATATGGTTGGCT	GCAAAAAGACCCCCACTATT	21,20	261,20	58.019	58.046	45	45	241
D12_NODE_1942493_length_206_cov_5_1	p5	(TTTAT)4	20	164	J12_NODE_142915_length_285_cov_5_1	p5	(AAATA)4	20	80	TACGTTTTAGCACCGCTTTC	CTTTCTATCATGATGCCAACC	61,20	207,21	58.123	57.168	45	42.857	147
D12_NODE_1306072_length_202_cov_11_1	p5	(AAACA)3	15	74	J12_NODE_402998_length_193_cov_10_1	p5	(AAACA)3	15	91	TGGACATAAATGGCCTTGAA	ATAAGGCCGAATGAAGAACC	6,20	189,20	58.965	58.136	40	45	184
D12_NODE_1403206_length_186_cov_6_1	p5	(AGAGT)3	15	123	J12_NODE_959847_length_296_cov_4_1	p5	(AGAGT)3	15	185	AAGAAAAGGGCAGAGGTACG	TGGTGTGGAGATTCAGGTCT	72,20	181,20	58.461	58.052	50	50	110
D12_NODE_1578959_length_267_cov_3_1	p3	(AGA)7	21	104	J12_NODE_1618864_length_257_cov_4_1	p3	(TCT)7	21	95	GGAGCTAGGATGCTTTTCCT	CGAATTTGATCTTTGTGGCT	31,20	280,20	57.639	57.821	50	40	250
D12_NODE_1368320_length_257_cov_4_1	p2	(TA)7	14	56	J12_NODE_2020661_length_263_cov_5_1	p2	(TA)7	14	71	ATGCCACCATTCCTAAATGA	GGGAATGATAAGCCAAGGAT	14,20	140,20	57.887	57.938	40	45	127
D12_NODE_100080_length_171_cov_6_1	p3	(ACC)6	18	146	J12_NODE_1845247_length_191_cov_4_1	p3	(ACC)6	18	146	GCAAACCTTTATCCCCTCTC	TCAAGCTTTTTCGGGTTAGA	35,20	191,20	57.73	57.637	50	40	157
D12_NODE_663297_length_291_cov_7_1	p6	(AATAAA)3	18	197	J12_NODE_1990233_length_189_cov_7_1	p6	(AATAAA)3	18	81	GAAGTGAGGCTTCAGCAAAC	CATACAATCTCACTTAACTCCCG	67,20	242,23	57.669	57.841	50	43.478	176
D12_NODE_2418514_length_634_cov_4_1	p7	(ATATATA)3	21	260	J12_NODE_293911_length_321_cov_4_1	p7	(ATATATA)3	21	222	AAAGGGGTTAAAGTGGCAAT	TTGTTTGATTTCACCCACCT	198,20	376,20	57.608	57.894	40	40	179
D12_NODE_1224271_length_302_cov_7_1	p5	(ATGAA)3	15	164	J12_NODE_679244_length_395_cov_7_1	p5	(CATTT)3	15	243	GCAAAGTTAGGTGGAAGCAA	gGCACCCATAATAAAGTTAGCTG	75,20	331,23	58.027	59.122	45	43.478	257
D12_NODE_1993451_length_566_cov_3_1	p7	(AAACCCT)3	21	146	J12_NODE_1273041_length_547_cov_3_1	p7	(AAACCCT)3	21	127	GCATCAATCTCCTTTAAGATCG	GATTTCATCTTCCCTAGGGTTT	14,22	202,22	57.974	57.666	40.909	40.909	189
D12_NODE_1814984_length_313_cov_3_1	p5	(TTTCT)3	15	73	J12_NODE_960276_length_338_cov_4_1	p5	(TTTCT)3	15	74	ACTGTACCGACTGCAACACA	CATGAAATCATTCCTTTGCC	34,20	293,20	57.737	58.01	50	40	260
D12_NODE_2082631_length_220_cov_6_1	p5	(AATAA)3	15	177	J12_NODE_1432858_length_464_cov_2_1	p6	(AAGAAA)5	30	1	TGGTTTATGGGAGAGAAACG	TCTTTACAAGTCTCGGTCGC	94,20	239,20	57.672	58.104	45	50	146
D12_NODE_1691027_length_315_cov_7_1	p4	(TTTA)4	16	218	J12_NODE_1228840_length_281_cov_6_1	p4	(TTTA)4	16	218	GGATTGGAGGGAACAAAAAG	TCTGTTAAAACACGTGTGCC	178,20	331,20	58.477	57.248	45	45	154
D12_NODE_1544580_length_283_cov_4_1	p6	(TTTTTA)3	18	114	J12_NODE_1470634_length_198_cov_7_1	p6	(TTTTTA)3	18	38	AGCAAGTTGCCAACCAGATA	CGGCCTATGACTGGATAGAA	77,20	289,20	58.379	57.793	45	50	213
D12_NODE_808108_length_277_cov_5_1	p3	(TCA)5	15	177	J12_NODE_2218713_length_218_cov_4_1	p3	(TCA)5	15	186	ATGTTGCGTTTTAGCCTTTG	CAACCACATGTTTGGTTTGA	24,20	253,20	57.98	57.837	40	40	230
D12_NODE_2434146_length_218_cov_3_1	p4	(TATT)4	16	162	J12_NODE_210060_length_194_cov_5_1	p4	(TATT)4	16	162	TCGATTACACCGATCAAGGT	taGGCCCTATTTTGGGATGT	104,20	244,20	58.019	58.393	45	45	141
D12_NODE_2225612_length_186_cov_3_1	p5	(CTTTT)3	15	76	J12_NODE_1456078_length_434_cov_1_1	p5	(CTTTT)3	15	34	TTCGCACTTCTCTAGTTTCTGA	AAGGCCGTATGTTTGTTACG	6,22	445,20	57.067	57.719	40.909	45	440
D12_NODE_1149531_length_233_cov_12_1	p5	(TCTTT)3	15	25	J12_NODE_343773_length_205_cov_12_1	p5	(TCTTT)3	15	25	ATGGGGTGTTACAAACCAAA	CACCAGAAAAGGGAGGACTT	1,20	166,20	57.7	58.228	40	50	166
D12_NODE_1592605_length_175_cov_5_1	p5	(TTTAA)3	15	189	J12_NODE_537576_length_503_cov_6_1	p5	(AAATT)3	15	327	CCACTTACCCAAAACGAATG	TTGAATCCCTGTGTAAGCGT	153,20	490,20	58	58.228	45	45	338
D12_NODE_1112676_length_221_cov_7_1	p5	(TTTAT)3	15	130	J12_NODE_1667838_length_339_cov_5_1	p5	(TTTAT)3	15	140	GGCTTATTTTGAGGGTTCCT	TCGTCGGATTAGGGTAACAG	57,20	207,20	57.293	57.7	45	50	151
D12_NODE_1349889_length_236_cov_7_1	p5	(ATAAA)3	15	190	J12_NODE_2106315_length_215_cov_5_1	p5	(ATAAA)3	15	214	TGTCAACCCCAATGAAAAGT	CAAATTACCCCAAAACGTTAGC	48,20	235,22	57.894	59.782	40	40.909	188
D12_NODE_735056_length_245_cov_5_1	p6	(AAATTA)4	24	45	J12_NODE_1219789_length_200_cov_5_1	p6	(AAATTA)4	24	7	CAGGAGTTTTAGGGAACCAAA	CTGAGCATGTGTATCGGTTG	21,21	193,20	58.226	57.703	42.857	50	173
D12_NODE_1914145_length_394_cov_4_1	p6	(TTTTCT)3	18	84	J12_NODE_2079626_length_245_cov_4_1	p6	(AGAAAA)3	18	175	GGTTTTCTCCTTTCTACCCG	CAATGGATTGAAGACTTGGG	35,20	215,20	57.787	57.992	50	45	181
D12_NODE_1507762_length_343_cov_6_1	p3	(AAT)5	15	175	J12_NODE_2484988_length_305_cov_5_1	p3	(AAT)5	15	256	GCATGCAAAGAAAAGACACC	GCAACTAACGTTGCATTTGA	29,20	274,20	58.353	57.443	45	40	246
D12_NODE_1729022_length_356_cov_7_1	p5	(CTATT)3	15	31	J12_NODE_2569107_length_171_cov_6_1	p5	(CTATT)3	15	2	CATTTTCTCCATGATTGCCT	TAAGTGAGAACCGAAGTGCC	0,20	190,20	57.61	57.951	40	50	191
D12_NODE_1202844_length_653_cov_3_1	p2	(CT)7	14	211	J12_NODE_1315707_length_268_cov_5_1	p2	(CT)7	14	175	CCATCACACCAGGTACAAATC	TCAAGGTTTGGGAACAAGTC	158,21	606,20	57.782	57.612	47.619	45	449
D12_NODE_2600727_length_307_cov_5_1	p5	(ATTTA)3	15	179	J12_NODE_2431197_length_324_cov_5_1	p5	(AATTA)3	15	231	GTGGTAAAACGGGGAAAAAT	CGATATGTAACGCCTATGCAA	122,20	283,21	57.836	58.737	40	42.857	162
D12_NODE_1081139_length_306_cov_8_1	p5	(AAAAG)3	15	25	J12_NODE_507244_length_189_cov_5_1	p5	(GGGCC)3	15	80	GCCTGGACAAAATTTCAAAC	GCATAGAGATGTTCATGGGC	50,20	162,20	57.184	58.116	40	50	113
D12_NODE_296008_length_475_cov_8_1	p6	(AATACA)3	18	455	J12_NODE_2418355_length_624_cov_6_1	p6	(AATACA)3	18	372	TCAAGACCAAGTCCGAAGAG	AGCGTTGTTAACGCAAATGT	143,20	633,20	58.001	58.372	50	40	491
D12_NODE_1483499_length_235_cov_9_1	p3	(TAT)5	15	224	J12_NODE_2500564_length_284_cov_7_1	p3	(TAT)5	15	239	CGGTCGAAATTTGAGACAAT	TGTTGGTTTGCGTTAGAGACT	128,20	291,21	57.67	57.556	40	42.857	164
D12_NODE_1010806_length_183_cov_3_1	p5	(TTTTC)3	15	114	J12_NODE_2027668_length_975_cov_3_1	p5	(GAAAA)3	15	970	TCAGGTAATTGGCTGTGGTT	CAGAGGTCAAACAGGGAAAA	6,20	207,20	58.076	57.77	45	45	202
D12_NODE_740635_length_199_cov_8_1	p5	(TAAAA)4	20	68	J12_NODE_399878_length_305_cov_12_1	p5	(TAAAA)4	20	80	TCTTCATTGCTATCAGCCCT	CGTGAAGCACCTGATTTCTT	5,20	209,20	57.515	57.951	45	45	205
D12_NODE_1809026_length_180_cov_6_1	p5	(AGAAA)3	15	42	J12_NODE_1440550_length_314_cov_7_1	p5	(AGAAA)3	15	97	AATCGACAGAAAGCAAATCG	CAGCAAACCCTCCCTATTTT	18,20	133,20	57.971	58.188	40	45	116
D12_NODE_1647605_length_202_cov_5_1	p5	(ATTAT)3	15	68	J12_NODE_1864374_length_522_cov_2_1	p5	(ATTAT)3	15	46	GTACCCAAGAAAGGCGAAAC	ACCGAGTAGCCTTCCATTCT	1,20	201,20	58.695	57.881	50	50	201
D12_NODE_2291934_length_336_cov_6_1	p3	(CCA)6	18	277	J12_NODE_1540971_length_226_cov_8_1	p3	(GTG)6	18	15	CGGCAGGCAAAGATATTAGA	aaagggACTGTGGGGATTAG	105,20	356,20	58.018	57.975	45	50	252
D12_NODE_1409646_length_188_cov_9_1	p5	(TTGGT)3	15	10	J12_NODE_1346467_length_657_cov_9_1	p5	(ACCAA)3	15	330	TGGTATCATAGGCCCGTAGA	TAGTGCCATGTCAGCATTTG	237,20	438,20	58.066	58.288	50	45	202
D12_NODE_166056_length_546_cov_9_1	p4	(GCAG)5	20	108	J12_NODE_1491262_length_687_cov_8_1	p4	(GCAG)5	20	129	ATCGTGTGTGTATGTGCTGG	TATTCGATTCAAGCTGCTCC	28,20	435,20	57.976	58.065	50	45	408
D12_NODE_1836928_length_747_cov_4_1	p6	(TTTTAT)3	18	134	J12_NODE_1489846_length_810_cov_3_1	p6	(TTTTAT)3	18	230	AGAATGAGGGGTTTGATTCC	GCACGCCCTTAACAGTTCTA	48,20	197,20	57.89	58.054	45	50	150
D12_NODE_2190382_length_214_cov_8_1	p5	(AAAAG)3	15	62	J12_NODE_1014387_length_378_cov_6_1	p5	(AAAAG)3	15	62	TTCGGCTACTCAACAACCTC	TTCTTTGATCGGCTGAAATC	4,20	187,20	57.951	57.887	50	40	184
D12_NODE_452783_length_268_cov_6_1	p5	(AATAA)3	15	265	J12_NODE_1810916_length_273_cov_7_1	p5	(AATAA)3	15	254	TGAAGAAGCCGGAGGTTTAT	ATTGCAGCAGCAAGTTTAGC	156,20	291,20	58.787	58.347	45	45	136
D12_NODE_1993297_length_202_cov_4_1	p5	(AAAAC)3	15	125	J12_NODE_1633876_length_250_cov_4_1	p5	(AAAAC)3	15	165	GGTGCATGAAAGTTGTTTGA	ACCCTCTTGTATCTGCTGTTGT	0,20	176,22	57.15	57.871	40	45.455	177
D12_NODE_1942484_length_634_cov_3_1	p2	(TA)7	14	233	J12_NODE_461642_length_203_cov_6_1	p2	(TA)7	14	170	TGCAGAAACAAGCATTTCAG	TGTTATGCATTTGGAGGGTT	13,20	277,20	57.635	57.944	40	40	265
D12_NODE_996708_length_394_cov_7_1	p5	(AAATA)4	20	309	J12_NODE_460115_length_481_cov_9_1	p5	(TTTAT)4	20	133	CGTAAATGGGGAATGCTATG	GGCAATTTTTCCCTTTTCCT	81,20	376,20	57.991	59.42	45	40	296
D12_NODE_932391_length_276_cov_6_1	p7	(AAGAGAC)4	28	193	J12_NODE_1828446_length_302_cov_6_1	p7	(AAGAGAC)4	28	211	TGGAAGAGGTAGAGCCCTTT	GCATAGCTCAAAATGGGAAA	14,20	257,20	58.002	57.844	50	40	244
D12_NODE_1044892_length_225_cov_7_1	p5	(AAAAT)3	15	164	J12_NODE_642931_length_517_cov_8_1	p5	(AAAAT)3	15	304	CACAGTGAATTACGCGAACA	GTGGTTAGTGGATGGAGTGG	37,20	220,20	58.344	57.84	45	55	184
D12_NODE_1487249_length_288_cov_6_1	p5	(AAAGA)3	15	118	J12_NODE_2603032_length_208_cov_4_1	p5	(AAAGA)3	15	32	ACAACTGAGCCACAACCAAT	TCACCTTTGTTGCTCTTTCC	76,20	260,20	58.058	57.923	45	45	185
D12_NODE_872433_length_218_cov_7_1	p3	(TTC)5	15	126	J12_NODE_503417_length_243_cov_4_1	p3	(TTC)5	15	100	CACGATTGCCTCTTCTTGTT	TCCCGTAGGAAAAGGGTAAC	86,20	188,20	57.951	58.046	45	50	103
D12_NODE_1962728_length_233_cov_5_1	p3	(AAT)5	15	98	J12_NODE_1944919_length_254_cov_7_1	p3	(AAT)5	15	137	AACCAAAACGTGACGACTTC	GCTTCCTGTTGTTTTCTCCA	50,20	227,20	57.7	57.923	45	45	178
D12_NODE_1949528_length_335_cov_12_1	p2	(TC)7	14	33	J12_NODE_2570880_length_337_cov_12_1	p2	(TC)8	16	36	TCCATCAATCATAACACCCC	AGGGAAGATGGTAGGACGAC	10,20	258,20	58.06	58.049	45	55	249
D12_NODE_1953497_length_256_cov_5_1	p5	(TTTTC)3	15	39	J12_NODE_545317_length_355_cov_5_1	p5	(AAAAG)3	15	304	GGATTTTCCTTTCGTTGACA	ATCCTTTGGGTGATTTGACA	3,20	180,20	57.641	57.835	40	40	178
D12_NODE_615584_length_451_cov_5_1	p5	(TCTGC)3	15	400	J12_NODE_2371021_length_272_cov_3_1	p5	(GCAGA)3	15	75	GATGTCAATGGGTATTGGGA	GCAGTTAGGGATGGCAATAA	185,20	449,20	58.06	57.725	45	45	265
D12_NODE_598300_length_430_cov_4_1	p5	(ATGAG)3	15	224	J12_NODE_928133_length_254_cov_7_1	p5	(ATGAG)3	15	56	ATTTCACCACTGCAACATCC	AAGGGTCCACTTGTTTGTCA	155,20	432,20	58.416	58.03	45	45	278
D12_NODE_19146_length_250_cov_11_1	p4	(GTAT)4	16	59	J12_NODE_1650237_length_177_cov_26_1	p4	(CATA)4	16	8	TCACCCTACTCAGAATCCCA	TCGAACCAAATTCAACCCTA	3,20	123,20	58.071	58.066	50	40	121
D12_NODE_1245601_length_202_cov_5_1	p5	(TAAAT)4	20	59	J12_NODE_153354_length_288_cov_13_1	p5	(TTAAT)4	20	215	TGGTACGTGGGCTAGCTAAA	TCGAACCCAATGATCAAGTT	1,20	195,20	58.464	57.991	50	40	195
D12_NODE_129824_length_304_cov_8_1	p7	(AAAAAGA)3	21	156	J12_NODE_684682_length_616_cov_6_1	p7	(AAAAAGA)3	21	261	CGAAGAAAACCGAAAGTCAA	GTGTTCAAGTCTCGGTGCAT	112,20	292,20	58	58.727	40	50	181
D12_NODE_1879054_length_307_cov_5_1	p2	(GT)8	16	149	J12_NODE_1748212_length_247_cov_6_1	p2	(GT)8	16	124	CGACGAGGAAGAAACAAGAA	CAAGCACAAACCTAACACCC	53,20	295,20	58.077	58.132	45	50	243
D12_NODE_1747081_length_262_cov_4_1	p5	(ATAAA)3	15	164	J12_NODE_1803936_length_187_cov_4_1	p5	(ATAAA)3	15	122	TCCTTGATCCACCTCGTAAA	CCGCCATCTTGATGTAGAAC	62,20	228,20	58.145	58.173	45	50	167
D12_NODE_515822_length_224_cov_6_1	p4	(ATTT)4	16	7	J12_NODE_2113142_length_286_cov_3_1	p4	(ATTT)4	16	69	GGGGAAAATAAGAAATCCTCTTCC	CCTCGGGATAAATGCTAAAAC	4,24	264,21	61.528	57.785	41.667	42.857	261
D12_NODE_1249924_length_172_cov_14_1	p3	(CAG)5	15	150	J12_NODE_773329_length_347_cov_17_1	p3	(GCT)5	15	205	ATAGGCCATTCTTTCCAACC	ATGTCCTTTGTGCTGGCTTA	90,20	201,20	57.992	58.379	45	45	112
D12_NODE_1710989_length_294_cov_7_1	p3	(TTC)5	15	225	J12_NODE_1764284_length_457_cov_9_1	p3	(AGA)5	15	224	TATCAAAGTTTGGAGGCCAT	CATATTTGTATGCACCGCAA	63,20	386,20	57.155	58.092	40	40	324
D12_NODE_1398776_length_271_cov_7_1	p5	(AAAAG)3	15	128	J12_NODE_2039682_length_248_cov_5_1	p5	(AAAAG)3	15	146	TAGACACCGTTGGAATCTGG	ATTAAGTTTTGCGCTGGTGT	37,20	165,20	58.569	57.452	50	40	129
D12_NODE_1445641_length_270_cov_6_1	p4	(AAAT)4	16	133	J12_NODE_1224892_length_450_cov_12_1	p4	(ATTT)4	16	288	AGCACTGAAGGAGAAATCCC	TCAATTTGAAGCCTTCTTCG	7,20	257,20	58.324	58.093	50	40	251
D12_NODE_141939_length_209_cov_17_1	p3	(ATC)5	15	1	J12_NODE_900466_length_184_cov_12_1	p3	(ATC)6	18	105	TCCTGCATTATTTACAGTCTCG	GATGAATTGGATGGAGACGA	2,22	169,20	57.108	58.433	40.909	45	168
D12_NODE_821788_length_189_cov_4_1	p2	(AT)8	16	115	J12_NODE_911155_length_300_cov_5_1	p2	(AT)8	16	132	AGGTTTTGGGGCCTTAATTT	CAGAAAATAAAGAACCCGGTC	62,20	252,21	58.864	57.736	40	42.857	191
D12_NODE_1477853_length_266_cov_9_1	p4	(ATTA)4	16	43	J12_NODE_2341873_length_330_cov_8_1	p4	(ATTA)4	16	111	ACGGGTAAAGGGTGTTACAA	GCTGCTTGGTCTTGGAAATA	11,20	120,20	57.008	57.971	45	45	110
D12_NODE_896311_length_265_cov_4_1	p5	(AATAA)3	15	139	J12_NODE_294304_length_292_cov_5_1	p5	(AATAA)3	15	218	CGTTATTGGTTGGGCAATAC	AGTCAAGTTGTTGGTGCCAT	40,20	251,20	57.899	58.058	45	45	212
D12_NODE_1834257_length_222_cov_3_1	p3	(GGT)5	15	50	J12_NODE_2186783_length_248_cov_4_1	p3	(GGT)5	15	30	TGAAGAGGGGATGAAGAAAA	CATGCTCCACCTTTAACCAC	10,20	187,20	57.304	58.076	40	50	178
D12_NODE_1831421_length_198_cov_4_1	p2	(AT)7	14	17	J12_NODE_1088001_length_180_cov_7_1	p2	(AT)7	14	47	TTTTTGGAGGCGTTTGTTAG	CATGCGATTTTGTGAAACAC	1,20	116,20	57.955	57.602	40	40	116
D12_NODE_1193696_length_229_cov_8_1	p2	(AG)7	14	103	J12_NODE_1371368_length_172_cov_14_1	p2	(AG)7	14	46	TGACCACATTTGTCACATCC	GGTTTCAGGGACAATGTCAG	44,20	210,20	57.679	57.971	45	50	167
D12_NODE_2611080_length_617_cov_3_1	p7	(TTTTAAA)3	21	572	J12_NODE_385717_length_182_cov_5_1	p7	(TTAAAAT)3	21	79	TGGGTGGTTACCCAATTTTT	TGAAAAGAGGGTCTACCTCAAG	494,20	625,22	59.04	57.61	40	45.455	132
D12_NODE_2071367_length_248_cov_4_1	p3	(TAT)6	18	137	J12_NODE_340721_length_231_cov_4_1	p3	(TAA)6	18	134	AACAGTGCTTAAGCTGGACG	TGCAAAATTGAGAGGGAAAG	2,20	203,20	58.187	57.945	50	40	202
D12_NODE_1340884_length_227_cov_3_1	p5	(GGATT)3	15	113	J12_NODE_219308_length_223_cov_6_1	p5	(GGATT)3	15	112	AGGAAAGCCAAAGTAGGACG	CGTGTGTACGTGGTCCAATA	86,20	185,20	58.461	57.897	50	50	100
D12_NODE_644095_length_219_cov_4_1	p5	(TTTTC)3	15	131	J12_NODE_2080972_length_204_cov_4_1	p5	(TTTTC)3	15	86	CGATTTCCATTCAACCTTTC	ATTGGGGCTGGTCTATAAGC	97,20	231,20	57.125	58.162	40	50	135
D12_NODE_1050294_length_193_cov_4_1	p6	(TTTATT)3	18	35	J12_NODE_2363854_length_297_cov_4_1	p6	(TTTATT)3	18	150	AAAACACTTACCCACCGTTGT	AAAATTTAGGGGGAAAACCC	64,21	193,20	58.407	58.236	42.857	40	130
D12_NODE_865529_length_334_cov_4_1	p5	(GGCCT)3	15	200	J12_NODE_2222410_length_257_cov_4_1	p5	(GGCCT)3	15	131	TCGTGTGGTTTACCAGTGTG	CGATTGTACAGAAAATGGGG	102,20	330,20	58.008	57.945	50	45	229
D12_NODE_665083_length_174_cov_6_1	p5	(GGCCC)4	20	122	J12_NODE_5127_length_227_cov_4_1	p5	(GCCCG)3	15	153	GGACAAAATTTTAGGCCCAT	TTAGCTCCCAACTAGAACGG	85,20	195,20	57.923	57.129	40	50	111
D12_NODE_1320740_length_254_cov_9_1	p5	(CGTGA)3	15	25	J12_NODE_1045999_length_221_cov_10_1	p5	(CGTGA)3	15	25	CGACGTCAAGTGGTTCGAC	ACAAGGTTGGTCATAGGCAA	3,19	209,20	60.302	58.076	57.895	45	207
D12_NODE_174351_length_266_cov_7_1	p6	(TATTTT)3	18	105	J12_NODE_1260222_length_229_cov_8_1	p6	(TATTTT)3	18	100	TCCATGGACTAGTTCTCGTGT	GTTTTAAAAGGAGAAGGCCG	40,21	186,20	57.242	58.001	47.619	45	147
D12_NODE_1668664_length_243_cov_6_1	p5	(AAAAT)3	15	148	J12_NODE_359055_length_281_cov_7_1	p5	(TAATT)3	15	148	GCAATGGTCCTACCAACAAT	TGAAATTCACCGAGGCTAAG	20,20	227,20	57.39	57.972	45	45	208
D12_NODE_264036_length_407_cov_4_1	p6	(TATATG)3	18	371	J12_NODE_1498807_length_250_cov_4_1	p6	(TATATG)3	18	156	GCAAATGACCCAAACTCATC	TAAGCCTGAAGAGTTGCCTG	266,20	424,20	57.99	58.256	45	50	159
D12_NODE_260607_length_383_cov_9_1	p5	(ATTTT)3	15	104	J12_NODE_472004_length_212_cov_12_1	p5	(ATTTT)3	15	43	TTGTTGGGACTTCTGCAAAT	TAAAATCACTAGGGCCCACA	52,20	359,20	58.201	58.093	40	45	308
D12_NODE_153047_length_501_cov_9_1	p5	(CTCCC)3	15	282	J12_NODE_1353671_length_190_cov_8_1	p5	(GGGGA)3	15	88	GATGGGATGAACCTTTGTTG	TGAGCTTGAAACAGTCAAAGC	81,20	451,21	57.835	58.296	45	42.857	371
D12_NODE_1684898_length_204_cov_4_1	p4	(AGAA)5	20	108	J12_NODE_462707_length_197_cov_6_1	p4	(AGAA)5	20	84	AAGAAGAAAGCACTAGAGGCAA	GCCTTTGAGATTTTTCACCA	40,22	169,20	57.602	57.793	40.909	40	130
D12_NODE_2333753_length_292_cov_10_1	p2	(AT)7	14	256	J12_NODE_616649_length_284_cov_8_1	p2	(AT)7	14	201	GGTTTAAGTGCTCTGAAGCGT	aTCGTTGCTTCTCGCTATTG	192,21	321,20	58.665	58.147	47.619	45	130
D12_NODE_189123_length_259_cov_6_1	p2	(TA)7	14	175	J12_NODE_1403775_length_275_cov_5_1	p2	(TA)7	14	175	TGCACTTAGTGTGTGAGAACG	CTCGGAAAAACTTGCACACT	140,21	257,20	57.55	58.008	47.619	45	118
D12_NODE_650976_length_224_cov_12_1	p3	(TCC)5	15	179	J12_NODE_1143290_length_196_cov_9_1	p3	(TCC)5	15	151	CTATTCACGCTACCACCACC	ATCAGCTGTTTGCATCAACG	149,20	251,20	58.104	59.871	55	45	103
D12_NODE_12981_length_223_cov_3_1	p3	(AGA)8	24	42	J12_NODE_1017970_length_227_cov_5_1	p3	(AGA)8	24	4	TGAAATGGGAAGAGAGAGGA	AGAAATGGACAACGAATGGA	18,20	245,20	57.36	57.991	45	40	228
D12_NODE_865019_length_336_cov_9_1	p4	(AAAT)4	16	336	J12_NODE_2171014_length_213_cov_5_1	p4	(TTAT)4	16	53	ACTAGACCCGAATATGGGATG	ATTATGCATACAAAGGGGCA	2,21	232,20	57.889	57.99	47.619	40	231
D12_NODE_2385680_length_318_cov_5_1	p5	(AAAAT)3	15	235	J12_NODE_2194753_length_298_cov_4_1	p5	(AAAAT)3	15	226	GTCTGTAGATGAGGCGAGGA	AAGCAGTCAAATTTCGCAAC	26,20	326,20	57.97	58.026	55	40	301
D12_NODE_1337144_length_233_cov_16_1	p5	(ACAAT)3	15	80	J12_NODE_558752_length_179_cov_7_1	p5	(ACAAT)3	15	123	TTTCCCTTCACTTTCCCAAT	CAGGTACGCTTTCCCTATCA	53,20	251,20	58.477	57.85	40	50	199
D12_NODE_2274136_length_234_cov_7_1	p5	(AGAAA)3	15	144	J12_NODE_373181_length_213_cov_7_1	p5	(AGAAA)3	15	175	TGAAAGAGGCAAAAAGAAGG	CTTCTAAATTGCTCCATCGG	72,20	206,20	57.221	57.459	40	45	135
D12_NODE_1486692_length_235_cov_15_1	p5	(CAAAA)3	15	57	J12_NODE_817170_length_359_cov_9_1	p5	(CAAAA)3	15	159	TCCATGAGTCGTCTAGGAGAA	AGATTTGAGACACGACGAGC	31,21	258,20	57.468	58.028	47.619	50	228
D12_NODE_993424_length_296_cov_4_1	c*	(TG)7(GTGTG)4*	29	205	J12_NODE_1408695_length_224_cov_4_1	c*	(TG)7(GTGTG)4*	29	149	TGGGAAGATACAGCGGTTAG	TAGCAATGAAACCTGCATGA	134,20	276,20	57.85	57.86	50	40	143
D12_NODE_631199_length_463_cov_12_1	p5	(AAATC)4	20	227	J12_NODE_182305_length_372_cov_15_1	p5	(AAATC)4	20	135	AACGGACAAAAGATAAGGGG	GAAGGTGCTGAGTTGGAAGA	29,20	466,20	58.046	58	45	50	438
D12_NODE_1475414_length_260_cov_7_1	p4	(AAAT)5	20	130	J12_NODE_1491693_length_396_cov_13_1	p4	(TATT)5	20	278	TGGAAATTCTATGCTGCCAC	TATTCCGCAATTGGATGAGT	43,20	175,20	58.723	58.038	45	40	133
D12_NODE_395517_length_475_cov_8_1	p5	(TCAGA)3	15	363	J12_NODE_308093_length_269_cov_7_1	p5	(TCTGA)3	15	113	TACTCGGGTGTTATACGGGA	ttgagacaggcttagggagtt	80,20	500,21	57.972	58.069	50	47.619	421
D12_NODE_430749_length_247_cov_7_1	p5	(AAATA)3	15	205	J12_NODE_230268_length_379_cov_9_1	p5	(AAATA)3	15	276	ACGACAATGATTCCCAAAAG	CTTGTGTTCGGTTCCTTACG	58,20	263,20	57.517	58.282	40	50	206
D12_NODE_1532558_length_200_cov_6_1	p5	(TTTAT)3	15	210	J12_NODE_897650_length_224_cov_6_1	p5	(TTATT)3	15	87	AACACAAGGGCTGAAATGAA	TTGGAGCTCTTTATGACTGTGA	13,20	253,22	58.201	57.635	40	40.909	241
D12_NODE_1400156_length_257_cov_3_1	p2	(TG)8	16	241	J12_NODE_209490_length_238_cov_5_1	p2	(TG)8	16	240	ACTTGCTTGGACTCGGTTTT	cCAACCCTCAACATCCTTTA	91,20	286,20	58.84	57.52	45	45	196
D12_NODE_362099_length_454_cov_16_1	p3	(GTG)5	15	405	J12_NODE_970379_length_458_cov_11_1	p3	(GTG)5	15	428	AGAAATTGGTTTTGGGTGGT	aCAACCACCATATCGACACC	370,20	483,20	58.266	58.129	40	50	114
D12_NODE_994288_length_300_cov_5_1	p5	(GACTT)4	20	138	J12_NODE_1902219_length_294_cov_5_1	p5	(GACTT)4	20	122	AATCCTATTCTCACTCCCCG	TGGTTGGGAATAGGGTGTTA	9,20	256,20	58.067	57.795	50	45	248
D12_NODE_1723322_length_281_cov_10_1	p3	(AAT)5	15	102	J12_NODE_470001_length_367_cov_8_1	p3	(AAT)5	15	164	GCACCATCCTTTCGTTTAGA	GGCTACTTGTTCGAGTTGGA	59,20	226,20	57.821	57.951	45	50	168
D12_NODE_746357_length_251_cov_4_1	p3	(TTA)6	18	1	J12_NODE_1374442_length_176_cov_6_1	p3	(ATT)6	18	92	CATGTCAAATCGGTTTCATGTC	TATTTAAGGGTGAGGGAGGG	57,22	195,20	60.235	57.994	40.909	50	139
D12_NODE_544683_length_224_cov_6_1	p2	(TA)10	20	33	J12_NODE_623590_length_961_cov_6_1	p2	(TA)10	20	338	CATCCATCAAGAATCACAAGG	TATTTGTTTTTCACGGTGGG	295,21	475,20	58.005	58.386	42.857	40	181
D12_NODE_1068282_length_254_cov_5_1	p6	(GTAGGA)3	18	260	J12_NODE_2161764_length_245_cov_4_1	p6	(GTAGGA)3	18	220	AGTCTCCTTTTTGCTCGGTT	cctaTTGCAATTAAAGCGTCC	90,20	272,21	58.055	58.775	45	42.857	183
D12_NODE_1586420_length_283_cov_4_1	p3	(TTG)5	15	144	J12_NODE_2040269_length_256_cov_7_1	p3	(TTG)5	15	141	CAAGTCAGGAGTTACCTCAATCA	AACTTAGCGACATTCAACGG	48,23	228,20	58.382	57.906	43.478	45	181
D12_NODE_2194629_length_598_cov_4_1	p2	(AT)7	14	166	J12_NODE_2347812_length_600_cov_3_1	p2	(TA)7	14	509	TCTTCATCTCTTACCGCTCG	TCTCACCTGATCTTCTTCGG	27,20	267,20	58.201	57.941	50	50	241
D12_NODE_1649719_length_213_cov_3_1	p6	(TGTATA)3	18	131	J12_NODE_2046686_length_231_cov_5_1	p6	(TGTATA)3	18	24	CCACTTGAGTTGGCTTGTAAA	CACAAAGACAACCTCAATCACA	47,21	191,22	57.948	58.675	42.857	40.909	145
D12_NODE_2334485_length_247_cov_6_1	p3	(ACT)6	18	201	J12_NODE_1972860_length_796_cov_3_1	p3	(ACT)6	18	154	GGCAAAGCTTAATAGGAGGG	GGCTTGTTTTAGTGTACAAACGAC	115,20	265,24	57.975	59.205	50	41.667	151
D12_NODE_1341272_length_335_cov_5_1	p3	(TTA)5	15	236	J12_NODE_1120552_length_266_cov_6_1	p3	(TTA)5	15	143	CCTTTTCCGATAAGTTGAACG	ACCATCCTCACCCTATAGCA	12,21	335,20	58.751	57.078	42.857	50	324
D12_NODE_94976_length_382_cov_5_1	p5	(ATATG)3	15	136	J12_NODE_1283907_length_279_cov_4_1	p5	(CATAT)3	15	135	TGCTTAAGCCAGTACCATTTG	TGTTTTATCGTGATCTGCCA	94,21	235,20	57.994	57.702	42.857	40	142
D12_NODE_534728_length_485_cov_7_1	p2	(AC)7	14	162	J12_NODE_327178_length_337_cov_8_1	p2	(AC)7	14	109	TGAACTACCAATGTCCAAAGG	TGGAAGACCTCTGCTCAAAT	112,21	317,20	57.593	57.451	42.857	45	206
D12_NODE_762349_length_342_cov_4_1	p5	(TTAAA)3	15	301	J12_NODE_1288858_length_361_cov_5_1	p5	(TTAAA)3	15	305	TCCTATGCTTTGGTTTGAGC	CGTGCATGTGCAATTTTAAG	112,20	386,20	57.971	57.875	45	40	275
D12_NODE_1043304_length_261_cov_8_1	c	(AAATTG)3(AAAATA)3	36	131	J12_NODE_2342496_length_236_cov_6_1	p6	(AAATTA)3	18	171	GGCCAAATTGACCCTCTTAT	GACCCCTCCAACATTTCCTA	94,20	236,20	57.992	58.836	45	50	143
D12_NODE_2358126_length_291_cov_4_1	p5	(ACATA)3	15	104	J12_NODE_566024_length_204_cov_9_1	p5	(ACATA)3	15	104	CATCAACCCTACTGCGAAAT	CTGTTATGCACACATCCAGAA	67,20	247,21	57.698	57.199	45	42.857	181
D12_NODE_381759_length_229_cov_6_1	p5	(TATTA)3	15	168	J12_NODE_1034744_length_267_cov_5_1	p5	(TATTA)3	15	77	TCGATCGTGGATATTGGATT	TCAGCGAGTAAAACCACAAA	0,20	293,20	57.829	57.008	40	40	294
D12_NODE_1733411_length_312_cov_7_1	p6	(TTTTCT)3	18	215	J12_NODE_2439697_length_911_cov_7_1	p6	(TTTTCT)3	18	404	CCAACCAAATAAGCAAATGG	ATGGCATCGTAAGCTTGAAT	20,20	326,20	58.018	57.332	40	40	307
D12_NODE_225830_length_340_cov_7_1	p5	(AAAAT)3	15	218	J12_NODE_2388285_length_275_cov_6_1	p5	(AAAAT)3	15	185	ACTGTGGCCTGTGATAAGGA	AAATTGCCAATGCTAACTGC	3,20	355,20	58.158	57.925	50	40	353
D12_NODE_491624_length_201_cov_7_1	p7	(TAAACCT)3	21	59	J12_NODE_2081085_length_200_cov_5_1	p7	(TAAACCT)3	21	65	ACCAATTGCATTCTCCAAAC	GGGTAGCTGCCAGTGAGATA	24,20	166,20	57.515	57.922	40	55	143
D12_NODE_422014_length_237_cov_5_1	p2	(TA)8	16	173	J12_NODE_1694369_length_248_cov_3_1	p2	(TA)8	16	160	AGCAAATCATTTCTCTCCCA	GACAAGAGCAATCACCTCCA	56,20	211,20	57.33	58.802	40	50	156
D12_NODE_1037848_length_399_cov_3_1	p5	(TTTTA)4	20	170	J12_NODE_1399789_length_346_cov_4_1	p5	(TTTTA)4	20	170	TACAAGTTTTTGGCACCGTT	CTCCTTGCCCATTATTTTGA	96,20	386,20	58.201	57.699	40	40	291
D12_NODE_1951897_length_324_cov_15_1	p2	(AT)7	14	63	J12_NODE_1223031_length_275_cov_7_1	p2	(AT)7	14	140	TCATAGAAATCACAATGCCG	GTGTTCCACCATTGGTAAGC	7,20	294,20	57.162	57.922	40	50	288
D12_NODE_1427526_length_255_cov_11_1	p5	(ATTTT)3	15	26	J12_NODE_539059_length_273_cov_7_1	p5	(ATTTT)3	15	67	GGCACAACTCGACCAGTAAG	TTGAAGAACCCAGGATTTTG	25,20	131,20	58.37	57.643	55	40	107
D12_NODE_216278_length_219_cov_19_1	p6	(TATTTT)3	18	73	J12_NODE_639075_length_343_cov_15_1	p6	(TATTTT)3	18	115	GCGATTCCGATAATCCTCA	GTGCGATAAGAATCCACAGC	1,19	190,20	58.607	58.326	47.368	50	190
D12_NODE_1988453_length_186_cov_7_1	p4	(GTAT)7	28	188	J12_NODE_321722_length_360_cov_7_1	p2	(TA)7	14	144	TGCAATCAACTTACAGGGCT	CACGTATGTGGGCTATGTGA	0,20	275,20	58.379	57.997	45	50	276
D12_NODE_2622499_length_553_cov_2_1	p5	(AATAA)3	15	160	J12_NODE_1604939_length_238_cov_4_1	p5	(AATAA)3	15	175	TCAGAGCAACATTTCCATCA	CGACCAACGCATCACTATTT	3,20	229,20	57.743	58.651	40	45	227
D12_NODE_844536_length_231_cov_7_1	p5	(ATTTT)3	15	71	J12_NODE_994245_length_308_cov_6_1	p5	(ATTTT)3	15	149	TTCAAGCTTCTCTCTCATCACA	ACTTCAATCGCCTTCAAATG	46,22	215,20	57.826	57.821	40.909	40	170
D12_NODE_2175358_length_317_cov_4_1	p5	(AAGAA)3	15	89	J12_NODE_1512224_length_228_cov_6_1	p5	(AAGAA)3	15	2	ATTACCTTAGCTTCGGCCTC	CAGAACAAGCTTCTTGCACA	10,20	257,20	57.606	57.766	50	45	248
D12_NODE_212014_length_183_cov_9_1	p5	(TTCTC)3	15	65	J12_NODE_508086_length_211_cov_12_1	p5	(TTCTC)3	15	93	TGAGAAGCTGCCTTTGTTTT	GCAGTAGCGGTAGTAGCAGG	34,20	190,20	57.757	57.84	40	60	157
D12_NODE_1577576_length_287_cov_6_1	c	(AAAGA)3cggacagcacaggcacaagaccgaccttcatctgcttttccannnnnnnnnnattttc(AAAGA)3cggat(AGCACA)3	111	109	J12_NODE_1845089_length_292_cov_4_1	c	(AAAGA)3cggat(AGCACA)3	38	37	CATCTGCATCATCAACCTCA	TGGAAAAGCAGATGAAGGTC	9,20	243,20	58.125	57.864	45	45	235
D12_NODE_154139_length_434_cov_13_1	p4	(ATGT)5	20	379	J12_NODE_1405441_length_236_cov_9_1	p4	(ACAT)4	16	1	CCTTGTTACACTCCATTGGG	cttctccactcaccaccatc	196,20	447,20	57.924	58.052	50	55	252
D12_NODE_1220720_length_224_cov_7_1	p5	(ATCTG)4	20	58	J12_NODE_1650818_length_242_cov_8_1	p5	(ATCTG)4	20	48	GGTGTGTAGCAGATGAGGGT	ACATCAACGGGCCTAAGTTT	21,20	243,20	57.576	58.579	55	45	223
D12_NODE_821663_length_309_cov_7_1	p5	(TGTAA)5	25	57	J12_NODE_1203383_length_233_cov_8_1	p5	(GTAAT)4	20	1	ATATCCACCGATCCTCCTTT	AAAACGTGGTTGCATTGTG	20,20	144,19	57.405	58.013	45	42.105	125
D12_NODE_2104987_length_353_cov_5_1	p5	(TGCTT)3	15	175	J12_NODE_3203_length_250_cov_6_1	p5	(TGCTT)3	15	149	TCCACCTGGTTAAATTGGAA	TTTCTATTGATCGGGACACG	128,20	352,20	57.917	58.572	40	45	225
D12_NODE_1030031_length_177_cov_8_1	p4	(ATAC)5	20	101	J12_NODE_1688721_length_350_cov_5_1	p4	(TATG)5	20	358	CCACTCATCACAGCAAAACA	TTTTGGAGATGGGTCTTGAA	55,20	178,20	58.246	58.117	45	40	124
D12_NODE_1601453_length_222_cov_8_1	p4	(TTTC)6	24	204	J12_NODE_912990_length_265_cov_10_1	p4	(TTTC)6	24	213	ACCTCCATCAACGACCTACA	GGATTAAAAAGCACCGAACA	74,20	278,20	58	57.754	50	40	205
D12_NODE_1627083_length_219_cov_3_1	p5	(TTTTA)3	15	213	J12_NODE_653050_length_350_cov_3_1	p5	(TTTTA)3	15	315	TGTGTTTAGCCCGTTGAGAT	TTTACGCCGGGTTCTATATG	265,20	373,20	58.228	57.69	45	45	109
D12_NODE_915762_length_260_cov_3_1	p5	(TTTTA)3	15	58	J12_NODE_942808_length_194_cov_6_1	p5	(TTTTA)3	15	39	GACAAGTTTTTGGCATCGTT	CGATGAATAATGGGATCGTC	12,20	283,20	57.727	57.829	40	45	272
D12_NODE_1544736_length_341_cov_4_1	p4	(ATCT)4	16	141	J12_NODE_1977256_length_435_cov_6_1	p4	(ATCT)4	16	261	CCAAACCAGTCATTTCCAAG	GTGAATTAGTGAAGTGCAAGAAGC	95,20	292,24	58.049	59.501	45	41.667	198
D12_NODE_1096155_length_283_cov_9_1	p5	(ATAAA)3	15	199	J12_NODE_468630_length_299_cov_6_1	p5	(ATAAA)3	15	221	TGCTCCCTCCTCTTTTCTTT	TCTGAGAGTTGAAGTCAACCAA	63,20	270,22	58.121	57.576	45	40.909	208
D12_NODE_1010806_length_183_cov_3_1	p5	(TTTTC)3	15	114	J12_NODE_642931_length_517_cov_8_1	p5	(AAAAT)3	15	304	TCAGGTAATTGGCTGTGGTT	CAGAGGTCAAACAGGGAAAA	6,20	207,20	58.076	57.77	45	45	202
D12_NODE_1461386_length_272_cov_6_1	p5	(AAGAA)3	15	203	J12_NODE_583042_length_234_cov_6_1	p5	(AAGAA)3	15	186	TCAACCGCTCTTTATCCATC	CAAAACTCCATTTCCTTCCA	35,20	244,20	57.763	57.643	45	40	210
D12_NODE_1025840_length_236_cov_17_1	p2	(CT)7	14	171	J12_NODE_108021_length_213_cov_18_1	p2	(CT)7	14	148	CAAGTCAGCCTCGAATTCAT	TGCTCTTGAAGGAGGAGGA	10,20	207,19	57.893	58.6	45	52.632	198
D12_NODE_1239713_length_244_cov_6_1	p4	(TTAT)4	16	109	J12_NODE_1331317_length_260_cov_5_1	p4	(TTAT)4	16	114	TGCCCAACGTATGATATGAG	AATGCTCGACGTGAAGAGAT	66,20	191,20	57.033	57.479	45	45	126
D12_NODE_147596_length_212_cov_5_1	p5	(TTTCT)5	25	128	J12_NODE_156831_length_336_cov_3_1	p5	(TTTCT)5	25	214	CTTGTCAATTCGTTTGAGGG	TCTCAATAAAAGGTCCGCAT	14,20	239,20	58.201	57.306	45	40	226
D12_NODE_534590_length_304_cov_7_1	p2	(AT)7	14	253	J12_NODE_1009240_length_269_cov_3_1	p2	(AT)11	22	278	ATCACGTTGCCATCAAGATT	TCCGTATCTCGCTTTGTACC	112,20	315,20	58.019	57.849	40	50	204
D12_NODE_842538_length_237_cov_9_1	p5	(TTATA)3	15	172	J12_NODE_474352_length_285_cov_7_1	p5	(TTATA)3	15	219	GCATTTTGCAGTGGAGATTT	TCCCATAGTGGGAGAGATCA	134,20	237,20	57.82	58.012	40	50	104
D12_NODE_2173514_length_226_cov_5_1	p3	(AAT)5	15	91	J12_NODE_2687827_length_363_cov_6_1	p2	(TA)9	18	92	TTTTGCAAATCACAGGGACT	TCCTCACCGAACGAGAACTA	49,20	250,20	58.201	58.442	40	50	202
D12_NODE_698403_length_372_cov_7_1	p2	(AT)9	18	91	J12_NODE_1356176_length_361_cov_5_1	p2	(AT)9	18	83	AACATTCAGGCTCTCCACAG	AATTGATGACCATCGCACTT	21,20	384,20	57.87	58.019	50	40	364
D12_NODE_1591206_length_271_cov_11_1	p2	(AT)7	14	96	J12_NODE_644024_length_418_cov_11_1	p2	(AT)8	16	98	TATATCCCAAACACCTCGGA	TGTTTCATTAACTCGTGACACC	47,20	249,22	57.888	57.663	45	40.909	203
D12_NODE_386127_length_251_cov_11_1	p5	(CTTTT)3	15	257	J12_NODE_1014387_length_378_cov_6_1	p5	(AAAAG)3	15	62	TTCGGCTACTCAACAACCTC	attttgctcggctaacattg	4,20	404,20	57.951	57.926	50	40	401
D12_NODE_1869776_length_194_cov_6_1	p5	(TCCCT)5	25	6	J12_NODE_2217439_length_185_cov_5_1	p5	(TCCCT)5	25	48	CCCAAAGTTTGCAGAAGAAG	CAAGTCGGCTACAAAGGAAA	12,20	148,20	57.608	58.027	45	45	137
D12_NODE_835543_length_414_cov_16_1	p3	(CCG)5	15	86	J12_NODE_905398_length_261_cov_14_1	p3	(CCG)5	15	73	GAAGAAGAGAAACCGAACCC	AAATGGCATACGGTTTACGA	16,20	282,20	57.826	58.044	50	40	267
D12_NODE_2082461_length_351_cov_9_1	p2	(AG)7	14	291	J12_NODE_1031074_length_322_cov_8_1	p2	(AG)7	14	216	CCGTTGGAGGGAGATTTATT	CGTGTTTGGCCTATCAAACT	187,20	341,20	57.993	57.757	45	45	155
D12_NODE_1476435_length_238_cov_4_1	p5	(CACTG)3	15	31	J12_NODE_894806_length_248_cov_3_1	p5	(CACTG)3	15	70	TGAGCCAAAATGACGAAGAT	GCAAAGAAAGGTTGAGTCCA	5,20	218,20	58.298	57.923	40	45	214
D12_NODE_610525_length_343_cov_5_1	p4	(ATTT)4	16	107	J12_NODE_1870853_length_272_cov_5_1	p4	(ATTT)4	16	122	TACGTTTCCTTCGCTTTCTG	CCGACTCTGACGAACAAACT	70,20	359,20	58.174	57.93	45	50	290
D12_NODE_1861539_length_198_cov_5_1	p5	(TTAAT)3	15	62	J12_NODE_287893_length_648_cov_1_1	p5	(GAAAA)3	15	94	GTCAGTTTTGGTGGGATTTG	GAAAGAATAGAGGTTTTCGGG	15,20	114,21	57.894	57.006	45	42.857	100
D12_NODE_1138720_length_170_cov_7_1	p5	(ATTGT)3	15	61	J12_NODE_1725401_length_280_cov_8_1	p5	(ATTGT)6	30	1	AGCTTTTGAATTGATGCAGG	CGAGCTGAGTAATGAGGAGTG	32,20	133,21	57.971	57.715	40	52.381	102
D12_NODE_147154_length_514_cov_1_1	p5	(AAGAA)3	15	126	J12_NODE_834205_length_449_cov_2_1	p5	(AAGAA)3	15	61	TTGTGCATAGAGACCCACCT	ACTTGCAGGGACTTTCCTTT	85,20	509,20	58.158	57.909	50	45	425
D12_NODE_1747847_length_269_cov_8_1	p2	(TA)7	14	104	J12_NODE_492177_length_428_cov_11_1	p2	(TA)7	14	101	TCCTCAGAATTTGCAACCAT	GTGTGTGTGTGTTTGGGGTA	2,20	290,20	58.145	57.674	40	50	289
D12_NODE_602066_length_230_cov_9_1	p5	(GAATT)3	15	74	J12_NODE_2465815_length_240_cov_3_1	p5	(AATTC)3	15	46	GGTCATATGCATTGAATTAGGG	CGGTTAAAACGCAAGGACTA	30,22	169,20	58.337	57.981	40.909	45	140
D12_NODE_1476114_length_179_cov_4_1	p5	(TCTCT)4	20	101	J12_NODE_1347074_length_384_cov_5_1	p5	(TCTCT)4	20	155	AAGTTTTGTGGATAAGGGGG	TACTTTCAGGCCTGCCTATG	40,20	350,20	57.904	57.999	45	50	311
D12_NODE_1940129_length_490_cov_5_1	p7	(GGCAGCT)3	21	20	J12_NODE_1314712_length_179_cov_6_1	p7	(GGCAGCT)3	21	55	AACACCAATCTTGGAACAGC	CTTGCGTGGCTCATCTCTAT	26,20	204,20	57.639	58.076	45	50	179
D12_NODE_1464162_length_215_cov_5_1	p6	(CTCTTT)3	18	89	J12_NODE_1933789_length_247_cov_5_1	p6	(CTCTTT)3	18	128	TAACATGGTGCATTGAGTGG	GCTTGGTAGCAAGTGAGAGC	51,20	182,20	57.968	57.853	45	55	132
D12_NODE_566693_length_251_cov_6_1	p6	(TTTTCG)3	18	143	J12_NODE_2474216_length_236_cov_3_1	p6	(AACGAA)3	18	135	GTGCTTCGTTTTCGTTGTTT	CCGCTATTGATAATGTCGCT	56,20	221,20	57.933	57.898	40	45	166
D12_NODE_2728421_length_3085_cov_3_1	p6	(AAAAAT)3	18	1245	J12_NODE_1204437_length_498_cov_4_1	p6	(AAAAAT)3	18	450	AACAATGCTTCACCAGCTTC	TCCTCAACCCACATTCAAGT	1020,20	1468,20	57.95	57.971	45	45	449
D12_NODE_1695511_length_304_cov_3_1	p2	(TA)8	16	165	J12_NODE_1757746_length_257_cov_4_1	p2	(TA)8	16	141	TCGAGTCGGAACGAATAAAA	CACAAGCTTTTGATTGGGAT	16,20	233,20	58.361	57.67	40	40	218
D12_NODE_1618621_length_633_cov_3_1	p5	(ATTTT)3	15	617	J12_NODE_2594546_length_1239_cov_2_1	p5	(AAAAT)3	15	903	CCCACGACTCAAAACAAACT	TACGAAAGGAAGAATTGGCA	580,20	1079,20	57.702	58.361	45	40	500
D12_NODE_1070634_length_247_cov_9_1	p5	(CAACA)3	15	55	J12_NODE_1135327_length_354_cov_14_1	p5	(CAACA)3	15	55	AATACAGCGAACCAAACGTG	TTTAAAGGATGGGATAGGGG	2,20	160,20	58.701	57.872	45	45	159
D12_NODE_1298123_length_287_cov_7_1	p2	(GA)8	16	172	J12_NODE_830366_length_389_cov_11_1	p2	(TC)8	16	231	GCCAAGCAAGACAAAACATT	AAGTGTTCAACAAAGGGCAG	48,20	297,20	57.877	57.856	40	45	250
D12_NODE_1366182_length_173_cov_3_1	p2	(AG)8	16	125	J12_NODE_269743_length_521_cov_2_1	p2	(AG)7	14	106	TTTTCAGAGAAGGGAAGGGT	ATTCATAAAAGCCCAAAGCC	68,20	179,20	57.827	58.2	45	40	112
D12_NODE_1526938_length_276_cov_4_1	p5	(ACACG)3	15	115	J12_NODE_1387468_length_215_cov_6_1	p5	(ACACG)3	15	132	GCGAAAGCGTGTTAAAGTGT	GAAGAAAGGGTTGATTGCCT	30,20	248,20	58.108	58.24	45	45	219
D12_NODE_400038_length_178_cov_4_1	c	(AAT)7ag(TTA)6	41	72	J12_NODE_1869824_length_185_cov_5_1	c	(AAT)7ag(TTA)6	41	75	CGAGCTACCTTGTCACTACCA	GGGGTGAGACGGTTTTTATT	16,21	175,20	58.05	57.903	52.381	45	160
D12_NODE_2101045_length_334_cov_7_1	p3	(TGA)5	15	102	J12_NODE_557810_length_194_cov_10_1	p3	(TGA)5	15	7	TCCCTATTGCTTGTTTGGAC	GGTGGAGTATAAGTTGGGCA	7,20	272,20	57.67	57.546	45	50	266
D12_NODE_2065420_length_240_cov_6_1	p5	(ATATA)4	20	175	J12_NODE_1227923_length_271_cov_6_1	p5	(ATATA)4	20	208	ACCCCTTTTATCGCTTTCAT	CTGCAGAGATAATATGTCCCATC	113,20	230,23	57.694	57.733	40	43.478	118
D12_NODE_2331838_length_268_cov_5_1	p3	(AAT)6	18	132	J12_NODE_1359634_length_225_cov_8_1	p3	(AAT)6	18	135	AAGAATCTGGTTGACCCTGTT	TGATTTACCCTTCAAACCCA	63,21	280,20	57.626	57.917	42.857	40	218
D12_NODE_1726248_length_313_cov_6_1	p5	(TATTT)3	15	142	J12_NODE_1341555_length_373_cov_14_1	p5	(ATAAA)3	15	266	TCTTTCATAATTTGGGCTGC	CTCGAATTCCGACTCTACGA	92,20	282,20	57.844	58.048	40	50	191
D12_NODE_1601366_length_217_cov_4_1	p5	(ATCAT)3	15	116	J12_NODE_1433061_length_177_cov_5_1	p5	(ATCAT)3	15	60	TGCCCTTTGTAAAACGAACT	TGGCATGTGATTTTGGTATG	6,20	175,20	57.426	57.831	40	40	170
D12_NODE_1618578_length_289_cov_4_1	p6	(TCCTTT)4	24	170	J12_NODE_1701662_length_221_cov_6_1	p6	(TCCTTT)4	24	70	CATGATTCGCCTCCATTTAC	GTGCAGCTAAAGTATGACACTGA	3,20	301,23	58.038	57.285	45	43.478	299
D12_NODE_2151102_length_208_cov_6_1	p6	(AAAATG)3	18	157	J12_NODE_1077001_length_243_cov_6_1	p6	(AAAATG)3	18	141	GCAACATTTGGTTTGCTTTC	TCCACAAAATATCGACACCA	76,20	210,20	58.268	57.381	40	40	135
D12_NODE_180556_length_427_cov_4_1	p2	(TA)7	14	282	J12_NODE_2055631_length_180_cov_4_1	p2	(AT)7	14	113	TGCATTTGGTAGGGTTTCAT	ttccatacatgcccaaactt	217,20	443,20	57.944	57.944	40	40	227
D12_NODE_1810939_length_284_cov_7_1	p5	(TTTTC)3	15	246	J12_NODE_126242_length_195_cov_11_1	p5	(TTTTC)3	15	189	ATTGTACCACCACCCAAAAA	GGTGTGAAGATCTAGTTTGGTGA	29,20	312,23	57.7	58.24	40	43.478	284
D12_NODE_1559022_length_286_cov_6_1	p5	(TTTTC)4	20	81	J12_NODE_1441428_length_331_cov_5_1	p5	(AAAGA)4	20	259	CCCGGTAGAGGTTTTTGTTT	AAAGTCTGGCATCTGGACAA	17,20	281,20	58.098	58.287	45	45	265
D12_NODE_1684268_length_235_cov_6_1	p5	(TTTTA)3	15	231	J12_NODE_700148_length_200_cov_9_1	p5	(TTTTA)3	15	115	GATCCCATTTTCCATTTTCC	GTGCCATTCGATTGCTTATT	58,20	168,20	58.148	57.723	40	40	111
D12_NODE_1667904_length_277_cov_5_1	p5	(AAAAT)3	15	212	J12_NODE_1396519_length_257_cov_6_1	p5	(AAAAT)3	15	195	AGGTCTGCTGTCAGCTTGTT	TCCCAGTGTTGTCTTTCCTC	66,20	275,20	57.67	57.679	50	50	210
D12_NODE_2619205_length_240_cov_5_1	p5	(GAAAA)3	15	119	J12_NODE_783524_length_196_cov_6_1	p5	(GAAAA)3	15	103	TAGAGAGGCCATATGGTGGA	CACACTAATCCTGACCGAGG	33,20	162,20	58.117	58.158	50	55	130
D12_NODE_1107863_length_298_cov_7_1	p3	(ATT)6	18	136	J12_NODE_1914018_length_324_cov_4_1	p3	(ATT)6	18	92	AACATCCAGAACAAGCCAAA	TGGCTGTGAGGCTATTTTTC	109,20	317,20	58.201	57.971	40	45	209
D12_NODE_1038942_length_215_cov_9_1	p8	(AAATAATT)3	24	86	J12_NODE_727662_length_179_cov_7_1	p8	(AAATAATT)3	24	35	CAATCAGTATTACGTGGCAACA	TGCTACAGGGCTAGGGAGTA	7,22	169,20	58.632	57.606	40.909	55	163
D12_NODE_1337870_length_223_cov_15_1	p8	(GCTGAAAT)3	24	56	J12_NODE_963702_length_341_cov_4_1	p8	(GCATTTCA)3	24	255	TGTTTCCCCTTTGTGAGTGT	GGTTGGTGACTAAGGGAATTG	174,20	359,21	58.03	58.423	45	47.619	186
D12_NODE_264404_length_305_cov_6_1	p5	(TTCCT)3	15	118	J12_NODE_1811344_length_294_cov_6_1	p5	(TTCCT)3	15	116	GCCATTCATAGGTTGCAAAT	GATCAAGAATGTGGATGGGA	56,20	170,20	57.574	58.274	40	45	115
D12_NODE_1398151_length_232_cov_4_1	p3	(AAG)5	15	89	J12_NODE_927442_length_306_cov_4_1	p3	(AAG)5	15	145	TGGTGACAAATGAGATTCCA	ACACGTTTTAATGGGAAGCA	12,20	239,20	57.41	58.147	40	40	228
D12_NODE_1125335_length_199_cov_6_1	p3	(TAA)5	15	90	J12_NODE_1841167_length_174_cov_5_1	p3	(TAA)5	15	88	TTTAGAGCAGGAAACATGGC	AGAAGCCGTGTTTGTCAAGA	25,20	170,20	57.971	58.497	45	45	146
D12_NODE_1527522_length_253_cov_6_1	p5	(TTTTA)3	15	181	J12_NODE_2230865_length_239_cov_5_1	p5	(TTTTA)3	15	180	AAAAATGGTGCCTGACCTCT	CATGGGAATCATTTTTGGAG	25,20	265,20	58.646	57.86	45	40	241
D12_NODE_84873_length_220_cov_5_1	p4	(TTTA)4	16	163	J12_NODE_1817038_length_206_cov_4_1	p4	(TTTA)4	16	146	CGAATCTGATTTGATTGGGT	TGAAAATGGCCTTCTCTTTG	85,20	207,20	57.456	57.945	40	40	123
D12_NODE_975453_length_309_cov_3_1	p4	(ATTT)4	16	174	J12_NODE_18234_length_236_cov_10_1	p4	(ATTT)4	16	102	TGTGGAATAACAATGGTCCC	TTAGGTGGTCCAAACCTGAG	2,20	240,20	58.117	57.644	45	50	239
D12_NODE_1409581_length_170_cov_9_1	p2	(AT)7	14	169	J12_NODE_1143787_length_365_cov_5_1	p2	(AT)7	14	319	GCGAGCACTATCGTCTCACT	CCCAGTATAACTATCGAACATCG	215,20	368,23	58.215	57.752	55	43.478	154
D12_NODE_882121_length_308_cov_7_1	p6	(TTGAGG)3	18	205	J12_NODE_1572484_length_351_cov_7_1	p6	(TTGAGG)3	18	231	TGGATCAGAAGCTGGAAAAG	TTAACTGCTCCAACCCAAAT	54,20	293,20	58.02	57.217	45	40	240
D12_NODE_796417_length_316_cov_3_1	p3	(CTC)6	18	141	J12_NODE_1933778_length_356_cov_4_1	p3	(CTC)6	18	123	TAAGTGAATGAGGGGGTGAA	CCGTCCAGTTGGTCAGTTAC	22,20	238,20	57.992	58.059	45	55	217
D12_NODE_2371974_length_202_cov_3_1	c	(AAT)5ggaaagcagtgggcgagaagcatgtgcgaggctgagctgagcctctg(ACTC)5	82	66	J12_NODE_110975_length_229_cov_4_1	p4	(ACTC)5	20	124	TCATATCCCAAACCACCATC	CCATTCAATCCACATGAAGG	2,20	189,20	58.06	58.77	45	45	188
D12_NODE_2283890_length_492_cov_2_1	p2	(AT)12	24	117	J12_NODE_1647209_length_282_cov_6_1	c	(AT)7acatacattatacatacatttatatctatatactctatttgaagggttgatcgagtacgtggttgattaaaagtaaaccatttgtgaatcaagtgttcttt(CCCTCA)3	133	117	TCCATAAGTGTGTTTTGCTGAC	CAAGAAAAGAGGTGTGGTGG	70,22	484,20	57.812	58.187	40.909	50	415
D12_NODE_1123842_length_285_cov_7_1	p3	(TCA)5	15	134	J12_NODE_2007553_length_279_cov_9_1	p3	(TCA)5	15	128	ATGACGGCGTTGATCACTAT	TAGATGACCGGAATCTGGAA	24,20	219,20	58.047	58.089	45	45	196
D12_NODE_2392808_length_216_cov_5_1	p3	(GAT)5	15	196	J12_NODE_137596_length_180_cov_7_1	p3	(GAT)5	15	196	TTTGGCGCATAGAGATTTTC	GGTCAAATCTTAGATGACCTATCC	80,20	238,24	57.99	57.284	40	41.667	159
D12_NODE_1191735_length_290_cov_7_1	p3	(TTA)6	18	41	J12_NODE_547402_length_240_cov_8_1	p3	(TTA)6	18	9	GTCATGTTTGGAACTTCAACCT	GCAACCCTTCTAACCCTTCT	8,22	179,20	58.082	57.404	40.909	50	172
D12_NODE_348233_length_311_cov_7_1	p6	(CATGTT)4	24	122	J12_NODE_661413_length_348_cov_8_1	p6	(CATGTT)4	24	161	CGTTGTCGCCAGTTTACTCT	TTCAACATCAGGGGAACAGT	65,20	183,20	58.036	57.971	50	45	119
D12_NODE_813535_length_234_cov_11_1	p3	(ATC)5	15	250	J12_NODE_900466_length_184_cov_12_1	p3	(ATC)6	18	105	TCCTGCATTATTTACAGTCTCG	GATGAATTGGATGGAGACGA	2,22	169,20	57.108	58.433	40.909	45	168
D12_NODE_338973_length_394_cov_9_1	p6	(TTTATT)3	18	183	J12_NODE_385853_length_205_cov_7_1	p6	(TAAAAA)3	18	215	CAATTCTGCTCCTCCTTTGA	GAGTTTTGCTCCCAAAAACA	84,20	232,20	58.02	57.85	45	40	149
D12_NODE_1029442_length_348_cov_8_1	p2	(TG)11	22	235	J12_NODE_271033_length_345_cov_10_1	p2	(TG)11	22	240	GGCAGCCTACTATTTCCCAT	TGAATGAGAGGGCCAATTTA	75,20	285,20	58.162	58.16	50	40	211
D12_NODE_808755_length_216_cov_10_1	p6	(TTTTAA)3	18	82	J12_NODE_2067884_length_202_cov_8_1	p6	(TTTTAA)3	18	64	CACAACAACCTACTCCATGCT	GTTGTTTGCGTGACAATTCA	8,21	194,20	57.744	58.158	47.619	40	187
D12_NODE_461120_length_287_cov_5_1	p4	(AAGA)5	20	230	J12_NODE_1003542_length_828_cov_5_1	p4	(TCTT)5	20	544	GAGCCACACCCATACAAAAG	CTCTGTGCCGATATTCCTGT	113,20	311,20	58.076	57.766	50	50	199
D12_NODE_1996479_length_267_cov_5_1	p5	(AAAGA)3	15	208	J12_NODE_1834744_length_226_cov_6_1	p5	(AAAGA)3	15	193	TCGGCTAGGCAATAAAAAGA	TTGCCAAGTTTTGGGAAGTA	36,20	261,20	57.69	58.267	40	40	226
D12_NODE_1296862_length_191_cov_11_1	p5	(GCATA)3	15	104	J12_NODE_777256_length_303_cov_8_1	p5	(TATGC)3	15	215	TGTTTGCCAATACCTTGGTC	TTGTCCTAAAACAGCGGAAG	25,20	190,20	58.476	58.027	45	45	166
D12_NODE_364370_length_300_cov_9_1	p5	(AAAGG)3	15	247	J12_NODE_1932242_length_225_cov_7_1	p5	(AAAGG)3	15	196	TTAAAACTGAGATCGCGAGG	CTGGAGTTCCTCCATATTGC	170,20	285,20	58.12	57.204	45	50	116
D12_NODE_1100998_length_308_cov_4_1	p6	(GCATTC)3	18	246	J12_NODE_935283_length_281_cov_3_1	p6	(GCATTC)3	18	258	CCTTGTTCCAGCTCCAGTAA	AAGAGGAAGCCGGTAAAAGA	140,20	314,20	57.952	58.072	50	45	175
D12_NODE_1839370_length_760_cov_3_1	p5	(TTATT)4	20	689	J12_NODE_1403595_length_234_cov_6_1	p5	(AATAA)4	20	17	GGAGTGAAAGTCTGTGGTGG	ggaaatcgcagagaaaagaa	601,20	789,20	58.113	57.155	55	40	189
D12_NODE_606671_length_381_cov_8_1	p7	(TGTGATG)3	21	250	J12_NODE_1683620_length_221_cov_7_1	p7	(CACATCA)3	21	144	AATCTCCAAAACATGCCATC	GATTCATGGTTTTCTCAGCC	226,20	340,20	57.453	57.17	40	45	115
D12_NODE_77538_length_333_cov_13_1	p3	(CAT)5	15	179	J12_NODE_255514_length_352_cov_12_1	p3	(CAT)5	15	183	TAAGCCAGCTGATCCTCATC	GCAATGTCCATAGATGTCCC	103,20	286,20	57.99	57.803	50	50	184
D12_NODE_1995699_length_206_cov_7_1	p3	(CAA)5	15	162	J12_NODE_1516529_length_180_cov_5_1	p3	(CAA)5	15	136	TGATTGCTTGTCAAATCCAG	GATGTTGTTTCTACCCCGAA	110,20	216,20	57.249	57.517	40	45	107
D12_NODE_422378_length_808_cov_3_1	p4	(AATT)4	16	738	J12_NODE_885767_length_455_cov_3_1	p4	(ATTA)4	16	165	TGACAGCTTTGGTGAATGAA	AACGTGGTCACGAGTCATTT	104,20	427,20	57.806	58.058	40	45	324
D12_NODE_1517149_length_420_cov_6_1	p5	(ATTTT)3	15	265	J12_NODE_896967_length_328_cov_4_1	p5	(ATTTT)3	15	76	AAGTTTCAGCTTTCCGCATA	AATAAGAGAAATGGGTCGCA	86,20	405,20	57.662	57.306	40	40	320
D12_NODE_1917516_length_269_cov_5_1	p5	(CTTTT)3	15	82	J12_NODE_1797486_length_204_cov_6_1	p5	(CTTTT)3	15	27	TCCATTACCATCCCTTCTCA	AGGTTAGGCTAATCGCCACT	15,20	260,20	57.933	57.982	45	50	246
D12_NODE_777574_length_381_cov_6_1	p5	(GACTC)3	15	299	J12_NODE_1809463_length_230_cov_4_1	p5	(GACTC)3	15	215	TCTTCACAATGTTCACCCCT	TCTGGTTTAAACTCTCACGACA	254,20	353,22	57.971	57.543	45	40.909	100
D12_NODE_984938_length_457_cov_4_1	p5	(ATTTT)3	15	29	J12_NODE_801358_length_466_cov_5_1	p5	(AAAAT)3	15	420	CCACATGTGTTCTCTGGACA	gcgatGAGGTTGGTACTTCTT	159,20	495,21	57.999	58.332	50	47.619	337
D12_NODE_1584873_length_180_cov_13_1	p3	(TTA)6	18	132	J12_NODE_633585_length_192_cov_16_1	p3	(AAT)6	18	103	GTCCCTCCTGCTCTACTCGT	TGGACAAGATTGGACACAAA	85,20	200,20	58.494	57.477	60	40	116
D12_NODE_410064_length_362_cov_12_1	p6	(AACTAT)3	18	164	J12_NODE_959088_length_363_cov_13_1	p6	(AACTAT)3	18	167	GGAGACAGCACAGCAAGAGT	ACCATTGCAAGCACTAAAGG	109,20	338,20	58.172	57.906	55	45	230
D12_NODE_1826560_length_438_cov_4_1	p4	(ATGT)5	20	325	J12_NODE_1319028_length_189_cov_4_1	p4	(ATGT)5	20	175	GGCAGTGACCTTTCTTTTGA	GCCGTTGCTATGAACAGATT	245,20	461,20	57.923	57.848	45	45	217
D12_NODE_1769146_length_274_cov_9_1	p6	(TATATT)3	18	103	J12_NODE_1186014_length_218_cov_9_1	p6	(TATATT)3	18	45	GGGGATATGTTGATGTTGGA	TGTTTGGTGGGATGTTCTCT	78,20	199,20	58.06	57.971	45	45	122
D12_NODE_1803063_length_200_cov_6_1	p5	(GAGAA)3	15	121	J12_NODE_83358_length_199_cov_5_1	p5	(GAGAA)3	15	149	GGTATTCGACCAAAGCTTGA	CCTCGAGTTCTCTTTGACCA	92,20	205,20	57.821	58.001	45	50	114
D12_NODE_2248179_length_183_cov_4_1	p6	(CAAAAT)3	18	40	J12_NODE_424881_length_182_cov_6_1	p6	(CAAAAT)3	18	58	CAAAATCACCTCCTCCAAAA	TTCCTCCGATTGACTTTCTG	4,20	199,20	57.643	57.865	40	45	196
D12_NODE_2110217_length_209_cov_9_1	p6	(TGCACC)3	18	132	J12_NODE_2067974_length_352_cov_9_1	p6	(TGCACC)3	18	160	TTTGTGGGGAGACCAAACTA	CAGGATCGAGAGAAGGTCAA	56,20	179,20	58.049	57.941	45	50	124
D12_NODE_2174081_length_352_cov_6_1	p6	(ATTTTT)3	18	27	J12_NODE_1414785_length_258_cov_7_1	p6	(ATTTTT)3	18	213	TTTCAGGGATGTTTGATTGC	TATTGAATTGGATGATGCCC	3,20	153,20	58.547	58.228	40	40	151
D12_NODE_1519376_length_226_cov_6_1	p2	(TC)11	22	121	J12_NODE_1205336_length_293_cov_5_1	p2	(AG)11	22	127	TTCTGGATTGTTTTCCTTGG	CTGGCAAAATATGAAGGGTG	20,20	217,20	57.643	58.093	40	45	198
D12_NODE_2097333_length_236_cov_8_1	p6	(AAAAAT)3	18	75	J12_NODE_1847008_length_653_cov_3_1	p6	(AAAAAT)3	18	133	CATCAGCTATTCCAAAGGCA	ACAAGGACGAAAATTCACCA	46,20	202,20	58.869	58.048	45	40	157
D12_NODE_1430955_length_174_cov_5_1	p5	(AAAAT)3	15	163	J12_NODE_137283_length_271_cov_4_1	p5	(AAAAT)3	15	148	CCCATCTGAATTAGTGACTCG	gatcAAGGTTGGATCGTAAATG	56,21	281,22	57.285	58.443	47.619	40.909	226
D12_NODE_1661198_length_309_cov_5_1	p5	(AAAAG)3	15	127	J12_NODE_726299_length_284_cov_6_1	p5	(AAAAG)3	15	102	TGAACAAACATCAAGGTAGGC	AAGAAAACAAGAGGATGGAGTG	4,21	245,22	57.742	57.463	42.857	40.909	242
D12_NODE_1469949_length_322_cov_4_1	p6	(TTCTTT)3	18	53	J12_NODE_1697124_length_233_cov_4_1	p6	(TTCTTT)3	18	3	GGAACATCTGTTCTTCTTCTTCC	CTTGATATGCAATCCTTTCACC	21,23	281,22	58.388	58.582	43.478	40.909	261
D12_NODE_1562402_length_398_cov_8_1	p6	(CATCTT)3	18	77	J12_NODE_2403952_length_283_cov_5_1	p6	(CATCTT)4	24	2	CATTCACCTCCACCTTCATC	ATGAGGCATCTTTGGGTACA	48,20	372,20	57.91	58.019	50	45	325
D12_NODE_1397627_length_173_cov_7_1	p3	(ACA)6	18	99	J12_NODE_928425_length_214_cov_8_1	p3	(ACA)6	18	142	GGCCCAAAACCTTTCTTTT	TTGGGTTTTTCGAAGATGAG	35,19	142,20	58.149	57.795	42.105	40	108
D12_NODE_686299_length_261_cov_7_1	p5	(AAATA)3	15	3	J12_NODE_1143024_length_231_cov_7_1	p6	(TTTATT)3	18	65	GCACCATTATCGGAGACTGT	TTCTGGGTCACTTGGGAATA	5,20	161,20	57.607	57.992	50	45	157
D12_NODE_2257309_length_188_cov_8_1	p5	(TTTTG)3	15	86	J12_NODE_1055011_length_330_cov_6_1	p5	(TTTTG)3	15	210	TGGCTACTGTATCGATTAGTTGAG	TGGATGAGCCAGTAGATTTGA	9,24	194,21	57.707	58.312	41.667	42.857	186
D12_NODE_1795055_length_190_cov_6_1	p2	(AT)9	18	191	J12_NODE_154774_length_208_cov_7_1	p2	(AT)9	18	194	GCCGGAGATTGTGAAAAATA	AAACCCATGTGTCAAAAACC	70,20	234,20	57.697	57.268	40	40	165
D12_NODE_1547311_length_196_cov_6_1	p5	(AAAAG)3	15	84	J12_NODE_61089_length_356_cov_6_1	p5	(ATAAA)4	20	150	TGACAGAAAGGTAGAGAGGGAA	GGTTGTTAATTTTTGCTCGG	11,22	217,20	58.056	57.314	45.455	40	207
D12_NODE_1757508_length_266_cov_5_1	p5	(AAACA)3	15	129	J12_NODE_420938_length_604_cov_4_1	p5	(AAACA)3	15	116	CACATGCATGGTAATCTAGCAA	TGAATGTTCAGATCAGCGAA	44,22	288,20	58.726	57.907	40.909	40	245
D12_NODE_1426357_length_482_cov_6_1	p5	(TTTTC)3	15	190	J12_NODE_358280_length_267_cov_4_1	p5	(AAAGA)3	15	194	AAAGTTAATCTTCCCCCGTG	AAGTGATATGCGAAGTTGGG	138,20	455,20	58.046	57.698	45	45	318
D12_NODE_665083_length_174_cov_6_1	p5	(GGCCC)4	20	122	J12_NODE_507244_length_189_cov_5_1	p5	(GGGCC)3	15	80	GCCTGGACAAAATTTCAAAC	GCATAGAGATGTTCATGGGC	50,20	162,20	57.184	58.116	40	50	113
D12_NODE_727733_length_324_cov_6_1	p2	(TC)8	16	157	J12_NODE_184539_length_181_cov_9_1	p2	(TC)8	16	17	GGCTATGTTGGGATTCACAG	TTTGTGGCTTTCAGGGATAG	33,20	218,20	58.019	57.823	50	45	186
D12_NODE_2115363_length_207_cov_9_1	p3	(ATG)5	15	160	J12_NODE_262616_length_359_cov_11_1	p3	(TCA)5	15	165	ATGCATGACTTTCTTCGTCC	TAATTCACTCGGTGCTGTCA	9,20	227,20	57.735	57.836	45	45	219
D12_NODE_65650_length_541_cov_59_1	p2	(TC)7	14	537	J12_NODE_697053_length_217_cov_17_1	p2	(AG)7	14	183	AGTCCACTCCTTTCTGCCTT	CTCGCTCGGCAATTTAGTAG	72,20	220,20	57.982	57.837	50	50	149
D12_NODE_1266662_length_228_cov_8_1	p4	(TGCT)4	16	124	J12_NODE_1570463_length_227_cov_7_1	p4	(TGCT)4	16	119	TGGAACGTCGTCAATTCTTT	TGAAGCAAGACGTAGCTGTG	4,20	174,20	58.201	57.796	40	50	171
D12_NODE_2163212_length_212_cov_4_1	p7	(CCGATTG)4	28	46	J12_NODE_1483687_length_199_cov_4_1	p7	(CCGATTG)4	28	33	GCATTAAACCATTGACAGCA	GCTTGCCCAACAAGTTTAGA	10,20	181,20	57.223	58.027	40	45	172
D12_NODE_1668664_length_243_cov_6_1	p5	(AAAAT)3	15	148	J12_NODE_2594546_length_1239_cov_2_1	p5	(AAAAT)3	15	903	GCAATGGTCCTACCAACAAT	TGAAATTCACCGAGGCTAAG	20,20	227,20	57.39	57.972	45	45	208
D12_NODE_1026620_length_232_cov_10_1	p5	(AAAAG)3	15	118	J12_NODE_1385538_length_243_cov_8_1	p5	(AAAAG)3	15	77	CCTGAAAATGGCTGGTTCTA	ATTGGCTTATCATGCTCTCG	59,20	191,20	57.823	57.943	45	45	133
D12_NODE_2202472_length_641_cov_4_1	p5	(ATTTT)7	35	486	J12_NODE_1691914_length_257_cov_13_1	p5	(ATTTT)5	25	259	CCCTATGTGTGTAAACGGGA	TCCTGATTTGGTGGTTAAGG	134,20	613,20	58.352	57.52	50	45	480
D12_NODE_1541909_length_278_cov_6_1	p5	(GCATA)3	15	82	J12_NODE_777256_length_303_cov_8_1	p5	(TATGC)3	15	215	CGACTCACCAATCCTACTGC	CCACCAAACATGTCTAGGGAA	36,20	157,21	58.315	59.838	55	47.619	122
D12_NODE_693440_length_179_cov_13_1	p6	(TTTATT)3	18	42	J12_NODE_223852_length_374_cov_17_1	p6	(AAAAAT)3	18	276	GCGCACAGATAATACCTTCAG	AACCAAGAACCTCAAAACCC	14,21	173,20	57.556	58.002	47.619	45	160
D12_NODE_802514_length_202_cov_7_1	p5	(AAACA)3	15	102	J12_NODE_517505_length_182_cov_6_1	p5	(AAACA)3	15	79	TTCATCCACCACATTTTCCT	GGTGATTAACGAGGCTGATG	53,20	223,20	57.835	58.173	40	50	171
D12_NODE_457836_length_173_cov_9_1	p6	(TCATTT)3	18	52	J12_NODE_1532742_length_173_cov_6_1	p6	(TCATTT)3	18	52	CGACGAAACTCCAAGAGAAA	TTAGAATCTCACTCGCCGAC	28,20	197,20	58.077	58.048	45	50	170
D12_NODE_1368542_length_172_cov_5_1	p3	(ATT)5	15	79	J12_NODE_2807449_length_181_cov_3_1	p3	(ATT)5	15	68	GGTTCTGTGTTTAAATCTCTTCCC	CCATTGAACCAACAGACTCA	50,24	177,20	59.445	57.038	41.667	45	128
D12_NODE_233051_length_215_cov_11_1	p5	(TATTT)3	15	138	J12_NODE_1201990_length_194_cov_6_1	p5	(TATTT)3	15	117	CCTCTTTGTTTTCGCTACCA	AAATCGTTTTCCTTGGGAAC	40,20	197,20	58.027	58.02	45	40	158
D12_NODE_1398494_length_196_cov_7_1	p4	(TTTG)4	16	103	J12_NODE_1028154_length_185_cov_5_1	p4	(TTTG)4	16	50	CTTGTTCTGGTTTGGCACTT	GAGTCTTTCTCTGCAAAGCG	23,20	167,20	57.856	57.98	45	50	145
D12_NODE_680320_length_231_cov_5_1	p2	(AC)7	14	228	J12_NODE_1902340_length_208_cov_4_1	p6	(TACACA)3	18	160	TACCATGGCAACTTGGTCTT	CAACGGCGTACTTAAAGGAA	31,20	210,20	58.076	57.981	45	45	180
D12_NODE_960925_length_244_cov_4_1	p5	(AAAAT)4	20	90	J12_NODE_1478849_length_588_cov_2_1	p5	(TTTAT)4	20	505	GAAAAGGGAAAGAAGGAACG	TGGTAAGGGAGTTGGTGTGT	42,20	252,20	57.904	57.901	45	50	211
D12_NODE_1407612_length_399_cov_7_1	p5	(AGATG)3	15	51	J12_NODE_379213_length_361_cov_8_1	p5	(AGATG)3	15	11	GCCAATAACTGAAGGAGCAG	GTAACTGGCCACAGGATCAC	12,20	151,20	57.575	57.999	50	55	140
D12_NODE_1505396_length_285_cov_4_1	p2	(TA)7	14	131	J12_NODE_2392043_length_198_cov_6_1	p2	(TA)7	14	18	TCCTTTCTCAAGTCTCACCG	TTCTCCTTTTGGTTGCTTTG	13,20	295,20	58.001	58	50	40	283
D12_NODE_1433265_length_270_cov_4_1	p5	(TGCTG)3	15	139	J12_NODE_1081124_length_180_cov_4_1	p5	(TGCTG)3	15	44	AAAGAATGTGGGGATTGGAT	GCTTGGTTATTGTGGTTTCG	25,20	218,20	58.16	58.147	40	45	194
D12_NODE_771978_length_298_cov_9_1	p3	(TTC)5	15	148	J12_NODE_50555_length_284_cov_10_1	p3	(TTC)5	15	163	TTCTCCACCTTCTCCTCCTT	TGATTTTGGCTTCAGTGGTT	123,20	230,20	57.898	58.201	50	40	108
D12_NODE_1220225_length_405_cov_6_1	p4	(TCTT)4	16	287	J12_NODE_718601_length_284_cov_5_1	p4	(TCTT)4	16	245	CTCCCTTTCCCTTGGTATGT	CAGATTCGTGAATGTAGGGG	149,20	352,20	57.975	58.02	50	50	204
D12_NODE_597399_length_328_cov_8_1	p3	(AAG)7	21	130	J12_NODE_2125448_length_197_cov_5_1	p3	(AAG)7	21	5	ATCATTCAGTTCCAAGGCAA	CTTAGTCCTCCATGCCAGAA	104,20	271,20	58.145	57.894	40	50	168
D12_NODE_1431864_length_202_cov_5_1	p5	(TATTT)3	15	8	J12_NODE_2026658_length_184_cov_5_1	p5	(TATTT)3	15	51	TTTGGGTTGCCATTACATTC	CAATAGCAAAAGAGCAGGGA	17,20	117,20	58.335	58.12	40	45	101
D12_NODE_580120_length_287_cov_12_1	p5	(TGATT)3	15	59	J12_NODE_955858_length_460_cov_16_1	p5	(AATCA)3	15	417	TGAATCATCTTGATCCGACA	CAAACGTCATTGCCACAATA	8,20	209,20	57.511	58.046	40	40	202
D12_NODE_1400946_length_206_cov_9_1	p5	(ATAAA)3	15	150	J12_NODE_1849759_length_263_cov_7_1	p5	(ATAAA)3	15	181	TTTGATTGGTGGGTCAATTC	GGGTATATCCAGATTGAATCCGTT	95,20	231,24	58.243	61.403	40	41.667	137
D12_NODE_1925061_length_841_cov_2_1	p4	(TTTC)4	16	126	J12_NODE_1042400_length_219_cov_4_1	p4	(TTTC)4	16	178	GGTTGTTTTCTTATCTCCTCCA	TATGGCAAGCACAGAGCATA	14,22	222,20	57.352	58.046	40.909	45	209
D12_NODE_1577436_length_201_cov_8_1	p5	(AAAAG)3	15	162	J12_NODE_2213542_length_277_cov_7_1	p5	(AAAGA)3	15	92	TAGCCAACGTCGACTCAGAT	CTTACCATGCAGAAACAAGTCA	63,20	203,22	58.47	57.961	50	40.909	141
D12_NODE_732472_length_244_cov_11_1	p6	(AAAACA)3	18	64	J12_NODE_2434150_length_224_cov_3_1	p4	(TTTA)4	16	159	TGTGTGTGTGTTTTTGAGGG	AGGGAGAAAAGAACGTGAGAA	117,20	240,21	57.978	58.042	45	42.857	124
D12_NODE_678167_length_204_cov_11_1	p2	(AT)7	14	114	J12_NODE_1219990_length_294_cov_7_1	p2	(AT)7	14	216	TGGAGCGACGTTAAAACTCT	AAATGCTCCAAAAGCAAGAC	37,20	264,20	57.635	57.092	45	40	228
D12_NODE_520852_length_398_cov_7_1	p2	(CT)9	18	121	J12_NODE_385358_length_342_cov_6_1	p2	(CT)9	18	83	CCTTTTGTTTTAGTCAACAGCAGC	GAAATCTGGAGAGTTGGGGT	87,24	267,20	61.462	58.021	41.667	50	181
D12_NODE_482446_length_227_cov_7_1	p6	(CTGAAG)3	18	163	J12_NODE_1050291_length_201_cov_4_1	p6	(CTGAAG)3	18	156	ATTGGATGGAGTTGACCAAA	CCACTAGCAGTAACCCTCCTC	115,20	221,21	57.835	57.95	40	57.143	107
D12_NODE_1774861_length_231_cov_4_1	p8	(AACCACTT)3	24	40	J12_NODE_742120_length_312_cov_4_1	p8	(AACCACTT)3	24	36	CCTCTAGGATAGGTAAGGAGCAC	GTAGTGGTGGAGCTGTCCAT	14,23	214,20	57.673	57.576	52.174	55	201
D12_NODE_1697922_length_267_cov_5_1	p5	(TTAAT)3	15	51	J12_NODE_937275_length_350_cov_5_1	p5	(TTAAT)3	15	119	CAATCGCAGCCTACACATAA	GGACTGCGACAATCCTTTTA	41,20	295,20	57.413	57.821	45	45	255
D12_NODE_2105726_length_281_cov_5_1	p4	(TTAT)5	20	58	J12_NODE_447858_length_220_cov_7_1	p4	(TTAT)5	20	55	TACAACTGGGGAAACCCATA	CTCTTAGGAATGGGGCAAAT	24,20	202,20	57.795	58.136	45	45	179
D12_NODE_1167081_length_457_cov_5_1	p4	(CATC)5	20	56	J12_NODE_415958_length_473_cov_6_1	p4	(CATC)5	20	76	GCCCATGCCAGACAATAAT	GGAGCTGGCTAGGATTAAGG	4,19	470,20	58.383	58.046	47.368	55	467
D12_NODE_1665192_length_1043_cov_4_1	p5	(TAAAA)3	15	640	J12_NODE_2155306_length_468_cov_9_1	p5	(TTTTA)3	15	421	GGAGGACCCACATGTCAAAT	TTAATAGGTTGGTTTGGGCA	597,20	902,20	59.636	58.018	50	40	306
D12_NODE_2045891_length_202_cov_5_1	p2	(TA)7	14	70	J12_NODE_1051253_length_198_cov_5_1	p2	(TA)7	14	76	TTTCCATTCCATTGGTCAAC	AATGGCGATAAACTCAGCAA	44,20	214,20	58.243	58.388	40	40	171
D12_NODE_1793625_length_841_cov_3_2	c	(TA)8cattattacacttgtaccatcttatcaccatatatacttgtcttaatttattttatttcataatgtaataatattaataataatatttaaatagaaaaccataataataataatttcatataatatataatctaagaaaaatctttaccgcctcacctaatgaaataggcataattgcctatttaatctcc(TTTAT)3	222	607	J12_NODE_1609529_length_549_cov_2_1	p5	(TTTTA)3	15	146	TTTCTTACACTTATGCCGCC	AGGGCCTCCGTCTTAGTAAA	87,20	498,20	57.926	57.957	45	50	412
D12_NODE_567453_length_420_cov_3_1	p3	(AAT)6	18	283	J12_NODE_2750994_length_533_cov_1_1	p3	(AAT)6	18	23	TGTGGACAACCATTTGTCTG	CAGAGCCAAGTCTGAGTAAGAAA	52,20	422,23	57.915	57.96	45	43.478	371
D12_NODE_1057658_length_587_cov_3_1	p7	(TTTCTTT)3	21	209	J12_NODE_1912123_length_258_cov_4_1	p7	(TTTCTTT)3	21	108	AACAAATATTGAAGCGGTGC	GACCAGACAATAGGCAAGGA	52,20	538,20	57.779	57.737	40	50	487
D12_NODE_2365624_length_258_cov_4_1	p3	(TAA)5	15	267	J12_NODE_1664662_length_172_cov_11_1	p3	(TAA)5	15	44	ACAATGATGGGCTGAAATTG	ACCTAGGCGGTTCGATACTT	19,20	159,20	58.423	57.839	40	50	141
D12_NODE_2028395_length_194_cov_3_1	p3	(AAG)5	15	63	J12_NODE_2395923_length_537_cov_2_1	p3	(AAG)5	15	1	TTTTAGAGTGTCACATCCCACA	TGGTGTTGATTCAATGGTCA	20,22	217,20	58.132	58.292	40.909	40	198
D12_NODE_391850_length_327_cov_11_1	p5	(AAAAG)3	15	190	J12_NODE_1343023_length_299_cov_10_1	p5	(AAAAG)3	15	165	TCAATCGAATGATCTCCACA	TTTGGGTTTTGGATCCCTAC	128,20	269,20	57.511	58.738	40	45	142
D12_NODE_142911_length_268_cov_9_1	p4	(ATTA)6	24	163	J12_NODE_916018_length_408_cov_10_1	p4	(ATTA)6	24	113	CAAAACCTTAAATTGGTCGG	AACTGAAAAAGAAACGGGCT	115,20	296,20	57.173	57.983	40	40	182
D12_NODE_1094222_length_372_cov_5_1	c	(TTATT)3acaat(ATTA)4	36	262	J12_NODE_1840485_length_225_cov_4_1	c	(TTATT)3acaat(ATTA)4	36	84	TTGGTGAAAGAGCACCAAAT	CAAGGGACCAATTTGTAAGG	57,20	361,20	58.201	57.071	40	45	305
D12_NODE_1984411_length_208_cov_6_1	p5	(AGAAA)3	15	3	J12_NODE_822417_length_275_cov_7_1	p5	(AGAAA)3	15	85	TGAGTGAGAGGGAAGACCAA	TCTCGTGCTCTCTTTTTGCT	4,20	188,20	58.349	57.98	50	45	185
D12_NODE_204795_length_253_cov_6_1	p2	(AT)9	18	266	J12_NODE_1966185_length_412_cov_6_1	p2	(AT)10	20	313	GCAAAAATAGTCCCGGAGTT	TGATTGCAACAACCTTCAGA	147,20	433,20	58.188	57.806	45	40	287
D12_NODE_2039572_length_253_cov_16_1	p5	(AAAAG)4	20	97	J12_NODE_1193756_length_241_cov_14_1	p5	(AAAAG)4	20	97	GCCAACCAAACCCTTTTAAC	CTGCATTACGTTGCTTGTTG	31,20	234,20	58.467	58.006	45	45	204
D12_NODE_1539023_length_234_cov_9_1	p3	(CAA)5	15	75	J12_NODE_1980629_length_193_cov_10_1	p3	(CAA)5	15	75	GCCTCTGTTTATTACGTGGG	GAAGCTGAATTTTGCTGGAA	42,20	251,20	57.246	58.093	50	40	210
D12_NODE_1349977_length_222_cov_6_1	p2	(AG)8	16	236	J12_NODE_440464_length_354_cov_7_1	p2	(AG)10	20	280	AGAGTAATGCTGCCAACAGG	AGAAATTGCTCACAGCCAAG	65,20	370,20	57.98	58.104	50	45	306
D12_NODE_1120858_length_622_cov_5_1	p6	(TTCAAA)3	18	430	J12_NODE_1481735_length_244_cov_5_1	p6	(TTTGAA)3	18	37	TAATTGCCTGTGGTGGAGTT	atggctaagaagGACTGCCT	261,20	641,20	58.076	58.028	45	50	381
D12_NODE_1695981_length_410_cov_8_1	p3	(CAA)5	15	253	J12_NODE_1436020_length_311_cov_4_1	p3	(GTT)5	15	230	CCTTGCATGCCACATACATA	tgaggattaagAGAGTGGCG	90,20	405,20	58.017	58.048	45	50	316
D12_NODE_1503129_length_384_cov_6_1	p5	(AAATT)3	15	268	J12_NODE_675032_length_310_cov_4_1	p5	(AAATT)3	15	259	CCCTAAACTCAGGACAAGCA	agctAGCCCATGTACCAATTT	106,20	407,21	57.952	57.787	50	42.857	302
D12_NODE_1436988_length_257_cov_4_1	p2	(TA)7	14	202	J12_NODE_427758_length_195_cov_7_1	p2	(TA)7	14	194	ACTCATGACACCAACTCAACC	GAGTTGATATCCAGTCAACTCGT	172,21	271,23	57.461	57.354	47.619	43.478	100
D12_NODE_960925_length_244_cov_4_1	p5	(AAAAT)4	20	90	J12_NODE_237961_length_251_cov_4_1	p5	(TTTTA)3	15	261	GAAAAGGGAAAGAAGGAACG	TGGTAAGGGAGTTGGTGTGT	42,20	252,20	57.904	57.901	45	50	211
D12_NODE_494575_length_271_cov_17_1	p5	(TTTAT)3	15	200	J12_NODE_1768515_length_191_cov_16_1	p5	(AATAA)3	15	60	TCTTTCCCCACAAACACCTA	gttttcgtgaggaacgtgg	175,20	298,19	58.049	59.124	45	52.632	124
D12_NODE_798044_length_246_cov_9_1	p5	(ATTTT)3	15	110	J12_NODE_915322_length_233_cov_9_1	p5	(ATTTT)3	15	94	CTTCACAATCCAGAGCCATC	ATGGTGCGTTTCAACGTATT	14,20	251,20	58.23	58.026	50	40	238
D12_NODE_1645410_length_200_cov_8_1	p5	(ATAAA)3	15	125	J12_NODE_2191658_length_177_cov_8_1	p5	(ATAAA)3	15	106	ACATACGTGAAGCAAACGGT	GAGATGATTGGATTGTTGGG	19,20	164,20	58.16	57.775	45	45	146
D12_NODE_2341371_length_192_cov_6_1	p3	(ATT)6	18	40	J12_NODE_177947_length_260_cov_9_1	p3	(ATT)6	18	66	CAGTGGCTTAATTAGATGGGAT	GAGTGGAGCTCGAAAAAGAA	6,22	132,20	57.299	57.268	40.909	45	127
D12_NODE_334470_length_382_cov_7_1	p6	(TTATTT)3	18	153	J12_NODE_2218826_length_256_cov_5_1	p6	(ATAAAA)3	18	239	TAAGGCTGAGAAGGGGAGTT	TATCCCGTTCATATTTCCGA	62,20	268,20	58.002	57.909	50	40	207
D12_NODE_406702_length_286_cov_10_1	p5	(TTATC)3	15	127	J12_NODE_1545660_length_325_cov_6_1	p5	(TTATC)3	15	166	GATGGATGCTTTGCAATCTT	GCAATGATTATTGGAGGTGG	22,20	260,20	57.761	57.887	40	45	239
D12_NODE_1164173_length_270_cov_8_1	p3	(TTC)5	15	48	J12_NODE_470095_length_230_cov_8_1	p3	(TTC)5	15	9	TGGTTTGAGTTACCATCCTCA	GAACAAAACAGCAGGGCTTA	5,21	164,20	58.062	58.027	42.857	45	160
D12_NODE_653866_length_178_cov_8_1	p5	(AAAGA)3	15	109	J12_NODE_54224_length_260_cov_5_1	p5	(AAAGA)3	15	159	AGGAACGCAGTTCACTCAAA	CCCACAATTCACAAGGTATTTC	50,20	287,22	58.497	58.353	45	40.909	238
D12_NODE_1727799_length_215_cov_6_1	p5	(CATAA)4	20	62	J12_NODE_810943_length_224_cov_5_1	p5	(CATAA)4	20	36	AGCCTAGTGTGGGTCAACAT	AAGCTTGCATCTACATCGCT	5,20	145,20	57.095	57.753	50	45	141
D12_NODE_1914717_length_224_cov_4_1	p5	(AGAAG)5	25	57	J12_NODE_2396784_length_178_cov_5_1	p5	(AGAAG)5	25	57	CGACCTAGAAAACTGAAGGAAA	GTAAGGGGTGGGTGGTTATC	5,22	144,20	57.691	58.094	40.909	55	140
D12_NODE_1614935_length_378_cov_4_1	p5	(TCATA)3	15	187	J12_NODE_2236206_length_220_cov_3_1	p5	(ATGAT)3	15	165	TCTGCCATATTGGAGGCTAC	TTTCATGTTAAGCCACCACC	128,20	241,20	57.791	58.476	50	45	114
D12_NODE_1154145_length_216_cov_9_1	p4	(ATGT)4	16	31	J12_NODE_973601_length_513_cov_12_1	p4	(ACAT)4	16	309	TCTCGATGTCTCTACCAGCC	GGCCAACTCCATTTCCTAAT	153,20	435,20	57.97	57.992	55	45	283
D12_NODE_15362_length_298_cov_7_1	p4	(TTCT)4	16	200	J12_NODE_929527_length_243_cov_4_1	p5	(TTCTT)3	15	231	GCCACGTGTAGGGTTATTGT	TTGGTTCTTCTTTGACGAGG	133,20	275,20	57.481	57.924	50	45	143
D12_NODE_1614786_length_680_cov_7_1	p5	(TTTAT)3	15	408	J12_NODE_350609_length_401_cov_7_1	p5	(TTTAT)3	15	135	TTGGTTCAAATCCCGATCTA	CTGTGCAGGGAAGAATTTGT	379,20	596,20	58.011	57.797	40	45	218
D12_NODE_1743480_length_253_cov_5_1	p6	(TTTATT)3	18	161	J12_NODE_2285104_length_302_cov_5_1	p6	(AATAAA)3	18	165	TTCAAAGATGGAGAGTGGCT	ACCCTTTTTAGGAGAGTGGC	53,20	259,20	57.451	57.404	45	50	207
D12_NODE_1184864_length_194_cov_3_1	p5	(AAGAA)3	15	120	J12_NODE_1081927_length_187_cov_7_1	p5	(AAGAA)3	15	109	TGGCAACAAGTGAAACAAGA	gTCCACCCCCTTACTCTCAC	92,20	223,20	57.867	58.44	40	60	132
D12_NODE_1674203_length_299_cov_6_1	p3	(AGC)5	15	92	J12_NODE_389886_length_233_cov_6_1	p3	(AGC)5	15	20	TTCTCTCCCAATTCCGATG	CGAGTTTCGCTCCTCTAACA	39,19	142,20	58.575	58.256	47.368	50	104
D12_NODE_1988700_length_239_cov_5_1	p5	(CATTG)3	15	172	J12_NODE_2115555_length_193_cov_5_1	p5	(CATTG)3	15	143	TGATTGTCGACCTAGATCCC	CAACCACCTTAATACATCTCATCG	54,20	244,24	57.517	59.793	50	41.667	191
D12_NODE_2678610_length_270_cov_4_1	p5	(TTATT)3	15	281	J12_NODE_292343_length_429_cov_5_1	p5	(AATAA)3	15	138	TCACACCCTGAAATCCAAGT	CCCTCCTATTTCCTCCATTG	46,20	265,20	57.971	58.451	45	50	220
D12_NODE_301984_length_686_cov_13_1	p6	(TTTTCA)3	18	204	J12_NODE_738231_length_465_cov_17_1	p6	(TTTTCA)3	18	250	TGTGGTTTTCATGCTGCTTA	GCACAAAACAGGTAGCGAAT	140,20	370,20	57.919	57.905	40	45	231
D12_NODE_1511356_length_253_cov_4_1	p4	(TGTC)4	16	84	J12_NODE_2497877_length_409_cov_6_1	p4	(TGTC)4	16	123	TTGCAGCTGAGAAGATTATGG	AAAAGGTCAGCTCTTTTCCC	16,21	214,20	58.134	57.523	42.857	45	199
D12_NODE_200092_length_243_cov_4_1	p5	(GAAAA)3	15	152	J12_NODE_1226991_length_386_cov_5_1	p5	(AAAAT)3	15	376	CCCCTCACAATTGTCTTCAC	CACCAAGTAGGTTGTTGCCT	98,20	255,20	57.971	57.731	50	50	158
D12_NODE_1928616_length_246_cov_5_1	p5	(AAAAG)3	15	128	J12_NODE_1682039_length_589_cov_1_1	p6	(TTTTTC)3	18	78	CAAACGAAACAGAAGGGAAA	ACATGGGTCGGGTAGTTTTT	100,20	261,20	57.852	58.293	40	45	162
D12_NODE_2715345_length_660_cov_4_1	p5	(AAAAT)3	15	447	J12_NODE_125019_length_353_cov_6_1	p5	(ATTTT)3	15	201	GCAGAGGAGAAAAGGGAAAC	ATGGGAGGTCTTGTGTTTGA	380,20	606,20	57.974	57.971	50	45	227
D12_NODE_819253_length_266_cov_6_1	p2	(TG)9	18	252	J12_NODE_2710175_length_501_cov_1_1	c	(TG)8tttgttgatgagtcagnnnnnnnnnnnnnnnnnnnnnnnnnnnnnnnnnnnnnnnnnnnnnnnnnnnnnnnnnnnnnnnnnnnnnnnnnnnnnnnnnnnnnnnnnnnnnnnnnnnnnnnnnnnnnnnnnnnnnnnnnnnnnnnnnnnnnnnnnnnnnnnnnnnnnnnnnnnnnnnnnnnnnnnnnnnnnnnnnnnnnnnnnnnnnnnnnnnnnnnnnnnnnnnnnnnnnnnnnnnnnnnnnnnnnnnnnnnnnnnnnnnnnnnnnnnnnnnnnnnnnnnnnnnnnnnnnnnnnnnnnnnnnnnnnnnnnnnnnnnnnnnnnnnnnnnnnnnnnnnnnnnnnnnnnnnnnnnnnatcttgaagcatgatgataaggaagcattatatcctgacat…	449	83	GGAGGAACGTAAGAGAGGGA	aTTCTTCAATTCCATGCTGC	186,20	295,20	58.323	57.761	55	40	110
D12_NODE_740964_length_406_cov_5_1	p4	(CCCT)7	28	261	J12_NODE_2453344_length_647_cov_4_1	p4	(CCCT)7	28	557	CTGTCGCTTTGGAGTGATCT	AGGTGCTGCCATTAAACTTG	224,20	332,20	58.029	57.906	50	45	109
D12_NODE_1963793_length_264_cov_6_1	p6	(ATGAAT)4	24	57	J12_NODE_522284_length_321_cov_5_1	p6	(ATGAAT)4	24	43	GAGATCAAACCAGAATCACCA	GGAGCTACAGCCACTTGGTA	4,21	115,20	57.564	57.98	42.857	55	112
D12_NODE_1291672_length_175_cov_6_1	p3	(CAA)5	15	47	J12_NODE_1417385_length_170_cov_6_1	p3	(TTG)5	15	124	CAAAAACAGCAGCAACAACA	GGCATCTATGTTTGAAGGGA	19,20	159,20	58.527	57.61	40	45	141
D12_NODE_946733_length_334_cov_5_1	p5	(TTAAA)3	15	200	J12_NODE_1105114_length_240_cov_7_1	p5	(TTAAA)3	15	143	CTCCACCAATCGAGACATTC	TCCTATAGGTCTGATCTTCGACA	16,20	281,23	58.071	57.969	50	43.478	266
D12_NODE_686408_length_342_cov_9_1	p5	(ATGCG)3	15	139	J12_NODE_1233078_length_348_cov_7_1	p5	(ATGCG)3	15	145	AGCCTATTAAGGCAGCCAAT	TAAGGTTGCTGAAAACCTGG	18,20	357,20	58	57.879	45	45	340
D12_NODE_101976_length_203_cov_9_1	p2	(GA)7	14	146	J12_NODE_709958_length_200_cov_9_1	p2	(GA)7	14	132	TATGCCTTGACAAAGTTCGG	CTTTCTTCTTCCTTGCTCCC	103,20	211,20	58.771	58.121	45	50	109
D12_NODE_2291705_length_172_cov_4_1	p5	(ATAAA)3	15	102	J12_NODE_1311085_length_214_cov_8_1	p5	(ATAAA)3	15	29	GGTTCCAATGAATTGCCTCT	GTGGACATCAAGTTTTTGGC	7,20	191,20	58.984	58.048	45	45	185
D12_NODE_59327_length_268_cov_8_1	p5	(AATAT)3	15	205	J12_NODE_535893_length_305_cov_6_1	p5	(AATAT)3	15	242	AATTGGTGGTGGCTGTTAGA	GCGTTGAGCTTTCTGTTAGC	146,20	260,20	58.076	57.932	45	50	115
D12_NODE_1663438_length_478_cov_4_1	p5	(ATAAA)4	20	150	J12_NODE_1836558_length_715_cov_2_1	p5	(ATAAA)4	20	527	TGATCAGCCAAAGTCTCTACG	ACAACCATGGTGGAAAAAGA	118,21	237,20	58.118	57.894	47.619	40	120
D12_NODE_1095292_length_181_cov_3_1	p5	(GATTT)4	20	160	J12_NODE_279027_length_291_cov_7_1	p5	(GATTT)4	20	156	TTGACGCATGAGAACTAGCC	TATGGTTGAGTTCCCCAAAA	13,20	279,20	59.028	57.917	50	40	267
D12_NODE_639170_length_416_cov_8_1	p6	(AAAGTT)3	18	211	J12_NODE_451193_length_240_cov_7_1	p6	(AAAGTT)3	18	228	GGGCTTGTTGGTTAGAGGTT	GGGGTGACTCGTACCTCTTT	2,20	349,20	58.174	58.105	50	55	348
D12_NODE_1713069_length_172_cov_5_1	p5	(GAAAA)3	15	10	J12_NODE_1150592_length_246_cov_5_1	p5	(GAAAA)3	15	121	TGGTGTTGGAACAATCTTCA	GCCCGTTGTCTATAAAAGCA	50,20	216,20	57.477	57.926	40	45	167
D12_NODE_1590758_length_258_cov_5_1	p5	(AAAAG)3	15	202	J12_NODE_747821_length_292_cov_4_1	p5	(CTTTT)3	15	53	ATACCTTCGTTGTTGGGGTT	GCCAACAACATAAGTGAATCG	109,20	245,21	58.293	58.161	45	42.857	137
D12_NODE_1878338_length_268_cov_5_1	p5	(ATTAA)3	15	194	J12_NODE_2179774_length_263_cov_6_1	p5	(ATTAA)3	15	194	TTAGACGAAGGAGCAAATCC	GACATAGTCGTTTTGGCCC	98,20	275,19	57.032	58.005	45	52.632	178
D12_NODE_1383001_length_252_cov_9_1	p5	(GAACA)3	15	62	J12_NODE_1130642_length_254_cov_5_1	p5	(GAACA)3	15	64	ACCTTTTTCAGAGGACCAGG	ATGACTTGCCCAAGTAGACG	13,20	264,20	58.228	57.826	50	50	252
D12_NODE_2561665_length_243_cov_5_1	p5	(AGAAA)3	15	192	J12_NODE_1701391_length_220_cov_8_1	p5	(AGAAA)3	15	192	AGGATGAAAGAAGCAAGAAGG	TTTGTTGCAGAGAGGATAACTG	119,21	232,22	57.683	57.187	42.857	40.909	114
D12_NODE_2396964_length_361_cov_8_1	p5	(GGGTA)3	15	22	J12_NODE_287708_length_496_cov_12_1	p5	(GGGTA)3	15	38	AACCTGTTGCGTTTAACTGG	TATGCCGAAGTAAGCCTTTG	2,20	342,20	57.814	58.071	45	45	341
D12_NODE_1408401_length_231_cov_7_1	p7	(CATTTAA)3	21	89	J12_NODE_337382_length_189_cov_4_1	p7	(CATTTAA)3	21	88	GTCAAGTCAAACCATTAGCACA	GGCATGTTGGTTAGCTGATT	37,22	136,20	57.812	57.696	40.909	45	100
D12_NODE_833926_length_186_cov_5_1	p6	(ATTTTG)3	18	120	J12_NODE_839263_length_247_cov_5_1	p6	(ATTTTG)3	18	135	ATCCACGCATATGCCCTATT	CAAGTTGTTTGCTGGCTAATG	91,20	208,21	59.281	58.502	45	42.857	118
D12_NODE_1028694_length_308_cov_8_1	p2	(AT)8	16	188	J12_NODE_738406_length_311_cov_11_1	p2	(AT)8	16	181	ATGGATAAAGCAAAAGCGTG	CACAGATCGGGATGTACTGA	8,20	318,20	57.926	57	40	50	311
D12_NODE_1813812_length_262_cov_4_1	p3	(ACA)6	18	109	J12_NODE_1062474_length_673_cov_2_1	p3	(ACA)9	27	648	CAGATATCATAGACTTGGAAAGGC	AACGAGAAAGCCACAACATC	27,24	264,20	58.377	57.795	41.667	45	238
D12_NODE_1147812_length_328_cov_6_1	p2	(AG)7	14	271	J12_NODE_1361771_length_389_cov_7_1	p2	(CT)7	14	130	CGCAGTTGCTAAAACAATCA	CTGTAAAGAAGGGTGAAGCG	122,20	354,20	57.599	57.637	40	50	233
D12_NODE_1482636_length_281_cov_7_1	p7	(AAAAGAA)3	21	192	J12_NODE_1915718_length_245_cov_9_1	p7	(AAAAGAA)3	21	155	TTGATCATTCATGTGGTTCG	ATCGGCTGGGAATAGAAGAT	82,20	242,20	57.876	57.701	40	45	161
D12_NODE_335927_length_341_cov_10_1	p5	(ATTTT)3	15	217	J12_NODE_127958_length_309_cov_8_1	p5	(ATTTT)3	15	215	CCAAGTTAACTCGCCTTTCA	AGCAAACAAAATGGAACCAG	36,20	261,20	58.027	57.729	45	40	226
D12_NODE_1354417_length_316_cov_7_1	p3	(TGA)5	15	120	J12_NODE_1099064_length_275_cov_6_1	p3	(ATC)5	15	249	CTTGAGGAAGGCGTTGATAA	CCTTTTTCCAATGAAGCAGA	17,20	282,20	57.972	57.945	45	40	266
D12_NODE_1430303_length_274_cov_6_1	c	(AAAT)4agtaggttcaaacttacttttaataaaggcggatttgaataggcatttg(GGTAC)3	80	223	J12_NODE_2076542_length_221_cov_9_1	p4	(AAAT)4	16	174	TCCTGTCGTATTCTTTAGCCA	CAAATGCCTATTCAAATCCG	18,21	237,20	57.53	58.109	42.857	40	220
D12_NODE_389419_length_173_cov_7_1	p3	(TGA)5	15	86	J12_NODE_296686_length_365_cov_3_1	p3	(GAT)5	15	144	GTCCTTCATCACGAAGCAGT	ACGTGAGCCACGTTTAATTC	20,20	190,20	57.869	57.755	50	45	171
D12_NODE_1021848_length_261_cov_5_1	p2	(AT)7	14	200	J12_NODE_1766242_length_296_cov_4_1	p2	(AT)7	14	220	GCAGTAACGAGATGCGACTT	TTCAACCCCTTCATGTCTGT	162,20	280,20	58.132	57.971	50	45	119
D12_NODE_2494689_length_207_cov_3_1	p5	(AGAAT)4	20	123	J12_NODE_571558_length_216_cov_4_1	p5	(AGAAT)4	20	100	ACGTAGGCACATAATTGGGA	AAGGAGGATCTGGTAGTGGG	69,20	201,20	57.971	58.05	45	55	133
D12_NODE_596656_length_285_cov_7_1	p5	(AAAAT)3	15	87	J12_NODE_1037087_length_309_cov_7_1	p5	(AAAAT)3	15	140	GAAAATCAACCCAATGTGCT	AGAGGCTATGCGCTTTGTAA	10,20	259,20	57.515	57.835	40	45	250
D12_NODE_1833109_length_200_cov_3_1	p5	(AAACT)3	15	114	J12_NODE_1897334_length_194_cov_5_1	p5	(AAACT)3	15	108	GCAAGATTGAATCCATAGTGTCTG	GGTTAAGGATGACGACCACTT	13,24	218,21	60.028	58.042	41.667	47.619	206
D12_NODE_1928616_length_246_cov_5_1	p5	(AAAAG)3	15	128	J12_NODE_1639049_length_249_cov_5_1	c	(ATATTATA)3tcttaagcattaagtatatatattattatattataatgataaaataaaagaaaaaactagaaaaagaaagaaagaacaaacgaaacagaagggaaaagaaaga(AAAAG)3	142	4	CAAACGAAACAGAAGGGAAA	ACATGGGTCGGGTAGTTTTT	100,20	261,20	57.852	58.293	40	45	162
D12_NODE_723987_length_216_cov_13_1	p5	(TATAT)3	15	123	J12_NODE_312931_length_647_cov_6_1	p5	(TATAT)3	15	551	CAATCTCTTCCCATGAAACG	CAATTTCCCGTGCAATAATC	75,20	194,20	58.145	57.963	45	40	120
D12_NODE_1761797_length_306_cov_4_1	p5	(ATTTT)3	15	110	J12_NODE_204110_length_279_cov_5_1	p5	(ATTTT)3	15	57	ATTTCGATTGGCTGACAGAG	GGAAATCCTGAAATGCAAAG	13,20	277,20	57.893	57.277	45	40	265
D12_NODE_1334655_length_300_cov_7_1	p2	(AT)7	14	201	J12_NODE_1667739_length_300_cov_5_1	p2	(AT)7	14	201	TGCTTTAACCAGCAACAGAA	GCAGCGTCTCTACCTCTCTG	116,20	259,20	57.165	57.929	40	60	144
D12_NODE_964665_length_263_cov_5_1	p5	(AAAAG)3	15	179	J12_NODE_432856_length_330_cov_3_1	p5	(AAAAG)3	15	260	GGTGGTGAAAATGAGAAATAGG	CTGGTTATAGAAATGCAAACCG	37,22	326,22	57.608	58.698	40.909	40.909	290
D12_NODE_330817_length_590_cov_2_1	p5	(TTTCA)3	15	81	J12_NODE_1479596_length_227_cov_5_1	p5	(TTTCA)3	15	62	GCTACAATCAAAGGGTCTCCT	GGAGATTTAGGGTCAGCCAT	19,21	137,20	57.417	58.067	47.619	50	119
D12_NODE_1931100_length_209_cov_7_1	p5	(ATGGA)3	15	136	J12_NODE_1737817_length_370_cov_11_1	p5	(CATTC)3	15	251	GAAACTTTCTGAGCAACCCA	TTAATAGGTGGGTGAGCCAA	7,20	232,20	57.923	58.093	45	45	226
D12_NODE_674643_length_283_cov_3_1	p3	(GAA)5	15	225	J12_NODE_488660_length_244_cov_4_1	p3	(GAA)5	15	245	AGCTAGACCAATGGGAGAGG	TTCTTCTTCCACTACGTCCTAATC	181,20	280,24	58.35	58.058	55	41.667	100
D12_NODE_786024_length_271_cov_9_1	p3	(TTA)6	18	222	J12_NODE_588648_length_187_cov_16_1	p3	(TTA)6	18	1	TATGCATGTGCATGAAGACC	TGTGTGAAACATGAGTGTTGG	107,20	274,21	58.069	57.992	45	42.857	168
D12_NODE_390036_length_303_cov_8_1	p2	(TG)8	16	226	J12_NODE_1278936_length_310_cov_7_1	p2	(TG)8	16	219	GACAACCCTTGATCCAACAG	CTTTCGAGTTTGCATCAGGT	70,20	313,20	57.971	57.951	50	45	244
D12_NODE_2455968_length_605_cov_3_1	p6	(AAATCC)4	24	494	J12_NODE_1589019_length_460_cov_3_1	p4	(ATTT)4	16	5	GCTCCGTTTGCAAAAATG	GCGTTAGTCGTGTTTATTGTTCAG	91,18	590,24	57.831	60.115	44.444	41.667	500
D12_NODE_453409_length_234_cov_9_1	p4	(TTTA)4	16	134	J12_NODE_1514918_length_334_cov_7_1	p4	(TTTA)4	16	220	AGCGTCGTCTTAAGCTCTGA	GGTTGCAAAGTACAGCTTCC	60,20	223,20	58.008	57.481	50	50	164
D12_NODE_2083890_length_298_cov_4_1	p5	(AAGAA)3	15	109	J12_NODE_1258422_length_214_cov_6_1	p5	(AAGAA)3	15	51	GGATTCGGCAATCAAAGTAA	TGCCAACCTTCTTCTCTCAC	43,20	179,20	57.697	58	40	50	137
D12_NODE_1836197_length_356_cov_12_1	p5	(TTTTC)3	15	191	J12_NODE_1306437_length_194_cov_6_1	p5	(TTTTC)3	15	192	TAAGAGCTTACCATGCCGTT	TTATGGATTTACCGAGCGAG	51,20	384,20	57.543	57.873	45	45	334
D12_NODE_778196_length_236_cov_7_1	p6	(CCCCAG)3	18	157	J12_NODE_1188998_length_362_cov_6_1	p6	(CCCCAG)3	18	243	GGAATGCCCATTCAGTGTAG	TAATGATGGTGGCTTCCCTA	55,20	246,20	58.019	58.038	50	45	192
D12_NODE_1732829_length_325_cov_7_1	p3	(AAT)5	15	204	J12_NODE_1890059_length_262_cov_9_1	p3	(AAT)5	15	152	ATCCTGAAAGGACAATGCAG	AGGCATGAGGCTGTTTTTCT	53,20	241,20	57.737	58.936	45	45	189
D12_NODE_1169240_length_340_cov_5_1	p6	(GCCGTC)3	18	69	J12_NODE_865824_length_307_cov_6_1	p6	(GCCGTC)3	18	63	TATACTAGGGATTGACGCCG	AAGATTTGATCGGGACACAA	46,20	237,20	57.754	57.991	50	40	192
D12_NODE_1092160_length_282_cov_5_1	p5	(ATTTT)3	15	41	J12_NODE_549667_length_205_cov_3_1	p5	(ATTTT)3	15	9	GGTTTTTCCAATCGGATTCT	TACGGTGCACAAAAAGTCAA	16,20	280,20	57.966	57.823	40	40	265
D12_NODE_1471233_length_177_cov_5_1	p3	(TCA)5	15	146	J12_NODE_2167388_length_227_cov_6_1	p3	(TCA)5	15	229	TACGTCAAGACAGAATGCCA	ATTCCTTCAACAAGGCTCCA	57,20	184,20	57.836	59.67	45	45	128
D12_NODE_1712494_length_180_cov_28_1	p2	(AT)7	14	1	J12_NODE_223121_length_495_cov_11_1	p2	(AT)7	14	273	TTTCTCGTCATTTTCCTTGC	TGCCATTAACAGTGATGGTG	186,20	415,20	57.944	57.968	40	45	230
D12_NODE_238824_length_594_cov_9_1	p2	(AT)7	14	329	J12_NODE_676200_length_258_cov_7_1	p2	(TA)8	16	217	ATGAATGACCCAAAGACGAA	AAGCACGTTAGGCATGAGAC	217,20	381,20	57.991	57.979	40	50	165
D12_NODE_245985_length_449_cov_19_1	p3	(TGC)5	15	449	J12_NODE_252644_length_512_cov_22_1	p3	(GCT)5	15	432	CATGTTGGCAAGTGTGTGTT	CTCAGGTGGAAACGAAAGAA	282,20	521,20	58.007	57.924	45	45	240
D12_NODE_2523042_length_266_cov_8_1	p3	(TCC)5	15	208	J12_NODE_1248855_length_452_cov_9_1	p3	(GGA)5	15	248	GCTGCATTTAGAACATCGCT	TATCCACCATCACCCTCTTG	93,20	265,20	58.147	58.359	45	50	173
D12_NODE_2385142_length_518_cov_2_1	p5	(AAAAT)3	15	391	J12_NODE_2444440_length_192_cov_4_1	p5	(ATAAA)3	15	177	ACTGATTGAACCCATTGTCC	TTCTAAGGTGGGCTTACAAAAC	353,20	482,22	57.257	57.521	45	40.909	130
D12_NODE_615580_length_185_cov_5_1	p5	(AAAAT)3	15	198	J12_NODE_2286329_length_303_cov_6_1	p5	(AAAAT)4	20	95	GTTTAGCTTGTGATGAAGACCA	GAAGAAGATGGACCCCAAGT	15,22	218,20	57.033	58.021	40.909	50	204
D12_NODE_1151153_length_382_cov_7_1	p6	(CCACAC)3	18	315	J12_NODE_382486_length_332_cov_6_1	p6	(CCACAC)3	18	319	TTCATGACAAGTTTGCCCTT	GGAGGCCACTAGTTTTGAGG	167,20	363,20	58.201	58.789	40	55	197
D12_NODE_950263_length_226_cov_4_1	p5	(AAATT)3	15	111	J12_NODE_2410525_length_534_cov_2_1	p5	(AAATT)3	15	18	GAGTTCGCTTAGACCAAAAAGA	GAAAGGTCTAGCCCCGTAAC	81,22	246,20	57.828	57.813	40.909	55	166
D12_NODE_1598478_length_190_cov_4_1	p2	(GT)7	14	27	J12_NODE_1456025_length_215_cov_3_1	p2	(GT)7	14	99	TGAATGGCTAGTGTTTGGTACA	CCACATTCAACCAATGTGAC	38,22	220,20	58.227	57.17	40.909	45	183
D12_NODE_304401_length_418_cov_11_1	p4	(TTTA)4	16	45	J12_NODE_1391824_length_477_cov_10_1	p4	(TAAA)4	16	413	CGGATTTCACCAGGTTTGT	GATTTTTGGAGTTTGGACCC	22,19	172,20	58.401	58.333	47.368	45	151
D12_NODE_1782255_length_272_cov_6_1	p6	(AACCCA)3	18	119	J12_NODE_1012102_length_294_cov_4_1	p6	(AACCCA)3	18	102	ATTAGGCTCCATGCACAAAA	AGGTTTCCTCTAGAGTGGGC	68,20	167,20	58.241	57.46	40	55	100
D12_NODE_1308933_length_319_cov_3_1	p4	(CCAA)4	16	167	J12_NODE_1104791_length_215_cov_6_1	p4	(CCAA)4	16	60	CCAAACCCTTCATCTTTTTG	GAACCCAAGAAATCGCATAA	138,20	334,20	57.192	57.697	40	40	197
D12_NODE_368657_length_170_cov_9_1	p3	(TCA)6	18	56	J12_NODE_677497_length_285_cov_6_1	p3	(ATC)6	18	259	TCCAGTAGGGTTAGGCATCA	GGAGAGATGCAGGCTGACTA	32,20	145,20	58.173	58.129	50	55	114
D12_NODE_1544942_length_197_cov_9_1	p5	(AATTA)5	25	42	J12_NODE_389916_length_261_cov_7_1	p5	(AATTA)5	25	184	TGGTGGAATTTGGTTGAGTT	AAATGGCTTCTTCCTCCATT	138,20	274,20	57.894	57.73	40	40	137
D12_NODE_245562_length_177_cov_26_1	p5	(GAAAC)3	15	75	J12_NODE_913183_length_197_cov_24_1	p5	(GAAAC)3	15	95	AAAGCAAACTGGATGACGAG	GGAAAGCTCCTCCATTTCTC	31,20	190,20	57.951	57.918	45	50	160
D12_NODE_389419_length_173_cov_7_1	p3	(TGA)5	15	86	J12_NODE_1799478_length_547_cov_2_1	p3	(ATG)9	27	150	GTCCTTCATCACGAAGCAGT	ACGTGAGCCACGTTTAATTC	20,20	190,20	57.869	57.755	50	45	171
D12_NODE_1442914_length_379_cov_6_1	p2	(TC)8	16	189	J12_NODE_803195_length_268_cov_7_1	p2	(TC)8	16	194	CTCATCCAAAGCATTTCCTG	CTCCTCTTTTCTACAGGGGC	105,20	249,20	58.298	58.002	45	55	145
D12_NODE_2207097_length_238_cov_7_1	p5	(TTATA)3	15	1	J12_NODE_1965433_length_491_cov_9_1	p5	(AATAT)3	15	391	TTCGAGTTTGCTTTACGGTC	TGAATTTGCGTCCTGTGATA	320,20	478,20	58.027	57.702	45	40	159
D12_NODE_1577436_length_201_cov_8_1	p5	(AAAAG)3	15	162	J12_NODE_1043445_length_415_cov_5_1	p5	(TCTTT)3	15	53	TGAGCTATTCATCGACGACC	TGAAATGAGCTATGTTGCCA	29,20	242,20	58.826	57.86	50	40	214
D12_NODE_974432_length_266_cov_16_1	p6	(TTTTTG)3	18	182	J12_NODE_290912_length_324_cov_13_1	p6	(TTTTTG)3	18	210	TTCCGTAGCTGGTTCTTTTG	TCAGAGAAGCTTCCATGTCC	29,20	222,20	58.027	57.94	45	50	194
D12_NODE_1489428_length_316_cov_9_1	p4	(AATT)4	16	188	J12_NODE_559546_length_318_cov_6_1	p4	(AATT)4	16	210	TTGGTTTGGACAACTTGTGA	AAGCTCGGCCTAGACGTTAT	64,20	331,20	57.542	58.124	40	50	268
D12_NODE_728909_length_300_cov_8_1	p6	(TCTTTT)3	18	209	J12_NODE_1490503_length_339_cov_6_1	p6	(TCTTTT)3	18	223	CAAAATGGTTGGCTCATTTC	CCTTGTTCATGGCATGTAATCT	82,20	318,22	58.066	58.976	40	40.909	237
D12_NODE_356763_length_354_cov_6_1	p3	(AAT)5	15	115	J12_NODE_2039795_length_216_cov_5_1	p3	(TTA)5	15	207	GGCCCGGTTTCTAAAATAAA	GGGTTTATGGTTTGTGCTTG	84,20	221,20	58.127	57.999	40	45	138
D12_NODE_1993835_length_462_cov_5_1	p5	(TCTCA)3	15	334	J12_NODE_2075257_length_220_cov_5_1	p5	(TCTCA)6	30	221	GCGCTAAAAATTGCTGAAAC	ATAACAGCTGGAGCTCCGTA	257,20	455,20	57.742	57.604	40	50	199
D12_NODE_924681_length_425_cov_9_1	p2	(AT)8	16	243	J12_NODE_1408888_length_294_cov_6_1	p2	(AT)8	16	187	TTCACATTGCTTGAAAGCCT	TCTAGTTCTTCGACCCATGC	49,20	372,20	58.502	57.893	40	50	324
D12_NODE_1071226_length_364_cov_4_1	p5	(TTTAT)4	20	159	J12_NODE_1133535_length_436_cov_5_1	p5	(TTTAT)4	20	229	GGTAGGTGAAACATCGTTCG	TGGTCGTGATACAGTCATGC	55,20	255,20	58.076	58.05	50	50	201
D12_NODE_1792826_length_219_cov_9_1	p6	(GCACTG)4	24	2	J12_NODE_1038002_length_315_cov_6_1	p6	(GCACTG)4	24	78	TTCAACAACAATGTGGCACT	TTGGATTATGGGACAAGAGC	50,20	172,20	57.571	57.61	40	45	123
D12_NODE_234073_length_355_cov_6_1	p4	(ATCT)4	16	72	J12_NODE_1122747_length_334_cov_6_1	p4	(ATCT)4	16	75	ACTGGGCTATGGAAATAGTTGA	GCTCTTTGTTGCCATCAATC	30,22	153,20	57.774	58.299	40.909	45	124
D12_NODE_1211034_length_253_cov_5_1	p4	(AAAT)4	16	76	J12_NODE_127396_length_277_cov_8_1	c	(AGC)9aggcattgtatttatcaaaaccggcacgaagtcttcgttttttgtcattaaaagaaatagttactcaaa(AAAT)4	112	1	TATTTATCAAAACCGGCACG	ATTTGCAGCATCTTTATGCC	14,20	258,20	58.56	57.87	40	40	245
D12_NODE_865636_length_266_cov_6_1	p3	(TTA)5	15	233	J12_NODE_789059_length_308_cov_5_1	p3	(TTA)5	15	288	AAACGGGAGAGGGTATTGAG	AAAAGCTTGTCAAGTTCCCC	34,20	289,20	58.121	58.293	50	45	256
D12_NODE_1687529_length_208_cov_7_1	p4	(ATGT)4	16	94	J12_NODE_1534640_length_190_cov_5_1	p4	(ATGT)4	16	63	AAAGCATCCATGCTAAAAGG	ATTTGCCTTCGTTGTTATGC	40,20	180,20	57.018	57.779	40	40	141
D12_NODE_845020_length_181_cov_7_1	p5	(AATTT)4	20	100	J12_NODE_296827_length_191_cov_4_1	p5	(AATTT)4	20	117	TATTATCGGCTAGGCGTGTT	AGTTTGGTGGTAAGGAATGGT	77,20	186,21	57.456	57.448	45	42.857	110
D12_NODE_398739_length_464_cov_8_1	c	(GTTGA)3gttgggttgggttgaagaggttggcgcgcgagttcgcttcctgtctacctgtttcggcctttggcgttccaattcctgacgttaacaattttccaggtgcatgccgcagattgcagaagaggagataggctgaacctccatagttgattgctggtagttataagttctaaagag(AGGCC)3	204	243	J12_NODE_2387703_length_337_cov_11_1	c	(GGCCT)3ctctttagaacttataactaccagcaatcaactatggaggttcagcctatctcctcttctgcaatctgcggcatgcacctggaaaattgttaacgtcaggaattggaacgccaaaggccgaaacaggtagacaggaagcgaactcgcgcgccaacctcttcaacccaacc(CAACT)3	200	1	TCGGGGATAGGTAAGAAAGG	GCGTACCGAATAAAGGGAAT	136,20	482,20	58.136	58.087	50	45	347
D12_NODE_1451860_length_280_cov_5_1	p6	(CATTTA)3	18	237	J12_NODE_1511796_length_240_cov_5_1	p6	(CATTTA)3	18	180	AGAGGCAGGCTTCATCTTTT	GGAGACAAGATTTACTGATCCCA	168,20	293,23	58.148	59.473	45	43.478	126
D12_NODE_520717_length_401_cov_7_1	p5	(TGGTG)3	15	383	J12_NODE_577238_length_351_cov_6_1	p5	(TGGTG)3	15	300	AGTGGACGAGACATGGAAAA	GGGTATGTTGCTTGTAGTGTTTG	52,20	375,23	58.129	58.623	45	43.478	324
D12_NODE_1666609_length_258_cov_6_1	p3	(AAT)5	15	124	J12_NODE_1878161_length_222_cov_5_1	p3	(AAT)5	15	97	TCTTCGAAGTAGGGACAACG	TTTGGTTGAGTTTGCTTCGT	57,20	225,20	57.952	58.405	50	40	169
D12_NODE_384597_length_186_cov_6_1	p5	(TTTTA)3	15	181	J12_NODE_1991424_length_584_cov_2_1	p5	(TTTTA)3	15	143	CTCCCCCTTTCACCTTGATA	AACACGCCAAGTGTTTGAGT	58,20	516,20	58.978	58.271	50	45	459
D12_NODE_357883_length_269_cov_5_1	c*	(AATTCA)3(AAATTAA)3*	38	177	J12_NODE_2382641_length_634_cov_2_1	p6	(AATTCA)3	18	179	GAGGGAAAAGAAGGGAAAAA	TTGGATGAAGGTCAAGGTGT	118,20	281,20	57.385	57.971	40	45	164
D12_NODE_1971010_length_329_cov_7_1	p3	(TTA)7	21	329	J12_NODE_612718_length_300_cov_5_1	p3	(TTA)7	21	270	ACTACGAAAATGGGGTGACA	GGGAACCAAACCCTAAAAGA	97,20	324,20	57.923	58.02	45	45	228
D12_NODE_200092_length_243_cov_4_1	p5	(GAAAA)3	15	152	J12_NODE_1093289_length_244_cov_5_1	p5	(GAAAA)3	15	153	CCCCTCACAATTGTCTTCAC	CACCAAGTAGGTTGTTGCCT	98,20	255,20	57.971	57.731	50	50	158
D12_NODE_2098948_length_293_cov_9_1	p3	(AAT)5	15	118	J12_NODE_1937222_length_351_cov_7_1	p3	(AAT)5	15	160	CATACCAGGAAAATGGATGG	CTTTAAGCCCTCTTTTTGGG	34,20	285,20	57.736	58.002	45	45	252
D12_NODE_1373020_length_227_cov_7_1	p6	(ATTCAC)3	18	137	J12_NODE_1734885_length_243_cov_6_1	p6	(ATTCAC)3	18	153	GCATTGCATACCATTCAACA	TCATTGGTGTGAAATTGTGC	20,20	217,20	57.987	57.937	40	40	198
D12_NODE_1060659_length_657_cov_3_1	p5	(AAAAT)3	15	584	J12_NODE_897650_length_224_cov_6_1	p5	(TTATT)3	15	87	GAACCGGAGTTTTGGAGAAT	GCCGTGTGCCTTAATTTCT	143,20	631,19	58.094	57.834	45	47.368	489
D12_NODE_706335_length_175_cov_3_1	p2	(TA)8	16	58	J12_NODE_436176_length_230_cov_5_1	p2	(TA)8	16	101	CCCAAGACTTCTTTCTGGAAT	ATTAGCAGGTGGGTCTTTCC	3,21	173,20	57.392	58.121	42.857	50	171
D12_NODE_1193696_length_229_cov_8_1	p2	(AG)7	14	103	J12_NODE_1671607_length_815_cov_4_1	p5	(AAAAT)3	15	675	TGACCACATTTGTCACATCC	GGTTTCAGGGACAATGTCAG	44,20	210,20	57.679	57.971	45	50	167
D12_NODE_975004_length_190_cov_13_1	p5	(TCTTT)3	15	101	J12_NODE_2213542_length_277_cov_7_1	p5	(AAAGA)3	15	92	TAGCCAACGTCGACTCAGAT	CTTACCATGCAGAAACAAGTCA	63,20	203,22	58.47	57.961	50	40.909	141
D12_NODE_954650_length_196_cov_8_1	p2	(TA)8	16	34	J12_NODE_824632_length_313_cov_10_1	p2	(TA)8	16	51	CACTTTCTCCTCCCTCTTCA	ACCCCAAAAACTTCCATCTC	11,20	203,20	57.006	57.946	50	45	193
D12_NODE_1499810_length_275_cov_7_1	p3	(TAA)5	15	144	J12_NODE_1996744_length_568_cov_2_1	p3	(TAA)5	15	134	GCATTATCCATCTTAACCCAAC	GGATATGAGAAGAAAATACGAGCC	81,22	301,24	57.521	59.533	40.909	41.667	221
D12_NODE_1781168_length_338_cov_6_1	p3	(TTA)9	27	238	J12_NODE_2555445_length_252_cov_5_1	p3	(TTA)9	27	164	TAAGGAACCATAGGCGTGAA	CAAGAAGGCCAGAATCAAAA	22,20	295,20	58.241	57.945	45	40	274
D12_NODE_2204145_length_192_cov_8_1	p5	(CTTTT)4	20	140	J12_NODE_746228_length_181_cov_12_1	p5	(CTTTT)4	20	129	TTCCATTACTTGCTTCCTGC	CTTCCACTATCTGCTTTGGG	88,20	187,20	57.971	57.425	45	50	100
D12_NODE_1341306_length_196_cov_6_1	p4	(GTAT)6	24	1	J12_NODE_362140_length_530_cov_5_1	p4	(GTAT)4	16	304	TTTCTCTGAGTTTTCAGCCG	CTTGGTTCAGAAGAGAAGCG	176,20	553,20	58.228	57.827	45	50	378
D12_NODE_2055160_length_645_cov_3_1	p4	(TAAA)4	16	227	J12_NODE_845918_length_197_cov_6_1	c	(TAAA)4aattgtgtaggtttgggtttcactagaaactgtttatgatatatatttgattatatcaatagatggattgctaatcgctaatcacttgttttacagttttacagttagt(TA)13	151	73	GATTTGACATAATTGGTCCTGG	TCTAGTGAAACCCAAACCTACAC	3,22	268,23	58.303	57.364	40.909	43.478	266
D12_NODE_1008667_length_337_cov_5_1	p7	(AAGAAAG)3	21	107	J12_NODE_781721_length_249_cov_6_1	p7	(AAGAAAG)3	21	42	AACTCCACTGCTTGAGGATCT	CGTAAGCCTTCTTAGCGACA	78,21	255,20	57.996	58.346	47.619	50	178
D12_NODE_2557963_length_223_cov_3_1	p2	(TA)7	14	139	J12_NODE_1600178_length_177_cov_3_1	p2	(TA)7	14	105	TAGTTTGGTTGGGTGGAATG	TACCACCTCCGATGCAATTA	88,20	234,20	58.325	58.991	45	45	147
D12_NODE_2336627_length_285_cov_7_1	p2	(AT)9	18	140	J12_NODE_1025820_length_380_cov_5_1	p2	(AT)9	18	179	TCCATGCTTTTACTTTGGGT	CTTGGTTCCTGTTAAGCAATG	59,20	181,21	57.217	57.442	40	42.857	123
D12_NODE_663766_length_305_cov_10_1	p5	(TTATT)3	15	243	J12_NODE_2748668_length_178_cov_10_1	p5	(TTATT)3	15	116	GTTGGCTGAGAGAGTTTGGA	CAAAAGGTTTTGGGAAGAGAG	139,20	282,21	58	57.971	50	42.857	144
D12_NODE_400162_length_300_cov_4_1	p7	(TTTGGGT)3	21	133	J12_NODE_964357_length_216_cov_6_1	p7	(TTTGGGT)3	21	49	TAGCTATTGGTTTTGGGCTG	TCAAACGTCCAGAACATCCT	86,20	318,20	57.927	58.129	45	45	233
D12_NODE_1066558_length_250_cov_5_1	p5	(AGCTC)3	15	143	J12_NODE_383333_length_447_cov_11_1	p5	(AGCTG)3	15	303	GATTTTCATGCACAAGGACC	ATGTTTGGGTTAAGGTGGGT	95,20	273,20	57.99	58.148	45	45	179
D12_NODE_1781148_length_344_cov_4_1	p5	(CAACC)3	15	200	J12_NODE_2142246_length_314_cov_4_1	p5	(CAACC)3	15	180	AATTTGCTGAAGAAACACCG	CCTGAATCCAGGAAAGAACA	27,20	262,20	57.878	57.71	40	45	236
D12_NODE_1611860_length_323_cov_7_1	p4	(CATA)4	16	323	J12_NODE_1268224_length_415_cov_12_1	p4	(ATGT)4	16	149	GCTGATGATTGTGCGAAATA	AACATTGCGTTATGCCCTTA	79,20	375,20	57.316	58.187	40	40	297
D12_NODE_1424027_length_452_cov_4_1	p5	(TTTTA)3	15	42	J12_NODE_1619501_length_888_cov_3_1	p5	(AATAA)3	15	780	AGGTTGATGCTGAAACGAAC	GCCGAATTCCTCCTCTCTAC	442,20	840,20	57.795	57.946	45	55	399
D12_NODE_1739187_length_269_cov_6_1	p6	(TTGGTA)4	24	126	J12_NODE_1031086_length_393_cov_11_1	p6	(CAATAC)4	24	270	CTATGCAACGAGGCTAAGGA	TATGGTTGCTAAGTGCACGA	50,20	262,20	58.147	57.948	50	45	213
D12_NODE_109048_length_337_cov_5_1	p5	(ATACA)3	15	121	J12_NODE_1481741_length_244_cov_6_1	p5	(ATACA)3	15	58	CGGGTCTGAGTTACAAGGTG	GTCGTTGCGATAAGGCTAGA	20,20	294,20	58.215	58.147	55	50	275
D12_NODE_1222139_length_528_cov_3_1	p6	(TGATGG)3	18	48	J12_NODE_1605333_length_174_cov_6_1	p6	(TGATGG)3	18	48	ACTTGTTGCCTTTTGCTGTT	ATGAGAATGCCAATGCTTGT	22,20	148,20	57.541	58.173	40	40	127
D12_NODE_2049203_length_255_cov_4_1	p3	(GAC)5	15	158	J12_NODE_2454151_length_310_cov_3_1	p3	(GAC)5	15	174	TTTTCTTGGTTCAGCGTTTC	GATGAGACAGTTAAGGTTGGGA	107,20	249,22	57.999	58.174	40	45.455	143
D12_NODE_281653_length_310_cov_5_1	p5	(GGATG)5	25	123	J12_NODE_987500_length_230_cov_11_1	p5	(GGATG)3	15	122	GCGATAAAGAGCATAGTTGGA	TTATTCGCCAACTCTGAAGG	64,21	209,20	57.178	57.972	42.857	45	146
D12_NODE_813470_length_291_cov_7_1	p5	(AGGAT)3	15	71	J12_NODE_301750_length_337_cov_5_1	p5	(AGGAT)3	15	57	GCAAGCCCCAAAAGATAAAT	TTTTACTGCCAACTTCAGCC	43,20	177,20	58.2	58.027	40	45	135
D12_NODE_2478677_length_178_cov_4_1	p4	(ATGT)4	16	61	J12_NODE_526331_length_273_cov_4_1	p4	(ATGT)4	16	148	TGGGAGTTTGGGATACACAT	CCCTCTCTTCCTTCTGCTTC	18,20	188,20	57.708	58.201	45	55	171
D12_NODE_1095984_length_226_cov_4_1	p3	(TAA)5	15	135	J12_NODE_1601980_length_316_cov_7_1	p3	(TAA)5	15	159	TGGTTGGGTCAATATGAGTTC	AAAAGAGGGTGAAAAATCCG	16,21	237,20	57.377	58.162	42.857	40	222
D12_NODE_1798898_length_247_cov_7_1	p4	(AGAA)4	16	1	J12_NODE_938783_length_255_cov_7_1	p4	(AAGA)4	16	25	CCGTGGTGCATGCAATTA	CCGGTGTAGACGCATAGTTT	2,18	193,20	60.072	57.785	50	50	192
D12_NODE_1035109_length_261_cov_4_1	p3	(ATG)7	21	83	J12_NODE_109288_length_290_cov_5_1	p3	(ATG)7	21	102	AAATTTCTTCTGCTGGGGAT	ATTGCCGTTCACTCTCTCAC	55,20	200,20	57.73	57.869	40	50	146
D12_NODE_277639_length_268_cov_5_1	p5	(AAAGA)3	15	129	J12_NODE_691415_length_188_cov_7_1	p5	(AAAGA)3	15	43	ACGGTGATTCACTAAACCGA	TGTTTCCCTTTTCGACCTAA	27,20	203,20	58.076	57.341	45	40	177
D12_NODE_1521912_length_171_cov_18_1	c	(TATTT)3tattgcatctagtgactaa(TTAT)4	50	110	J12_NODE_910572_length_187_cov_14_1	p4	(AAAT)4	16	191	CAAATCACGATCCAAACAACTC	GCTTGTTGGTTGATGCATAAGT	23,22	188,22	59.476	59.161	40.909	40.909	166
D12_NODE_2573060_length_223_cov_5_1	p5	(CCTGT)3	15	72	J12_NODE_448311_length_201_cov_5_1	p6	(AACCCG)4	24	101	GATGGAGGGGATTTTCCTTA	GTGTGCCCACTTGAGCTTAG	10,20	200,20	57.912	58.524	45	55	191
D12_NODE_355388_length_203_cov_16_1	p5	(CAAAC)3	15	155	J12_NODE_1267111_length_246_cov_14_1	p5	(CAAAC)3	15	155	AGGACAATTTCCCAGACACA	CTACAGAGTGGAAAAGAGGGG	96,20	199,21	57.971	57.924	45	52.381	104
D12_NODE_1064201_length_259_cov_5_1	p3	(ATC)6	18	197	J12_NODE_422930_length_269_cov_4_1	p3	(ATC)6	18	257	TTCTACTTTGAAGGGCAACG	CGAATCCAAGAAGTCGGTTA	41,20	247,20	58.027	57.823	45	45	207
D12_NODE_2009499_length_294_cov_6_1	p2	(TA)8	16	127	J12_NODE_1056543_length_253_cov_6_1	p2	(TA)8	16	182	TGTCGAACACCTTTGAAACA	TCAGACCAAAGCTTGTTTAGTG	8,20	223,22	57.706	57.248	40	40.909	216
D12_NODE_115135_length_338_cov_10_1	p4	(ATGC)4	16	235	J12_NODE_1499759_length_238_cov_3_1	p4	(ATGC)4	16	235	CAAACACCCACTCATGTCAA	GGGTCGGGATTACTGGATTA	154,20	345,20	57.915	58.715	45	50	192
D12_NODE_761916_length_286_cov_9_1	p6	(AACTAA)3	18	101	J12_NODE_674516_length_175_cov_6_1	p6	(AACTAA)3	18	113	ATTTTCTCTCTCTCCTGGGC	ATTCGCCTCCAATCAAGTTT	2,20	253,20	57.523	58.647	50	40	252
D12_NODE_2070690_length_315_cov_5_1	p5	(ATTCT)3	15	113	J12_NODE_140681_length_422_cov_10_1	p5	(ATAGA)3	15	336	CTGAGGCACCACTACCTGTT	AGGTTCTAGTGTCACGGGATT	9,20	322,21	57.801	57.654	55	47.619	314
D12_NODE_2229644_length_201_cov_5_1	p5	(TTTTA)3	15	159	J12_NODE_1582715_length_201_cov_5_1	p5	(TTTTA)3	15	159	CGACAACTCAACCGAAAACT	CTGTAAAAGCCTTGAACCGA	118,20	225,20	57.856	58.027	45	45	108
D12_NODE_1137046_length_339_cov_7_1	p6	(TTGTGA)3	18	235	J12_NODE_1078815_length_212_cov_4_1	p6	(ATCACA)3	18	171	CACCCATTATGCATTCACCT	GGTAAGAAAGTGCATATGCGAAG	18,20	227,23	58.298	60.16	45	43.478	210
D12_NODE_966152_length_238_cov_5_1	p5	(TGCTT)3	15	108	J12_NODE_928618_length_289_cov_6_1	p5	(TGCTT)3	15	207	AAGATTTGCAGTTGAAGGAGG	GAACCTTTGCTTTGATTCCA	84,21	216,20	58.449	57.793	42.857	40	133
D12_NODE_352335_length_245_cov_5_1	p5	(ATTTT)3	15	134	J12_NODE_1505664_length_184_cov_4_1	p5	(ATTTT)3	15	73	CCTCTTTCAGGTTCGTTTCA	AATGGTTGCGATGGAATTAG	27,20	206,20	57.924	57.577	45	40	180
D12_NODE_2051779_length_363_cov_6_1	p7	(AATTTAA)3	21	257	J12_NODE_1264543_length_424_cov_9_1	p7	(TTAAATT)3	21	184	CCATAGTTTGGTGACTAATGGTG	TCAGGTACAACCTCAGCTCC	104,23	370,20	58.438	57.87	43.478	55	267
D12_NODE_1044892_length_225_cov_7_1	p5	(AAAAT)3	15	164	J12_NODE_537576_length_503_cov_6_1	p5	(AAATT)3	15	327	CACAGTGAATTACGCGAACA	GTGGTTAGTGGATGGAGTGG	37,20	220,20	58.344	57.84	45	55	184
D12_NODE_618930_length_244_cov_9_1	p2	(CA)10	20	10	J12_NODE_2388210_length_334_cov_5_1	c	(CT)11(CA)10	42	115	GGATCAGTTGTTTCCCAGTG	TTGTTTCAAGACCCTGCATT	5,20	295,20	57.971	58.201	50	40	291
D12_NODE_843279_length_324_cov_5_1	p3	(CAA)5	15	210	J12_NODE_2265528_length_206_cov_7_1	p3	(CAA)5	15	72	CAGAATTGTGGTTGGGAAAC	CCGGATTGTAAGTGTTGGAG	63,20	249,20	57.894	58.077	45	50	187
D12_NODE_149383_length_247_cov_7_1	p3	(TCC)6	18	178	J12_NODE_1595556_length_305_cov_6_1	p3	(TCC)6	18	229	TTTTCATCCTCACCTTCAGC	AACGATCCCGAGGAGACTAT	102,20	274,20	57.864	57.674	45	50	173
D12_NODE_653240_length_298_cov_6_1	p5	(ATGAT)3	15	196	J12_NODE_2004366_length_562_cov_3_1	p5	(ATATG)3	15	212	CGTGGGTAAAGGATGCTATG	TGTACCATGTCCAACTTCTCAT	65,20	301,22	58.12	57.048	50	40.909	237
D12_NODE_1994581_length_226_cov_6_1	p6	(AATATA)3	18	162	J12_NODE_1257506_length_239_cov_7_1	p6	(AATATA)3	18	176	TCATTAATAGCTTCACCAAGGC	TGGGTTGTTACATGTTAAGGG	24,22	238,21	58.41	57.414	40.909	42.857	215
D12_NODE_2024659_length_186_cov_3_1	p5	(TTGGT)4	20	149	J12_NODE_1940505_length_189_cov_3_1	p5	(TTGGT)4	20	143	GGCTACAAATGTATGGCACA	CATGGCTGTATCAAATGCAC	82,20	191,20	57.095	57.57	45	45	110
D12_NODE_1001151_length_465_cov_10_1	p3	(TTA)6	18	299	J12_NODE_1016318_length_391_cov_7_1	p3	(TAA)6	18	193	GTTGGGGAAAACAACACTCA	TATTTTTGCCAGTGGCTCTT	51,20	386,20	58.442	57.515	45	40	336
D12_NODE_893179_length_334_cov_8_1	p5	(CTTTT)3	15	193	J12_NODE_1574133_length_171_cov_9_1	p5	(CTTTT)3	15	182	AACTTGATGCATTGCCTACC	TTCATCGGATTCAAAAGCTC	103,20	317,20	57.696	57.887	45	40	215
D12_NODE_651709_length_262_cov_6_1	p6	(ACTTTG)3	18	160	J12_NODE_815211_length_243_cov_7_1	p6	(ACTTTG)3	18	160	CTAAATCACAATGAAGGGGC	AGGAAACAAACCCATGACCT	93,20	258,20	57.155	58.35	45	45	166
D12_NODE_2225395_length_220_cov_8_1	p5	(TTATT)4	20	107	J12_NODE_716624_length_302_cov_8_1	p5	(TTATT)4	20	83	CTGGAGTGCTAAAGAGTTCCC	CCAATGACGATAATGATTGGAC	4,21	237,22	58.069	59.162	52.381	40.909	234
D12_NODE_1020864_length_246_cov_14_1	p5	(ATTTT)3	15	84	J12_NODE_2126960_length_445_cov_1_1	p5	(AAAAT)3	15	456	TTGATTGAGAAAATCTGGGC	CGAAACGCACAAAAATAAGG	46,20	260,20	57.735	58.354	40	40	215
D12_NODE_1499081_length_333_cov_10_1	p6	(AATAAA)3	18	171	J12_NODE_710643_length_337_cov_9_1	p6	(AATAAA)3	18	177	TCAGGGGGTTATTTTTACGA	TCAAGTTGTTGGTGCAGTTG	71,20	305,20	57.112	58.305	40	45	235
D12_NODE_65893_length_238_cov_4_1	p5	(CTCAA)3	15	122	J12_NODE_1512070_length_253_cov_5_1	p5	(CTCAA)3	15	90	CAACAAGTCAACCTTCAGGC	GACATACCGGACTTGATTGC	55,20	218,20	58.342	58.019	50	50	164
D12_NODE_215151_length_362_cov_9_1	p5	(TGATA)3	15	258	J12_NODE_187214_length_219_cov_3_1	p5	(ATATC)3	15	205	CGGGTCCGAGCTATAGTATG	GCCAACCCAAGATTTTGAA	160,20	372,19	57.367	58.533	55	42.105	213
D12_NODE_1926237_length_221_cov_4_1	p3	(ATG)5	15	1	J12_NODE_296686_length_365_cov_3_1	p3	(GAT)5	15	144	AAGTCCTTCATCACAAAGCG	GAAGACTATCGCGGCTCATA	75,20	225,20	57.951	58.092	45	50	151
D12_NODE_856686_length_208_cov_15_1	p6	(AAAAGA)3	18	101	J12_NODE_1598824_length_362_cov_11_1	p6	(TTCTTT)3	18	345	GCTCGCTCTGGATCAATAAA	TGACACAGCTGGAATGAAGA	29,20	222,20	58.065	57.883	45	45	194
D12_NODE_1003641_length_272_cov_8_1	p5	(TATTT)3	15	120	J12_NODE_2172863_length_240_cov_8_1	p5	(TATTT)3	15	88	GGCAAAGTGGGTTATTATGC	TGAATGAACCTGTAACGCCT	4,20	277,20	57.133	58.228	45	45	274
D12_NODE_1018226_length_230_cov_9_1	p5	(AAAGA)3	15	16	J12_NODE_619820_length_361_cov_8_1	p5	(AAAGA)3	15	93	CTCGATTTAACCCGTTAGCA	CGTTCTTTCTTCCCTCTTCC	47,20	160,20	57.927	57.975	45	50	114
D12_NODE_1589804_length_296_cov_5_1	p3	(AGA)5	15	87	J12_NODE_262529_length_383_cov_9_1	p3	(AGA)5	15	9	CGACTATCGTGGTCATTTCA	GCACAGAAAGTGAGAAAGGC	13,20	175,20	57.118	57.669	45	50	163
D12_NODE_1626161_length_211_cov_14_1	p3	(CTT)7	21	102	J12_NODE_551780_length_436_cov_9_1	p3	(AAG)7	21	282	ATGCACTGCTCAAGCCTAGT	TCAGATCTTGTTGCCTACATCA	35,20	203,22	57.727	58.379	50	40.909	169
D12_NODE_240200_length_240_cov_10_1	p6	(CCTATC)3	18	65	J12_NODE_790239_length_229_cov_8_1	p6	(CCTATC)3	18	56	CCCAGAGCTCATAATGCTTC	AGGGGAAAATTAAATGGTGG	2,20	106,20	57.515	57.784	50	40	105
D12_NODE_1056902_length_264_cov_9_1	p6	(AAAAAG)3	18	104	J12_NODE_1791904_length_246_cov_8_1	p6	(AAAAAG)3	18	104	CGAAGGCACCTCTTGAATTA	CGGAACTTTGAATTTGGATG	1,20	205,20	57.972	58.066	45	40	205
D12_NODE_1224383_length_350_cov_8_1	p5	(TCTTT)3	15	291	J12_NODE_403313_length_294_cov_9_1	p5	(TCTTT)3	15	188	AACCGCTTGTCTCAAAACAG	GTTTACTTGATTTCCCGCAA	70,20	290,20	58.008	57.754	45	40	221
D12_NODE_1007257_length_316_cov_4_1	p7	(GACCTTG)3	21	113	J12_NODE_1475113_length_297_cov_5_1	p7	(GACCTTG)3	21	94	AGCTCACCCCCAATAATGTT	TTTGCAATGGTACGGAAGTT	40,20	333,20	58.386	58.147	45	40	294
D12_NODE_2044495_length_266_cov_4_1	p3	(TAA)5	15	79	J12_NODE_1930511_length_249_cov_4_1	p3	(TAA)5	15	82	TACTCAAACAGATCCCCTCG	GTAAAATTGAAGGGCCGAAT	11,20	125,20	57.739	58.062	50	40	115
D12_NODE_610657_length_217_cov_4_1	c	(AAG)5tgattggacttggtaaaccataattaaaaacagaaaaagagatagtttactaaaatttcaacc(TTTATT)3	96	123	J12_NODE_2456327_length_294_cov_5_1	c	(AAG)5tgattggacttggtaaaccataattaaaaacagaaaaagagatagtttactaaaatttcaacc(TTTATT)3	96	188	ACAAGTGTTGAGCTCCCAAG	TTCTAGTCGTAGCAATGACCG	98,20	244,21	57.93	58.068	50	47.619	147
D12_NODE_611879_length_284_cov_7_1	p6	(CTGAGC)3	18	139	J12_NODE_682404_length_405_cov_9_1	p6	(GCTCAG)3	18	289	AAAGATGAAGCTTCGCACAC	ATTATTTCGATCCACAGCCA	76,20	241,20	58.104	58.038	45	40	166
D12_NODE_1202877_length_244_cov_3_1	p5	(TTTTG)3	15	189	J12_NODE_1894211_length_203_cov_4_1	p5	(TTTTG)3	15	123	GTCTTGGGCAGAGGAAAAGT	GTAGCAGGCCATCATCTGTT	99,20	231,20	58.377	57.765	50	50	133
D12_NODE_329850_length_221_cov_7_1	p4	(AAAT)4	16	96	J12_NODE_968958_length_218_cov_10_1	p4	(AAAT)4	16	90	TGCAGGGACTAATATCAGCAT	GGTGATGAAGTGAGAGGTGG	49,21	185,20	57.348	58.052	42.857	55	137
D12_NODE_1341374_length_233_cov_4_1	p5	(AAAGA)3	15	222	J12_NODE_619820_length_361_cov_8_1	p5	(AAAGA)3	15	93	CTCGATTTAACCCGTTAGCA	CGTTCTTTCTTCCCTCTTCC	47,20	160,20	57.927	57.975	45	50	114
D12_NODE_1088565_length_195_cov_4_1	p5	(AGAAA)3	15	196	J12_NODE_960276_length_338_cov_4_1	p5	(TTTCT)3	15	74	ACTGTACCGACTGCAACACA	CATGAAATCATTCCTTTGCC	35,20	294,20	57.737	58.01	50	40	260
D12_NODE_605532_length_287_cov_12_1	p5	(AAGAT)3	15	267	J12_NODE_539466_length_304_cov_10_1	p5	(AAGAT)3	15	284	TGTGCCAAATGTAGGGAAGT	TACGATGATATGTGGGCTGG	137,20	315,20	58.076	59.375	45	50	179
D12_NODE_2145729_length_1375_cov_4_1	p7	(TTTTAGT)3	21	1201	J12_NODE_1810130_length_237_cov_4_1	p7	(ACTAAAA)3	21	132	GCTTTCAGTGGGGGTTATTT	CCATTTGCCTTTAGCCTTTT	1101,20	1274,20	58.046	58.385	45	40	174
D12_NODE_1612958_length_269_cov_8_1	p6	(ATTATA)3	18	26	J12_NODE_63218_length_319_cov_8_1	p6	(ATTATA)3	18	75	GACAGACAGGTTGTACCAAAGAG	ACAATTAGGGATTCGGGAAG	19,23	118,20	57.913	57.993	47.826	45	100
D12_NODE_1027471_length_437_cov_14_1	p6	(AAAATA)3	18	313	J12_NODE_1102486_length_325_cov_8_1	p6	(AAAATA)3	18	292	CCATCAATCCTACAGGGTCA	CTCTGTCACCTGCATTTTCC	218,20	451,20	58.359	58.287	50	50	234
D12_NODE_2240955_length_256_cov_4_1	p7	(AAAAATA)3	21	264	J12_NODE_1994667_length_216_cov_3_1	p7	(AAAAATA)3	21	138	TCAAGATTAAGAGGGACCGA	TTCAGCTGACTGACTGGATG	40,20	185,20	57.334	57.437	45	50	146
D12_NODE_1062105_length_355_cov_8_1	p2	(AT)9	18	181	J12_NODE_234724_length_278_cov_11_1	p2	(AT)9	18	191	TTCCTCTAGGCTTGATCGTG	TTCAGCTGTTTCCTTTGTCC	104,20	374,20	58.048	57.923	50	45	271
D12_NODE_1142617_length_174_cov_6_1	p5	(TATTT)3	15	158	J12_NODE_220617_length_244_cov_5_1	p5	(TATTT)3	15	155	AAGGTAACCAGGAAAGCGAT	TGTTTGGAGAGGCTTTCAGT	39,20	196,20	57.813	57.514	45	45	158
D12_NODE_239311_length_256_cov_9_1	p5	(GATTG)3	15	117	J12_NODE_596337_length_233_cov_11_1	p5	(GATTG)3	15	117	AACGGCTTATATGGGTTATGC	TCTAAAATCCACGAGCCAAG	30,21	172,20	58.054	57.972	42.857	45	143
D12_NODE_882691_length_237_cov_7_1	p5	(TTGAT)3	15	216	J12_NODE_1930330_length_310_cov_8_1	p5	(TTGAT)3	15	244	AAGCGTTTATATGCACGAGG	AGCTGGAAAAAGGGGAATTA	27,20	265,20	57.953	57.81	45	40	239
D12_NODE_1596043_length_258_cov_6_1	p5	(ATTTT)4	20	137	J12_NODE_2728948_length_274_cov_4_1	p5	(ATTTT)4	20	123	CTCTTGTGCTCAAAGCCTGT	GGTTGCTCATTGAAGTAGGC	35,20	266,20	58.243	57.419	50	50	232
D12_NODE_2228800_length_182_cov_8_1	p6	(TTTATT)3	18	55	J12_NODE_1918864_length_208_cov_6_1	p6	(TTTATT)3	18	67	AAAACCTTCCAAAAACCTCC	GCAAAAGAAAGGTTGCTTGA	29,20	160,20	57.181	58.147	40	40	132
D12_NODE_310327_length_188_cov_7_1	p4	(AAAT)4	16	106	J12_NODE_1348480_length_213_cov_13_1	p4	(AAAT)4	16	131	CATTTCTTTCAACACCGTAGC	CTGTGTGATTGATTTTCGCA	56,21	159,20	57.439	58.259	42.857	40	104
D12_NODE_1295794_length_313_cov_8_1	p5	(AGAAG)3	15	302	J12_NODE_2415910_length_289_cov_6_1	p5	(AGAAG)3	15	303	ATTCAATAAGAGAACCCGCC	cgactgattcccacatgTACT	197,20	340,21	58.136	57.528	45	47.619	144
D12_NODE_1194593_length_318_cov_5_1	p6	(CTCCCC)3	18	291	J12_NODE_984744_length_314_cov_6_1	p6	(CTCCCC)3	18	266	GCCGAAGAATGATAAGCAGA	GCTTAGGTCCCTATAAACCCA	146,20	339,21	58.065	57.287	45	47.619	194
D12_NODE_2296240_length_286_cov_5_1	p6	(ATTAAA)3	18	96	J12_NODE_813620_length_262_cov_5_1	p6	(ATTAAA)3	18	87	TTGTGGATTTTAAACGGGTC	GCACAAACCCCATTACAGTT	33,20	270,20	57.459	57.452	40	45	238
D12_NODE_1656331_length_257_cov_5_1	p5	(TTTTA)3	15	93	J12_NODE_387959_length_462_cov_10_1	p8	(TTTAAAAT)3	24	148	ATTCACGGGCGAAGCTAA	CCCTGGTCCCCTAAAATAAA	1,18	216,20	59.375	57.925	50	45	216
D12_NODE_242701_length_345_cov_12_1	p5	(ATTTT)3	15	84	J12_NODE_1538938_length_517_cov_3_1	p5	(AAAAT)3	15	489	ATGATTGGATGCGAGCTAAG	AATCGAAACGTGCTCATCAT	21,20	213,20	57.943	58.173	45	40	193
D12_NODE_1323884_length_335_cov_4_1	p5	(AAAAT)5	25	71	J12_NODE_1114567_length_288_cov_6_1	p5	(AAAAT)5	25	88	GAAAGATGAGGCTTCAGTGG	CAGGCTCTTGCATTTTGATT	16,20	357,20	57.451	57.971	50	40	342
D12_NODE_615012_length_277_cov_12_1	p5	(AATAA)3	15	256	J12_NODE_250191_length_246_cov_13_1	p5	(AATAA)3	15	259	ACCGACGTGACCATCTTAAA	gaagttgcttagcaccctaatg	183,20	306,22	58.076	58.102	45	45.455	124
D12_NODE_1168303_length_264_cov_11_1	p5	(ATTTG)3	15	142	J12_NODE_684683_length_372_cov_15_1	p5	(CAAAT)3	15	263	AGCATCACTTTGGACCTACG	TGTGCATGGGATATGTATGG	113,20	224,20	57.826	57.639	50	45	112
D12_NODE_296119_length_213_cov_4_1	p5	(AAAGA)3	15	178	J12_NODE_1294552_length_363_cov_10_1	p5	(TTTTC)3	15	190	CCTTTCCTCCTAACATCGGT	TCTTCCTCCATGAACACCTT	123,20	236,20	58.121	57.131	50	45	114
D12_NODE_2192613_length_276_cov_12_1	p7	(GAATTGA)3	21	259	J12_NODE_2320061_length_262_cov_8_1	p7	(GAATTGA)3	21	259	TCCATGCATATCAACCTATCC	tcgataaggttagcaactCCA	71,21	303,21	57.38	57.53	42.857	42.857	233
D12_NODE_625776_length_237_cov_5_1	p5	(TAATT)3	15	90	J12_NODE_1699400_length_287_cov_4_1	p5	(TAATT)3	15	208	AATAAAGCTTCGCCAAAACC	GGGCTGCCTTAAGCTACTGT	57,20	229,20	58.386	58.629	40	55	173
D12_NODE_298950_length_404_cov_16_1	p3	(CTT)5	15	235	J12_NODE_1217434_length_176_cov_18_1	p3	(GAA)5	15	100	TCCTCCATGACATTAAGCGT	CTGATTCTGAAAGGAAGCGA	196,20	418,20	58.173	58.173	45	45	223
D12_NODE_2125201_length_298_cov_5_1	p5	(GCATC)3	15	222	J12_NODE_1936773_length_210_cov_6_1	p5	(GCATC)3	15	178	AAGTACGAAACCTTCCGCTT	CAAATGAGAAACGTTAGCCAG	112,20	272,21	58.009	57.588	45	42.857	161
D12_NODE_581244_length_242_cov_13_1	p2	(AG)9	18	161	J12_NODE_2251772_length_251_cov_12_1	p2	(AG)9	18	176	TCTCTCCCCCACTCTCTCTT	CCAAGAGCATCTTTGAGTGC	42,20	220,20	57.973	58.597	55	50	179
D12_NODE_425767_length_298_cov_5_1	p6	(GGAATG)3	18	42	J12_NODE_1845564_length_315_cov_3_1	p6	(GGAATG)3	18	66	TTAGGCACTTGATATGGTGTGA	CCCCCTTTTCTTTTTCTCTG	14,22	144,20	58.174	57.905	40.909	45	131
D12_NODE_2366026_length_238_cov_7_1	p5	(ATAAA)3	15	150	J12_NODE_1297177_length_233_cov_7_1	p5	(ATAAA)3	15	151	ATAAAGGGTTGGGGAAGTTG	CCTATGACTGCCACCATTTC	40,20	229,20	57.904	58.019	45	50	190
D12_NODE_416885_length_269_cov_6_1	p4	(ACAA)4	16	200	J12_NODE_778736_length_490_cov_5_1	p4	(ACAA)4	16	441	GAGAGTCACTTCGGTGGCTA	GAGACTTGGATCATCTCCCC	55,20	248,20	58.029	58.458	55	55	194
D12_NODE_996001_length_217_cov_7_1	p7	(GAGATTC)3	21	195	J12_NODE_2057657_length_200_cov_6_1	p7	(GAGATTC)3	21	202	CCTCAAACCCAAGTTGAATG	AACCTTAAACGTCGAACCTTG	127,20	241,21	58.049	58.301	45	42.857	115
D12_NODE_1225299_length_348_cov_4_1	p4	(AAAT)4	16	298	J12_NODE_1112879_length_317_cov_5_1	p4	(AAAT)4	16	251	AGTAAGCTTGCAGCACAAGG	TGCCCATCTACCTTTAGCAA	205,20	367,20	58.337	58.387	50	45	163
D12_NODE_1640980_length_212_cov_11_1	p5	(ATTTT)3	15	187	J12_NODE_1982415_length_237_cov_7_1	p5	(ATTTT)3	15	160	ACCCCAATTCAGTCTCTTCC	AAGACAATCCCGATTTCCAG	98,20	228,20	58.021	58.981	50	45	131
D12_NODE_1194342_length_324_cov_7_1	p3	(TTA)5	15	192	J12_NODE_894752_length_264_cov_7_1	p3	(TTA)5	15	262	GAGAGGCGATAAAAGGTTGA	TTCCCAATCTCACGTTCAAT	99,20	301,20	57.032	57.991	45	40	203
D12_NODE_321088_length_270_cov_10_1	p6	(TTATTT)3	18	175	J12_NODE_2066567_length_228_cov_13_1	p6	(TTATTT)3	18	83	AGGGGAAAATAGCCTACACC	AGAGAAGGGAGAAAGGTTGG	35,20	225,20	57.177	57.434	50	50	191
D12_NODE_1760999_length_291_cov_3_1	c	(AATT)4gaaaatttccaagaaaccccactatttaatctagaaagaaaagaaaagcttgacatatagagtaatcatggagagctttatgagattctatggtctaataaatctccttttctttcttttacttcaaagcaaagaataaaatacataaat(AAATA)3	181	26	J12_NODE_1502504_length_182_cov_5_1	p4	(AATT)4	16	89	GTGCCACATGTCATATTTTGAG	CCATAGAATCTCATAAAGCTCTCC	11,22	196,24	58.026	57.684	40.909	41.667	186
D12_NODE_46570_length_235_cov_13_1	p5	(TTTTC)3	15	146	J12_NODE_1218927_length_186_cov_12_1	p5	(TTTTC)3	15	146	GCAAATGTTTTCCTCGCTAA	CAGCTGATGGGAATATTGGT	117,20	231,20	58.044	57.485	40	45	115
D12_NODE_967149_length_276_cov_7_1	p2	(AT)7	14	184	J12_NODE_193934_length_300_cov_5_1	p2	(AT)7	14	212	CATTGCCAAGTTCAGCTTTT	CCAATGCAGCTACAAGTGTG	116,20	223,20	58.027	57.927	40	50	108
D12_NODE_579933_length_343_cov_8_1	p3	(TTA)5	15	342	J12_NODE_159176_length_433_cov_10_1	p3	(TTA)5	15	395	ATGAGAGCCCATGAACCATA	GCCTATCCAAACTCACCCTAA	58,20	454,21	57.961	58.2	45	47.619	397
D12_NODE_199464_length_218_cov_8_1	p5	(ATAAA)4	20	138	J12_NODE_727515_length_238_cov_11_1	p5	(ATAAA)4	20	141	GCAGAAAGCAGATTCCTCAA	AGTGAAAATGGGTGGATTTG	21,20	224,20	58.173	57.364	45	40	204
D12_NODE_2453152_length_282_cov_4_1	p3	(GAT)5	15	82	J12_NODE_137401_length_244_cov_4_1	p3	(GAT)5	15	69	CACAGCATAGCAAAGCAAAA	CATTTCCTCATTTTTGGTGC	49,20	284,20	57.751	58.066	40	40	236
D12_NODE_599799_length_323_cov_10_1	p6	(TGAATT)3	18	18	J12_NODE_821764_length_484_cov_7_1	p5	(AATTT)3	15	136	AAATCCACCCAGTCTAAGGC	TGCTGATAATCGTGGCAATA	72,20	280,20	58.121	57.758	50	40	209
D12_NODE_791309_length_342_cov_10_1	p3	(ATG)5	15	317	J12_NODE_1476419_length_259_cov_13_1	p3	(ATG)5	15	217	TCGTTTGCATTTCTCTCCTC	GGCTTTGTTTGTTGCTTAGG	20,20	275,20	58.019	57.573	45	45	256
D12_NODE_987119_length_191_cov_4_1	p5	(TAATT)4	20	159	J12_NODE_1116557_length_220_cov_7_1	p5	(TAATT)4	20	179	TCTTAAATAAATGTGGGCCG	CACGTACCATTTCGCAATTA	17,20	203,20	57.664	57.206	40	40	187
D12_NODE_993653_length_317_cov_10_1	p3	(AAG)6	18	152	J12_NODE_1430159_length_357_cov_7_1	p3	(AAG)6	18	179	GACGCGTTATCGTATCCCTA	CGATTTTGGAGAGAGTGTGTG	40,20	208,21	57.752	58.356	50	47.619	169
D12_NODE_1652165_length_247_cov_6_1	p5	(TTTTA)3	15	107	J12_NODE_739385_length_178_cov_6_1	p5	(AAAAT)3	15	79	TTAATGCATGGGTTCGTTCT	AGTGAGCGGCATTATGAAAG	14,20	189,20	58.093	57.999	40	45	176
D12_NODE_1141431_length_172_cov_4_1	p2	(TC)13	26	127	J12_NODE_556629_length_170_cov_6_1	p2	(TC)12	24	127	TCAAATTGCGGGTAGTTTACTC	GACCTTTCTTGGATGGTGAA	72,22	175,20	58.323	57.55	40.909	45	104
D12_NODE_610304_length_217_cov_45_1	p5	(CCTTT)3	15	119	J12_NODE_7515_length_397_cov_145_1	p5	(CCTTT)3	15	127	CAACTCCTTCCTATGCCTGA	AGCGTTGAACAGACCGATAA	35,20	246,20	57.894	58.379	50	45	212
D12_NODE_2145083_length_182_cov_6_1	p5	(ATGAA)3	15	184	J12_NODE_2186151_length_310_cov_9_1	p5	(ATGAA)3	15	195	AAAAGGGGATGGGTATGAAG	AATTGAAGATACCCCAAGCC	166,20	283,20	57.849	57.992	45	45	118
D12_NODE_492485_length_226_cov_4_1	p8	(GGTAAGTG)3	24	188	J12_NODE_2287442_length_268_cov_4_1	p8	(GGTAAGTG)3	24	166	AGGAGGTATGTCCCTTTTGC	AACGGTATAAAGAATCCCTCG	35,20	270,21	58.121	57.287	50	42.857	236
D12_NODE_1035021_length_217_cov_3_1	p6	(AATTAA)3	18	124	J12_NODE_334464_length_254_cov_5_1	p6	(AATTAA)3	18	176	AATCAAAAGAGGGGAGCAAT	GAGGTTTGGTGGAATTGAAA	77,20	223,20	57.73	57.488	40	40	147
D12_NODE_1726151_length_483_cov_3_1	p2	(CA)7	14	14	J12_NODE_1975641_length_232_cov_3_1	p2	(CA)7	14	102	AAAACATGAGAGCCATTTGC	AGAAGTGTAGGGATAGGGGG	67,20	184,20	57.82	57.079	40	55	118
D12_NODE_170716_length_353_cov_4_1	p6	(TACATT)3	18	35	J12_NODE_427524_length_315_cov_5_1	p6	(TACATT)3	18	32	CCCAATGCACATACAATGAC	ATTAATCAGGTGTGTGGCGT	10,20	374,20	57.246	57.95	45	45	365
D12_NODE_1278005_length_207_cov_6_1	p5	(AAATA)3	15	86	J12_NODE_2111741_length_416_cov_1_1	p5	(AAATA)3	15	391	GAGGAACTCCCCGTGTTATT	GCTTATTGGGAGGCAACAC	14,20	434,19	57.974	58.159	50	52.632	421
D12_NODE_864375_length_262_cov_15_1	p5	(CAAAT)3	15	51	J12_NODE_834462_length_256_cov_12_1	p5	(CAAAT)3	15	51	GGAGGGGAGAGAAAGACTCA	CAATGGCGTATTTGAACTGA	0,20	151,20	58.385	57.227	55	40	152
D12_NODE_643708_length_215_cov_7_1	p5	(ATGCA)3	15	134	J12_NODE_1165173_length_286_cov_5_1	p5	(ATGCA)3	15	217	TCCAATCAAATCATCCCAAC	GCATGACTTTGCTACTGATTTTCC	111,20	220,24	58.187	61.313	40	41.667	110
D12_NODE_1073325_length_312_cov_10_1	p6	(ATAATT)3	18	314	J12_NODE_839667_length_447_cov_17_1	p6	(AATTAT)3	18	175	ATTGTCGAATCCGAATGTGT	CAAAAAGTCCCCTTTCTCAAG	100,20	362,21	57.863	57.971	40	42.857	263
D12_NODE_1017911_length_319_cov_6_1	p6	(AGAAAA)3	18	298	J12_NODE_1579388_length_340_cov_9_1	p6	(AGAAAA)3	18	296	CATGCTGGAGTCCTTGCTAT	CGAGGGTTTCTTCTTCTCCT	181,20	346,20	57.922	57.585	50	50	166
D12_NODE_983481_length_234_cov_8_1	p5	(TTCTT)4	20	20	J12_NODE_1605231_length_278_cov_7_1	p5	(TTCTT)4	20	51	GGCCATGAAGCATGTATAAAG	TCTTGGTCTGAGTGGGGATA	20,21	297,20	57.296	58.071	42.857	50	278
D12_NODE_1782292_length_199_cov_3_1	p4	(TGGT)4	16	193	J12_NODE_1288778_length_235_cov_7_1	p4	(TGGT)4	16	116	CCTGACATACTATTATTGGAACCC	TCTCAATGCACAGACCAGAA	9,24	251,20	57.944	57.883	41.667	45	243
D12_NODE_56829_length_227_cov_4_1	p2	(AT)8	16	68	J12_NODE_1405312_length_245_cov_4_1	p2	(AT)8	16	113	CTTTTTGAATCGATCCGGTA	GCACTCAAAGAGAGAGCTGG	39,20	231,20	57.699	57.9	40	55	193
D12_NODE_1789895_length_219_cov_3_1	p2	(AG)8	16	85	J12_NODE_2240734_length_515_cov_1_1	p2	(AG)8	16	71	ACCCATCAGAATCAACCTCA	GCTATTACCCCCGAAACAAT	23,20	241,20	57.91	57.948	45	45	219
D12_NODE_1274574_length_456_cov_6_1	p3	(ATA)10	30	72	J12_NODE_967198_length_322_cov_9_1	p3	(ATA)9	27	1	GAAAGATGGTGATTCACATGG	GGAGTTCCCTTGATCCAACT	9,21	347,20	57.849	58.021	42.857	50	339
D12_NODE_252668_length_412_cov_13_1	p5	(TGTTT)5	25	202	J12_NODE_121539_length_372_cov_15_1	p5	(TGTTT)5	25	234	CGACATGAACCTGATTCAAA	TTTCACTGGGTGTTGGATCT	99,20	355,20	57.086	57.971	40	45	257
D12_NODE_598729_length_181_cov_11_1	p2	(AT)10	20	44	J12_NODE_1312895_length_243_cov_9_1	p2	(AT)10	20	121	CCTCAACAAATTCAACCTCC	TCGTGGTCCATTTCTCATTT	9,20	115,20	57.083	57.991	45	40	107
D12_NODE_1067999_length_344_cov_7_1	p2	(GT)8	16	125	J12_NODE_460871_length_327_cov_6_1	p2	(GT)8	16	121	ATGGAGGTCGCTTGTAGTTG	TGTCGATCTGGTTAGCAACA	3,20	267,20	57.826	57.836	50	45	265
D12_NODE_756484_length_180_cov_6_1	p3	(GAT)5	15	108	J12_NODE_1773974_length_204_cov_10_1	p3	(GAT)5	15	108	CTTGGAAATCCTAAAGGGGT	TCGGTGTTTGCTAATGTCAG	81,20	205,20	57.153	57.346	45	45	125
D12_NODE_800383_length_333_cov_7_1	p2	(AT)12	24	122	J12_NODE_1235948_length_320_cov_4_1	p2	(AT)12	24	122	ACATACGGTAAACACGCCAT	CAGTGGGGTAGGGTCTTTTT	35,20	230,20	57.905	58.029	45	50	196
D12_NODE_904328_length_257_cov_6_1	p3	(TAT)7	21	162	J12_NODE_1878161_length_222_cov_5_1	p3	(AAT)5	15	97	TGCTATTGTGGTTGAGTTTGC	GGATGACACTCCCTTCCTTT	46,21	253,20	58.836	58.021	42.857	50	208
D12_NODE_809901_length_277_cov_6_1	p5	(ACCAA)3	15	212	J12_NODE_1424612_length_211_cov_7_1	p5	(ACCAA)3	15	146	ATCACATGGTCGTGTGACAG	GGCACCTAGGTTGATTGATTT	133,20	300,21	57.856	58.059	50	42.857	168
D12_NODE_2454572_length_315_cov_5_1	p4	(TGTA)4	16	229	J12_NODE_1608609_length_325_cov_5_1	p4	(TGTA)4	16	225	TTGAACACATGCTTTGGTTG	CTTTGGTGAATTGGAGAATCTG	50,20	295,22	58.158	58.694	40	40.909	246
D12_NODE_877046_length_342_cov_6_1	c	(AAAT)4tag(TAA)5	34	212	J12_NODE_1257340_length_286_cov_8_1	c	(AAAT)4tag(TAA)5	34	175	CATTTGTCGTTTACTTGGGG	TGAATTGTGGGAGATGTCAA	65,20	281,20	58	57.41	45	40	217
D12_NODE_1487534_length_323_cov_5_1	p3	(TAT)5	15	65	J12_NODE_161342_length_296_cov_6_1	p3	(TAT)5	15	31	AGCTTCCAAGTTTTCAGCAA	ACCCCAAACCCTAATAGCAA	33,20	269,20	57.757	58.442	40	45	237
D12_NODE_711437_length_376_cov_5_1	p5	(TCAAT)3	15	163	J12_NODE_1728027_length_681_cov_5_1	p5	(ATTGA)3	15	144	GAGCTACTCGTAATTGCCACA	CATAAACTCCGAGCCACTTG	58,21	490,20	58.067	58.379	47.619	50	433
D12_NODE_232563_length_255_cov_7_1	p5	(TTAAT)3	15	189	J12_NODE_945786_length_245_cov_12_1	p5	(TTAAT)3	15	121	TATTGGGGGCTTATAAGGGA	AATACTCTGAGCCCAAACCC	116,20	274,20	58.4	58.121	45	50	159
D12_NODE_1159612_length_329_cov_5_1	p5	(TCATC)3	15	119	J12_NODE_2672308_length_322_cov_4_1	p5	(TCATC)3	15	69	AAAACAACTCATCCGCAAAG	CATCTTGAAGGCTGCAGAAC	10,20	164,20	57.878	58.597	40	50	155
D12_NODE_599799_length_323_cov_10_1	p6	(TGAATT)3	18	18	J12_NODE_359055_length_281_cov_7_1	p5	(TAATT)3	15	148	CACCGAGTCTAGGTCTAAGGC	TGTGGTCCCGAAAGTATTGT	90,21	272,20	58.096	57.923	57.143	45	183
D12_NODE_269134_length_298_cov_8_1	p5	(AAAAT)3	15	14	J12_NODE_1518681_length_254_cov_6_1	p5	(AAAAC)3	15	66	AACAATTTTCTTTCCCTCCG	GGGAAGGAAAGTGAGAGGAA	18,20	221,20	58.162	58.296	40	50	204
D12_NODE_325145_length_320_cov_8_1	p5	(AAACC)3	15	259	J12_NODE_86744_length_282_cov_10_1	p5	(AAACC)3	15	258	TTCTAGACATGCCAGCACAA	TCGGTCATGTAGAGCACGTA	169,20	312,20	57.997	57.866	45	50	144
D12_NODE_140579_length_267_cov_6_1	p5	(TTTTC)3	15	7	J12_NODE_419851_length_331_cov_5_1	p5	(TTTTC)3	15	79	CCTTCTAACATTTTCTCCTCCA	CTTACGAACCACGAGAAGGA	41,22	149,20	57.496	57.952	40.909	50	109
D12_NODE_2270623_length_268_cov_4_1	p3	(AAG)5	15	27	J12_NODE_1842831_length_273_cov_6_1	p3	(AAG)5	15	24	TTCTCTCGAGGCACATGAAC	TTCCACGACCACATCTTCTT	1,20	251,20	58.96	58.129	50	45	251
D12_NODE_1151408_length_325_cov_5_1	p5	(TTTCT)3	15	211	J12_NODE_1458542_length_313_cov_6_1	p5	(AAAAG)3	15	128	TGTGTTCAAGTCTCAACATTGG	GCTTCGATAACCACTTCCTG	94,22	289,20	58.675	57.422	40.909	50	196
D12_NODE_39715_length_190_cov_15_1	p5	(TATTT)4	20	41	J12_NODE_682455_length_280_cov_5_1	p5	(TATTT)4	20	132	GGTGAGATGATCGTATTTTATGGC	TTCAATTGGAATCCTCGTTG	7,24	138,20	60.895	58.546	41.667	40	132
D12_NODE_846471_length_301_cov_5_1	p3	(ACC)5	15	163	J12_NODE_1573753_length_178_cov_8_1	p3	(ACC)5	15	60	ATTTACCCTCCACACCCTTC	GCAGAGGATATGCAGTCGTT	97,20	211,20	57.826	57.921	50	50	115
D12_NODE_602066_length_230_cov_9_1	p5	(GAATT)3	15	74	J12_NODE_303657_length_184_cov_3_1	p5	(AATTC)3	15	124	GGTCATATGCATTGAATTAGGG	CGGTTAAAACGCAAGGACTA	30,22	169,20	58.337	57.981	40.909	45	140
D12_NODE_2077851_length_217_cov_5_1	p8	(TTGGTTCA)4	32	62	J12_NODE_1057257_length_202_cov_7_1	p8	(TTGGTTCA)4	32	53	GGTTCCAATTTTCTGCTCCT	TAATACCCAATTATTGCCCG	11,20	135,20	58.24	57.436	45	40	125
D12_NODE_1220535_length_459_cov_2_1	p4	(CATA)4	16	415	J12_NODE_1650237_length_177_cov_26_1	p4	(CATA)4	16	8	CAACGAAAACGAGAATGACC	TCACCCTACTCAGAATCCCA	4,20	485,20	58.201	58.071	45	50	482
D12_NODE_1634112_length_307_cov_5_1	p4	(TAAT)4	16	242	J12_NODE_897827_length_264_cov_5_1	p4	(TAAT)4	16	175	AACCCTTGCCATTAAATTCC	TGGTTTCTCTCTCCCACTCA	170,20	303,20	57.923	58.349	40	50	134
D12_NODE_1197991_length_222_cov_10_1	p2	(AT)9	18	113	J12_NODE_1520220_length_217_cov_6_1	p2	(AT)9	18	113	TTCGATGATTGGCTAAAAGG	GCAAAGCTCTCTTAAGTTCTCTTC	71,20	251,24	57.845	57.442	40	41.667	181
D12_NODE_1843572_length_314_cov_7_1	p6	(AATACA)3	18	207	J12_NODE_1407185_length_258_cov_7_1	p6	(AATACA)3	18	189	CGGTTGCTTCATTGTAATCC	GAGAACTGGCATTGCATTTT	64,20	321,20	58.093	57.82	45	40	258
D12_NODE_221345_length_306_cov_8_1	p2	(AT)7	14	73	J12_NODE_483632_length_508_cov_12_1	p2	(AT)7	14	362	CGTTGCAAACTATTAACCGTG	ACCGATTAAATGGTAGGCGT	21,21	228,20	58.302	58.468	42.857	45	208
D12_NODE_1447364_length_319_cov_4_1	c	(TAA)6aaaacttgaggggtaaaatgaaaataacatgttctatccagtctatgcaactggttagatgttaaaaccagtattatattgcattttgggatgttagaattattctggatctttgagtagaccaatgcatatgctaaataatacaagtcaatttgtatggttttccatgacaaggcc(TTTCT)3	210	1	J12_NODE_117071_length_176_cov_4_1	p5	(TTTCT)3	15	119	GGATCTTTGAGTAGACCAATGC	GGCCCACTCAAGACTCATAA	47,22	194,20	57.811	57.737	45.455	50	148
D12_NODE_92704_length_238_cov_6_1	p5	(TTATT)3	15	150	J12_NODE_662994_length_274_cov_3_1	p5	(TTATT)4	20	105	GCCATCGACCACTATTGTTT	TCTCAAGGGTAAGGGGACTC	8,20	231,20	57.544	58.173	45	55	224
D12_NODE_2257033_length_201_cov_6_1	p5	(AACTA)3	15	57	J12_NODE_1252267_length_314_cov_6_1	p5	(AACTA)3	15	180	GGTGTCATATTGCGACAAATC	ATCAACCAACCCTTTTGAGC	22,21	147,20	57.956	59.031	42.857	45	126
D12_NODE_1362953_length_312_cov_6_1	p5	(AGAAA)3	15	249	J12_NODE_1171048_length_233_cov_5_1	p5	(AGAAA)3	15	228	TTCAGCAAGAACCGTAAAGG	CCCTTTTCAAATCCCCTTAG	5,20	315,20	58.027	57.671	45	45	311
D12_NODE_1993237_length_206_cov_5_1	p5	(GTTAT)3	15	46	J12_NODE_1209908_length_265_cov_3_1	p5	(GTTAT)3	15	98	GATAAGATGATACGCTTGCTCA	TGGTCTAAAGTGACCCAAAAAC	18,22	232,22	57.19	58.15	40.909	40.909	215
D12_NODE_860404_length_216_cov_5_1	p5	(TTTTA)3	15	125	J12_NODE_1102692_length_250_cov_6_1	p5	(TTTTA)3	15	174	TCAAGCTCAGAGACCAAACA	GGTTATAAGGGGCATGGAAG	74,20	240,20	57.071	58.393	45	50	167
D12_NODE_720648_length_365_cov_7_1	p4	(TATT)4	16	257	J12_NODE_893158_length_325_cov_6_1	p4	(TATT)4	16	271	ACGGGTCTAAGGTACTTGGG	TCGGGAGATCGGTGTAATAG	174,20	312,20	58.056	57.641	55	50	139
D12_NODE_1362805_length_216_cov_6_1	p4	(AATA)4	16	138	J12_NODE_2588176_length_269_cov_5_1	p4	(AATA)4	16	195	AAGTCAGTTGTCAGGTTGGAA	TGTCAATTTGGACAGTGGAG	46,21	220,20	57.276	57.038	42.857	45	175
D12_NODE_2443518_length_176_cov_6_1	p2	(GT)8	16	123	J12_NODE_1664231_length_208_cov_7_1	p2	(GT)8	16	123	GCTTAGGGTAAGGACCAAGC	CCCTTCTCGACTTGTCTCTTT	46,20	168,21	57.956	57.656	55	47.619	123
D12_NODE_2078672_length_268_cov_3_1	p4	(TTTC)5	20	190	J12_NODE_1707972_length_184_cov_5_1	p4	(TTTC)5	20	91	TTTCCTGCTTCAGCTTGTCT	TTCTCATGTTAGGGGAATCG	147,20	290,20	57.826	57.612	45	45	144
D12_NODE_1902992_length_352_cov_9_1	p5	(TTTCT)3	15	155	J12_NODE_903522_length_347_cov_15_1	p5	(AAAAG)3	15	327	TGACAAGTCCAACCGAATTT	GGGTGTATGTGGAAACTGGA	58,20	292,20	58.048	58.258	40	50	235
D12_NODE_2720204_length_293_cov_6_1	p3	(CCT)5	15	107	J12_NODE_297395_length_319_cov_5_1	p3	(CCT)5	15	95	ACTGTCACCACATCCACCTT	TCACCTGGGCTACGTCTAAA	78,20	209,20	57.813	58.379	50	50	132
D12_NODE_744941_length_273_cov_8_1	p4	(AAAT)4	16	107	J12_NODE_504383_length_286_cov_11_1	p4	(AAAT)4	16	150	TCCCATTACCATTTGCTTGT	TTGCCTGCTTACCATGTTTT	45,20	276,20	57.944	58.294	40	40	232
D12_NODE_599170_length_374_cov_10_1	p3	(TCC)6	18	105	J12_NODE_750683_length_202_cov_15_1	p3	(TCC)6	18	51	ACTCCCCAAATTCCTTGAAC	GTTGGTGCCAAATCTCATTC	12,20	225,20	57.946	57.99	45	45	214
D12_NODE_815292_length_336_cov_6_1	p2	(TA)7	14	281	J12_NODE_693698_length_358_cov_5_1	p2	(TA)7	14	293	CCACATCTCCTCCAGATCAC	TGAAATCCAACTGCAACTAGG	64,20	360,21	57.991	57.893	55	42.857	297
D12_NODE_2044793_length_235_cov_7_1	c*	(TTTAT)3(TTTTAT)3*	27	32	J12_NODE_1216340_length_178_cov_12_1	c*	(TTTAT)3(TTTTAT)3*	27	12	CAAAAATTCTTCTCTCTCCCTCTC	GCGGGTCAATGTAATGTCTC	5,24	244,20	59.07	58.019	41.667	50	240
D12_NODE_804774_length_187_cov_14_1	p5	(AGCAA)3	15	198	J12_NODE_790221_length_238_cov_11_1	p5	(TTTGC)3	15	56	TGGCTAATCCAATCACCACT	GGAGGCAAGAACATTCGTAA	4,20	251,20	58.019	57.821	45	45	248
D12_NODE_1729287_length_266_cov_5_1	p6	(AATAAA)3	18	80	J12_NODE_618796_length_278_cov_6_1	p6	(AATAAA)3	18	153	ACACAAGGCCAAAACTGAAA	AAGTTCAAACGCACTCCAAG	8,20	158,20	58.256	58.008	40	45	151
D12_NODE_50560_length_270_cov_8_1	p5	(TTGAT)3	15	37	J12_NODE_199115_length_292_cov_7_1	p5	(TTGAT)3	15	118	GGTTTCCAATTTCATCATGC	AATTGTCCATACAAAAGGCG	32,20	248,20	57.857	57.635	40	40	217
D12_NODE_1864225_length_201_cov_11_1	p5	(TTAAT)3	15	149	J12_NODE_1204663_length_273_cov_8_1	p5	(TTAAT)3	15	221	CGTCACAACCTCGAAAAACT	AGAAAAACCTAAAGCCACGG	69,20	194,20	57.856	58.377	45	45	126
D12_NODE_1171115_length_300_cov_7_1	p5	(TCGGG)3	15	57	J12_NODE_1604894_length_365_cov_6_1	p5	(TCGGG)3	15	110	GCAAATGTTCCCTTTAAGCA	GTTGATTCGGTTGAGTTTGG	7,20	176,20	57.899	58.048	40	45	170
D12_NODE_716785_length_276_cov_3_1	p6	(TATCTG)4	24	74	J12_NODE_1572011_length_244_cov_5_1	p6	(TATCTG)4	24	42	GGGTCGAAGATGGTGTGTAG	CCATCGTATTGATCCGCTTA	11,20	262,20	58	58.601	55	45	252
D12_NODE_1029773_length_315_cov_7_1	p3	(GAG)6	18	246	J12_NODE_1705750_length_469_cov_10_1	p3	(CTC)6	18	169	GATCAAGTGGTCACCAAAGC	AACCTCCTTTGGCTAATATGC	163,20	307,21	58.129	57.423	50	42.857	145
D12_NODE_462369_length_232_cov_3_1	p6	(ATAATC)3	18	178	J12_NODE_2103246_length_257_cov_3_1	p6	(ATAATC)3	18	167	TTGCAGTTGCAGTGTTGTCT	CATTCCACGTCTCATTGGTT	34,20	284,20	58.038	58.415	45	45	251
D12_NODE_1294365_length_271_cov_6_1	p5	(AAATA)3	15	92	J12_NODE_1587630_length_249_cov_5_1	p5	(AAATA)3	15	65	TCAACACCTGCTTGTGTAAAAC	TAAATGGAATCGAGCAAGGA	16,22	261,20	57.869	58.308	40.909	40	246
D12_NODE_479337_length_244_cov_5_1	p2	(AT)8	16	47	J12_NODE_1433544_length_262_cov_5_1	p2	(TA)8	16	261	TTGAAGGGAAAACAGGTAAGG	TGGGGCCTAATAAGGGAATA	16,21	257,20	58.226	58.4	42.857	45	242
D12_NODE_1208472_length_227_cov_6_1	p2	(AT)8	16	142	J12_NODE_414359_length_328_cov_6_1	p2	(AT)8	16	229	TGCCCTTAACACCAGACAAT	GGAATGGGATCCAATCTTACA	13,20	236,21	58.076	58.703	45	42.857	224
D12_NODE_689222_length_262_cov_7_1	p3	(TTC)5	15	68	J12_NODE_1396874_length_239_cov_8_1	p3	(TTC)5	15	75	GCTAAACTTGCTCTTGGTGG	GAGGAGATGGATTCTGGGTT	36,20	158,20	57.635	57.964	50	50	123
D12_NODE_2263646_length_918_cov_1_1	p4	(AAAG)6	24	377	J12_NODE_2307504_length_623_cov_4_1	p4	(CTTT)6	24	71	ACTTTGAAACCTTAAGGCCC	AGGCTGCATAAGGGTGAAAT	30,20	526,20	57.352	58.672	45	45	497
D12_NODE_1942493_length_206_cov_5_1	p5	(TTTAT)4	20	164	J12_NODE_1496104_length_460_cov_2_1	p5	(TATTT)3	15	370	TACGTTTTAGCACCGCTTTC	CTTTCTATCATGATGCCAACC	61,20	207,21	58.123	57.168	45	42.857	147
D12_NODE_1128758_length_201_cov_7_1	p3	(AAG)5	15	73	J12_NODE_1700308_length_263_cov_6_1	p3	(AAG)5	15	147	AACCTCCCGTGAATATAGCC	TGTGGTGGTAACGACTTGTG	31,20	197,20	58.019	58.008	50	50	167
D12_NODE_2364346_length_273_cov_6_1	p4	(CTTT)6	24	147	J12_NODE_652269_length_321_cov_16_1	p4	(CTTT)6	24	158	GAAAATTAGGGTCCAAAAGAGG	GTGCTGGAATTCTCAGGATTTT	82,22	319,22	58.2	59.598	40.909	40.909	238
D12_NODE_2187984_length_253_cov_5_1	c	(AAAT)6aaaaatg(GAAA)4	47	205	J12_NODE_541980_length_311_cov_9_1	c	(AAAT)6aaaaatg(GAAA)4	47	167	TTAAGAAGATCAGCGGTTGC	TGCAGGTAGGGTGAAGAATC	53,20	306,20	58.12	57.737	45	50	254
D12_NODE_2059929_length_182_cov_5_1	p4	(AAAT)4	16	74	J12_NODE_216443_length_182_cov_6_1	p4	(AAAT)4	16	73	TGGTCGATATACCCTTACTCTTG	AACCCCTTAAAGCCCAATAC	5,23	136,20	57.37	57.132	43.478	45	132
D12_NODE_491434_length_359_cov_13_1	p2	(AT)7	14	206	J12_NODE_501935_length_255_cov_24_1	p2	(AT)7	14	168	TCCGTCTGTGTAGCAAATGA	TCCGGTTATCACGTAGGAAA	106,20	293,20	57.836	58.093	45	45	188
D12_NODE_878017_length_244_cov_6_1	p5	(AAAGG)3	15	54	J12_NODE_566025_length_236_cov_6_1	p5	(AAAGG)3	15	46	TGCAGACGTACCATGTCATC	TGCTCTGATTGCATCAGCTA	0,20	239,20	58.05	58.259	50	45	240
D12_NODE_1199122_length_304_cov_12_1	p5	(ACAAA)3	15	49	J12_NODE_447380_length_358_cov_13_1	p5	(ACAAA)3	15	69	CTTCAACGAGGAATTCCAGA	GGACTGCAAATGGGTCATAG	11,20	230,20	57.865	58.019	45	50	220
D12_NODE_1670159_length_188_cov_11_1	p3	(AAG)6	18	113	J12_NODE_2284448_length_306_cov_7_1	p3	(AAG)6	18	172	CTACGAAGCCAAAAGTTCCA	TATAAGGCAAGCCAACCAAA	2,20	154,20	58.027	58.304	45	40	153
D12_NODE_1066497_length_265_cov_8_1	p5	(ATTGA)3	15	151	J12_NODE_872364_length_342_cov_8_1	p5	(ATTGA)3	15	228	TGGATGATGTCTAGCCCATT	AACATGGACTCTTGACGGTT	41,20	198,20	57.961	57.064	45	45	158
D12_NODE_1045623_length_327_cov_6_1	p2	(AT)7	14	103	J12_NODE_249012_length_282_cov_9_1	p2	(AT)7	14	119	TCAACAGGGCTCTTTTTGTT	TCTACGACAGCAACCATCAA	20,20	229,20	57.455	57.836	40	45	210
D12_NODE_2030705_length_206_cov_9_1	c	(AAAT)5agttag(TTAA)4	42	76	J12_NODE_1235961_length_270_cov_8_1	c	(AAAT)5agttag(TTAA)4	42	137	CCGGTGTGTGTTTTATGTGA	TAGGAAAGTCGCCATTGAAG	28,20	228,20	57.867	57.972	45	45	201
D12_NODE_1737849_length_323_cov_4_1	c	(TATATG)3gttgttcatgttctgactccaagcttccacagtaactgaaacatggagaatgaaaggaagaagagaaaaatggggaatgaagaggaaaaagac(GATGAA)3	129	1	J12_NODE_890816_length_574_cov_3_1	p6	(GATGAA)3	18	32	AAAAATGGGGAATGAAGAGG	CATCTCCCTTGTGCTCCTTA	3,20	111,20	57.967	57.894	40	50	109
D12_NODE_1348078_length_211_cov_6_1	p7	(TATTTTA)3	21	123	J12_NODE_1730927_length_228_cov_6_1	p7	(TATTTTA)3	21	140	TGATGATTGCAATATGGCTG	CGGAAGTCAAAAGCTTGAAA	49,20	227,20	58.087	58.147	40	40	179
D12_NODE_1434085_length_204_cov_5_1	p3	(TAT)6	18	124	J12_NODE_1784261_length_219_cov_8_1	p3	(TAT)6	18	129	GAAAAAGTGGTGCTGCCTAA	TACATTCAAAGGGGTGGAAG	81,20	209,20	58.027	57.52	45	45	129
D12_NODE_615803_length_192_cov_7_1	p3	(TTA)7	21	99	J12_NODE_1308081_length_193_cov_6_1	p3	(TTA)7	21	98	TCCCAGAGTTTCCCCTATTC	GGAGAAAAGAACGCAAGAAA	61,20	200,20	58.04	57.217	50	40	140
D12_NODE_1039749_length_220_cov_4_1	p3	(TTG)5	15	67	J12_NODE_1353525_length_225_cov_4_1	p3	(CAA)5	15	32	CATCGTTCCTCTCCCTCCT	GCACTACGGCCTATGACACT	45,19	145,20	59.191	57.853	57.895	55	101
D12_NODE_1549303_length_234_cov_4_1	p6	(TTCAAC)4	24	167	J12_NODE_1123431_length_322_cov_6_1	p6	(TTCAAC)4	24	204	CAAATAATGGACGCCTTGAC	TGATGAGGAGAGGAGATGGA	43,20	227,20	58.093	58.232	45	50	185
D12_NODE_1158461_length_186_cov_5_1	p5	(ATCAT)3	15	169	J12_NODE_1633833_length_319_cov_4_1	p5	(ATCAT)3	15	226	AGCATGATTAGGTGGGACTG	TGCTGCATTCATGGAAAAG	73,20	326,19	57.61	58.347	50	42.105	254
D12_NODE_1731487_length_300_cov_3_1	p5	(TATTT)3	15	48	J12_NODE_1389878_length_228_cov_4_1	p5	(TATTT)3	15	156	AAGTTTTTGGTGTCGTTGCT	CAATGTTCTGGGTCCTCTTG	64,20	223,20	57.389	58.13	40	50	160
D12_NODE_298370_length_208_cov_9_1	p5	(CTTTT)3	15	184	J12_NODE_429371_length_260_cov_4_1	p5	(CTTTT)3	15	210	ACATATGCGAGCATCTGACA	ATCCATGATGCATTGGTTTC	33,20	230,20	57.802	58.215	45	40	198
D12_NODE_498729_length_283_cov_7_1	p6	(ATAAGA)4	24	143	J12_NODE_1200614_length_250_cov_4_1	p6	(ATAAGA)4	24	99	AAGCACCTCATTTCTCTCCA	GGCTGTTTGGGTGAACTATG	22,20	245,20	57.451	58.076	45	50	224
D12_NODE_1440361_length_297_cov_7_1	p4	(TTAA)5	20	201	J12_NODE_1739950_length_308_cov_8_1	p4	(TTAA)5	20	230	GTGAAATTGGTGAAACTGGG	AACACCCATCACTCCACACT	128,20	310,20	57.894	57.813	45	50	183
D12_NODE_1586854_length_199_cov_8_1	p5	(TTCTC)3	15	81	J12_NODE_508086_length_211_cov_12_1	p5	(TTCTC)3	15	93	GCTGCCTTTGTTTTTATCTCC	TTCATAGTGACTGGAAGGGC	55,21	172,20	58.013	57.737	42.857	50	118
D12_NODE_200092_length_243_cov_4_1	p5	(GAAAA)3	15	152	J12_NODE_1150592_length_246_cov_5_1	p5	(GAAAA)3	15	121	CCCCTCACAATTGTCTTCAC	CACCAAGTAGGTTGTTGCCT	98,20	255,20	57.971	57.731	50	50	158
D12_NODE_1648288_length_255_cov_5_1	p3	(TTA)7	21	228	J12_NODE_2139963_length_205_cov_7_1	p3	(TTA)7	21	181	CAAGCTGAGCTGGCTTCTAC	AATCTGGTGATAAAAGCGGC	90,20	273,20	58.008	59.186	55	45	184
D12_NODE_520133_length_179_cov_9_1	p5	(TTAAA)3	15	83	J12_NODE_1827803_length_273_cov_7_1	p5	(TTAAA)3	15	168	AGTGGAAACAGCCGTTATTG	TGCTCCACACTTAATCACCA	20,20	199,20	57.757	57.673	45	45	180
D12_NODE_699199_length_233_cov_9_1	p5	(AATCA)3	15	106	J12_NODE_1933469_length_187_cov_8_1	p5	(AATCA)3	15	54	TCGTACCTGTGTTTTCGGAT	CGATTCTGTCGATTTCTGTTTG	1,20	200,22	58.076	59.747	45	40.909	200
D12_NODE_398739_length_464_cov_8_1	c	(GTTGA)3gttgggttgggttgaagaggttggcgcgcgagttcgcttcctgtctacctgtttcggcctttggcgttccaattcctgacgttaacaattttccaggtgcatgccgcagattgcagaagaggagataggctgaacctccatagttgattgctggtagttataagttctaaagag(AGGCC)3	204	243	J12_NODE_426122_length_281_cov_10_1	p5	(TGGCC)3	15	281	TCGGGGATAGGTAAGAAAGG	GCGTACCGAATAAAGGGAAT	136,20	482,20	58.136	58.087	50	45	347
D12_NODE_1446674_length_175_cov_4_1	p5	(CTTAT)3	15	124	J12_NODE_794298_length_271_cov_7_1	p5	(CTTAT)3	15	170	TTATCGGAATGGTTGAGGAA	TTGAGTCATTCTGAGGCGTT	70,20	193,20	58.011	58.443	40	45	124
D12_NODE_1585724_length_286_cov_5_1	p5	(AAAAT)3	15	150	J12_NODE_2069068_length_224_cov_7_1	p5	(AAAAT)3	15	138	ATTTACAATTTGGGTTGGGG	TGAACCGAAGTTTAGTCTCCA	84,20	205,21	58.531	57.47	40	42.857	122
D12_NODE_216613_length_300_cov_20_1	c	(CAG)6cttccacagctgcaacaacagcagcagcaacagcctcagcagcaacagccgctcccacatttgcaacagcaacaactccctcagctgcaacaa(CAG)6	129	128	J12_NODE_353689_length_294_cov_25_1	c	(TGC)6tgttgttgcagctgagggagttgttgctgttgcaaatgtgggagcggctgttgctgctgaggctgttgctgctgctgttgttgcagctgtggaa(GCT)6	130	66	ACCACAAATATCAAGCCAGC	ATCTGCTGTTGTTGCATCTG	24,20	284,20	57.696	57.402	45	45	261
D12_NODE_398532_length_392_cov_5_1	p5	(AACAA)3	15	200	J12_NODE_2327313_length_454_cov_4_1	p5	(AACAA)3	15	359	TTAGTATGGGGTGGTAGGCA	ATCTCTCCCTCACACATGGA	96,20	251,20	57.972	57.991	50	50	156
D12_NODE_657099_length_214_cov_6_1	p6	(AAATAA)3	18	126	J12_NODE_2029223_length_347_cov_5_1	p6	(AAATAA)3	18	230	TTAAAAAGAAAACCGGTCCC	GAGAGGGGAGACTCTTTACCA	99,20	198,21	58.088	57.447	40	52.381	100
D12_NODE_1282834_length_300_cov_7_1	p2	(TA)7	14	295	J12_NODE_1912817_length_425_cov_11_1	p2	(TA)7	14	155	AGTGCTACTGGTTGGTCAGG	ATCCTTTTGCTTTTCCCAAC	43,20	353,20	57.801	58.162	55	40	311
D12_NODE_2170237_length_550_cov_2_1	p6	(AGATGG)3	18	47	J12_NODE_275632_length_274_cov_5_1	p6	(AGATGG)3	18	162	GGAAGATTTGGTGCGATATG	AAGATGCTTTTGTTTGGCTG	38,20	296,20	58.038	58.027	45	40	259
D12_NODE_2268285_length_541_cov_2_1	p3	(GAA)5	15	134	J12_NODE_953420_length_323_cov_9_1	p3	(GAA)5	15	64	TCTTGCCTGCAACTTCTTCT	TCATGGGTACAATGAGGGTT	102,20	532,20	57.826	57.708	45	45	431
D12_NODE_875733_length_241_cov_3_1	p6	(TCCTCT)4	24	107	J12_NODE_1835213_length_245_cov_3_1	p6	(TCCTCT)4	24	81	TGGCCATACTTGTGACACTG	GTTACCACCAGCACGAGTCT	26,20	161,20	58.112	57.8	50	55	136
D12_NODE_2116253_length_311_cov_3_1	p5	(AGCAA)3	15	166	J12_NODE_1300048_length_177_cov_6_1	p5	(AGCAA)3	15	52	AAACAACCACCTTTTCCAGA	CACTCATCATCAATGCCAAA	124,20	296,20	57.147	58.039	40	40	173
D12_NODE_849258_length_253_cov_7_1	p5	(ATAAA)3	15	219	J12_NODE_1878000_length_301_cov_7_1	p5	(ATAAA)3	15	223	AAATGGTGACGTTTTCCAGA	CCAATCGATCCTTCTATCCC	139,20	272,20	58.048	58.401	40	50	134
D12_NODE_41471_length_202_cov_3_1	p2	(TA)7	14	21	J12_NODE_844264_length_213_cov_4_1	p2	(TA)7	14	31	AAGCAGTCGGCAATAAAAAC	TGATAGATGGTGCTTTGTTCG	4,20	103,21	57.076	58.785	40	42.857	100
D12_NODE_1791223_length_355_cov_8_1	p3	(ATA)5	15	318	J12_NODE_1463030_length_361_cov_7_1	p3	(ATT)5	15	175	TTCATGTAAAAACCCAGTAGGG	TTGAGCCGTTCACTGTCTTT	96,22	340,20	58.052	58.497	40.909	45	245
D12_NODE_1553523_length_195_cov_10_1	p5	(CTAAC)4	20	116	J12_NODE_667033_length_338_cov_5_1	p5	(CTAAC)4	20	214	ATTCGTCAGGGTGAAAATCA	GGAGTTTGAAGATTTGTGGC	31,20	181,20	57.991	57.235	40	45	151
D12_NODE_1043304_length_261_cov_8_1	c	(AAATTG)3(AAAATA)3	36	131	J12_NODE_2038664_length_662_cov_4_1	c	(AAATTG)3(AAAATA)3	36	238	GGCCAAATTGACCCTCTTAT	GACCCCTCCAACATTTCCTA	94,20	236,20	57.992	58.836	45	50	143
D12_NODE_411433_length_173_cov_7_1	p6	(ATGAAA)3	18	19	J12_NODE_1322487_length_219_cov_5_1	p6	(ATGAAA)3	18	58	CGCGTGATTTATGTAAAAGCC	CCAACAAATCCCATTCACAT	14,21	153,20	59.637	58.117	42.857	40	140
D12_NODE_1438093_length_209_cov_5_1	p3	(AAG)6	18	141	J12_NODE_1285766_length_231_cov_5_1	p3	(AAG)6	18	167	TCGACAAAACAACTTCACGA	TTGAGTCCATTGATTCGTTG	16,20	187,20	57.867	57.086	40	40	172
D12_NODE_297829_length_219_cov_9_1	p2	(AT)7	14	160	J12_NODE_1130790_length_293_cov_5_1	p2	(AT)7	14	223	TGGAGGGGCCTACTTATATTTT	TTTACATTATGGCCCTCTCAAG	124,22	223,22	58.13	58.274	40.909	40.909	100
D12_NODE_2611616_length_360_cov_5_1	p5	(AAAGA)3	15	181	J12_NODE_1940893_length_259_cov_6_1	p5	(AAAGA)3	15	173	CTATTCGAAAAAGGCAACGA	AATGGATCAACCAAATGTGC	115,20	257,20	58.045	58.271	40	40	143
D12_NODE_975004_length_190_cov_13_1	p5	(TCTTT)3	15	101	J12_NODE_1043445_length_415_cov_5_1	p5	(TCTTT)3	15	53	TGAGCTATTCATCGACGACC	TGAAATGAGCTATGTTGCCA	29,20	242,20	58.826	57.86	50	40	214
D12_NODE_1974263_length_196_cov_4_1	p5	(GAAAA)3	15	126	J12_NODE_2041117_length_295_cov_3_1	p5	(GAAAA)3	15	235	TCAGCCAACACAGTGAAAAA	CCCTCTGTTGAAATCTCTTCC	92,20	200,21	57.867	57.84	40	47.619	109
D12_NODE_2149727_length_188_cov_7_1	p3	(GAA)5	15	82	J12_NODE_800920_length_222_cov_5_1	p3	(GAA)5	15	87	AATGAAAGGTGATGGCAGAA	ACCTTCCATCTTCTTTGTCGT	49,20	162,21	58.145	57.775	40	42.857	114
D12_NODE_886210_length_282_cov_9_1	p8	(AGCTTGAC)3	24	179	J12_NODE_1109482_length_305_cov_5_1	p8	(AGCTTGAC)3	24	192	ACTTGGGGAGTTGAGTGTGA	AACCAATTGGCTCTTGAATG	54,20	247,20	58.113	57.67	50	40	194
D12_NODE_2657715_length_1181_cov_3_1	p6	(TTTATT)4	24	938	J12_NODE_1143024_length_231_cov_7_1	p6	(TTTATT)3	18	65	GACAAGTTTTTGGCACCACT	CGCATGATTATGTGCAAGTT	865,20	1095,20	57.7	57.253	45	40	231
D12_NODE_1821721_length_186_cov_5_1	p3	(AAC)5	15	93	J12_NODE_1245399_length_173_cov_7_1	p3	(AAC)5	15	69	GTCACCCCCAAAAGTTATGC	CAAGTTTGCTGACAGAAGGAA	47,20	155,21	59.292	58.146	50	42.857	109
D12_NODE_848186_length_276_cov_3_1	p5	(AAACA)3	15	176	J12_NODE_879673_length_187_cov_4_1	p5	(AAACA)3	15	124	TACATTCCCCCATGATCAAA	AGGACAAATCCAACACCAAA	114,20	219,20	58.618	57.894	40	40	106
D12_NODE_2511315_length_322_cov_8_1	p2	(TA)8	16	132	J12_NODE_258754_length_348_cov_5_1	p2	(TA)7	14	170	CAATTGACCATTGCAGTCAA	GCAAGTTGGTGAGCTTTGTT	83,20	241,20	58.099	58.008	40	45	159
D12_NODE_609940_length_223_cov_4_1	p4	(TTAA)5	20	125	J12_NODE_566738_length_176_cov_7_1	p4	(TTAA)5	20	74	GCAAAGGAACAAGAACCAGA	TGTCCTTTGGGGATTTCTTT	98,20	204,20	57.923	58.477	45	40	107
D12_NODE_354154_length_300_cov_8_1	p6	(AAAAAT)4	24	117	J12_NODE_954825_length_212_cov_12_1	p6	(AAAAAT)4	24	26	TTGAGGCATACCCTTCTTTG	ATGCTTCCGTTCCTCTTTCT	88,20	258,20	57.823	58.001	45	45	171
D12_NODE_1852181_length_286_cov_3_1	p2	(TA)9	18	146	J12_NODE_1600317_length_301_cov_4_1	p2	(TA)9	18	157	TCTTCCACCTTTTCCTTGTG	CCATCACTGAAATGTGGCTT	38,20	253,20	57.77	58.57	45	45	216
D12_NODE_1756861_length_565_cov_2_1	p5	(TAAAG)3	15	419	J12_NODE_1761628_length_399_cov_5_1	p5	(ACTTT)3	15	194	CAGAGGTTCGAGTCCGTTTA	ATCCTTTCCTCGTTTGAACC	31,20	462,20	57.952	58.094	50	45	432
D12_NODE_1743171_length_207_cov_6_1	p5	(ATATA)3	15	76	J12_NODE_2718998_length_251_cov_8_1	p5	(ATATA)3	15	112	GTTGTCCAGTTTTTAAGGACGA	GACTGTAAAAGTCACGGGGA	22,22	122,20	58.289	57.641	40.909	50	101
D12_NODE_1593074_length_254_cov_10_1	p5	(TTTCC)3	15	266	J12_NODE_2158599_length_687_cov_2_1	p5	(GAAAG)3	15	221	CATTGGGACCTTGGAGTCTA	ACAGCAAATGCTCAAACACA	111,20	552,20	57.582	57.896	50	40	442
D12_NODE_1092050_length_204_cov_8_1	p5	(CTTTT)3	15	14	J12_NODE_1965150_length_239_cov_5_1	p5	(CTTTT)3	15	147	GAAGTTGAAGGCCAAAGTGA	CCCACATCAGATCAACATCA	68,20	193,20	57.923	57.787	45	45	126
D12_NODE_1130461_length_200_cov_3_1	p5	(GAGAA)3	15	42	J12_NODE_2221660_length_923_cov_3_1	p5	(TTCTC)3	15	898	CCAAAAATTTGGTGCAACTC	TCCAAAGTTGCTTCCGTTAC	3,20	187,20	58.12	57.878	40	45	185
D12_NODE_1920600_length_254_cov_4_1	p5	(TATAT)3	15	148	J12_NODE_2040842_length_311_cov_4_1	p5	(TATAT)3	15	161	CAAAGCATAAAACCCCCTTC	TTGACCACGTCAACTAAAAGC	3,20	195,21	58.556	57.947	45	42.857	193
D12_NODE_796497_length_276_cov_12_1	p4	(ATTT)4	16	91	J12_NODE_401822_length_322_cov_8_1	p4	(ATTT)4	16	160	TGTGTCCCCCTTACGTGTTA	CCACGCGGTTTTATAACATT	4,20	191,20	58.897	57.602	50	40	188
D12_NODE_699292_length_244_cov_5_1	c	(ATTT)5tgttttttcgtttttatttttctattggctgggacattcttttcttcttctc(TTTAT)3	87	150	J12_NODE_1304118_length_594_cov_2_1	c	(ATTT)5tgttttttcgtttttatttttctattggctgggacattcttttcttcttctc(TTTAT)3	87	153	TGCCTCATAACCCTATTCCA	CTGATTTGAAAATGGCGAAG	105,20	585,20	58.038	58.361	45	40	481
D12_NODE_2049785_length_310_cov_5_1	p5	(CCATG)3	15	126	J12_NODE_946123_length_253_cov_5_1	p5	(CCATG)3	15	100	GTGAAAACCTGTGACCATTATCAG	TGAATACTTCCCCTTCCACA	89,24	268,20	59.804	57.992	41.667	45	180
D12_NODE_885843_length_422_cov_5_1	p7	(ATTTTCA)4	28	292	J12_NODE_1905563_length_214_cov_8_1	p7	(ATTTTCA)4	28	202	CAACAATCCAACACCCATTT	ATAGAAATGAAGCGCGAGCA	179,20	375,20	58.173	61.01	40	45	197
D12_NODE_1562402_length_398_cov_8_1	p6	(CATCTT)3	18	77	J12_NODE_2164943_length_501_cov_3_1	p6	(CATCTT)3	18	20	CATTCACCTCCACCTTCATC	ATGAGGCATCTTTGGGTACA	48,20	372,20	57.91	58.019	50	45	325
D12_NODE_2057411_length_626_cov_2_1	p5	(CAGCT)3	15	234	J12_NODE_2489290_length_192_cov_5_1	p5	(CAGCT)3	15	207	CTTCATTTGTCCTCTGGTGC	AACACTCTGCCTTTGTGTCC	197,20	524,20	58.287	57.77	50	50	328
D12_NODE_1958349_length_395_cov_6_1	p3	(TTA)7	21	186	J12_NODE_2430084_length_1220_cov_2_1	p3	(ATA)7	21	1202	AGCGGTCAAATTTCGTATCA	CCCTATTCCTGGATACCGTT	119,20	232,20	58.241	57.876	40	50	114
D12_NODE_1878502_length_185_cov_6_1	p6	(TTGCAT)3	18	8	J12_NODE_1362982_length_192_cov_5_1	p6	(TTGCAT)3	18	96	GCCTCACAGCTTGCATTATT	AAACCCCATCTCTTTGCTTC	54,20	163,20	57.998	58.24	45	45	110
D12_NODE_1630127_length_262_cov_6_1	p4	(TTTA)4	16	45	J12_NODE_1914736_length_564_cov_5_1	p4	(TTTA)4	16	232	GGGATTTATTCTTGCCACCT	GCTGCTCCTATCTGCTTGAG	52,20	351,20	57.992	57.95	45	55	300
D12_NODE_939387_length_205_cov_8_1	p5	(TCCCA)5	25	202	J12_NODE_93033_length_191_cov_13_1	p5	(GGATG)5	25	72	CCTCACTTGCTTTCTTCATCA	CCCAAAACTTCTTTACCACG	0,21	172,20	58.09	57.282	42.857	45	173
D12_NODE_43272_length_243_cov_11_1	p3	(AGA)5	15	48	J12_NODE_1146109_length_273_cov_7_1	p3	(AGA)5	15	58	TGGGAGAACTTCAGTTATGGA	AAAATGGGGGAGAGAAGTTG	17,21	244,20	57.255	58.094	42.857	45	228
D12_NODE_1446125_length_269_cov_7_1	p4	(AACA)5	20	127	J12_NODE_590924_length_286_cov_7_1	p4	(AACA)5	20	178	AATTGATATGGGCAGTCGAA	GTTGCCATGCTAGAGAGGAA	42,20	239,20	58.038	58.048	40	50	198
D12_NODE_704805_length_250_cov_4_1	p3	(GAA)6	18	120	J12_NODE_1475368_length_244_cov_3_1	p3	(GAA)6	18	139	CAAGAGAACCACGAGGAAGA	ACTTCCCCCACTGTTCATTT	48,20	269,20	58.001	58.35	50	45	222
D12_NODE_942450_length_241_cov_5_1	p6	(AGATGA)3	18	142	J12_NODE_559425_length_224_cov_6_1	p6	(AGATGA)3	18	183	CGCCAAAATTAGAGACGAGA	GCGTATGGGTAAAGCAAAAG	45,20	258,20	58.12	57.486	45	45	214
D12_NODE_1614935_length_378_cov_4_1	p5	(TCATA)3	15	187	J12_NODE_634354_length_236_cov_7_1	p5	(ATGAT)3	15	174	TCTGCCATATTGGAGGCTAC	TTTCATGTTAAGCCACCACC	128,20	241,20	57.791	58.476	50	45	114
D12_NODE_1081955_length_311_cov_3_1	p2	(TA)7	14	199	J12_NODE_2327637_length_215_cov_4_1	p2	(AT)7	14	129	GGCTTGAGAATTCCACAGAA	AACAGACACCAAATCGAGGA	16,20	286,20	57.864	58.129	45	45	271
D12_NODE_876327_length_333_cov_7_1	p4	(AACT)4	16	95	J12_NODE_756948_length_392_cov_4_1	p4	(GTTA)4	16	342	GCCATCCAAGTGCTACCTAA	GCCAAATTGTCAAAGTGACC	20,20	275,20	57.849	58.048	50	45	256
D12_NODE_1069127_length_383_cov_3_1	p8	(GCTCGGTG)3	24	90	J12_NODE_1739698_length_235_cov_5_1	p8	(GCTCGGTG)3	24	13	ATTGGCTAGACTGGGGTTTC	GACATCAACTTTCCCATTGC	32,20	264,20	58.121	57.99	50	45	233
D12_NODE_1020140_length_276_cov_4_1	p6	(TTAGGC)3	18	181	J12_NODE_1205971_length_241_cov_5_1	p6	(TTAGGC)3	18	177	TCTGGTTATCTGGAGTTTGGA	AGAAAAGTTCGAAGCAGCCT	33,21	302,20	57.255	58.344	42.857	45	270
D12_NODE_1299892_length_228_cov_4_1	p5	(TAAAT)3	15	196	J12_NODE_1162337_length_283_cov_4_1	p5	(TAAAT)3	15	255	GGAGGAATTGCAAGTTTGGT	GGTTACAACAATTGTCACAACAGC	81,20	256,24	59.031	60.718	45	41.667	176
D12_NODE_1582946_length_270_cov_5_1	p5	(AAAGA)3	15	185	J12_NODE_842640_length_288_cov_5_1	p5	(AAAGA)3	15	234	GGAAAAGCAATAAAGGGGAA	TTACCCAATTTTACCGTCCA	154,20	260,20	58.175	57.874	40	40	107
D12_NODE_1580133_length_199_cov_11_1	p3	(TTA)5	15	54	J12_NODE_1868285_length_186_cov_10_1	p3	(TTA)5	15	115	CTCACAACATGGAATCCGAC	CACTCAGCCATTTGCTTTTT	29,20	168,20	58.933	58.027	50	40	140
D12_NODE_2100792_length_276_cov_4_1	p5	(AAAAT)3	15	52	J12_NODE_1566536_length_216_cov_7_1	p5	(AAAAT)3	15	5	TCAATCTTCGACCCTTCTCTAA	AACCGATAGTGGTGGTGAAA	10,22	175,20	58.072	57.923	40.909	45	166
D12_NODE_1361066_length_175_cov_9_1	p5	(AGAAA)4	20	146	J12_NODE_2392495_length_424_cov_5_1	p5	(AGAAA)4	20	304	GAAGAAGGTTCGGCCATATC	CTTGTAGTAGACAAAGCAGCGA	98,20	432,22	58.598	57.568	50	45.455	335
D12_NODE_2677966_length_282_cov_5_1	p4	(AATA)6	24	143	J12_NODE_1049926_length_317_cov_6_1	p4	(AATA)6	24	279	TCCATCTTGAGCATACCATCT	TTATCTCAGGTTCTTTTGGGG	5,21	206,21	57.218	58.175	42.857	42.857	202
D12_NODE_2088058_length_211_cov_12_1	p5	(GAAAA)3	15	162	J12_NODE_2364467_length_239_cov_6_1	p5	(GAAAA)3	15	237	ACAGCTGGATATCTTTCAGCA	GGAACAATAGACCATAAGTGTTGC	12,21	211,24	57.588	58.998	42.857	41.667	200
D12_NODE_1722697_length_1054_cov_2_1	p4	(AAAT)4	16	224	J12_NODE_1767283_length_276_cov_4_1	p4	(AAAT)4	16	197	CCACATTTGTTGTCAAAGCA	CCTTCGAAGCAGACTCAGAA	164,20	339,20	58.158	58.315	40	50	176
D12_NODE_1845201_length_204_cov_5_1	p5	(GAGAG)3	15	61	J12_NODE_1636587_length_293_cov_7_1	p5	(GAGAG)3	15	134	CTAGGTGTTATGGGCAATGG	GGTCCCAAGTTTGAATCCTT	1,20	169,20	57.972	57.946	50	45	169
D12_NODE_1142919_length_268_cov_8_1	p2	(TA)7	14	186	J12_NODE_1768811_length_342_cov_7_1	p2	(TA)7	14	204	GCAAAATGTATGCTTCTGGAG	cCTTGAAATTCCACTAAAGGC	56,21	297,21	57.528	57.875	42.857	42.857	242
D12_NODE_61281_length_250_cov_6_1	c	(TTCTT)3tctttctt(TA)7	37	77	J12_NODE_852067_length_279_cov_8_1	c	(TTCTT)3tctttctt(TA)7	37	75	GCTATGCTCCTTCTAGGGCT	GGAAGCTAACACCAGACCAG	29,20	153,20	57.811	57.387	55	55	125
D12_NODE_912401_length_299_cov_6_1	p6	(TGCATG)3	18	286	J12_NODE_656057_length_229_cov_5_1	p6	(TGCATG)3	18	195	CTCATCCATATGCCCAAAAG	cCTTGTCAAGCTCTCTCTGG	148,20	328,20	58.038	57.742	45	55	181
D12_NODE_643707_length_280_cov_11_1	p5	(GCATT)3	15	161	J12_NODE_1165173_length_286_cov_5_1	p5	(ATGCA)3	15	217	TGCTTTTCCATGTGTTGGTA	TAGATGGAATCTGCCTTTGC	101,20	265,20	57.605	57.915	40	45	165
D12_NODE_242150_length_440_cov_28_1	p5	(GTTTT)3	15	146	J12_NODE_2212924_length_355_cov_13_1	p5	(GTTTT)3	15	152	TTGCTCACTCTCTCTTTTTCG	CGTGTTGAAATGACGAATCA	78,21	439,20	57.499	58.099	42.857	40	362
D12_NODE_901302_length_318_cov_9_1	p5	(GGTTT)3	15	85	J12_NODE_577372_length_298_cov_12_1	p5	(GTTTG)4	20	73	GGTAGTCCACTTGGTCATGG	TCTTTCCAATTGTCATGCCT	24,20	343,20	57.84	58.145	55	40	320
D12_NODE_1636149_length_433_cov_7_1	p5	(ATTTA)3	15	278	J12_NODE_1067351_length_389_cov_13_1	p5	(ATTTA)3	15	245	AACCTATAGTGATTGAGGCCC	AGTTTCAATAGCACGGCAAG	94,21	395,20	57.189	58.054	47.619	45	302
D12_NODE_1438525_length_268_cov_6_1	p6	(TTCATT)3	18	91	J12_NODE_204047_length_404_cov_5_1	p6	(TTCATT)3	18	103	GCAGTATCGTCTTTGCCAGT	AAGTTTGGAGAAATGAGTGACG	41,20	179,22	57.979	58.37	50	40.909	139
D12_NODE_1496366_length_313_cov_13_1	p6	(ATTAAA)3	18	65	J12_NODE_879227_length_339_cov_8_1	p6	(ATTAAA)3	18	45	AAAGCACAAAACCCTAACCC	GCCTTGGATCCATGAAAAAT	27,20	335,20	58.098	58.835	45	40	309
D12_NODE_2022932_length_191_cov_5_1	p4	(GATA)4	16	197	J12_NODE_2513493_length_828_cov_2_1	p4	(GATA)4	16	763	TTTTGAATGTGGAAGAGGGA	GGAGGGTTGATTAGAGCCTT	722,20	845,20	58.117	57.345	40	50	124
D12_NODE_288603_length_263_cov_6_1	p4	(TTTA)4	16	93	J12_NODE_2118816_length_253_cov_6_1	p4	(TTTA)4	16	78	AAAAGCACTTTCTGCTCCAA	ACAAAAGAAATGAGCTCGGA	66,20	178,20	57.757	57.546	40	40	113
D12_NODE_438373_length_314_cov_3_1	p2	(AC)7	14	247	J12_NODE_2604840_length_203_cov_3_1	p2	(AC)7	14	186	TTTACGAAGGGAAACTGCTG	TCTCTCTCCCGCTCCTATTT	186,20	307,20	58.027	58.094	45	50	122
D12_NODE_987214_length_242_cov_7_1	c	(GGCAG)3gccag(CTCA)4	36	129	J12_NODE_792675_length_270_cov_6_1	c	(GGCAG)3gccag(CTCA)4	36	142	AAACGAAGGAAGGGGATATG	TCTGTGCCAGAAAACCAAGT	51,20	216,20	57.993	58.342	45	45	166
D12_NODE_825167_length_294_cov_10_1	p5	(ATATT)4	20	132	J12_NODE_1739244_length_187_cov_10_1	p5	(ATATT)4	20	43	TCCTTGGATCGAATCAAAAC	GGCTATGCAAGTCTCCCAAT	67,20	246,20	57.581	59.154	40	50	180
D12_NODE_1110256_length_244_cov_6_1	p2	(AG)8	16	139	J12_NODE_2647572_length_241_cov_4_1	p2	(AG)8	16	65	GATGAGAGCGAGTAAAAACGA	TCCACTAAAGCCCTCAAAGA	21,21	193,20	57.259	57.549	42.857	45	173
D12_NODE_1893617_length_199_cov_3_1	p5	(TAACA)3	15	100	J12_NODE_889133_length_316_cov_5_1	p5	(TAACA)3	15	217	ATCAGTCTCATCAAATCGGC	TGTGCAATTGACAGAACAGG	57,20	338,20	57.674	58.246	45	45	282
D12_NODE_1902315_length_196_cov_6_1	p3	(CCT)5	15	39	J12_NODE_1409477_length_239_cov_5_1	p3	(CCT)5	15	70	AACGAATGTTCCTCCGATTT	TCAGCCAGGTCATCTTCTTC	16,20	159,20	58.504	57.94	40	50	144
D12_NODE_637903_length_345_cov_9_1	p2	(AT)8	16	301	J12_NODE_1156319_length_369_cov_6_1	p2	(AT)8	16	337	CGTTAACGGCAATAACTGCT	GCCAGTGGCTGTTAAGAAAA	20,20	354,20	58.007	58.027	45	45	335
D12_NODE_1501998_length_190_cov_5_1	p5	(CTTTT)3	15	33	J12_NODE_1923026_length_560_cov_5_1	p5	(CTTTT)3	15	109	TTTCCTCATCTTCCTAGGGC	GCACAAAGGGACTTAGCGTA	31,20	179,20	58.333	58.054	50	50	149
D12_NODE_2091063_length_267_cov_5_1	p3	(CAC)9	27	123	J12_NODE_1615255_length_176_cov_4_1	p3	(CAC)9	27	32	GTTCACCACCACATCCATCT	TGCGATTAGCATGAGTGAGA	47,20	193,20	58.186	58.099	50	45	147
D12_NODE_1038871_length_336_cov_5_1	p4	(AGGT)4	16	197	J12_NODE_1367139_length_335_cov_12_1	p4	(TACC)4	16	269	TGCACTGCCTGTATGGATAA	ATGGGGTAAGGGGTTTAGGT	71,20	364,20	57.731	58.576	45	50	294
D12_NODE_930428_length_281_cov_13_1	c	(AAAAT)3aaaaagaa(AAAG)4	39	33	J12_NODE_945809_length_379_cov_14_1	c	(AAAAT)3aaaaagaa(AAAG)4	39	112	TCCTCCGGAATAACCTCTTC	GCGACAAACTTGAATTATGGG	80,20	271,21	58.187	59.465	50	42.857	192
D12_NODE_549335_length_253_cov_17_1	p5	(ATGAG)3	15	235	J12_NODE_781516_length_310_cov_13_1	p5	(ATGAG)3	15	249	CGGATCTACGGTCAACAATC	GCCTCAGTTCCTTTGTCAAC	24,20	282,20	58.019	57.353	50	50	259
D12_NODE_1323610_length_241_cov_7_1	p3	(TGA)5	15	97	J12_NODE_674495_length_276_cov_7_1	p3	(TGA)5	15	165	ATGCCCCAATGTAAATGATG	CCAAATTTTCATAGCAAGGC	63,20	211,20	58.16	57.401	40	40	149
D12_NODE_788109_length_646_cov_5_1	p5	(GATAT)3	15	338	J12_NODE_634354_length_236_cov_7_1	p5	(ATGAT)3	15	174	GAAATGATGAGTTAAGGGGGA	TAGGCGAATTCTATAGGCCA	243,21	602,20	57.98	57.518	42.857	45	360
D12_NODE_1807246_length_228_cov_6_1	p5	(ATTTT)3	15	196	J12_NODE_294282_length_211_cov_6_1	p5	(ATTTT)3	15	208	TCTTCTATCCTATGCACCGC	CTGCAACACATCAAAACCAT	139,20	250,20	57.943	57.018	50	40	112
D12_NODE_2005274_length_322_cov_9_1	p5	(GATTC)3	15	52	J12_NODE_1467149_length_282_cov_8_1	p5	(AATCG)3	15	259	CGACTCGACTTGACTCGAAA	GTGGTCTGGCTGTAATTTGG	20,20	218,20	59.161	58.076	50	50	199
D12_NODE_319902_length_374_cov_7_1	c	(AT)8ttgctaccatagcgatgctctacctcatcactatttttactattactttgtccacttgaagggttgtaaacatttaattatttgaagacacataacacgacatgtgaaggcaagtgtcatgcctctctttgcataagaagaacatgatgctttgtttacaacttatccaatcacatcgtcacctatctagaggctaaatgctttttagatggttgttcatggataaactcacttaatatatgtgccaagatttgaatataagagaaagactcacctctgcttataaatacttgatcatcactaatcttaaatagaaat(TTC)5	349	51	J12_NODE_1718181_length_326_cov_6_1	p2	(AT)8	16	35	GGGAGCAATAAAGGGACAAA	AAGAGAGGCATGACACTTGC	0,20	178,20	59.019	58.028	45	50	179
D12_NODE_1388467_length_305_cov_4_1	p5	(TAATG)3	15	122	J12_NODE_2502252_length_211_cov_3_1	p5	(TAATG)3	15	5	TCCTTTATTGCATTCTTCGC	GCTCAGTTTGAGGGTGTGAT	10,20	254,20	57.99	57.708	40	50	245
D12_NODE_2291279_length_293_cov_9_1	p2	(AT)7	14	207	J12_NODE_1755268_length_397_cov_12_1	p2	(AT)7	14	251	GAGGCTAGTTAGCTGGTGGA	ATGACAAACAAAGCAGCACA	96,20	297,20	57.173	57.896	55	40	202
D12_NODE_1778363_length_568_cov_2_1	p6	(AAATAA)3	18	157	J12_NODE_1438685_length_204_cov_5_1	p6	(AAATAA)3	18	142	GCACTCCACTTTTGTACCTTTT	GCGACCACAAATCTGATGA	48,22	205,19	57.489	58.11	40.909	47.368	158
D12_NODE_941338_length_274_cov_8_1	p2	(TC)11	22	40	J12_NODE_955640_length_275_cov_5_1	p2	(AG)11	22	241	CCCTGGCATGATTTTGTTT	GGTGGCTCTTTGGGATATTT	7,19	212,20	58.409	57.992	42.105	45	206
D12_NODE_962566_length_279_cov_5_1	p5	(ATTGA)3	15	144	J12_NODE_1728027_length_681_cov_5_1	p5	(ATTGA)3	15	144	GAGCTACTCGTAATTGCCACA	CATAAACTCCGAGCCACTTG	58,21	490,20	58.067	58.379	47.619	50	433
D12_NODE_2551426_length_507_cov_3_1	p5	(TTAAA)3	15	37	J12_NODE_1633307_length_220_cov_3_1	p5	(TTAAA)3	15	132	GCCTTTTAGGCTAACCATCA	CCCATTTAAACTTGACCGAA	11,20	499,20	57.018	57.609	45	40	489
D12_NODE_790737_length_233_cov_11_1	p2	(TA)7	14	145	J12_NODE_905711_length_190_cov_15_1	p2	(TA)7	14	189	AAATGCTTGGGAACAGGATT	GCCAATGATGGAAGAAAATG	86,20	206,20	58.504	58.01	40	40	121
D12_NODE_1407866_length_262_cov_7_1	p3	(AAT)5	15	183	J12_NODE_1589107_length_279_cov_6_1	p3	(AAT)5	15	234	CATAATGCATATGTGGCTGC	ACTAAAAGGGGCAAAAGGAA	138,20	265,20	57.63	57.863	45	40	128
D12_NODE_1275352_length_337_cov_4_1	p5	(ATTTT)3	15	98	J12_NODE_490872_length_248_cov_4_1	p5	(ATTTT)3	15	4	GAGCTGCAATTAGAGAACAGGT	TTCTTGATCGCTTCTTCCAC	0,22	174,20	57.776	58.019	45.455	45	175
D12_NODE_721658_length_301_cov_6_1	p6	(TCCTTT)3	18	183	J12_NODE_1529145_length_287_cov_7_1	p6	(TCCTTT)3	18	145	AGCGGAAGAAGTCCATCTCT	CCGAGATTAGATTCTTACTAGCCA	7,20	314,24	58.077	58.223	50	41.667	308
D12_NODE_699609_length_212_cov_7_1	p3	(AAT)5	15	99	J12_NODE_2305749_length_264_cov_9_1	c	(TAATT)3ttaataaccgtataaattgttctttgattccaaccgatttatttgattgatcgtaattaaaatagacatgtcatacttaaaaagtgatctttatg(AAT)5	125	8	TTGTTCTTTGATTCCAACCG	GCATCATTTGATCTAACGGC	19,20	174,20	58.597	58.187	40	45	156
D12_NODE_600671_length_218_cov_8_1	p6	(AAAAAC)3	18	142	J12_NODE_1339569_length_240_cov_10_1	p6	(AAAGAA)3	18	159	CCTGGATTGATAGCATGGAC	TCTTCTCTAAGAGGGCCGAT	97,20	226,20	57.961	58.094	50	50	130
D12_NODE_1964742_length_201_cov_4_1	p3	(GCC)5	15	137	J12_NODE_335464_length_351_cov_3_1	p3	(GCC)5	15	257	CTGGACGCCAATACAAAATC	TATACGTCTTTGCCGGTCTC	59,20	200,20	58.093	57.849	45	50	142
D12_NODE_471714_length_172_cov_10_1	p5	(ATTTT)3	15	10	J12_NODE_2594546_length_1239_cov_2_1	p5	(AAAAT)3	15	903	CCCACGACTCAAAACAAACT	TACGAAAGGAAGAATTGGCA	580,20	1079,20	57.702	58.361	45	40	500
D12_NODE_1349916_length_374_cov_7_1	p2	(AT)7	14	147	J12_NODE_560110_length_311_cov_7_1	p2	(AT)7	14	91	TAACACCAACTGACCCCACT	TGTGAATCCCCACTTATGGT	96,20	360,20	57.901	57.708	50	45	265
D12_NODE_51952_length_268_cov_9_1	c	(TTAAA)4tgtagcaagtgaaattctaaaaaatagcataattgtaaaagaaatatgcagcataatgtctggcagagttaaact(AAAGA)3	110	30	J12_NODE_1199510_length_179_cov_12_1	p5	(AAAGA)3	15	71	CAGCATAATGTCTGGCAGAGT	TTTTAGGCATGGAACAAAGC	43,21	143,20	57.993	57.899	47.619	40	101
D12_NODE_1091470_length_320_cov_18_1	p6	(ATTTTT)3	18	56	J12_NODE_633944_length_380_cov_15_1	p6	(ATAAAA)3	18	296	TGCTGCCTGAATTCAAAGAC	TTATTGGAGCAATTTCCAGG	32,20	334,20	59.002	57.699	45	40	303
D12_NODE_745285_length_249_cov_7_1	p2	(TA)7	14	38	J12_NODE_2385029_length_303_cov_6_1	p2	(TA)7	14	74	TCCATATCCCACGTATAGAACA	TCATGAACGCCTTATCCATT	3,22	171,20	57.018	58.038	40.909	40	169
D12_NODE_2254559_length_1310_cov_4_1	p2	(AG)8	16	305	J12_NODE_1644988_length_1129_cov_2_1	p2	(TC)8	16	1065	GGCATAGAAAGAAGGGAAGG	GGTAACCAAGAAGCAAAACG	224,20	600,20	57.876	57.426	50	45	377
D12_NODE_373153_length_234_cov_6_1	p5	(TTCTG)3	15	25	J12_NODE_2380144_length_218_cov_3_1	p5	(TTCTG)3	15	65	TCAGCACTTCGGTAGTCTTTG	TGCTAGACACGATTGAACGA	24,21	145,20	58.173	57.997	47.619	45	122
D12_NODE_622076_length_360_cov_15_1	p3	(TAT)6	18	295	J12_NODE_1904540_length_296_cov_15_1	p3	(TAT)6	18	295	CACCTCGACTTATTGATGGG	AGGGATCAATATGATGTGCC	111,20	389,20	58.02	57.263	50	45	279
D12_NODE_676803_length_231_cov_10_1	c	(TTTAA)3tttcaattaattttaaccattatacaatttagtttctataatattttct(TTAA)4	80	26	J12_NODE_619116_length_232_cov_7_1	c	(TTTAA)3tttcaattaattttaaccattatacaatttagtttctataatattttct(TTAA)4	80	36	CAATTGTCATTTGAACCCCT	TGTAACGACCCAATTTTCGT	3,20	238,20	57.364	57.999	40	40	236
D12_NODE_2003168_length_304_cov_12_1	p6	(TTCTTG)3	18	139	J12_NODE_1009578_length_294_cov_7_1	p6	(TTCTTG)3	18	176	GAAGGGCTACCCTTGAGAAG	GATCTCAGCATTGGTTCCAG	28,20	238,20	58.002	58.23	55	50	211
D12_NODE_969861_length_499_cov_11_1	p6	(TTTTAT)3	18	191	J12_NODE_748145_length_309_cov_4_1	p6	(AATAAA)3	18	270	CAAGCGTGGTATTTGCTACA	TATCACTTGGGAAACAGGGA	1,20	407,20	57.475	57.992	45	45	407
D12_NODE_1850212_length_299_cov_7_1	p2	(TA)11	22	131	J12_NODE_1407881_length_214_cov_10_1	p2	(TA)11	22	10	TTCAAACACCCCATGTTTTC	CAGCCTTTTTGCATTTGTCT	34,20	255,20	58.298	58.027	40	40	222
D12_NODE_1576659_length_279_cov_6_1	p3	(AAT)7	21	194	J12_NODE_656814_length_173_cov_7_1	p3	(ATA)8	24	1	CGTCATTTAGACATCGATTCAG	CCATTGAGCTTGTATTTGGG	49,22	260,20	57.395	58.093	40.909	45	212
D12_NODE_2227411_length_213_cov_8_1	p2	(CT)8	16	222	J12_NODE_1165984_length_215_cov_5_1	p2	(CT)8	16	167	AACCCTCACCACCGTAATTT	GGTCCGACGTTAATTTTTAGG	65,20	242,21	58.293	57.701	45	42.857	178
D12_NODE_1803780_length_957_cov_3_1	p2	(AT)8	16	732	J12_NODE_2129353_length_210_cov_7_1	p2	(AT)7	14	85	AATCCATGGGCAATAAGTGA	TGCTACAAGCAATTTAGGGG	494,20	864,20	57.887	57.927	40	45	371
D12_NODE_1112676_length_221_cov_7_1	p5	(TTTAT)3	15	130	J12_NODE_2427225_length_652_cov_2_1	p5	(AAATA)3	15	4	GGCTTATTTTGAGGGTTCCT	TCGTCGGATTAGGGTAACAG	57,20	207,20	57.293	57.7	45	50	151
D12_NODE_1220720_length_224_cov_7_1	p5	(ATCTG)4	20	58	J12_NODE_583448_length_254_cov_11_1	p6	(TTTTGT)3	18	113	GGTGTGTAGCAGATGAGGGT	ACATCAACGGGCCTAAGTTT	21,20	243,20	57.576	58.579	55	45	223
D12_NODE_1507314_length_390_cov_6_1	p5	(ATAAA)3	15	77	J12_NODE_615014_length_459_cov_11_1	p5	(TTTTA)3	15	404	GAGGCGTAATATGCACGAGT	CATTCTATTCGGTCTGGTCG	23,20	142,20	57.876	58.173	50	50	120
D12_NODE_359_length_237_cov_12_1	p3	(ATA)5	15	53	J12_NODE_343255_length_248_cov_9_1	p3	(ATA)5	15	54	GGTCAAAGAAGCATTAGGCA	ATTTTAGGGCACAAACCCAT	28,20	159,20	57.971	58.303	45	40	132
D12_NODE_257508_length_226_cov_8_1	p4	(ATGG)4	16	70	J12_NODE_1067224_length_205_cov_7_1	p4	(ATGG)4	16	57	GGTTATCCAAACTCAGGTGTG	TCGTCTGAAACTTGCACTCA	32,21	241,20	57.035	58.112	47.619	45	210
D12_NODE_1890401_length_256_cov_5_1	p5	(TTATT)3	15	182	J12_NODE_2188525_length_204_cov_6_1	p5	(TTATT)3	15	185	CTATGTTCGAGTCCTTGCGT	AGCAAAACAAAAAGTGGCAG	40,20	271,20	57.98	58.081	50	40	232
D12_NODE_557284_length_246_cov_8_1	p2	(AT)8	16	4	J12_NODE_2619276_length_171_cov_3_1	p2	(AT)8	16	48	AGCGTGTTCTTGTGATTTCC	TCAGCTAAAGCGAGACCACT	5,20	155,20	57.795	57.854	45	50	151
D12_NODE_472762_length_252_cov_6_1	c	(ATT)5ttttactattttaggtcagaaattaaaggtggtgccgcctattttag(TATTT)3	77	115	J12_NODE_2486206_length_277_cov_3_1	c	(ATT)5ttttactattttaggtcagaaattaaaggtggtgccgcctattttag(TATTT)3	77	115	CTTTTCCCTTCCTTTTCAGC	TTCCTGTTCCTGTCGATGTT	42,20	258,20	58.046	58.129	45	45	217
D12_NODE_2264789_length_268_cov_9_1	p4	(AATA)4	16	95	J12_NODE_105179_length_189_cov_8_1	p4	(AATA)5	20	34	CAGCCCAGTATCGGATTAGA	GGGTATTGGATGAAAAGGCT	38,20	203,20	57.793	57.992	50	45	166
D12_NODE_469358_length_232_cov_5_1	p2	(AT)7	14	100	J12_NODE_1722587_length_209_cov_6_1	p2	(AT)7	14	81	TTGGAGTTTGATGCTCTTGG	ACCCTGCTGCAAACATAGTG	18,20	177,20	58.847	58.802	45	50	160
D12_NODE_198130_length_236_cov_9_1	p4	(TTGA)4	16	118	J12_NODE_2155304_length_221_cov_3_1	p6	(TTAAAA)3	18	147	GAAAGTGAATTTCATCTCCCAG	TTGATTCGTCCACGTGATCT	44,22	258,20	57.786	59.09	40.909	45	215
D12_NODE_2339553_length_519_cov_2_1	p5	(ATTTT)3	15	3	J12_NODE_2601905_length_587_cov_2_1	p5	(AAAAT)3	15	567	AGCGAAATTCACAGCTTCAC	gTAGGAGGTTGTGCCTGAAA	162,20	607,20	58.104	57.797	45	50	446
D12_NODE_63260_length_261_cov_6_1	p3	(ATT)6	18	227	J12_NODE_945523_length_271_cov_6_1	p3	(ATT)6	18	231	TTCTTCCAAACAGGATTGCT	CATGTCCTTCAACACACATCA	57,20	283,21	57.393	57.93	40	42.857	227
D12_NODE_2175703_length_264_cov_11_1	p6	(AGAAAA)3	18	229	J12_NODE_1592044_length_275_cov_9_1	p6	(AGAAAA)3	18	228	TGTTAAGACTTTGGGGGTGA	TCCATCAGAGATTCCTTTCTTC	51,20	282,22	58.049	57.464	45	40.909	232
D12_NODE_1923020_length_221_cov_3_1	p8	(TATATGTA)3	24	121	J12_NODE_2005348_length_263_cov_3_1	p8	(TATATGTA)3	24	163	CACTATTGCACCAAACTATCCA	TGCTGGTTCCTTTTTAACCA	7,22	238,20	57.719	58.267	40.909	40	232
D12_NODE_1861539_length_198_cov_5_1	p5	(TTAAT)3	15	62	J12_NODE_1802869_length_271_cov_4_1	p5	(TTAAT)3	15	96	GTCAGTTTTGGTGGGATTTG	GAAAGAATAGAGGTTTTCGGG	15,20	114,21	57.894	57.006	45	42.857	100
D12_NODE_2080696_length_258_cov_10_1	p3	(AGC)5	15	150	J12_NODE_106739_length_190_cov_7_1	p3	(AGC)5	15	130	AGGGGGTGAATACCATGTTT	GCCTAAAGCTCACCCTTTTC	70,20	275,20	58.094	58.072	45	50	206
D12_NODE_527430_length_268_cov_6_1	p3	(TTC)5	15	108	J12_NODE_348793_length_349_cov_5_1	p3	(TTC)5	15	159	GATGGTTAAGGCCATGAGATT	AAATCACATACATGCACCCC	4,21	197,20	58.005	58.145	42.857	45	194
D12_NODE_198130_length_236_cov_9_1	p4	(TTGA)4	16	118	J12_NODE_742964_length_315_cov_10_1	p4	(TTGA)4	16	228	GAAAGTGAATTTCATCTCCCAG	TTGATTCGTCCACGTGATCT	44,22	258,20	57.786	59.09	40.909	45	215
D12_NODE_495284_length_177_cov_25_1	p5	(ATTAC)3	15	45	J12_NODE_236063_length_180_cov_44_1	p5	(ATTAC)3	15	46	TATCTCTTTCGTCTGGTCGC	GAGAGAGGTGAGTAAGGGGC	7,20	197,20	58.048	57.925	50	60	191
D12_NODE_1129246_length_285_cov_6_1	p5	(CCTTT)3	15	100	J12_NODE_930335_length_194_cov_10_1	p5	(CCTTT)3	15	33	TCGAACCTAGAAACCGACAG	GCCGATTCCGTATAAAAACA	8,20	164,20	57.952	57.662	50	40	157
D12_NODE_1517662_length_273_cov_3_1	p6	(AAGATG)3	18	112	J12_NODE_1164008_length_313_cov_3_1	p6	(AAGATG)3	18	151	AGGGAAAGGTGAAGCACTCT	CAAGTTAGAGAAAGGAAGGAGTTG	43,20	164,24	57.982	57.871	50	41.667	122
D12_NODE_2240916_length_723_cov_4_1	p7	(TTTAAAA)3	21	354	J12_NODE_769197_length_323_cov_10_1	p7	(TTTAAAA)3	21	256	ATGTGTTCCGGCTCTAATCA	CTCATGAGTTAAGACTCAATCGAC	45,20	402,24	58.173	57.204	45	41.667	358
D12_NODE_572178_length_224_cov_11_1	p5	(TATTT)3	15	162	J12_NODE_1623936_length_539_cov_6_1	p5	(TATTT)3	15	258	TTGCCTGTTCTTGGATCATT	CTTTCCAAAGCTCCATTTCA	72,20	237,20	58.145	57.945	40	40	166
D12_NODE_2233774_length_241_cov_7_1	p2	(AT)8	16	212	J12_NODE_751889_length_428_cov_11_1	p2	(AT)7	14	204	GAGGTCCAAATGAATCGAAA	CCATGCCTGCTTTTAAGAAT	10,20	259,20	57.581	57.018	40	40	250
D12_NODE_205530_length_346_cov_4_1	p5	(TCTTT)3	15	96	J12_NODE_172497_length_331_cov_5_1	p5	(AAGAA)3	15	248	GAAGATGAGTGAGAGCGAGC	ATTCTCAAAACTCCCCGTTT	16,20	204,20	57.837	57.641	55	40	189
D12_NODE_2012033_length_288_cov_5_1	p2	(GT)7	14	170	J12_NODE_1694040_length_208_cov_3_1	p2	(GT)7	14	103	TTTGTAGGCAAGGTTTGGAG	TCATCGTGTGACTCGTGAAT	147,20	249,20	57.879	57.573	45	45	103
D12_NODE_929094_length_302_cov_5_1	p2	(AT)7	14	154	J12_NODE_287295_length_276_cov_6_1	c*	(AT)7(TAT)5*	26	71	TTGGCTCAATGACAAGAACA	CCCAAGTTTGAATCTCCTCTC	39,20	260,21	57.806	57.84	40	47.619	222
D12_NODE_477349_length_319_cov_8_1	p5	(TGATT)3	15	85	J12_NODE_1042843_length_271_cov_5_1	p5	(TGATT)3	15	67	TTGTTCGAGGGTGATTAGGA	GGGTTTTATCTAATCGGGTCA	41,20	271,21	58.145	57.936	45	42.857	231
D12_NODE_1019382_length_416_cov_13_1	p5	(TCTTT)3	15	156	J12_NODE_1443392_length_384_cov_10_1	p5	(TCTTT)3	15	178	CTTTCTCCAGTTAGTCTTTCCTGA	TAAGGAAACTGTCTCACGCC	0,24	370,20	58.284	57.951	41.667	50	371
D12_NODE_1633019_length_460_cov_6_1	p2	(AT)8	16	197	J12_NODE_1540409_length_429_cov_10_1	p2	(AT)9	18	245	GGTTGTTGCAATTTGCTAGTG	aatcatccaaccatcacacc	17,21	478,20	58.359	58.041	42.857	45	462
D12_NODE_2664626_length_196_cov_3_1	p4	(AAAG)4	16	100	J12_NODE_1740445_length_174_cov_3_1	p4	(AAAG)4	16	93	AAGCGTCAGAAAGGGAGAGT	CGTTCCTCTCCTCTCACTCC	21,20	157,20	58.133	58.974	50	60	137
D12_NODE_334476_length_230_cov_9_1	p5	(TTTTA)3	15	104	J12_NODE_2043509_length_287_cov_10_1	p5	(TTTTA)3	15	187	CCTCAATTACACCACCAAATG	AAAGGTAGACGCTAACAACGAA	43,21	273,22	57.865	58.151	42.857	40.909	231
D12_NODE_653476_length_225_cov_8_1	p6	(TTGATT)3	18	100	J12_NODE_2171629_length_225_cov_7_1	p6	(TTGATT)3	18	100	ACTGAACGGGAATGATTTGA	CAATCATGGCTTAATTGGGT	35,20	171,20	57.991	57.427	40	40	137
D12_NODE_698513_length_317_cov_7_1	p3	(ATA)7	21	266	J12_NODE_1251957_length_497_cov_6_1	p3	(ATA)7	21	316	GATTGGTTCTTGATTGGCAC	CTTACAAACACCCCTCCTATAATG	168,20	334,24	57.99	58.12	45	41.667	167
D12_NODE_1175381_length_237_cov_10_1	p6	(AATCAA)3	18	41	J12_NODE_649632_length_218_cov_9_1	p6	(AATCAA)3	18	22	CCTTGCTTGAGTTCCAAGAAT	AAACAAGTGGAACTTGCCTG	1,21	248,20	58.449	57.856	42.857	45	248
D12_NODE_415099_length_299_cov_7_1	p6	(AATTAT)3	18	287	J12_NODE_881414_length_424_cov_10_1	p6	(TATAAT)3	18	155	TGGCACCAAAGATTGAGAGT	TGGGCTTTTCATAGTAACCG	88,20	252,20	58.287	57.783	45	45	165
D12_NODE_2059143_length_306_cov_6_1	p5	(CTTAG)3	15	192	J12_NODE_719412_length_180_cov_5_1	p5	(CTTAG)3	15	91	ATGTGACTCTGTAGAGGCGG	TCGACCTCTCTCTTGAATGC	53,20	257,20	57.9	58.1	55	50	205
D12_NODE_1618621_length_633_cov_3_1	p5	(ATTTT)3	15	617	J12_NODE_369769_length_481_cov_2_1	p5	(AAAAT)3	15	438	GAACGGAATTTCTGTCATGG	cACTGAGTCTAGGGCTAAGGC	56,20	510,21	57.991	58.24	45	57.143	455
D12_NODE_879708_length_207_cov_9_1	p3	(GAA)5	15	88	J12_NODE_1774435_length_342_cov_6_1	p3	(TTC)5	15	248	AGAAGATGCAGCCAAATCAG	tgatacacAAAACCCAGATCC	212,20	363,21	58.048	57.377	45	42.857	152
D12_NODE_65621_length_219_cov_4_1	p4	(ATTT)4	16	54	J12_NODE_1442446_length_230_cov_3_1	p4	(ATTT)4	16	93	GGGAATTGTATGGAAAGCCT	CAAATTTCGGGTGTTACCAA	6,20	174,20	57.992	58.386	45	40	169
D12_NODE_1644292_length_231_cov_8_1	p6	(AAATAT)3	18	115	J12_NODE_491475_length_170_cov_10_1	p6	(AAATAT)3	18	54	TGCTAGTCCAAGCAGGATTC	TCAAGCAATCACTCGTTTTG	52,20	233,20	58.048	57.476	50	40	182
D12_NODE_2001494_length_199_cov_6_1	p5	(AAAAG)3	15	47	J12_NODE_1989306_length_174_cov_6_1	p5	(AAAAG)3	15	48	GAAAAAGGGAAAGTGAGGGA	TCCACTTCTCCCAAATTGAT	20,20	193,20	58.214	57.017	45	40	174
D12_NODE_1549736_length_196_cov_5_1	p5	(ATTTT)3	15	210	J12_NODE_1438685_length_204_cov_5_1	p6	(AAATAA)3	18	142	GCACTCCACTTTTGTACCTTTT	GCGACCACAAATCTGATGA	33,22	190,19	57.489	58.11	40.909	47.368	158
D12_NODE_790888_length_387_cov_6_1	p5	(ATAAA)3	15	385	J12_NODE_1714777_length_396_cov_6_1	p5	(TTTTA)3	15	27	ACCATGGTTCTGGATTTTCA	CGACTTTCCTTCCACTAGCA	3,20	175,20	57.835	58.105	40	50	173
D12_NODE_66035_length_220_cov_7_1	p6	(TTTTCT)3	18	41	J12_NODE_1157622_length_286_cov_9_1	p6	(TTTTCT)3	18	119	TGCAACTACAAACCACTAGCA	TTACTTTCAGCAATGTGGCA	36,21	263,20	57.117	57.919	42.857	40	228
D12_NODE_750536_length_220_cov_7_1	p2	(AG)8	16	122	J12_NODE_1252481_length_302_cov_7_1	p2	(AG)8	16	197	TGTGAGTTCACGATGACGAC	GGAGGTACCACGTCACACAT	58,20	226,20	58.171	58.275	50	55	169
D12_NODE_389419_length_173_cov_7_1	p3	(TGA)5	15	86	J12_NODE_714163_length_288_cov_6_1	p3	(TCA)5	15	162	GTCCTTCATCACGAAGCAGT	ACGTGAGCCACGTTTAATTC	20,20	190,20	57.869	57.755	50	45	171
D12_NODE_1133279_length_685_cov_4_1	p4	(AGTT)4	16	114	J12_NODE_2328327_length_580_cov_4_1	p4	(TAAC)4	16	502	CAAGCTCTTTCTTTTCTGGTTC	CCAAGATTTCTTGCAAAAGC	84,22	513,20	57.436	57.635	40.909	40	430
D12_NODE_981647_length_250_cov_4_1	p5	(TTTCA)3	15	188	J12_NODE_1663215_length_300_cov_5_1	p5	(TTTCA)3	15	255	TTTTGAAGACAGCAAGGAGG	TTCCCACAACTACCCAAAAA	73,20	225,20	58.077	57.973	45	40	153
D12_NODE_1507762_length_343_cov_6_1	p3	(AAT)5	15	175	J12_NODE_1187483_length_421_cov_8_1	p3	(ATT)5	15	268	GCATGCAAAGAAAAGACACC	GCAACTAACGTTGCATTTGA	29,20	274,20	58.353	57.443	45	40	246
D12_NODE_2105127_length_744_cov_4_1	p5	(AAATA)3	15	161	J12_NODE_1004554_length_192_cov_6_1	p3	(GAA)5	15	46	TGCGTCGTGAACAACTAAAA	TGAGTTTAACGGCAACTTCC	108,20	384,20	57.978	57.878	40	45	277
D12_NODE_421137_length_287_cov_5_1	p2	(AT)7	14	73	J12_NODE_532444_length_191_cov_10_1	p2	(AT)7	14	9	TGTTTTCAAACGTCATGGAG	TTCCAACTCAAACTGCCACT	30,20	140,20	57.154	58.342	40	45	111
D12_NODE_1933255_length_402_cov_8_1	p3	(TAT)5	15	219	J12_NODE_557797_length_405_cov_10_1	p3	(AAT)5	15	199	TGTATTCGGTCAATAGGGGA	CCAACATCCGAGTCGATTAC	126,20	311,20	57.888	58.019	45	50	186
D12_NODE_383534_length_200_cov_12_1	p5	(AGCAA)3	15	146	J12_NODE_1740696_length_260_cov_9_1	p5	(TTTGC)3	15	54	AACGACGTGGCAATATTCAT	TAGCTGAGTGGGGAGTCTCA	64,20	196,20	57.97	58.538	40	55	133
D12_NODE_1079702_length_261_cov_3_1	p2	(TA)7	14	93	J12_NODE_1910299_length_223_cov_5_1	p2	(TA)7	14	74	ATTTTCGCATTCAGAAGCTG	AGTTCATGTCCCATTAGCCA	35,20	138,20	58.12	58.019	40	45	104
D12_NODE_1569967_length_217_cov_5_1	p5	(ATTTT)3	15	208	J12_NODE_678012_length_176_cov_5_1	p5	(ATTTT)3	15	184	TTGTTGGCCTTGTTTCTTTC	cTTCTCCACCTTTTCCTTGG	13,20	246,20	57.85	58.762	40	50	234
D12_NODE_2171068_length_306_cov_6_1	p5	(CAAAT)3	15	243	J12_NODE_1289269_length_328_cov_7_1	p5	(ATTTG)3	15	191	CATTCAATAGGGCAGTTTGG	CAGAACATCAACACCCATGA	150,20	297,20	58.093	57.852	45	45	148
D12_NODE_74301_length_221_cov_12_1	p5	(AAATT)3	15	106	J12_NODE_857234_length_243_cov_10_1	p5	(AAATT)3	15	159	CTTCAATCAAAGGCAACCC	CTGAAACGTCCGTGAGAAAT	27,19	258,20	58.131	57.797	47.368	45	232
D12_NODE_918954_length_343_cov_8_1	p2	(TA)7	14	185	J12_NODE_1215899_length_172_cov_9_1	p2	(TA)7	14	77	GAGTATGCATTTTTCTCCGTG	CTGCTTGCATGTTGAAGTTG	9,21	280,20	57.379	58.057	42.857	45	272
D12_NODE_1928190_length_258_cov_5_1	p5	(ATTGG)3	15	31	J12_NODE_2268691_length_242_cov_3_1	p5	(ATTGG)3	15	21	ACAGCAAACGTTGTTTGAGC	GGTGAGCTGACTTTTGTTGC	7,20	143,20	58.978	58.498	45	50	137
D12_NODE_308463_length_326_cov_7_1	p2	(AG)8	16	265	J12_NODE_1495483_length_190_cov_9_1	p2	(AG)8	16	131	TAGGGATTACCTGCATTCCA	GTGCCGACTTTCCCTTTATT	22,20	352,20	58.038	58.188	45	45	331
D12_NODE_447863_length_258_cov_4_1	p5	(AAACA)4	20	74	J12_NODE_1843170_length_265_cov_9_1	p5	(AAACA)4	20	166	GATGTTAGGTCAAATACCCACAC	ATGCTTCGATCTAATCTCGTG	24,23	152,21	57.418	57.075	43.478	42.857	129
D12_NODE_1833900_length_298_cov_7_1	p6	(TCAGGG)3	18	73	J12_NODE_1944959_length_219_cov_7_1	p6	(TCAGGG)3	18	2	CATGTTGACTCGATTGTGGA	TAGTTGGGATGGGACTGAAA	28,20	243,20	58.02	57.992	45	45	216
D12_NODE_421280_length_238_cov_3_1	p5	(AAAGA)3	15	195	J12_NODE_2166990_length_250_cov_5_1	p5	(AAAGA)3	15	205	AGGATTTGATCGGTGTTGAA	AGAGAATGACTCATCCCAAAAC	77,20	254,22	57.991	57.253	40	40.909	178
D12_NODE_312038_length_587_cov_4_1	p5	(ATTTT)3	15	495	J12_NODE_928517_length_293_cov_6_1	p5	(ATTTT)3	15	209	CTTCGACCACAGAAGCAAAT	CTTTGATTCGAGAAAGGCAA	313,20	605,20	57.951	58.093	45	40	293
D12_NODE_1528695_length_508_cov_9_1	p2	(AT)7	14	266	J12_NODE_2009061_length_570_cov_7_1	p2	(AT)7	14	131	GCATCTGTTCGAAAAACCAC	TGAATAGGTTTTGGTTGCGT	128,20	417,20	58.201	58.147	45	40	290
D12_NODE_2615947_length_180_cov_5_1	p4	(ATTT)4	16	104	J12_NODE_1714429_length_205_cov_7_1	p4	(ATTT)4	16	132	CCAATTATTCCTCGTTGTGG	GAAATTCCATGCAAATCACC	55,20	185,20	57.945	57.857	45	40	131
D12_NODE_2470806_length_536_cov_3_1	p5	(TATTT)3	15	479	J12_NODE_2166103_length_200_cov_3_1	p5	(ATAAA)3	15	79	TTGCTCTTTGGCTAATCACC	gggggaatgagacgatttat	395,20	556,20	57.971	57.792	45	45	162
D12_NODE_1701145_length_263_cov_3_1	p4	(TAAT)4	16	36	J12_NODE_2447387_length_275_cov_3_1	p4	(TAAT)4	16	95	CACAAGGGTAATGGAATGGA	GAATTTTGCTCAAGTTTCCTCC	10,20	149,22	58.27	59.246	45	40.909	140
D12_NODE_2583591_length_550_cov_2_1	p3	(AAG)7	21	90	J12_NODE_1203807_length_190_cov_8_1	p3	(AAG)7	21	158	TGGATGATAGAGACATGGCA	GAATTTTGCATAGCCGAATG	20,20	207,20	57.543	58.253	45	40	188
D12_NODE_1772861_length_318_cov_5_1	p2	(AT)7	14	238	J12_NODE_2110225_length_297_cov_5_1	p2	(AT)7	14	190	CGCATTTAAACTTACGTTCTCC	GGACACGTTTCACGAATGAT	73,22	275,20	58.032	58.416	40.909	45	203
D12_NODE_1112676_length_221_cov_7_1	p5	(TTTAT)3	15	130	J12_NODE_1460492_length_448_cov_6_1	p5	(TTTAT)3	15	128	GGCTTATTTTGAGGGTTCCT	TCGTCGGATTAGGGTAACAG	57,20	207,20	57.293	57.7	45	50	151
D12_NODE_782993_length_291_cov_5_1	p5	(ATTTG)6	30	190	J12_NODE_284410_length_424_cov_3_1	p5	(ATTTG)6	30	117	TCAAATTAAAGCCTGGTTGG	AACCGACGGTCAAGATTAAA	80,20	296,20	57.755	57.217	40	40	217
D12_NODE_1315342_length_272_cov_6_1	p6	(AAAGAA)3	18	155	J12_NODE_896921_length_279_cov_8_1	p6	(AAAGAA)3	18	122	AGGTGGGAGGCATAGATTTT	TTATGGTCATTTGGGCCTTA	59,20	275,20	57.611	57.964	45	40	217
D12_NODE_208391_length_177_cov_3_1	p3	(TTG)8	24	17	J12_NODE_1125492_length_173_cov_6_1	p3	(TTG)8	24	69	ATTTTACATTGGCTGCTGCT	GGGAACACTTATAGGGCCAA	41,20	149,20	57.541	58.903	40	50	109
D12_NODE_978724_length_170_cov_9_1	p5	(AATCA)3	15	125	J12_NODE_1853511_length_234_cov_6_1	p5	(GATTT)3	15	132	TTGTTGGAGAAGCCTATCAGA	TGAGCTCCTCCAAAACTGAC	7,21	241,20	57.562	58	42.857	50	235
D12_NODE_73641_length_227_cov_7_1	p3	(TAA)5	15	175	J12_NODE_404798_length_220_cov_6_1	p3	(TAA)5	15	175	TGGGATGGTTAGTGGACATT	GAATGTGGGTTTCGGTGAT	126,20	254,19	57.708	58.187	45	47.368	129
D12_NODE_850344_length_235_cov_3_1	p5	(GAATT)3	15	176	J12_NODE_1696385_length_223_cov_8_1	p5	(GAATT)3	15	119	CTCAAGTTGGAAACTCGATCA	CTGCCTATCTCAAAAGCCTG	149,21	264,20	57.938	57.729	42.857	50	116
D12_NODE_2181805_length_310_cov_5_1	p5	(ATAAA)3	15	60	J12_NODE_2107758_length_237_cov_3_1	p5	(TAAAA)3	15	1	TGCATGTGTTCGTAACCTGT	CTCACACCTCACCAAATTCC	33,20	281,20	57.602	57.971	45	50	249
D12_NODE_42821_length_240_cov_15_1	p6	(AAAAAG)3	18	157	J12_NODE_375301_length_360_cov_9_1	p6	(AAAAAG)3	18	220	CACAAGTTGCTATAAAAAGCCC	GATGGAGAGGAGCTGACAGA	31,22	234,20	58.032	58.021	40.909	55	204
D12_NODE_2301518_length_362_cov_5_1	p4	(TTTA)4	16	206	J12_NODE_1096652_length_475_cov_5_1	p4	(TTTA)4	16	445	GGGAGTTATTGTTGAAAGATCCTC	ggaccaacACAAGTTTCTTTAGTG	84,24	384,24	59.407	59.151	41.667	41.667	301
D12_NODE_2485923_length_186_cov_4_1	c*	(AC)7(CACT)4*	27	163	J12_NODE_2669435_length_315_cov_4_1	c*	(AC)7(CACT)4*	27	292	GTTCTGTGTCATTTGCCTCC	TTCCTACCTTTGTTGACCTTTC	97,20	214,22	58.129	57.409	50	40.909	118
D12_NODE_978724_length_170_cov_9_1	p5	(AATCA)3	15	125	J12_NODE_284410_length_424_cov_3_1	p5	(ATTTG)6	30	117	TCAAATTAAAGCCTGGTTGG	AACCGACGGTCAAGATTAAA	7,20	223,20	57.755	57.217	40	40	217
D12_NODE_844665_length_446_cov_5_1	p5	(TTTAA)3	15	146	J12_NODE_2729589_length_209_cov_4_1	p5	(TTTAA)3	15	159	CGTCAGCCATCATTAAGTCA	CAGCACTGAGACAGCAGAAA	91,20	378,20	57.281	57.841	45	50	288
D12_NODE_960925_length_244_cov_4_1	p5	(AAAAT)4	20	90	J12_NODE_1222207_length_474_cov_8_1	c	(AAAAT)3(AAATT)3	30	256	GAAAAGGGAAAGAAGGAACG	TGGTAAGGGAGTTGGTGTGT	42,20	252,20	57.904	57.901	45	50	211
D12_NODE_985576_length_235_cov_6_1	p7	(AGGGTTT)4	28	157	J12_NODE_226161_length_205_cov_6_1	p7	(AGGGTTT)4	28	127	GTTTTAGGTCTGGGTCTGGG	TGACAAACCTTAAACCCCAA	70,20	243,20	58.498	57.973	55	40	174
D12_NODE_1861539_length_198_cov_5_1	p5	(TTAAT)3	15	62	J12_NODE_2201800_length_1161_cov_2_1	p5	(AAAAT)4	20	66	GTCAGTTTTGGTGGGATTTG	GAAAGAATAGAGGTTTTCGGG	15,20	114,21	57.894	57.006	45	42.857	100
D12_NODE_1219999_length_269_cov_10_1	p5	(TCATA)3	15	136	J12_NODE_1165698_length_289_cov_8_1	p5	(TCATA)3	15	149	CCAATCGCGGTTTGTATTTA	GAGAATGGTTGTGAACGGAC	92,20	260,20	58.56	57.97	40	50	169
D12_NODE_816573_length_457_cov_13_1	p3	(GAA)5	15	185	J12_NODE_1059416_length_367_cov_7_1	p3	(TCT)5	15	303	GAGGACTGGATGAAAAGGGT	GCGTGGCTCAAATGTACTCT	158,20	471,20	58.021	57.979	50	50	314
D12_NODE_1371449_length_194_cov_5_1	p4	(TATT)5	20	123	J12_NODE_359938_length_186_cov_5_1	p4	(TTTA)4	16	124	GATTTTGGGTTCGACTCCTT	GAGGAAAACATCCATGAGAAAG	36,20	167,22	58.094	57.786	45	40.909	132
D12_NODE_1679882_length_258_cov_3_1	p5	(AGAGA)3	15	216	J12_NODE_1765458_length_418_cov_4_1	p5	(AGAGA)4	20	93	TGGGGCAGAGTAAAGATGAG	CCTTGACCGAATACCCTTCT	126,20	287,20	57.894	58.121	50	50	162
D12_NODE_1813762_length_530_cov_3_1	p2	(AT)7	14	112	J12_NODE_2720898_length_215_cov_3_1	p2	(AT)7	14	191	AAAGAAAAGAGGCATGGTGG	TGCTTCTTTTTGACACCTGG	68,20	227,20	59.17	58.897	45	45	160
D12_NODE_905144_length_234_cov_6_1	p5	(AAAGC)3	15	125	J12_NODE_693123_length_191_cov_4_1	p5	(AAAGC)3	15	73	TTGGGTTCAGTTCAGCTCTC	CTGTGCAACAATGCAAAATG	59,20	198,20	58	58.755	50	40	140
D12_NODE_1352847_length_428_cov_7_1	p2	(TA)7	14	203	J12_NODE_1783955_length_251_cov_9_1	p2	(AT)7	14	213	CAAAGGATGGGTGGTAGATG	AGTGGAGGGGAATTTCTGAC	92,20	295,20	57.865	58.021	50	50	204
D12_NODE_19108_length_304_cov_8_1	p3	(TTC)5	15	190	J12_NODE_217007_length_372_cov_5_1	p3	(TTC)5	15	264	GAAATGCCCAATCGAGACTA	CTTCATGGTGGCGATTATCT	60,20	259,20	57.763	57.639	45	45	200
D12_NODE_752237_length_464_cov_10_1	p6	(GGAAGT)3	18	215	J12_NODE_2064144_length_260_cov_6_1	p6	(CACTTC)3	18	199	GAGAAATGGGTGCAGCTTTA	GTTTTGGGATTTGCTTTCCT	159,20	434,20	57.971	58.162	45	40	276
D12_NODE_2294317_length_260_cov_4_1	p5	(TAAAA)3	15	92	J12_NODE_1223253_length_258_cov_4_1	p5	(TAAAA)3	15	88	CCCAAAATGCTCTCTTCTGA	CAATCAGATGCGAAAGGTCT	63,20	195,20	58.02	57.893	45	45	133
D12_NODE_2142893_length_221_cov_9_1	p6	(GTTCAT)3	18	55	J12_NODE_601309_length_185_cov_10_1	p6	(GTTCAT)3	18	19	GGGCTCAAACGAATAAGGTT	CGAACGCTAAACGAATCAAT	2,20	164,20	58.188	57.926	45	40	163
D12_NODE_1426357_length_482_cov_6_1	p5	(TTTTC)3	15	190	J12_NODE_1294552_length_363_cov_10_1	p5	(TTTTC)3	15	190	AAAGTTAATCTTCCCCCGTG	AAGTGATATGCGAAGTTGGG	138,20	455,20	58.046	57.698	45	45	318
D12_NODE_295182_length_377_cov_5_1	p5	(TTTTC)3	15	293	J12_NODE_952507_length_413_cov_11_1	p5	(GAAAA)3	15	202	TTCACTTTGTGGGGACTTGT	TACCTGCTCCTCAACTTTGG	102,20	353,20	58.03	57.952	45	50	252
D12_NODE_1764942_length_615_cov_3_1	p2	(AT)7	14	569	J12_NODE_1538403_length_319_cov_4_1	p2	(AT)7	14	188	GGATTTTGGGTAAGGAGGAA	CGAGTGCCGAGTAAAATGAT	509,20	615,20	57.967	57.849	45	45	107
D12_NODE_473670_length_206_cov_4_1	p3	(TTA)7	21	111	J12_NODE_1172957_length_218_cov_4_1	p3	(TTA)7	21	175	ACCACAAAAGACCAGTTCCA	GCCTTTTGCATAGTTGGAGA	82,20	209,20	58.03	57.971	45	45	128
D12_NODE_2174501_length_465_cov_2_1	p5	(AATAT)3	15	433	J12_NODE_1400626_length_296_cov_8_1	p5	(ATATT)3	15	153	AGAGGACAAGAAATGGCTCC	TCCACGTGAAGAAATCCAAT	64,20	305,20	58.324	57.991	50	40	242
D12_NODE_1313973_length_302_cov_11_1	p2	(AT)7	14	265	J12_NODE_1490864_length_173_cov_17_1	p2	(AT)7	14	116	CTTGCTGTTATGGTCCAACC	GGATCCGACATTTTGAAATCCT	16,20	194,22	58.076	61.365	50	40.909	179
D12_NODE_998213_length_202_cov_6_1	p7	(TAAAAAA)3	21	121	J12_NODE_314903_length_413_cov_9_1	c	(TTTTC)3ttttttctcgacatgaacggtttccgaaaacataaaaggtaaaagcagacgataaaatcaaataaatacatttataacacaatgcccattcccacgtaattactttccattgaagtaaaaatatgcatttgtttttcattcattaaagaaaaaagagagca(ATTTTTT)3	197	121	TGGTTATTTTGGTTCGGGTA	CCATTCCCACGTAATTGTTT	92,20	217,20	57.874	57.338	40	40	126
D12_NODE_2277900_length_291_cov_6_1	p5	(AAAAT)3	15	156	J12_NODE_913899_length_293_cov_4_1	p5	(AAAAT)3	15	158	AAAGGCCATGGTGATTTACA	AATTTCTCTCCACCCCGATA	56,20	211,20	57.944	58.452	40	45	156
D12_NODE_2176617_length_248_cov_3_1	p5	(AAACC)3	15	139	J12_NODE_1476633_length_209_cov_6_1	p5	(AAACC)3	15	147	GGAAATGACAGATGAGCTGC	aggtaatacgccacacagga	6,20	271,20	58.389	58.104	50	50	266
D12_NODE_957284_length_308_cov_5_1	p6	(AATTAA)3	18	233	J12_NODE_142834_length_297_cov_9_1	p6	(AATTAA)3	18	178	AAATCCATGATCGAGAACCA	GCCACACTCAACAGACATGA	127,20	336,20	57.932	58.171	40	50	210
D12_NODE_2188863_length_297_cov_4_1	p5	(AAAGA)3	15	245	J12_NODE_729953_length_302_cov_6_1	p5	(AAAGA)3	15	242	TGAACTGATCGTCACAATGG	TCTTCTCTTTGTCGCCTGTT	176,20	291,20	58.02	57.671	45	45	116
D12_NODE_333137_length_303_cov_4_1	p6	(TTTTTC)3	18	68	J12_NODE_1250873_length_201_cov_5_1	p6	(TTTTTC)3	18	1	ATGGGATGGTGGTTAAGACA	GATCGACAACAGTGGTCACA	30,20	166,20	57.708	57.998	45	50	137
D12_NODE_821196_length_278_cov_8_1	p3	(TCT)5	15	131	J12_NODE_1655558_length_197_cov_4_1	p3	(TCT)5	15	196	GAGTGGAGACTTCTACGGCA	CATGGCTAATCTATGGTGGG	80,20	282,20	58.029	57.916	55	50	203
D12_NODE_688824_length_249_cov_4_1	p5	(CCTTG)3	15	233	J12_NODE_504721_length_185_cov_6_1	p5	(CCTTG)3	15	198	TAAGGACCAAACCAACCAAA	TCCTAACCCCACGGACTCAG	103,20	275,20	57.973	62.38	40	60	173
D12_NODE_1423168_length_544_cov_3_1	p2	(AT)11	22	41	J12_NODE_1965861_length_192_cov_6_1	p2	(AT)10	20	141	ATGTAGCCATGAGTCAACGG	CCGACTAATAAACAACCAATACCC	34,20	193,24	58.597	59.912	50	41.667	160
D12_NODE_2206567_length_215_cov_11_1	p5	(TAAAT)3	15	7	J12_NODE_822840_length_193_cov_14_1	p5	(TAAAT)3	15	50	TCTTTGCAGACTCCATACCTTT	TGCCTGATGACTCCAAAACT	25,22	205,20	58.009	58.287	40.909	45	181
D12_NODE_2427390_length_360_cov_6_1	p4	(AAAT)4	16	292	J12_NODE_2200103_length_361_cov_6_1	p4	(AAAT)4	16	272	ATCGTTACGAGGCAATGTGT	CCTTCTTCTGCTCTAACCCTG	3,20	341,21	58.104	58.214	45	52.381	339
D12_NODE_1457390_length_195_cov_11_1	p5	(TAAAA)3	15	13	J12_NODE_2108477_length_260_cov_6_1	p5	(TAAAA)3	15	43	GGACGGTTGAAACAATTAGTG	TTTGCACTTGTTGGTTGTTG	0,21	132,20	57.142	58.215	42.857	40	133
D12_NODE_1353898_length_303_cov_5_1	p5	(TTTTA)3	15	305	J12_NODE_233473_length_296_cov_6_1	p5	(TTTTA)3	15	282	GCAAAGGAGATGAGTGGAGA	TGTGGAGTTTGCACAGTATCA	55,20	324,21	57.94	57.75	50	42.857	270
D12_NODE_2298840_length_170_cov_4_1	p5	(TTATT)3	15	93	J12_NODE_796837_length_173_cov_5_1	p5	(TTATT)3	15	53	CAGTAATTGTGCCAACCACA	CAATGATCTGGCTTTTTGGA	29,20	184,20	58.028	58.695	45	40	156
D12_NODE_788396_length_792_cov_3_1	p5	(AATAA)3	15	226	J12_NODE_1881574_length_383_cov_4_1	p5	(AATAA)3	15	281	CATGTGGTGTTTTGCATTTC	GGCAGCAAAGTACTCCAGAA	124,20	438,20	57.442	58.104	40	50	315
D12_NODE_2019986_length_258_cov_4_1	p5	(AAAAT)3	15	106	J12_NODE_1144149_length_186_cov_8_1	p5	(AAAAT)3	15	15	GAGATGAAGAAGGTACCGCA	TTACGATTTGATGAGAGGGG	45,20	165,20	57.893	57.612	50	45	121
D12_NODE_2070801_length_234_cov_5_1	p6	(GCCATT)3	18	80	J12_NODE_2116234_length_175_cov_3_1	p6	(GCCATT)3	18	58	CATGCCATAGAAATACCAAGC	ATGTGGATGCACGAGAACTT	17,21	124,20	57.296	58.158	42.857	45	108
D12_NODE_868937_length_719_cov_1_1	p6	(AAATAA)3	18	57	J12_NODE_927425_length_309_cov_4_1	p4	(AAAT)5	20	157	ATCTCACTTCGCGTCAAAAG	TGTGAAACGATCATACCCAA	120,20	219,20	58.104	57.381	45	40	100
D12_NODE_1192245_length_275_cov_7_1	p7	(GTGAAAG)3	21	185	J12_NODE_1155520_length_257_cov_8_1	p7	(GTGAAAG)3	21	153	TGACACCCAACAATCAACTG	GTCACCTTGGTGGAAAGATG	112,20	303,20	57.915	57.971	45	50	192
D12_NODE_286824_length_465_cov_2_1	p5	(TTTTG)3	15	144	J12_NODE_2254107_length_228_cov_10_1	p6	(AAAACA)3	18	47	CTCAAGGTTCTGGGTTCAAA	CACACCTGATTCACGATCAA	90,20	442,20	57.77	58.02	45	45	353
D12_NODE_794964_length_816_cov_3_1	p3	(AAT)5	15	763	J12_NODE_465806_length_257_cov_8_1	p3	(AAT)5	15	206	TTAAGATGCGACTCCTTTGG	TCGAAATGGACAAGGTAGGA	665,20	820,20	57.972	58.145	45	45	156
D12_NODE_1082486_length_204_cov_7_1	p6	(AAAAAT)3	18	62	J12_NODE_450401_length_243_cov_6_1	p6	(AAAAAT)3	18	121	GCTACTGGGTATGGATGTGC	ACTGCATTCTTTTTGCCTTG	20,20	160,20	58.047	58.027	55	40	141
D12_NODE_557586_length_303_cov_12_1	p2	(AC)10	20	21	J12_NODE_268848_length_468_cov_22_1	p2	(TG)7	14	443	GGCCAACATATTGGTGTAGG	ttacactgattcacaaGGACCA	372,20	492,22	57.821	58.132	50	40.909	121
D12_NODE_1480054_length_313_cov_7_1	p2	(AT)8	16	288	J12_NODE_232565_length_436_cov_10_1	p2	(AT)8	16	131	CCGTCAAAATTGTCATTCCT	AAGCTTTTTGAAGTCCCTCC	22,20	275,20	57.517	57.523	40	45	254
D12_NODE_1044009_length_286_cov_5_1	p3	(AGA)7	21	43	J12_NODE_1319093_length_289_cov_6_1	p3	(AGA)7	21	44	GTTGATCCAGAAATCAGATGTACC	CACTAAATTGGCTCGCTGTT	15,24	300,20	58.896	58.054	41.667	45	286
D12_NODE_653822_length_256_cov_7_1	p3	(TCT)5	15	50	J12_NODE_1947349_length_271_cov_6_1	p3	(TCT)5	15	87	GCCATTTCAGGTACTTTTGC	TTAGAATCCAAGGCTTGTGC	19,20	186,20	57.364	57.971	45	45	168
D12_NODE_2493385_length_869_cov_3_1	p5	(AGAAA)3	15	687	J12_NODE_896881_length_182_cov_4_1	p5	(TTTCT)3	15	151	AGGCTTCTGCTGCATTCTTA	GCTGAGCCTGAGGTCTTCTT	616,20	812,20	57.877	58.77	45	55	197
D12_NODE_1168719_length_425_cov_12_1	p4	(TTTA)4	16	242	J12_NODE_1233300_length_247_cov_13_1	p4	(AATA)4	16	166	GGATCCGACAGGTTTTTCTT	AGGGTGTTCCAATCTGTCAA	172,20	280,20	58.094	57.971	45	45	109
D12_NODE_1395900_length_248_cov_6_1	p6	(TCATCT)3	18	127	J12_NODE_8714_length_343_cov_4_1	p6	(TCATCT)3	18	189	TGTTTACGACAAAAGTGGACC	TCTGATTGGTTCAAAGGGAA	6,21	174,20	57.65	58.117	42.857	40	169
D12_NODE_2146652_length_254_cov_9_1	p7	(TTTATTC)3	21	79	J12_NODE_1252193_length_228_cov_6_1	p7	(TTTATTC)3	21	53	CGGAGACTATTGCCTTAATCA	TCCATTACCTTGTCTGCCAT	1,21	268,20	57.035	58.019	42.857	45	268
D12_NODE_2347387_length_200_cov_4_1	p3	(GAT)6	18	131	J12_NODE_1698860_length_485_cov_2_1	p3	(GAT)6	18	27	ACATAATCCCATCAGCAAGC	GGAGTTTCTGGTTCCTCCAT	107,20	229,20	57.637	58.021	45	50	123
D12_NODE_185443_length_226_cov_7_1	p2	(AT)7	14	193	J12_NODE_814013_length_288_cov_6_1	p2	(AT)7	14	297	TGCCACCATGTGTTTTCTTA	TGCAGATGTCAATGTGAAGTG	76,20	249,21	57.605	58.261	40	42.857	174
D12_NODE_1740678_length_227_cov_7_1	p3	(ATA)6	18	140	J12_NODE_1213058_length_212_cov_9_1	p3	(ATA)6	18	116	TAAATTGGGGGTTGGATTTC	TTGTTTTCATGGGTATGGCT	101,20	236,20	58.598	57.944	40	40	136
D12_NODE_928063_length_315_cov_12_1	p2	(AT)7	14	133	J12_NODE_1464922_length_197_cov_9_1	p2	(AT)7	14	200	GAACACCAGCAATTCCAATC	CAGGATTTCCACCATACTGC	76,20	248,20	57.99	58.019	45	50	173
D12_NODE_964080_length_506_cov_4_1	p4	(TTGT)4	16	49	J12_NODE_2516922_length_659_cov_4_1	p4	(AAAC)4	16	546	AGTGGCGAGTCACATTAAGC	GCACTGTGGGATACATTCGT	321,20	670,20	57.979	58.444	50	50	350
D12_NODE_1650870_length_256_cov_8_1	p4	(TACA)4	16	129	J12_NODE_1494745_length_244_cov_8_1	p4	(TACA)4	16	129	ATACCCACCCCATCTTTCAT	TTATGAAGCTGACGGTCACA	40,20	191,20	58.039	57.836	45	45	152
D12_NODE_1484955_length_1039_cov_2_1	p7	(GGAAAGG)3	21	576	J12_NODE_467968_length_1158_cov_3_1	p7	(CTCCTTT)3	21	591	GAAAAGATTGGCACAGAGGA	TATTCCTCCATTCTCCCCTC	182,20	649,20	57.864	57.985	45	50	468
D12_NODE_2389792_length_285_cov_5_1	p2	(AT)7	14	200	J12_NODE_2036614_length_268_cov_6_1	p2	(AT)7	14	193	AGTTATATGCAGCATTCGCC	CCACATCACCTTGTGGATTT	47,20	313,20	57.897	58.258	45	45	267
D12_NODE_786024_length_271_cov_9_1	p3	(TTA)6	18	222	J12_NODE_588647_length_263_cov_5_1	p3	(TTA)6	18	264	TATGCATGTGCATGAAGACC	TGTGTGAAACATGAGTGTTGG	107,20	274,21	58.069	57.992	45	42.857	168
D12_NODE_1863813_length_279_cov_7_1	p6	(CTTTTC)3	18	270	J12_NODE_1328527_length_348_cov_5_1	p6	(CTTTTC)3	18	297	GCAAAGCTGGAACTTCTTCA	AAGGGTCTACAGCTCCTGGT	137,20	349,20	58.228	57.859	45	55	213
D12_NODE_2449730_length_203_cov_4_1	p3	(ATT)5	15	170	J12_NODE_1641214_length_252_cov_3_1	p3	(ATT)5	15	219	TGAAGTCGGGTTTTAATTCG	GATCTCGCCGAAAATAGGTT	107,20	208,20	57.755	58.278	40	45	102
D12_NODE_1719541_length_208_cov_3_1	p8	(AAACAAAT)3	24	118	J12_NODE_1480865_length_345_cov_6_1	p4	(ATTT)4	16	2	ATTCGCACCCACATTAACAT	CCTAAATTTTGCTTGCAGGA	59,20	198,20	57.82	58.045	40	40	140
D12_NODE_362098_length_227_cov_9_1	p4	(TTTA)5	20	80	J12_NODE_1003148_length_217_cov_10_1	p4	(TTTA)5	20	62	GAAAGTGGAGGTTTTTGGGT	TTAGCTCTCCACCACTTTGC	11,20	226,20	58.002	58.104	45	50	216
D12_NODE_842197_length_298_cov_4_1	p7	(AAATAAA)3	21	237	J12_NODE_1733619_length_299_cov_6_1	p7	(AAATAAA)3	21	245	ATTCTATGTTGCTCCAAGCG	TCCACTTTCCACACTCCACT	162,20	284,20	57.999	58.113	45	50	123
D12_NODE_1939936_length_308_cov_6_1	p4	(TTAT)6	24	198	J12_NODE_971874_length_258_cov_8_1	p4	(TTAT)6	24	148	CCGTTGATATTAACCGTCGAA	TTTGGATGACTTTTGCCAGT	72,21	309,20	59.84	58.201	42.857	40	238
D12_NODE_675601_length_193_cov_4_1	p5	(AATAA)3	15	89	J12_NODE_1366487_length_292_cov_4_1	p5	(AATAA)3	15	143	TTCATGCGACCACAATGTTA	TGTTCCCATTTGGTTTGTTC	25,20	178,20	58.547	58.298	40	40	154
D12_NODE_19146_length_250_cov_11_1	p4	(GTAT)4	16	59	J12_NODE_1660374_length_176_cov_12_1	p4	(CATA)4	16	186	TCACCCTACTCAGAATCCCA	TCGAACCAAATTCAACCCTA	3,20	123,20	58.071	58.066	50	40	121
D12_NODE_1414556_length_259_cov_5_1	p6	(ATTTTT)3	18	164	J12_NODE_689332_length_310_cov_13_1	p6	(AAAAAT)3	18	236	TGGAACCTCAAACCCAAATA	GTTTGGGAAAGCAGACTCAA	61,20	278,20	57.917	57.923	40	45	218
D12_NODE_968029_length_223_cov_8_1	p3	(AAG)5	15	177	J12_NODE_1700524_length_217_cov_11_1	p3	(AAG)5	15	81	ATGAAGGATGAAGTTTCCCC	CCTTTTTCCTCACTTCTTTTCC	120,20	226,22	57.89	58.43	45	40.909	107
D12_NODE_2203401_length_232_cov_5_1	p2	(GA)8	16	1	J12_NODE_1046629_length_307_cov_6_1	c	(TC)8(AT)7	30	247	TGAGTTGGCCAATACACTCA	TGCAATTAGTAAGCTGGCAA	185,20	300,20	57.673	57.235	45	40	116
D12_NODE_1049657_length_457_cov_8_1	p2	(AT)8	16	268	J12_NODE_720592_length_283_cov_5_1	p2	(AT)8	16	182	CAAAACAAATGGAATCGAGC	TCAAGTTTCAGGGTTTCGAG	32,20	446,20	58.214	57.924	40	45	415
D12_NODE_2225267_length_233_cov_9_1	p2	(TA)7	14	187	J12_NODE_521614_length_185_cov_11_1	p2	(TA)7	14	144	AGAATGCAAGTTCAAGCACC	GTTTTTAGTCCGACCCAACC	53,20	255,20	57.95	58.411	45	50	203
D12_NODE_633157_length_323_cov_7_1	c*	(TTTC)4(TTTCAT)3*	30	165	J12_NODE_1886839_length_273_cov_6_1	c*	(TTTC)4(TTTCAT)3*	30	131	CAATTCACATGTATGCCGTG	TCGGATTCAAGCACCATATT	97,20	218,20	58.418	58.038	45	40	122
D12_NODE_845592_length_277_cov_11_1	p6	(ATAAAA)3	18	150	J12_NODE_182296_length_263_cov_20_1	p6	(TTTTAT)3	18	244	GCTACCGATGGCGATAATAA	GGATCGAAAGTCAATTGGAA	45,20	273,20	57.776	57.581	45	40	229
D12_NODE_1004169_length_197_cov_4_1	p5	(CTTTC)3	15	128	J12_NODE_1491931_length_226_cov_4_1	p5	(CTTTC)3	15	157	TTGACTTGGGTGTCGAAAAT	CAAAGGATCAAAGAAGGAAGC	30,20	195,21	58.048	58.059	40	42.857	166
D12_NODE_1623092_length_321_cov_4_1	c	(CT)10aaaatctcccgttctccgtctg(TC)10	62	24	J12_NODE_1423136_length_178_cov_14_1	p2	(TC)9	18	32	CCCTCTAAAATCTCCCGTTC	CATCTCTCTTCGTTGGCTGT	3,20	166,20	57.732	58.029	50	50	164
D12_NODE_296119_length_213_cov_4_1	p5	(AAAGA)3	15	178	J12_NODE_358280_length_267_cov_4_1	p5	(AAAGA)3	15	194	CCTTTCCTCCTAACATCGGT	TCTTCCTCCATGAACACCTT	123,20	236,20	58.121	57.131	50	45	114
D12_NODE_1692862_length_327_cov_9_1	p6	(AATTTT)3	18	266	J12_NODE_1393769_length_355_cov_7_1	p6	(AATTTT)3	18	298	ATTGGAATGGGGTTTTCTTC	GAAATTTGGGATGCTTTGG	110,20	322,19	57.821	57.996	40	42.105	213
D12_NODE_1413697_length_207_cov_5_1	p6	(AAAATT)3	18	158	J12_NODE_807714_length_215_cov_4_1	p6	(AAAATT)3	18	150	GAAAGCCCAAAACCTCCTAA	GCTGTTTTCCTATCGGCTAGA	104,20	222,21	58.303	58.618	45	47.619	119
D12_NODE_815430_length_224_cov_5_1	p4	(TATG)4	16	178	J12_NODE_2167468_length_201_cov_6_1	p4	(TATG)4	16	188	GTGTGTTGATGTGATGCGTT	CCACAAGATGTCAAAGCAGA	97,20	232,20	57.944	57.374	45	45	136
D12_NODE_1569348_length_219_cov_11_1	c	(CTATGC)3caatcaaagcaatcaaggattaaaaataacaaaacactaaacttttttatatatg(TGA)8	97	56	J12_NODE_1515817_length_206_cov_9_1	c	(CTATGC)3caatcaaagcaatcaaggattaaaaataacaaaacactaaacttttttatatatg(TGA)8	97	55	TCAGCACTCGAATCTAAGCTC	TCCAATTTTGGAGGTCTTAGC	14,21	184,21	57.465	58.315	47.619	42.857	171
D12_NODE_1002693_length_258_cov_9_1	p4	(TTGA)4	16	243	J12_NODE_645300_length_344_cov_6_1	p4	(TTGA)4	16	281	ATGAACAGTTCGAAGAACGC	GCATTCGGAAACACAAATTC	37,20	333,20	57.95	58.065	45	40	297
D12_NODE_1640534_length_359_cov_7_1	p5	(TTTGA)3	15	232	J12_NODE_2075073_length_252_cov_5_1	p5	(AATCA)3	15	184	GAATCATGACCTAAGCCCCT	ACCCGGATTTTTCTGAGTTT	102,20	324,20	58.067	57.641	50	40	223
D12_NODE_2164491_length_336_cov_5_1	p2	(TA)7	14	125	J12_NODE_858863_length_200_cov_7_1	p2	(TA)7	14	98	TGATGGATGCAGAGAATGAA	AATTACCTGGAAATGGTCCC	21,20	301,20	57.678	57.702	40	45	281
D12_NODE_1652991_length_226_cov_15_1	p3	(TGC)5	15	192	J12_NODE_800587_length_257_cov_19_1	p3	(TCA)8	24	16	CTACCATCCAGGCTCAAAGA	CCACCCCTTGAAGTTAAACC	23,20	252,20	57.894	58.41	50	50	230
D12_NODE_1246867_length_356_cov_3_1	p6	(TCTTTT)3	18	244	J12_NODE_2255906_length_272_cov_5_1	p6	(TCTTTT)3	18	127	TTGGCTCTGGCATAGATAGG	CGTCACCTCAACCTACCATC	217,20	360,20	57.944	58	50	55	144
D12_NODE_1704550_length_344_cov_15_1	p4	(ATTT)4	16	228	J12_NODE_581592_length_270_cov_10_1	p4	(TAAA)4	16	209	GCCAAATTCGAAATTCTGTAGC	GACATGACTAGGTATGCCCG	26,22	351,20	60.102	58.048	40.909	55	326
D12_NODE_1944912_length_180_cov_8_1	p3	(GAG)5	15	55	J12_NODE_1449812_length_186_cov_4_1	p3	(GAG)5	15	79	TTAGGCCTTGACAAAGTTCG	CTGGGGATCGATTCTTTCTT	3,20	128,20	58.027	58.187	45	45	126
D12_NODE_2131853_length_185_cov_4_1	p5	(TTTTC)3	15	8	J12_NODE_967562_length_248_cov_5_1	p5	(TTTTC)3	15	71	CAAATGTATGTGACCCACCA	TCCGTATGATGAAGCGTTTT	48,20	168,20	57.642	58.241	45	40	121
D12_NODE_1322616_length_286_cov_7_1	p7	(AAGAATA)3	21	83	J12_NODE_2567922_length_294_cov_4_1	p7	(AAGAATA)3	21	91	GCGTACTTACCCGATCACAC	CTGGTTCACTGGCTAAGCAT	7,20	293,20	58.104	57.98	55	50	287
D12_NODE_1245289_length_173_cov_4_1	p5	(TAAAT)3	15	38	J12_NODE_2309517_length_291_cov_4_1	p5	(TAAAT)3	15	80	TTAGTGGATGAGCATGGCTT	ACAACGATCCCAAAAACGTA	0,20	250,20	58.326	57.999	45	40	251
D12_NODE_803167_length_248_cov_4_1	p5	(TCAAT)3	15	164	J12_NODE_1112262_length_246_cov_4_1	p5	(TCAAT)3	15	174	CAATTCTCCATGTTCCAAGG	AGAAGCTCGACTTTGAAGACC	127,20	226,21	57.992	57.802	45	47.619	100
D12_NODE_884237_length_252_cov_5_1	p5	(TTTTA)3	15	199	J12_NODE_2268324_length_704_cov_3_1	p5	(TTATT)3	15	103	TGATCACCCATCCTCAGATT	AGAATCGTATCCAAGGGAGG	32,20	452,20	57.849	58.067	45	50	421
D12_NODE_1342418_length_277_cov_4_1	p5	(GACCA)5	25	241	J12_NODE_1922738_length_183_cov_6_1	p5	(GACCA)5	25	132	CAGATCGGATTGTTGGATTC	AAAGTCACGGTCTTAACTTTGC	125,20	296,22	57.932	57.629	45	40.909	172
D12_NODE_418676_length_274_cov_6_1	p6	(CTTTTT)3	18	117	J12_NODE_1787784_length_274_cov_3_1	p6	(CTTTTT)3	18	135	GCTCTTTCTGGTTTCGTTCA	AGGAAAGCTTGTCGTTCTGA	92,20	301,20	58.076	57.671	45	45	210
D12_NODE_904953_length_319_cov_7_1	p6	(GAATCC)3	18	235	J12_NODE_543166_length_240_cov_10_1	p6	(GAATCC)3	18	167	ATTGTGAAACAGGGAATCCA	GTTGGAAAATCAGGTGATGC	4,20	316,20	57.835	57.99	40	45	313
D12_NODE_2547449_length_266_cov_4_1	p2	(AT)7	14	125	J12_NODE_35423_length_172_cov_6_1	p2	(AT)7	14	125	GCGAAAATGGCTTAATCATC	GGCTAAGCTTGATATATGACCATC	37,20	172,24	57.339	58.281	40	41.667	136
D12_NODE_1441680_length_501_cov_10_1	p3	(ATG)5	15	87	J12_NODE_759643_length_451_cov_11_1	p3	(TCA)5	15	401	ATGCAAATCTCCAAATCCG	TTCATCTTCCTCCTCGTCTG	51,19	427,20	58.507	57.941	42.105	50	377
D12_NODE_502491_length_285_cov_6_1	p2	(TA)8	16	234	J12_NODE_1020661_length_259_cov_7_1	p2	(TA)9	18	255	ACACACTTTTCCACCCTTCA	CTGGAATTGGAGAAGAATGC	174,20	312,20	58.03	57.33	45	45	139
D12_NODE_1210957_length_350_cov_6_1	p5	(TTATT)4	20	228	J12_NODE_1236635_length_343_cov_6_1	p5	(TTATT)4	20	237	TAGGTTTGTGTGGGCATTTT	GAGGAGAACACGTCCAAGAG	123,20	270,20	57.999	57.416	40	55	148
D12_NODE_1352256_length_246_cov_6_1	p6	(TCTACC)3	18	181	J12_NODE_1927481_length_211_cov_6_1	p6	(TCTACC)3	18	164	TTTCTCAAGCTTCCTTCCCT	ACCGAAGATGTTTTCGATCC	6,20	247,20	58.121	58.984	45	45	242
D12_NODE_1510301_length_339_cov_8_1	p5	(TTTTA)3	15	172	J12_NODE_1528011_length_218_cov_8_1	p5	(TTTTA)3	15	113	CAAAAAGGGTGGTTCTGTTG	CATAGATATGGGAACCCGAA	15,20	336,20	58.105	57.37	45	45	322
D12_NODE_2263817_length_202_cov_4_1	p6	(GAAGAG)3	18	165	J12_NODE_2176190_length_219_cov_6_1	p6	(GAAGAG)3	18	205	TTCTGAGTCACTTGTTTGGATG	ACGTTCTTCTCAATTCTCGTG	59,22	212,21	57.856	57.065	40.909	42.857	154
D12_NODE_1437479_length_180_cov_17_1	p6	(TATATT)3	18	65	J12_NODE_70700_length_265_cov_49_1	p6	(AATATA)3	18	214	GCATAAGGAAAATTCGATGG	TGATGCCAGAAGTTATGAGGA	31,20	198,21	57.195	58.312	40	42.857	168
D12_NODE_61540_length_527_cov_7_1	p2	(AT)10	20	424	J12_NODE_2164727_length_225_cov_5_1	p2	(AT)10	20	49	CCCATCCATCATAAAATCCA	ATTCGGTGGGTAGTCTCCTC	59,20	473,20	58.078	58.049	40	55	415
D12_NODE_1824575_length_283_cov_5_1	c*	(GCTGAT)3(TGA)6*	32	196	J12_NODE_2246785_length_220_cov_7_1	c*	(GCTGAT)3(TGA)6*	32	204	ATGAAAAGCATTGGAACCAG	CCATGTTTCTTCCTCGACAT	102,20	301,20	57.67	57.58	40	45	200
D12_NODE_1604031_length_243_cov_9_1	p4	(GTAT)4	16	200	J12_NODE_246750_length_298_cov_8_1	p4	(ACAT)6	24	305	ATTAGAAGCACACCGACTGC	GTTTTGCTGCAACTTCATCC	55,20	267,20	57.979	58.353	50	45	213
D12_NODE_1764788_length_251_cov_5_1	p4	(GAAA)4	16	54	J12_NODE_830411_length_216_cov_6_1	p4	(GAAA)4	16	38	GAAAGATCAGAAGCGTGGAG	TCAACCATAATTTTCAGGGC	2,20	206,20	57.61	57.548	50	40	205
D12_NODE_1203380_length_225_cov_7_1	p3	(ATT)5	15	138	J12_NODE_662821_length_227_cov_4_1	p3	(ATT)5	15	125	AATTCAAAACCAGACCCTCC	CCTTTTTACATGTTGGCTCC	85,20	192,20	57.946	57.217	45	45	108
D12_NODE_64227_length_237_cov_10_1	p6	(AAAAAT)3	18	95	J12_NODE_2290815_length_215_cov_7_1	p6	(AAAAAT)3	18	56	TGAAGGCCTCACATACTTGAA	CGAACTCTTTATCACGCTAACA	49,21	251,22	58.365	57.312	42.857	40.909	203
D12_NODE_1437012_length_291_cov_4_1	p2	(TA)8	16	55	J12_NODE_699843_length_246_cov_5_1	p2	(TA)8	16	10	GCTATCCCTTCCTGCAAGTT	TTGAACTTCGATCCCCAATA	7,20	175,20	58.411	58.011	50	40	169
D12_NODE_160759_length_285_cov_10_1	p5	(TTAAT)3	15	296	J12_NODE_336823_length_373_cov_21_1	p5	(ATTAA)3	15	182	TGGAACCTCGTGGTAAAGAA	ACGGAAAAGACAATGAAGCA	7,20	294,20	58.201	58.352	45	40	288
D12_NODE_1801162_length_183_cov_8_1	p3	(AAG)6	18	20	J12_NODE_983438_length_277_cov_4_1	p3	(AAG)6	18	117	TTAACAGCTGGCCATAAACC	GGTGTCATGTTATGCCTTCC	2,20	267,20	57.781	57.863	45	50	266
D12_NODE_1422352_length_1082_cov_5_1	p5	(AAATA)4	20	1009	J12_NODE_662994_length_274_cov_3_1	p5	(TTATT)4	20	105	CTCCTCCTCTTTTTCGTAATCA	TCGAGGGTAAGGAGACTCAA	4,22	189,20	57.637	57.455	40.909	50	186
D12_NODE_1560843_length_207_cov_5_1	p6	(AATCCC)3	18	122	J12_NODE_1485490_length_274_cov_5_1	p6	(AATCCC)3	18	217	GTTCCATTGTTTTCGACGAG	TGAGGTTAGGAAACGACTGC	22,20	191,20	58.201	57.951	45	50	170
D12_NODE_536639_length_383_cov_13_1	p4	(GGTT)4	16	391	J12_NODE_2410219_length_733_cov_3_1	p4	(TTGG)4	16	66	TTTAAGCTTTGCTCGAGTGC	TTGGAGTACGAAGGTGAagc	35,20	318,20	58.465	57.951	45	50	284
D12_NODE_360615_length_417_cov_8_1	p3	(ATT)6	18	246	J12_NODE_991047_length_381_cov_5_1	p3	(AAT)6	18	228	AGTCAGAGGCTCCCTTTTGT	ACCAAAACAAAATCCCATCC	17,20	361,20	57.982	58.597	50	40	345
D12_NODE_614815_length_343_cov_5_1	p5	(AAAAT)3	15	202	J12_NODE_1438106_length_230_cov_6_1	p5	(AAAAT)3	15	150	TATTCCTGCCTTGTGCCTTA	GATCGGTTCAGGGAACAATA	71,20	266,20	58.387	57.456	45	45	196
D12_NODE_1368891_length_238_cov_9_1	p2	(TA)8	16	184	J12_NODE_1044118_length_258_cov_6_1	p2	(TA)8	16	181	CATGCACAAACGTTCCATAA	TTGGTATTTCCAGGTGGCTA	82,20	251,20	58.046	58.093	40	45	170
D12_NODE_553343_length_319_cov_8_1	p2	(AT)7	14	200	J12_NODE_1917655_length_224_cov_9_1	p2	(AT)7	14	208	TGGGGTCAGTTTTTCTCTCA	ATTTGGTTCCTTGTTTGCTG	175,20	292,20	58.258	57.729	45	40	118
D12_NODE_1457390_length_195_cov_11_1	p5	(TAAAA)3	15	13	J12_NODE_1631623_length_215_cov_3_1	c*	(TTTAT)3(ATTTTA)3*	31	137	CCTTGCTTTTGTTGGTTGTT	GGTGGACGGTTAGAGAGTGA	55,20	207,20	57.786	57.71	40	55	153
D12_NODE_1800988_length_342_cov_7_1	p5	(AAAAG)3	15	254	J12_NODE_526548_length_414_cov_18_1	p5	(TTCTT)3	15	234	ACGGTAACGAAATATGAGCG	AATTAAAGGGCCAAGACCAC	2,20	306,20	57.808	58.046	45	45	305
D12_NODE_2450039_length_220_cov_9_1	p5	(AAAAG)3	15	29	J12_NODE_1664011_length_455_cov_10_1	p5	(TCTTT)3	15	327	AGATTCATCTCTGAAGGGGG	TATAGGGGCATAATCGTCCA	131,20	454,20	58.118	57.936	50	45	324
D12_NODE_1984021_length_210_cov_6_1	c	(AAAAAT)3tataaaacatcttgagcagaagca(AAAAT)3	57	71	J12_NODE_2446114_length_179_cov_5_1	c	(AAAAAT)3tataaaacatcttgagcagaagca(AAAAT)3	57	83	CTGCATTGACAATAAAGCCC	TCAAAAGAAGACAAAGGCCA	17,20	201,20	58.241	58.475	45	40	185
D12_NODE_433890_length_316_cov_7_1	p4	(TTTA)4	16	97	J12_NODE_711834_length_330_cov_8_1	p4	(TTTA)4	16	41	TTCTTATTTATTTGGCCCCC	GTCGAGCAATCCGACATAGT	67,20	298,20	57.942	57.765	40	50	232
D12_NODE_2095638_length_289_cov_6_1	p4	(ATGT)4	16	210	J12_NODE_2613427_length_237_cov_6_1	p4	(ATGT)4	16	161	TTGGACGGGTACTTCTGGTA	TTCTCTTCCTCATTCGCAAC	13,20	259,20	58.077	58.019	50	45	247
D12_NODE_2489744_length_206_cov_6_1	p5	(AATGA)3	15	141	J12_NODE_286909_length_206_cov_4_1	p5	(TTTCA)3	15	80	TTAGAAGGCTGTGACCGAAG	TCGAGCCACGAGTTGATTAC	40,20	225,20	58.105	58.877	50	50	186
D12_NODE_293713_length_275_cov_8_1	p5	(GTTGG)3	15	101	J12_NODE_1384232_length_370_cov_3_1	c	(TATG)4tatatatgtatgtgtgggtgggtgggggtgcatgcaggcaattataaagctttaaggaaaatggcaattctctggttttgttttcttatatattgttcacttcgttttccctctttggattgtagctcatacgggtcgaattgtaacctaa(GTTGG)3	182	26	TGTTCACTTCGTTTTCCCTC	ATTGGAGCAAGAACAACAGC	42,20	254,20	57.768	57.95	45	45	213
D12_NODE_1751884_length_198_cov_9_1	p5	(AATAA)4	20	61	J12_NODE_611747_length_198_cov_9_1	p5	(AATAA)4	20	61	AGGATAAGTGGCGACTCCTT	GGTGCTAGTTGAGGCGATTA	25,20	127,20	57.881	57.999	50	50	103
D12_NODE_721157_length_294_cov_19_1	p6	(CCTTTC)3	18	69	J12_NODE_1207951_length_243_cov_16_1	p6	(CCTTTC)3	18	44	CGTTGTTTGGTAGGAGGAAA	ACCATGGTCAAGCACAAAGT	28,20	298,20	57.73	58.058	45	45	271
D12_NODE_1542485_length_280_cov_4_1	p2	(TA)7	14	232	J12_NODE_1451921_length_228_cov_6_1	p2	(TA)7	14	226	ACGAGAATCGAACCCCTAAC	GACATGAAGAAGTGAAATCTAGGG	88,20	291,24	58.121	58.346	50	41.667	204
D12_NODE_1493815_length_301_cov_11_1	p3	(AAG)5	15	152	J12_NODE_1307139_length_324_cov_10_1	p3	(AAG)5	15	168	CAAACAAATCAGGCACACAA	GCTCGAGTTCCATTCCAGTA	119,20	300,20	58.158	57.893	40	50	182
D12_NODE_1859237_length_207_cov_6_1	p4	(TATT)4	16	12	J12_NODE_1291526_length_263_cov_3_1	p4	(TATT)4	16	68	GAAAAGGTTAATGATGCCGA	ACCAAGTTTCCTCGCTTTTC	1,20	110,20	57.697	58.436	40	45	110
D12_NODE_2646757_length_418_cov_6_1	p5	(TTTTA)3	15	172	J12_NODE_1336411_length_388_cov_6_1	p5	(AAATA)3	15	230	AACCCTGACTGGTGGTGTTA	CCCAACTCGGATAGTTGATG	133,20	344,20	57.901	58.02	50	50	212
D12_NODE_908379_length_265_cov_7_1	p3	(AAT)5	15	216	J12_NODE_1187483_length_421_cov_8_1	p3	(ATT)5	15	268	CAATCCTGTTACAAGGCGAG	TGATATCCCACGCAAAGATT	167,20	333,20	58.379	58.038	50	40	167
D12_NODE_2673317_length_599_cov_3_1	p3	(ATT)9	27	470	J12_NODE_1244111_length_312_cov_6_1	p3	(ATT)9	27	198	TAGGAGGACGTGGTTTTACG	CGATGATATGAACAAGCAACC	38,20	526,21	57.758	58.106	50	42.857	489
D12_NODE_2134578_length_269_cov_7_1	p6	(TTTTGT)3	18	128	J12_NODE_1168056_length_231_cov_10_1	p6	(TTTTGT)3	18	65	CCTTTTTAAGATTGGCCCTT	TCTTACACGTGAATTTGCCA	15,20	243,20	57.387	57.763	40	40	229
D12_NODE_765748_length_203_cov_7_1	p5	(TTTTA)3	15	144	J12_NODE_125332_length_184_cov_10_1	p5	(TTTTA)3	15	144	TTGAATTGATGCATGGTGAG	TGATACCATGGTTGCACAAA	23,20	215,20	58.039	58.389	40	40	193
D12_NODE_1523319_length_282_cov_4_1	p5	(ATTAT)3	15	193	J12_NODE_2146328_length_298_cov_7_1	p5	(ATAAT)3	15	212	GGTCCAGGACTCGATTGATA	tgaacCATGAACGCCTTTAG	32,20	319,20	57.517	58.771	50	45	288
D12_NODE_2102454_length_295_cov_4_1	p5	(AAAAT)3	15	84	J12_NODE_1389878_length_228_cov_4_1	p5	(TATTT)3	15	156	CAATGTTCTGGGTCCTCTTG	AAGTTTTTGGTGTCGTTGCT	30,20	189,20	58.13	57.389	50	40	160
D12_NODE_238824_length_594_cov_9_1	p2	(AT)7	14	329	J12_NODE_294108_length_207_cov_9_1	p2	(TA)7	14	13	ATGAATGACCCAAAGACGAA	AAGCACGTTAGGCATGAGAC	217,20	381,20	57.991	57.979	40	50	165
D12_NODE_2396296_length_293_cov_9_1	p6	(TTCCTT)5	30	4	J12_NODE_1746334_length_333_cov_5_1	p6	(TTCCTT)5	30	118	TCAATTCCTTCCCCTTTCTC	GAGAAAATCAGAGGGGTGGT	60,20	310,20	58.161	58.021	45	50	251
D12_NODE_2372890_length_178_cov_3_1	p6	(TCCTCA)3	18	164	J12_NODE_2384354_length_185_cov_3_1	p6	(TCCTCA)3	18	31	TCATCATCCTCCAAATCGTT	AGCCACATGAGCAAGAAAAC	97,20	205,20	57.932	57.95	40	45	109
D12_NODE_2307562_length_316_cov_3_1	p5	(GATTT)5	25	312	J12_NODE_2013441_length_206_cov_5_1	p5	(AGATT)3	15	112	TGAAAATTTGGGCTACCTTG	TCCCAAAACGACGGTATAGA	42,20	171,20	57.755	58.093	40	45	130
D12_NODE_1812557_length_568_cov_3_1	p3	(GAA)5	15	308	J12_NODE_1793609_length_362_cov_8_1	p3	(CTT)5	15	104	CAGAAAGTTTCCTGCCTCAA	GTTTTGTTCCTAGTTGTCTCTCCT	183,20	582,24	58.077	57.252	45	41.667	400
D12_NODE_1940310_length_270_cov_4_1	p4	(TTTA)5	20	101	J12_NODE_1425034_length_180_cov_4_1	p4	(TTTA)5	20	36	GTACATTCTGAAACCACGCC	GATTGGGGATTTGACTTTCA	72,20	259,20	58.076	57.426	50	40	188
D12_NODE_1327421_length_327_cov_8_1	c	(TAATT)3(TATTT)3	30	236	J12_NODE_237961_length_251_cov_4_1	p5	(TTTTA)3	15	261	TGATAGTGGGAGGTTGAGGA	CCACGAAGAATCGAAGAAGA	210,20	352,20	58.071	58.02	50	45	143
D12_NODE_650947_length_365_cov_7_1	p5	(AAAAT)3	15	309	J12_NODE_312542_length_598_cov_8_1	p5	(ATTTT)3	15	277	CAGTTTAGCCCCCATTATCA	TGAAGCGAAGAAAGTGAAGAG	67,20	377,21	57.579	57.499	45	42.857	311
D12_NODE_497146_length_312_cov_5_1	p2	(TA)11	22	105	J12_NODE_731757_length_311_cov_5_1	p2	(TA)11	22	63	TTGCAGCAAACATTAACAGC	TATGGGAATTGTGAAGGGAA	39,20	287,20	57.597	57.86	40	40	249
D12_NODE_1251793_length_238_cov_6_1	p5	(AATGC)3	15	62	J12_NODE_2065036_length_217_cov_6_1	p5	(AATGC)3	15	60	GAGAAATAGGCATTTTGCGA	TAGCACTGAGAAGGGACCAC	9,20	139,20	57.99	57.87	40	55	131
D12_NODE_1470205_length_524_cov_6_1	p5	(TTTTC)3	15	369	J12_NODE_2195170_length_485_cov_4_1	p5	(TTTTC)3	15	330	TGGGGCACTAAACACAATCT	CACCATTTTGGACGATTCAT	224,20	549,20	58.076	58.271	45	40	326
D12_NODE_147473_length_193_cov_14_1	p5	(ATAAA)3	15	149	J12_NODE_1844220_length_225_cov_9_1	p5	(ATAAA)3	15	149	ACAAGAGTAGTTGCCCATGC	ACAGTTGGGATGCTCATGTT	14,20	201,20	57.824	57.999	50	45	188
D12_NODE_53910_length_445_cov_236_1	p3	(AAG)5	15	235	J12_NODE_83024_length_482_cov_384_1	p3	(AAG)5	15	272	GTGCCATCGAGTTAGCTGTT	TGCTCCTATGGCAAAAAGAC	103,20	405,20	57.979	57.971	50	45	303
D12_NODE_1450915_length_198_cov_4_1	p5	(TTTTC)3	15	46	J12_NODE_1543351_length_344_cov_7_1	p5	(AAGAA)3	15	312	TTTATTTTCCCTCCTCTCCC	GATGTACGAACATTGGGGAA	23,20	160,20	57.21	58.271	45	45	138
D12_NODE_880412_length_194_cov_5_1	p3	(AAG)5	15	63	J12_NODE_2451122_length_172_cov_4_1	p3	(AAG)5	15	55	TTTGGACCATGTGCTTTCTT	AAGGGTTGGTGACAGTCAAA	1,20	183,20	58.201	58.03	40	45	183
D12_NODE_593443_length_321_cov_25_1	p2	(CA)7	14	223	J12_NODE_490871_length_241_cov_17_1	p2	(TG)8	16	46	GAATTCGGAGAAACGGATTT	CGAATTCCAGTTCGATTCAG	0,20	273,20	58.11	58.298	40	45	274
D12_NODE_795882_length_338_cov_10_1	p2	(GA)7	14	329	J12_NODE_684734_length_430_cov_8_1	p2	(CT)7	14	253	AATGGAACCCACAAGTCTCA	GTGGCATTGACTACAGGCTT	203,20	358,20	57.971	57.824	45	50	156
D12_NODE_1740573_length_376_cov_9_1	p2	(AT)7	14	393	J12_NODE_223121_length_495_cov_11_1	p2	(AT)7	14	273	TTTCTCGTCATTTTCCTTGC	TGCCATTAACAGTGATGGTG	186,20	415,20	57.944	57.968	40	45	230
D12_NODE_2031952_length_184_cov_7_1	p5	(TTTTA)3	15	68	J12_NODE_2547646_length_283_cov_3_1	p5	(AAATT)3	15	172	CCCCAAGATCCATCCTTGTA	GTCACAAATTAACTCGACACCA	21,20	305,22	59.744	57.663	50	40.909	285
D12_NODE_391926_length_271_cov_6_1	p3	(TTG)5	15	29	J12_NODE_574950_length_319_cov_7_1	p3	(TTG)5	15	69	GCTTATTGCTTCCAGTTCCA	ACCAAGTAGGCTTGATGCAG	4,20	227,20	57.971	57.98	45	50	224
D12_NODE_1738840_length_241_cov_5_1	p3	(TTG)5	15	116	J12_NODE_2051065_length_201_cov_6_1	p3	(ACA)5	15	145	CAAGATTTTCTTGCATCCGT	AGCCCTAACAACAAAAACCC	12,20	176,20	57.821	58.098	40	45	165
D12_NODE_1030363_length_238_cov_3_1	p3	(AAT)5	15	44	J12_NODE_1430442_length_241_cov_4_1	p3	(AAT)5	15	10	TCTTCAAGCACAACCATTCA	TTATGCAAGACCCTGGTGAT	16,20	246,20	57.806	58.019	40	45	231
D12_NODE_1021166_length_276_cov_6_1	p5	(TTTTG)3	15	151	J12_NODE_2243356_length_203_cov_6_1	p5	(TTTTG)3	15	84	ACAGCAAAATAGCAGATGGC	ATGCAGTAACCTGGCAAGTC	4,20	262,20	57.998	57.824	45	50	259
D12_NODE_1272236_length_206_cov_7_1	p5	(ATTTT)3	15	102	J12_NODE_744401_length_343_cov_5_1	p5	(ATTTT)3	15	177	TTCCCAATCGATAAGTGTGC	TGATAGTGGAATCCTCCCTTC	42,20	333,21	58.574	58.053	45	47.619	292
D12_NODE_1745330_length_211_cov_4_1	p2	(TA)7	14	214	J12_NODE_2506122_length_318_cov_3_1	p2	(TA)7	14	293	TTTCTTCCCCACATTTGGTA	CATTTGCTAACACTACCAAGGC	88,20	340,22	57.917	58.834	40	45.455	253
D12_NODE_119003_length_225_cov_10_1	p5	(GAAGA)6	30	77	J12_NODE_329470_length_294_cov_7_1	p5	(GAAGA)5	25	150	AGCTCTTCCCAAGCCTTAAA	TAATGCCTCGTACCCTGTTC	45,20	316,20	58.213	57.698	45	50	272
D12_NODE_1999075_length_251_cov_6_1	c*	(GAAGAGA)3(AGAGA)3*	26	210	J12_NODE_2329299_length_261_cov_6_1	c*	(GAAGAGA)3(AGAGA)3*	26	220	AAAGCCTTGAAGAAATCGGT	TGAGTACCAAACTTTCCTGCTT	110,20	261,22	57.929	58.061	40	40.909	152
D12_NODE_1840435_length_301_cov_6_1	p3	(AAT)5	15	184	J12_NODE_2052053_length_226_cov_6_1	p3	(AAT)5	15	96	TTTTTCTTGCTCCAAACGAG	TCCATTTTCAGAAACGAAGC	47,20	299,20	58.147	57.944	40	40	253
D12_NODE_1025902_length_220_cov_4_1	c	(TTTTAA)3ttcttgcttttgggttctcgatttttccacacagatcattccttggctctagggttttctctctgtgatttcataga(TCT)5	110	15	J12_NODE_333646_length_175_cov_9_1	p3	(TCT)5	15	65	TTCCTTGGCTCTAGGGTTTT	GACACTTACAAGAAACGCCAA	25,20	127,21	57.93	57.947	45	42.857	103
D12_NODE_1722618_length_265_cov_3_1	p3	(TAT)6	18	149	J12_NODE_1925813_length_246_cov_5_1	p3	(TAT)6	18	141	CCTCCTACCTACCCTTGCAT	CTGTTTCAACATGCACCAAG	43,20	241,20	58.148	57.736	55	45	199
D12_NODE_1462089_length_353_cov_11_1	p2	(AT)8	16	36	J12_NODE_1438447_length_402_cov_12_1	p2	(AT)8	16	342	GGATGCGGTTATGGTAATTG	ACTGATGAACGAACCACGAT	4,20	164,20	57.844	57.999	45	45	161
D12_NODE_2126749_length_212_cov_5_1	p3	(TTA)5	15	120	J12_NODE_1345128_length_382_cov_7_1	p3	(TAA)5	15	173	ATTTGGCCCATCTTTCTCTT	ATCTGCTTTCCTTCACAACG	49,20	169,20	57.73	57.951	40	45	121
D12_NODE_1623719_length_243_cov_7_1	p3	(CAT)5	15	127	J12_NODE_1582918_length_273_cov_10_1	p3	(CAT)5	15	127	GGATGACTAAGTCTGTAGTGCCA	TCGCGACGAGCTCTATTACT	92,23	229,20	58.408	57.905	47.826	50	138
D12_NODE_464581_length_374_cov_5_1	p5	(CTTTT)3	15	336	J12_NODE_1260736_length_294_cov_7_1	p5	(CTTTT)3	15	280	TTCCTTCTTGTTTCCACCAA	GGAGCAAAGAATTGAACAGC	65,20	399,20	58.173	57.544	40	45	335
D12_NODE_692091_length_295_cov_4_1	p2	(AT)8	16	178	J12_NODE_1487300_length_353_cov_5_1	p2	(AT)8	16	209	CGCCACAAGAATCATCTACA	TGAATGTATTTGGCTTGCCT	65,20	321,20	57.281	58.241	45	40	257
D12_NODE_2618836_length_200_cov_4_1	p4	(TTTA)4	16	120	J12_NODE_1533320_length_230_cov_10_1	p4	(TTTA)4	16	96	ACCGTTGAATTATCCCCATT	TGTCTCTTGCAGCATTACCA	21,20	171,20	58.11	57.997	40	45	151
D12_NODE_1121490_length_202_cov_14_1	p3	(TTA)5	15	148	J12_NODE_518861_length_185_cov_15_1	p3	(TTA)5	15	148	AAGCACGATCAGGATTGAAG	TTGCTATTGCTTGTCGATGA	39,20	202,20	57.893	58.017	45	40	164
D12_NODE_643708_length_215_cov_7_1	p5	(ATGCA)3	15	134	J12_NODE_438398_length_390_cov_5_1	p5	(TGCAT)3	15	183	TCCAATCAAATCATCCCAAC	GCATGACTTTGCTACTGATTTTCC	111,20	220,24	58.187	61.313	40	41.667	110
D12_NODE_2071489_length_181_cov_3_1	p4	(TAAT)4	16	131	J12_NODE_2254067_length_564_cov_2_1	p4	(TTAA)5	20	100	GGTAAAGTTGCTTGTCCTTAACAG	AGTACATATAGGGGGCGACG	37,24	454,20	58.512	58.952	41.667	55	418
D12_NODE_1780832_length_205_cov_4_1	p6	(TTGTTT)3	18	175	J12_NODE_2411898_length_255_cov_4_1	p6	(TTGTTT)3	18	223	CTCAACGAGTTTACAAGGGG	GGCCTACACACAAAAACACA	0,20	233,20	57.334	57.086	50	45	234
D12_NODE_1327421_length_327_cov_8_1	c	(TAATT)3(TATTT)3	30	236	J12_NODE_1478849_length_588_cov_2_1	p5	(TTTAT)4	20	505	TGATAGTGGGAGGTTGAGGA	CCACGAAGAATCGAAGAAGA	210,20	352,20	58.071	58.02	50	45	143
D12_NODE_755138_length_342_cov_10_1	p2	(AT)7	14	279	J12_NODE_1913597_length_228_cov_5_1	p2	(AT)7	14	123	TCTCAGAATTCGACCATAACG	CCTAAATGGACCCTATTTACTCC	66,21	321,23	57.836	57.256	42.857	43.478	256
D12_NODE_1103949_length_200_cov_6_1	p3	(GAT)5	15	153	J12_NODE_1675991_length_258_cov_5_1	p3	(GAT)5	15	274	AAGAATGGGAAATGGGAGAA	tGCTAAAAATAGTCGGCCTC	130,20	229,20	58.427	57.165	40	45	100
D12_NODE_2145671_length_235_cov_4_1	p5	(TATTT)4	20	236	J12_NODE_1088342_length_476_cov_2_1	p5	(TTATT)3	15	149	GACCTATACATACGGGCGTG	AAGAACATGAGAATTGGGGG	20,20	472,20	57.999	58.836	55	45	453
D12_NODE_1305291_length_341_cov_6_1	p2	(AT)7	14	111	J12_NODE_1763649_length_247_cov_6_1	p2	(AT)7	14	25	AGCGTTAATTCAAGCTGCTG	AAAGAAGGCAAAGAGCACAA	47,20	181,20	58.346	57.757	45	40	135
D12_NODE_724308_length_189_cov_4_1	p2	(GT)8	16	36	J12_NODE_228640_length_233_cov_5_1	p2	(GT)8	16	39	ACAAACCTTCCCAGGGATTA	CCAGTTCAAAATCTGGGTCA	1,20	105,20	58.359	58.541	45	45	105
D12_NODE_1667227_length_572_cov_6_1	p5	(GTGCA)3	15	177	J12_NODE_1180526_length_292_cov_4_1	p5	(CTGCA)3	15	296	AATGGTGAGAAGGAAGGGAG	AAGAGACGAGGCAATCACTG	36,20	474,20	58.173	58.029	50	50	439
D12_NODE_1338549_length_330_cov_7_1	p5	(AAAAT)3	15	178	J12_NODE_2193651_length_243_cov_7_1	p5	(AAAAT)3	15	91	ACAAGAACTGCAACAAAGCC	TGGACGACTACCTTCTCTTCTC	17,20	233,22	58.008	57.669	45	50	217
D12_NODE_1466488_length_218_cov_9_1	p5	(TAAAA)3	15	116	J12_NODE_883113_length_260_cov_8_1	p2	(AT)8	16	182	ATCCAACCACATGCAAATTC	CCCATAACTGAGTTGGTGTGA	84,20	241,21	58.271	58.483	40	47.619	158
D12_NODE_625084_length_453_cov_3_1	p5	(AAAAG)3	15	418	J12_NODE_899357_length_313_cov_6_1	p5	(CTTTT)3	15	51	CGCGTAGTGGAAGATGCTAT	CCTCCTCTTTCACTGGTTCA	240,20	476,20	58.026	57.842	50	50	237
D12_NODE_2221969_length_282_cov_11_1	p5	(ATGAA)3	15	6	J12_NODE_314461_length_389_cov_8_1	p5	(ATGAA)3	15	96	ATATGACTGCTACCCACCCA	TCAAACCTCCACAGGTCAAT	37,20	371,20	57.893	57.971	50	45	335
D12_NODE_400162_length_300_cov_4_1	p7	(TTTGGGT)3	21	133	J12_NODE_1488929_length_329_cov_4_1	p4	(TATT)4	16	344	TAGCTATTGGTTTTGGGCTG	TCAAACGTCCAGAACATCCT	86,20	318,20	57.927	58.129	45	45	233
D12_NODE_2135328_length_216_cov_4_1	c*	(GA)7(GAGAGG)3*	28	32	J12_NODE_267670_length_592_cov_3_1	c	(CTCTCC)4(CT)13	50	181	AGGGAGAGGGAGCGAGAGAA	GCAGGGAAGGAAAGGATAAT	2,20	108,20	62.838	57.234	60	45	107
D12_NODE_682240_length_347_cov_7_1	p3	(ATG)6	18	47	J12_NODE_679486_length_313_cov_5_1	p3	(ATG)6	18	6	GGAGCTGTAGAGCACCCATA	ATATCCGCTGTGTTTCTGGA	19,20	273,20	57.922	58.173	55	45	255
D12_NODE_848556_length_324_cov_8_1	p4	(ATTA)5	20	113	J12_NODE_204501_length_174_cov_5_1	p4	(ATTA)5	20	93	ACCAATCATGTAACGATCCG	TCCCCTAACCTCCCAATAAT	30,20	325,20	58.298	57.354	45	45	296
D12_NODE_2280305_length_225_cov_3_1	p7	(TTTATTT)3	21	6	J12_NODE_1006310_length_604_cov_2_1	p7	(TTTATTT)3	21	43	TGCCGCCTATCAAGTTACAT	ATTCAAACAGGTGGAGGGTG	15,20	126,20	58.268	59.82	45	50	112
D12_NODE_1413705_length_453_cov_8_1	p5	(ATGAA)3	15	215	J12_NODE_1911194_length_394_cov_4_1	p5	(ATGAA)3	15	156	GTGCTAGGGTGTATGAGAAAATG	AAGGGTCACATCATAGCCAA	74,23	301,20	57.84	58.019	43.478	45	228
D12_NODE_884237_length_252_cov_5_1	p5	(TTTTA)3	15	199	J12_NODE_1375380_length_999_cov_2_1	p5	(AATAA)3	15	322	CTCTAAGGATCGTACCCAAGG	CGACAGTTAATTGGGATTGC	101,21	422,20	57.828	58.093	52.381	45	322
D12_NODE_1341374_length_233_cov_4_1	p5	(AAAGA)3	15	222	J12_NODE_920503_length_527_cov_1_1	p5	(AAAGA)3	15	114	ACAATGGATACCACGGTGAC	TGTGGCTATGTGCTTTGTGT	49,20	504,20	58.129	57.764	50	45	456
D12_NODE_836479_length_222_cov_5_1	p6	(TTTTCT)3	18	189	J12_NODE_1398936_length_237_cov_7_1	p6	(TTTTCT)3	18	211	TCCACTGTTTTTGATGCAGA	GAGAAAATACAGCCCAGCAA	9,20	251,20	57.806	57.971	40	45	243
D12_NODE_617601_length_227_cov_7_1	p2	(TA)9	18	96	J12_NODE_446685_length_223_cov_7_1	p2	(TA)9	18	94	TTGGTGCTTGTGTTTCATTG	CAAATTGACTGACAATCGGA	42,20	179,20	58.158	57.086	40	40	138
D12_NODE_1091071_length_189_cov_17_1	p2	(AT)7	14	22	J12_NODE_975906_length_263_cov_13_1	p2	(AT)7	14	70	GAAACTGGGATTTTCCTTGC	ATTCCATTCCCTACCACCAT	47,20	245,20	58.622	58.039	45	45	199
D12_NODE_60490_length_293_cov_7_1	p2	(TG)8	16	147	J12_NODE_1888623_length_322_cov_7_1	p2	(TG)8	16	164	GTCTTTGCATTGGTGATTGA	CCTGGTCTTTCAAATTGTCC	22,20	197,20	57.081	57.083	40	45	176
D12_NODE_153668_length_272_cov_9_1	p6	(AAAAAG)3	18	247	J12_NODE_1123167_length_251_cov_8_1	p6	(AAAAAG)3	18	257	TTTACTCTTCATGCATGCCC	CAACATGTTAGAATGGACCGT	171,20	288,21	58.723	57.468	45	42.857	118
D12_NODE_1740254_length_209_cov_5_1	p3	(CTT)8	24	144	J12_NODE_71722_length_274_cov_5_1	p3	(CTT)8	24	266	TCTACGTTAAACGGATCCCA	TTACACCAAAGCCCTAGCTG	57,20	215,20	58.093	58.054	45	50	159
D12_NODE_1045674_length_309_cov_4_1	c	(TTC)6gcatataaattcagcaaacgagagccataaatctcatttgcg(GCA)5	75	152	J12_NODE_296584_length_548_cov_3_1	c	(TTC)6gcatataaattcagcaaacgagagccataaatctcatttgcg(GCA)5	75	84	GGAGTAAACCACGTCACAGG	TGGAATCCAGATAGAGAGAGTAGC	89,20	271,24	58.059	58.212	55	45.833	183
D12_NODE_1320105_length_239_cov_8_1	p5	(GAGAA)3	15	214	J12_NODE_1711606_length_366_cov_6_1	p5	(GAGAA)3	15	210	AAAGGTGGCTGTGTTGTGAT	TGGGAAGAGAAGCAGTTGTT	88,20	270,20	58.058	57.514	45	45	183
D12_NODE_1538986_length_395_cov_14_1	p6	(AAAAAT)4	24	111	J12_NODE_1021013_length_282_cov_14_1	p6	(TTTATT)4	24	286	AATGAACCCACTTCTGGACA	ATATTGTTTGGCAATGGTGG	27,20	266,20	57.971	58.214	45	40	240
D12_NODE_1063304_length_221_cov_3_1	p3	(GAA)5	15	125	J12_NODE_556601_length_176_cov_6_1	p3	(GAA)5	15	88	GGAAGAAACTGTGGGGAAAT	CTATGCCCTTAAGCTTGGGT	44,20	239,20	57.946	58.353	45	50	196
D12_NODE_848685_length_281_cov_5_1	p5	(TTTTC)3	15	193	J12_NODE_223180_length_283_cov_5_1	p5	(TTTTC)3	15	187	AAGAAAATTGGGGGATTCTG	CACATCAGACTTTTTGGGGA	152,20	254,20	57.967	58.541	40	45	103
D12_NODE_1738571_length_285_cov_4_1	p5	(AAAAG)3	15	128	J12_NODE_262396_length_275_cov_6_1	p5	(AAAAG)3	15	110	ACAACCAAGGATCAATGGAA	GGGTGTGGGTAGTCATTGAG	102,20	258,20	57.835	57.84	40	55	157
D12_NODE_1988464_length_219_cov_5_1	p6	(TCCTCA)3	18	138	J12_NODE_2357674_length_214_cov_8_1	p6	(TCCTCA)3	18	134	AAGCGAGAACACAGCAAAAC	TAAAGGTGGGGTTTTTAGGG	82,20	202,20	58.16	57.977	45	45	121
D12_NODE_436671_length_346_cov_7_1	p3	(TTC)6	18	230	J12_NODE_1941028_length_287_cov_4_1	p3	(TTC)6	18	242	CAACCCCACCATTGTCTCTA	CACAGTTGTTGTTCCCTCCT	65,20	272,20	58.414	57.611	50	50	208
D12_NODE_667275_length_350_cov_6_1	p2	(AC)7	14	291	J12_NODE_733217_length_347_cov_8_1	p2	(AC)7	14	308	GAGAGGGAACAGTTAAGGGAA	TGAAAAGGCCTGAAGAGTTG	232,21	331,20	57.392	58.077	47.619	45	100
D12_NODE_272027_length_291_cov_3_1	p2	(TA)8	16	13	J12_NODE_1046629_length_307_cov_6_1	c	(TC)8(AT)7	30	247	TGAGTTGGCCAATACACTCA	TGCAATTAGTAAGCTGGCAA	185,20	300,20	57.673	57.235	45	40	116
D12_NODE_950154_length_243_cov_10_1	p5	(AAAAG)3	15	244	J12_NODE_741678_length_301_cov_6_1	p5	(AAAAG)3	15	217	AAGCTCAAAGAAATGCATGG	GCGAGACAACAACAGGAAAA	8,20	268,20	57.971	58.9	40	45	261
D12_NODE_1763034_length_249_cov_5_1	p5	(AAAAT)3	15	191	J12_NODE_2170668_length_549_cov_3_1	p5	(TAAAA)3	15	66	GAGTGGGTGATGGAAGGTAA	ACACCCCCAAAATAAAAAGC	11,20	152,20	57.421	57.975	50	40	142
D12_NODE_1948441_length_245_cov_3_1	p5	(ACAGT)3	15	148	J12_NODE_619443_length_232_cov_3_1	p5	(GTACT)3	15	119	CACCCTTACAATCCCATTTG	AATTCTTATGCTGCGTCACC	6,20	186,20	57.795	57.848	45	45	181
D12_NODE_1859872_length_207_cov_5_1	p5	(GTTTA)3	15	158	J12_NODE_2486314_length_208_cov_6_1	p5	(GTTTA)3	15	174	GGTTGCTCTCCACGATTAAA	gAGAGCTGGAGCTAAACAGC	70,20	236,20	57.821	57.044	45	55	167
D12_NODE_947456_length_294_cov_9_1	p6	(TACTCT)3	18	123	J12_NODE_24903_length_333_cov_8_1	p6	(TACTCT)3	18	153	TTGAGAAGGATGAATTGGGA	CTCGAGGGCCTAAAAGATTC	90,20	217,20	58.06	58.02	40	50	128
D12_NODE_909959_length_323_cov_4_1	p5	(TTATT)3	15	74	J12_NODE_2447039_length_203_cov_5_1	p5	(TTATT)3	15	122	GCCACTGGTGATCGATTTT	AAGTGAAATCGATGGTTGGA	0,19	118,20	58.503	57.991	47.368	40	119
D12_NODE_1313846_length_327_cov_6_1	p2	(AT)9	18	283	J12_NODE_1026851_length_204_cov_10_1	p2	(AT)9	18	182	AATTACGCACCTGTTTTGGA	GCTTTGTGTGGTTTGCCTAC	235,20	347,20	58.147	58.283	40	50	113
D12_NODE_967490_length_234_cov_19_1	c	(TAATTT)3ttcggtgttgattctttcttttgacttctaagctccagtctatatatacatatatttcacaatataatcaattgcttgat(ATTAG)3	113	97	J12_NODE_395392_length_215_cov_7_1	p5	(CTAAT)3	15	138	TTTGGCAAACTCATAAACCC	ATGAGCCCGTAGTGTTGATT	49,20	244,20	57.607	57.139	40	45	196
D12_NODE_808170_length_222_cov_6_1	p5	(TATGA)3	15	69	J12_NODE_1196704_length_256_cov_5_1	p5	(TATGA)3	15	132	GAGTATGGTTTAGGTTGGGTCA	GACACTCACTCTTGGCGAAT	43,22	166,20	57.983	57.869	45.455	50	124
D12_NODE_792834_length_820_cov_7_1	p5	(GTTGA)3	15	80	J12_NODE_1286607_length_366_cov_6_1	p5	(GTTGA)3	15	177	TTACCTCGAGACTTCATGCAC	ACAATGAACCAGCCAACCTA	18,21	268,20	57.965	58.076	47.619	45	251
D12_NODE_1633456_length_213_cov_7_1	p2	(TC)7	14	150	J12_NODE_2317601_length_249_cov_5_1	p2	(TC)7	14	190	TCAAAAGAGGCAACATCTCC	TTAAAAGTCGGAGTCGGGAT	71,20	197,20	57.864	58.646	45	45	127
D12_NODE_1628836_length_234_cov_4_1	p2	(AT)12	24	107	J12_NODE_1633778_length_225_cov_3_1	p2	(AT)11	22	56	CAATCCACTTCATATTGGCA	AGTCGGAGCACATTCACACT	83,20	215,20	57.002	58.304	40	50	133
D12_NODE_943961_length_275_cov_9_1	p5	(TTTTA)3	15	287	J12_NODE_1518681_length_254_cov_6_1	p5	(AAAAC)3	15	66	AACAATTTTCTTTCCCTCCG	GGGAAGGAAAGTGAGAGGAA	18,20	221,20	58.162	58.296	40	50	204
D12_NODE_973022_length_395_cov_8_1	c	(CTTT)4ttctttct(TTTTC)3	39	352	J12_NODE_824844_length_364_cov_3_1	c	(AAAGA)4aagaa(AAAG)5	45	233	AAGAGTGCGAACGAAAATTG	GGATTGGGTTTGATGAGAGA	132,20	343,20	58.027	57.487	40	45	212
D12_NODE_1751240_length_188_cov_5_1	p5	(ACAAA)3	15	70	J12_NODE_1040424_length_256_cov_4_1	p5	(ACAAA)3	15	78	CACAAGTGGTCATATGAGAATGTC	CGCAGAGGTCCTTTCTTCTA	15,24	284,20	58.513	57.302	41.667	50	270
D12_NODE_531392_length_278_cov_4_1	p6	(ATTTTT)3	18	181	J12_NODE_1324537_length_246_cov_4_1	p6	(ATTTTT)3	18	148	GGTAGGCAGTCAAGTTGTCG	TTTGTGGTCCCAAAATCACT	70,20	293,20	58.37	57.894	55	40	224
D12_NODE_524538_length_278_cov_7_1	p3	(TTC)6	18	175	J12_NODE_1734544_length_310_cov_6_1	p3	(TTC)6	18	209	AATGTTTCGGGTTTAAGGCT	AAGTATGCATGTGAGGCCAT	55,20	222,20	57.748	58.047	40	45	168
D12_NODE_1363852_length_295_cov_10_1	p7	(GAATATA)3	21	128	J12_NODE_1645143_length_264_cov_11_1	p7	(GAATATA)3	21	134	GCAAGCAATTAGACGACAATG	GCTTAAACTTGACTTGCTCGAT	64,21	273,22	58.452	57.852	42.857	40.909	210
D12_NODE_1327905_length_267_cov_6_1	p6	(TATTTT)3	18	84	J12_NODE_206372_length_310_cov_5_1	p6	(TATTTT)3	18	113	AAATTGAACAGCTACACGCTC	TGAATATGGCGAAAACCAAC	16,21	255,20	57.196	58.482	42.857	40	240
D12_NODE_427644_length_282_cov_5_1	p4	(TACA)4	16	182	J12_NODE_1182777_length_357_cov_5_1	p4	(TACA)4	16	206	CCCAACACCAAACAAATCAT	GCCTCGTTCAGTGTCATAGG	86,20	293,20	58.173	58.315	40	55	208
D12_NODE_2405801_length_282_cov_6_1	p4	(TTTA)4	16	152	J12_NODE_732314_length_211_cov_7_1	p4	(TTTA)4	16	87	AACAATATGCATGGAGGGAA	CCAAGCTTTTAGTGGGTTCA	106,20	236,20	57.887	57.879	40	45	131
D12_NODE_1138720_length_170_cov_7_1	p5	(ATTGT)3	15	61	J12_NODE_2270852_length_264_cov_5_1	p5	(ATTGT)3	15	60	AGCTTTTGAATTGATGCAGG	CGAGCTGAGTAATGAGGAGTG	32,20	133,21	57.971	57.715	40	52.381	102
D12_NODE_643707_length_280_cov_11_1	p5	(GCATT)3	15	161	J12_NODE_438398_length_390_cov_5_1	p5	(TGCAT)3	15	183	TGCTTTTCCATGTGTTGGTA	TAGATGGAATCTGCCTTTGC	101,20	265,20	57.605	57.915	40	45	165
D12_NODE_1570650_length_284_cov_6_1	p3	(ATA)5	15	46	J12_NODE_775403_length_281_cov_4_1	p3	(ATA)5	15	29	TTGAAACACCAATCCACCTT	TATGGGGTATGAGCATGGAT	8,20	295,20	57.894	57.704	40	45	288
D12_NODE_2543279_length_216_cov_7_1	p3	(AAT)5	15	177	J12_NODE_1147466_length_285_cov_4_1	p3	(AAT)5	15	239	TTAGTGTGGGTCCGCATATT	ATTTTGGTCAATGGAACTGG	24,20	220,20	57.971	57.364	45	40	197
D12_NODE_877794_length_229_cov_6_1	p5	(ATAAA)3	15	79	J12_NODE_1243206_length_203_cov_4_1	p5	(ATAAA)3	15	94	GGCCCAAAATTGGACTTGTA	ATTCACTCGAGTAGCCGTTG	14,20	185,20	59.801	57.98	45	50	172
D12_NODE_824750_length_352_cov_10_1	p2	(AC)8	16	119	J12_NODE_1794856_length_326_cov_12_1	p2	(AC)8	16	76	CAGCTAAAACGATTGCAACA	GAAAAGGGGTTTACTGATCCA	93,20	373,21	57.599	58.033	40	42.857	281
D12_NODE_2212729_length_230_cov_7_1	p5	(AATAT)3	15	156	J12_NODE_1642762_length_224_cov_8_1	p5	(AATAT)3	15	150	AAACCAACCCAAAATTAGGC	GATCTAGGTCCACGCACAAC	35,20	241,20	57.975	58.158	40	55	207
D12_NODE_1477788_length_461_cov_2_1	c	(AT)11aaagtcaataaactactaatgtccattacacttttggtcccccttctcttcttcatttaaaagtgtaaaaattcnnnnnnnnnnnnnnnnnnnnnnnnnnnnnnnnnnnnnnnnnnnnnnnnnnnnnnnnnnnnnnnnnnnnnnnnnnnnnnnnnnnnnnnnnnnnnnnnnnnnnnnnnnnnnnnnnnnnnnnnnnnnnnnnnnnnnnnnnnnnnnnnnnnnnnnnnnnnnnnnnnnnnnnnnnnnnnnnnnnnnnnnnnnnnnnnnnnnnnnnnnnnnnnnnnnnnnnnnnnnnnnnnnnnnnnnttaagaaaactcaatacataatccttattaactaatcgcaaccctggtaccctatctctcctaaacttgactatcttatctg(CCAT…	425	10	J12_NODE_1177281_length_535_cov_2_1	c	(AT)11aaagtcaatannnnnnnnnnnnnnnnnnnnnnnnnnnnnnnnnnnnnnnnnnnnnnnnnnnnnnnnnnnnnnnnnnnnnnnnnnnnnnnnnnnnnnnnnnnnnnnnnnnnnnnnnnnnnnnnnnnnnnnnnnnnnnnnnnnnnnnnnnnnnnnnnnnnnnnnnnnnnnnnnnnnnnnnnnnnnnnnnnnnnnnnnnnnnnnnnnnnnnnnnnnnnnnnnnnnnnnnnnnnnnnnnnnnnnnnnnnnnnnnnnnnnnnnnnnnnnnnaactcaatacataatccttattaactaatcgcaaccctggtaccctatctctcctaaacttgactatcttatctg(CCATT)3	378	132	GCCCTAAAGCCTTCCTTTTA	GCGGTTGAAGCTTCTGAGT	61,20	555,19	57.662	58.172	45	52.632	495
D12_NODE_1110101_length_374_cov_4_1	p5	(AAAAT)3	15	237	J12_NODE_1026364_length_296_cov_6_1	p5	(TTTTA)3	15	19	TTCAGGTGAGCGATTTCTTC	GGCTATAAAACGAGACCGAA	191,20	376,20	58.019	57.018	45	45	186
D12_NODE_724753_length_240_cov_6_1	p3	(AAG)6	18	30	J12_NODE_518471_length_336_cov_6_1	p3	(AAG)6	18	157	CTCCTTAAAAACCCTAAAACCC	AAATGATGGAGGACAACGAA	2,22	157,20	57.402	57.991	40.909	40	156
D12_NODE_1321696_length_304_cov_6_1	p3	(AAG)5	15	144	J12_NODE_2445782_length_180_cov_6_1	p3	(AAG)5	15	9	TTCATGCTAGCCACGTAAAA	ATAGCGGTGGTGTTTTTGAA	35,20	185,20	57.083	58.147	40	40	151
D12_NODE_1928615_length_260_cov_5_1	p2	(AT)8	16	191	J12_NODE_119761_length_450_cov_4_1	p2	(AT)8	16	22	TTTTGGCATGTATAGGCTACTG	CATTAACAAGCCAAATTCCC	42,22	231,20	57.093	57.108	40.909	40	190
D12_NODE_1817467_length_231_cov_5_1	p5	(AATTA)3	15	118	J12_NODE_958351_length_273_cov_5_1	p5	(AATTA)3	15	168	ATTATAGTGGACGGCTGGTG	GGAAGTTGGGTGGTTTTCTT	77,20	204,20	57.575	58.002	50	45	128
D12_NODE_2002996_length_565_cov_2_1	p2	(AG)7	14	131	J12_NODE_2137551_length_186_cov_3_1	p2	(AG)7	14	139	AGTGAGGTTGCAATTGGAGT	TACAAAATTCTCGCTGGGTC	42,20	211,20	57.225	57.821	45	45	170
D12_NODE_745961_length_227_cov_10_1	p5	(AACAA)3	15	59	J12_NODE_2455004_length_216_cov_10_1	p5	(AACAA)3	15	59	TGCACATATACTTCCCAGCC	CTAGAGGATGTGGATGGCAG	23,20	198,20	58.6	58.258	50	55	176
D12_NODE_1216489_length_220_cov_5_1	p3	(AAT)7	21	1	J12_NODE_483366_length_307_cov_3_1	p3	(AAT)7	21	98	GGGCGGTGTTTAATTTCTTT	CGTTGGATTCACACATTCAA	27,20	158,20	58.113	57.938	40	40	132
D12_NODE_399138_length_268_cov_5_1	p5	(CATCA)3	15	83	J12_NODE_1412325_length_201_cov_5_1	p5	(CATCA)3	15	116	ACGCGTAGGTGAAAGATCAA	TACCCCATACTCGATCCAAA	23,20	271,20	58.379	57.888	45	45	249
D12_NODE_1683847_length_267_cov_4_1	p2	(AG)7	14	114	J12_NODE_971081_length_222_cov_5_1	p2	(AG)7	14	49	TCGAAAGGGTGTCTGACAAT	TTGCTTCCTCCATTGATCTC	34,20	180,20	58.129	57.804	45	45	147
D12_NODE_389419_length_173_cov_7_1	p3	(TGA)5	15	86	J12_NODE_2223539_length_173_cov_6_1	p3	(TGA)5	15	86	GTCCTTCATCACGAAGCAGT	ACGTGAGCCACGTTTAATTC	20,20	190,20	57.869	57.755	50	45	171
D12_NODE_735243_length_249_cov_6_1	p2	(TA)8	16	88	J12_NODE_1817797_length_197_cov_7_1	p2	(TA)8	16	88	CTCAACCCGAAGTTTGACTC	GAGATGGTGTCCTGGTCAAG	43,20	184,20	57.357	58.052	50	55	142
D12_NODE_1751585_length_311_cov_3_1	p7	(TTTGTGA)3	21	267	J12_NODE_1523435_length_260_cov_7_1	p7	(TTTGTGA)3	21	202	TGTCTTCAGCAATAGTGGCA	CCAATGTTTCCCACAGAGTC	193,20	340,20	57.997	57.971	45	50	148
D12_NODE_368657_length_170_cov_9_1	p3	(TCA)6	18	56	J12_NODE_150802_length_475_cov_2_1	p3	(TCA)6	18	55	TCCAGTAGGGTTAGGCATCA	GGAGAGATGCAGGCTGACTA	32,20	145,20	58.173	58.129	50	55	114
D12_NODE_1045942_length_192_cov_9_1	p5	(TTTTC)3	15	185	J12_NODE_1143237_length_286_cov_7_1	p5	(TTTTC)3	15	280	TCATTTTCTTTGATGGAGGG	aGCGCAGAAGATGGAGGGT	106,20	221,19	57.584	62.279	40	57.895	116
D12_NODE_15150_length_240_cov_5_1	p4	(TTTA)5	20	34	J12_NODE_124831_length_294_cov_4_1	p4	(TTTA)5	20	95	GCTTGCCAAATAGCATTTCA	ATCCTCTCTGAGGCCCATAC	4,20	167,20	58.914	58.145	40	55	164
D12_NODE_671263_length_241_cov_6_1	p5	(TATTT)3	15	36	J12_NODE_1231051_length_292_cov_5_1	p5	(TATTT)3	15	91	CTGTGTTCATGGACTGACCC	AATCCTTCCCCACAAGTCTC	25,20	282,20	58.94	58.021	55	50	258
D12_NODE_1066442_length_240_cov_5_1	p4	(AATA)4	16	156	J12_NODE_1970694_length_248_cov_5_1	p4	(AATA)4	16	168	AAGGCAACCCAAAACTTACC	GACAGTCGGCTCATCAACTT	92,20	245,20	58.098	57.869	45	50	154
D12_NODE_1639803_length_193_cov_5_1	p5	(TTTTA)3	15	31	J12_NODE_1209563_length_195_cov_4_1	p5	(TTTTA)3	15	67	TGGCTCACTGTTGTTACTGTATG	ATTTTTGATGGGAGCAGTGA	1,23	101,20	57.91	58.145	43.478	40	101
D12_NODE_869905_length_195_cov_11_1	p7	(TTGTATA)3	21	45	J12_NODE_1682714_length_386_cov_13_1	p7	(ATATACA)3	21	301	GGCATGTACGTAAGGGTGTC	AAAGTGGCCATCCAAAATCT	21,20	193,20	57.95	58.504	55	40	173
D12_NODE_1868944_length_519_cov_2_1	p5	(TAAAA)3	15	111	J12_NODE_2520634_length_224_cov_4_1	p5	(TAAAA)3	15	121	TGCCATTGATAAATCGTGTG	TTCTTTGCCATACCTCTTGTG	68,20	479,21	57.988	57.893	40	42.857	412
D12_NODE_1060166_length_410_cov_16_1	p5	(TAAAA)3	15	183	J12_NODE_443413_length_492_cov_11_1	p5	(TATTT)3	15	319	AACGTCCTTCGAGATTTCCT	ACTCGAAATGGAAAGGGAAC	87,20	371,20	57.853	58.094	45	45	285
D12_NODE_734533_length_221_cov_7_1	p2	(TC)9	18	73	J12_NODE_562485_length_253_cov_6_1	p2	(TC)9	18	118	TCATTATAGGGAGTTCCCAGG	AAGACAGACATCCGTTTCCA	9,21	199,20	58.007	58.129	47.619	45	191
D12_NODE_1819904_length_211_cov_6_1	p3	(TGT)8	24	128	J12_NODE_2081184_length_261_cov_4_1	p3	(TGT)8	24	183	TAACTGATGCAGTGGTGGTG	GAAAGAATCATATGCCGCAA	24,20	176,20	58.112	58.723	50	40	153
D12_NODE_2227256_length_232_cov_4_1	p6	(CCATGG)3	18	182	J12_NODE_2027265_length_261_cov_4_1	p6	(CCATGG)3	18	147	TTTTCCTCAGCAACCCAGTA	TGGGAATGGATAAGAAGCAG	27,20	230,20	58.352	57.765	45	45	204
D12_NODE_1623719_length_243_cov_7_1	p3	(CAT)5	15	127	J12_NODE_2308009_length_573_cov_6_1	p3	(CAT)5	15	80	GGATGACTAAGTCTGTAGTGCCA	TCGCGACGAGCTCTATTACT	92,23	229,20	58.408	57.905	47.826	50	138
D12_NODE_137484_length_265_cov_18_1	p2	(AC)7	14	165	J12_NODE_1820479_length_276_cov_17_1	p2	(GT)7	14	82	ACCAAACTTTTGAAAGCACG	TTTTTGGAGCTCTGCCATAC	0,20	231,20	57.934	57.971	40	45	232
D12_NODE_2165560_length_266_cov_4_1	p6	(TCTACA)3	18	176	J12_NODE_523443_length_231_cov_3_1	p6	(TCTACA)3	18	187	TTCAAGATTGATGCCAGTGA	AACCGAAGACCATGATGAGA	144,20	279,20	57.743	58.071	40	45	136
D12_NODE_1603381_length_335_cov_7_1	p6	(GGGTAA)4	24	185	J12_NODE_1620692_length_284_cov_8_1	p6	(GGGTAA)4	24	188	GCTAGTCAATGGAATGGGAA	TCCACTACCATGCTCAACAA	159,20	357,20	57.61	57.673	45	45	199
D12_NODE_1668664_length_243_cov_6_1	p5	(AAAAT)3	15	148	J12_NODE_912682_length_217_cov_10_1	p5	(TTATT)3	15	218	GCAATGGTCCTACCAACAAT	TGAAATTCACCGAGGCTAAG	20,20	227,20	57.39	57.972	45	45	208
D12_NODE_1363581_length_722_cov_4_1	p2	(AT)7	14	229	J12_NODE_2055449_length_196_cov_6_1	p2	(AT)7	14	191	TTGCAGTAAAGAGGGTCAGG	ACATATTGGTATGCATGGGG	10,20	363,20	57.952	58.038	50	45	354
D12_NODE_2357194_length_366_cov_5_1	c	(TATTT)3ttccatagtgtgagagnnnnnnnnnnattctgtattaacatgcttgaaattttgcagaggtcatgcttttagcaaatcaggatttggtccacgcactgttatactttgtgatcaggtagcttcttggttctgtttgtgtatgtggttgtcaaattcaagcttgtacataatattctaaccctgttactggaacttaatgaccc(ATTTT)3	233	66	J12_NODE_714429_length_267_cov_6_1	p5	(ATTTT)3	15	218	TGTGGTTGTCAAATTCAAGC	CAGCCCACGTGATACTCTCT	3,20	330,20	57.15	57.9	40	55	328
D12_NODE_412320_length_573_cov_4_1	p3	(TTG)5	15	147	J12_NODE_2187268_length_216_cov_6_1	p3	(TTG)5	15	147	AGAGTAGATTTTGGGAGGCG	GAACCAATGACACCAAAAGG	29,20	229,20	58.411	57.894	50	45	201
D12_NODE_1466488_length_218_cov_9_1	p5	(TAAAA)3	15	116	J12_NODE_2413066_length_282_cov_6_1	p5	(TAAAA)3	15	116	ATCCAACCACATGCAAATTC	CCCATAACTGAGTTGGTGTGA	84,20	241,21	58.271	58.483	40	47.619	158
D12_NODE_1447707_length_189_cov_3_1	p5	(TATAT)3	15	159	J12_NODE_733662_length_523_cov_15_1	p5	(TATAT)3	15	155	CAAAGAAGGCCTTACAACAACT	GGCCAATTCAAGTTCCACTA	10,22	206,20	57.631	57.67	40.909	45	197
D12_NODE_1996622_length_587_cov_4_1	p3	(CGA)5	15	66	J12_NODE_2739867_length_234_cov_3_1	p3	(CGA)5	15	23	TTTGAGGGGAATATCGTGAA	TCATGGTGGAGACCATTTCT	42,20	219,20	58.011	57.91	40	45	178
D12_NODE_697680_length_230_cov_8_1	p4	(GCAT)4	16	131	J12_NODE_1063144_length_218_cov_5_1	p4	(GCAT)4	16	119	TGTTTGATGTTTCCATTGGC	GCATGTAAGGCTCCTCTTGA	35,20	244,20	59.375	58.048	40	50	210
D12_NODE_1718328_length_280_cov_4_1	p5	(ATTTT)3	15	223	J12_NODE_1975717_length_294_cov_3_1	p5	(ATTTT)3	15	240	CAGTTAGCCTGGACCAAGTTT	GATTGAATCGATTAGACCACCA	1,21	281,22	58.382	58.906	47.619	40.909	281
D12_NODE_252250_length_242_cov_5_1	p4	(CATG)4	16	194	J12_NODE_1778956_length_569_cov_4_1	c	(AT)9taaaaaaggacaagtagagggtaccgtaaaggctagcaaatggtagctgccaaggctgtnnnnnnnnnnaggggacatatggggactttaaaagtaatactctatatatgaaacaatctttatgataaacttgtaggggccatttatgggttcggcacggagccgtaccactttca(CATG)4	210	213	ATAGAGGGGACATATGGGGA	ACCCCCTACTTGTCCTTGTT	82,20	234,20	58.133	57.492	50	50	153
D12_NODE_2450224_length_192_cov_6_1	c*	(TTATT)4(TTC)5*	34	50	J12_NODE_2150706_length_955_cov_4_1	c*	(TTATT)4(TTC)5*	34	50	TCTTCACGTTGGTTTTTCCT	ATTTGCGAGATAAGCACCC	12,20	220,19	57.302	57.776	40	47.368	209
D12_NODE_1668091_length_568_cov_5_1	p6	(ACCAGA)5	30	203	J12_NODE_128691_length_268_cov_5_1	p6	(ACCAGA)5	30	151	ACTCCACAAATATGCTCCCA	TTACACCTTCCCATGTGCTT	85,20	295,20	58.019	58.076	45	45	211
D12_NODE_1702345_length_288_cov_6_1	p6	(TATTTT)3	18	196	J12_NODE_1058465_length_230_cov_5_1	p6	(TATTTT)3	18	113	TCGAGCTCTTAGACACAAGATG	CCAAGATCCATTCTGAAGTTG	132,22	290,21	57.389	57.255	45.455	42.857	159
D12_NODE_1618621_length_633_cov_3_1	p5	(ATTTT)3	15	617	J12_NODE_821764_length_484_cov_7_1	p5	(AATTT)3	15	136	AAATCCACCCAGTCTAAGGC	TGCTGATAATCGTGGCAATA	72,20	280,20	58.121	57.758	50	40	209
D12_NODE_689214_length_330_cov_6_1	p2	(AT)8	16	205	J12_NODE_1649778_length_370_cov_5_1	p2	(TA)8	16	179	GCGCTTCTCAATTCTCAATTC	TGGCCATTCATCTTTATGGT	5,21	234,20	59.06	57.887	42.857	40	230
D12_NODE_1405774_length_263_cov_4_1	p3	(TTA)5	15	197	J12_NODE_1376184_length_310_cov_5_1	p3	(TTA)7	21	238	CTTTAGGGCATGCATTGTTT	CCATGTCAGTGAAAAGATGAAG	50,20	292,22	57.781	57.331	40	40.909	243
D12_NODE_2738473_length_524_cov_2_1	p4	(TATT)4	16	154	J12_NODE_1557830_length_181_cov_6_1	p4	(AAAT)4	16	89	GGTTTACTTGTTCCATCTTCCA	tagggaATTCGAGTCGATGA	117,22	536,20	58.098	58.243	40.909	45	420
D12_NODE_1646895_length_205_cov_6_1	p6	(ACAACC)3	18	47	J12_NODE_622300_length_191_cov_10_1	p6	(ACAACC)3	18	47	TGGGAGCTACCCCTTAAGAT	GCCTTTAAATTCTTTCACTCGG	12,20	157,22	57.759	59.29	50	40.909	146
D12_NODE_1573544_length_194_cov_4_1	p6	(TATTTT)3	18	153	J12_NODE_1720991_length_192_cov_4_1	p6	(TATTTT)3	18	174	CCAAAAGGAAACTCGCATTA	AGGCTCTTGCCTCTTTGATT	26,20	215,20	57.901	58.148	40	45	190
D12_NODE_262625_length_202_cov_9_1	p4	(AATT)4	16	215	J12_NODE_2034876_length_364_cov_15_1	p4	(AATT)4	16	153	AAGCTGCTCTTGTCTGCATT	ATTGGGGTTGAGTTTTAGCC	104,20	297,20	57.853	58.046	45	45	194
D12_NODE_2298194_length_201_cov_8_1	p5	(TTTTC)3	15	122	J12_NODE_1777965_length_221_cov_8_1	c	(TTTTC)3tttttcgaccatttcccaactgccaaactgtgaatgtgcaaactgcaaatactcagattttgttatttttgccagtatgta(TGTC)5	116	122	GTGGAGATGCCATGTTGAA	TTTGCACATTCACAGTTTGG	73,19	177,20	57.941	58.158	47.368	40	105
D12_NODE_529235_length_259_cov_5_1	p3	(ATA)6	18	206	J12_NODE_2155698_length_524_cov_5_1	p3	(TTA)6	18	394	TGTTTGGAAACTGAAGCACA	CGGTATACCCACATGAATCG	4,20	474,20	57.867	58.721	40	50	471
D12_NODE_843480_length_206_cov_7_1	p5	(ATTGA)3	15	202	J12_NODE_2728045_length_841_cov_3_1	p5	(ATTGA)3	15	173	TTGGAAATTGGCATACATGG	TGTGCATATGACCTTATTGGC	140,20	580,21	59.232	58.521	40	42.857	441
D12_NODE_1861476_length_196_cov_8_1	p5	(TTTTA)3	15	60	J12_NODE_1378270_length_190_cov_4_1	p5	(TTTTA)3	15	62	TGATTTATGGGATTGGGAAG	ACCGAACATGAAGGTTGAAA	20,20	220,20	57.341	58.048	40	40	201
D12_NODE_1236561_length_265_cov_5_1	p5	(TATTT)3	15	55	J12_NODE_1389878_length_228_cov_4_1	p5	(TATTT)3	15	156	AAGTTTTTGGTGTCGTTGCT	CAATGTTCTGGGTCCTCTTG	64,20	223,20	57.389	58.13	40	50	160
D12_NODE_402100_length_316_cov_5_1	p6	(AAGAAA)3	18	251	J12_NODE_536889_length_331_cov_5_1	p6	(AAGAAA)3	18	258	ACCAATGCACGAAACCTCTA	CCCCACTTACCATCCAAACT	130,20	333,20	58.228	58.764	45	50	204
D12_NODE_570582_length_435_cov_13_1	p5	(TCAAG)3	15	81	J12_NODE_157449_length_233_cov_17_1	p5	(TCAAG)3	15	81	ACTGATAGCAAAGGGCAATG	ATGCTTGATTTCAACGCTTC	24,20	257,20	57.849	57.97	45	40	234
D12_NODE_1301942_length_283_cov_6_1	p7	(GCATAGA)3	21	235	J12_NODE_1150265_length_318_cov_7_1	p7	(GCATAGA)3	21	271	TGGCTTTATTATGGCAGAGG	TGGACACCCCAAATCAGTAG	23,20	311,20	57.873	58.414	45	50	289
D12_NODE_2139070_length_230_cov_5_1	p5	(AATAA)4	20	149	J12_NODE_145825_length_251_cov_10_1	p5	(AATAA)3	15	45	GGAATACCAAAAGTCCTCCAA	GAGAAAGCCAAGGGATTATCA	44,21	234,21	58.033	58.265	42.857	42.857	191
D12_NODE_1239429_length_230_cov_10_1	p4	(ATAA)4	16	151	J12_NODE_1052559_length_196_cov_9_1	p4	(ATAA)4	16	176	TTCCCTGAATGAGAAATCCA	TCCTCCTGTCATGTCCTGTT	64,20	232,20	58.06	58.052	40	50	169
D12_NODE_2389973_length_260_cov_6_1	p5	(CCTTC)4	20	221	J12_NODE_1880199_length_581_cov_6_1	p5	(CCTTC)4	20	555	GCTTTGCATATTTTCTGGCA	ATGAGGAGACTTGAGTGGCA	97,20	286,20	58.914	58.379	40	50	190
D12_NODE_1308560_length_296_cov_5_1	p3	(ATT)5	15	15	J12_NODE_1651440_length_385_cov_6_1	p3	(ATT)5	15	50	AAGCAGCAGCAACCATTAAA	CCCTTTGACACCCCTAAACT	1,20	134,20	58.583	58.029	40	50	134
D12_NODE_1632467_length_247_cov_7_1	p5	(AATTA)3	15	116	J12_NODE_331541_length_249_cov_5_1	p5	(AATTA)3	15	118	ACCATATTGCAAGGCATTTG	CATTGAACGATCAAGTTGTAGG	2,20	230,22	58.508	57.307	40	40.909	229
D12_NODE_379343_length_325_cov_6_1	p5	(TCCAA)3	15	123	J12_NODE_1312028_length_213_cov_5_1	p5	(TCCAA)3	15	227	CGCTCCACATAAAAATCCAC	TTGAGGGTTTTCAAAGCAAC	78,20	259,20	58.093	57.85	45	40	182
D12_NODE_369264_length_224_cov_4_1	p5	(TCATT)3	15	120	J12_NODE_2157564_length_268_cov_5_1	p5	(TCATT)3	15	167	CCCATTCGATTCTGAAACTG	TTAGCTAAGTCCATGGAGGC	95,20	196,20	58.145	57.062	45	50	102
D12_NODE_2041501_length_299_cov_6_1	p2	(CA)8	16	201	J12_NODE_1199565_length_260_cov_10_1	p2	(CA)8	16	213	TCAAGCTCGCCTTATTGAAG	ATACTGCCTCAGGTGCAAAC	13,20	308,20	58.267	57.824	45	50	296
D12_NODE_1523947_length_312_cov_11_1	p5	(TTAAA)3	15	177	J12_NODE_398708_length_286_cov_7_1	p5	(TTAAA)3	15	226	AATCGAGGCATTCCCTAAAC	TCACTTCCAACCATTTGTGA	23,20	329,20	58.136	57.477	45	40	307
D12_NODE_1271925_length_213_cov_4_1	p4	(TAAA)4	16	107	J12_NODE_716737_length_206_cov_5_1	p4	(TAAA)4	16	85	ATGAGTGGACAAATATGGGC	TTACACCCTAGGTTCGGTTG	24,20	170,20	57.327	57.608	45	50	147
D12_NODE_1448459_length_341_cov_4_1	p5	(TAAAA)3	15	137	J12_NODE_565774_length_224_cov_5_1	p5	(TAAAA)3	15	61	ATTGGGGAGAAGAAATGAGG	GGTTGTGAGCGTGTTAGCTT	79,20	232,20	58.04	58.036	45	50	154
D12_NODE_2576801_length_171_cov_3_1	p5	(TTGGG)3	15	4	J12_NODE_63085_length_310_cov_5_1	p5	(TTGGG)3	15	167	CCAAAAAGGAAGAGGAGGAG	TCTCACAACAATAGGGGCAT	15,20	241,20	57.975	58.019	50	45	227
D12_NODE_1145985_length_400_cov_5_1	p3	(CAA)5	15	188	J12_NODE_944985_length_197_cov_12_1	p3	(TTG)5	15	183	AATCCGACCTCTCCATCTTC	TCTTAGCACGCACAATTTGA	131,20	322,20	58.118	58.075	50	40	192
D12_NODE_1253330_length_519_cov_2_1	p4	(TTTA)4	16	116	J12_NODE_2434150_length_224_cov_3_1	p4	(TTTA)4	16	159	TGTGTGTGTGTTTTTGAGGG	ACGGGAACACAAGAATTGAA	74,20	517,20	57.978	58.048	45	40	444
D12_NODE_642293_length_266_cov_8_1	p2	(TG)8	16	178	J12_NODE_1930084_length_257_cov_9_1	p2	(TG)8	16	178	GTGAACTCAATAATGGCATTGG	AGTCCTCACCTACGCATTTG	54,22	285,20	59.343	57.826	40.909	50	232
D12_NODE_458425_length_381_cov_7_1	p4	(ATTT)4	16	156	J12_NODE_2522197_length_208_cov_5_1	p4	(AAAT)4	16	152	GATGGCAGCCTATTCAAAGA	TATGGTTTATCACCCCTCCC	29,20	196,20	57.915	58.571	45	50	168
D12_NODE_47124_length_234_cov_7_1	c	(TTTAA)3tttgatattttta(TAATT)3	43	31	J12_NODE_856744_length_249_cov_7_1	c	(TTTAA)3tttgatattttta(TAATT)3	43	43	GGGAGAGAGTGTAAAAGGAATTG	CATTTTGCGACACGTGATAC	1,23	121,20	58.333	57.632	43.478	45	121
D12_NODE_2420644_length_274_cov_6_1	p5	(TTTGT)3	15	140	J12_NODE_2752154_length_192_cov_8_1	p5	(TTTGT)3	15	58	AAATTCGACCTCCATTTCCT	GAAAGAGTATCTGGGCAGCA	73,20	269,20	57.584	58.048	40	50	197
D12_NODE_1993846_length_976_cov_4_1	p5	(ATTTT)3	15	35	J12_NODE_1238525_length_324_cov_8_1	p5	(ATTTT)3	15	6	ATGAGAAACAACGACTTGCC	CTAATACGACGCACCAACCT	3,20	257,20	57.795	57.785	45	50	255
D12_NODE_2424012_length_1105_cov_2_1	p5	(TCTAA)3	15	694	J12_NODE_1955218_length_201_cov_8_1	p5	(TCTAA)3	15	82	CCTTTGATCCGTTCTAAATCC	GGGAGTGGTCATTAAGCAAA	547,21	797,20	57.682	57.67	42.857	45	251
D12_NODE_1837832_length_334_cov_5_1	p5	(CTTTT)3	15	78	J12_NODE_1472902_length_322_cov_7_1	p5	(CTTTT)3	15	66	GGTTCACATCCTTCAGAGGTAA	GTTGGCAATGGATATTGAGG	0,22	127,20	58.174	57.887	45.455	45	128
D12_NODE_63922_length_365_cov_6_1	p5	(ATTGG)3	15	213	J12_NODE_755142_length_503_cov_4_1	p5	(ATCAA)3	15	411	CTTGGGGAAACATATTGTGG	GGCAAACAAGGACTCTTGG	383,20	504,19	57.795	58.272	45	52.632	122
D12_NODE_446925_length_219_cov_8_1	p5	(AATCG)3	15	162	J12_NODE_1467149_length_282_cov_8_1	p5	(AATCG)3	15	259	AGTCGAGTTGGCAAATCCTA	CTCGACTCGATTTGACTTGAA	107,20	207,21	57.422	58.09	45	42.857	101
D12_NODE_1277723_length_302_cov_6_1	p3	(ACC)5	15	146	J12_NODE_490400_length_305_cov_8_1	p3	(ACC)5	15	146	CCAATGGTCCCTTAGTCCTT	TGGCTATCCATAACGACACA	111,20	322,20	57.975	57.572	50	45	212
D12_NODE_1812925_length_208_cov_6_1	p6	(CAAAAA)3	18	82	J12_NODE_1712990_length_230_cov_7_1	p6	(CAAAAA)3	18	90	GTGGCAGATTCTGATTGGAG	GTTGCATTCTTTGAACCTGG	53,20	211,20	58.23	58.201	50	45	159
D12_NODE_2504071_length_405_cov_4_1	p4	(TAAA)6	24	291	J12_NODE_1378196_length_240_cov_7_1	p4	(TAAA)6	24	225	TCATCACTTTCACAACCCG	GTTTGGCTTTGATCGGTTC	23,19	346,19	58.005	58.131	47.368	47.368	324
D12_NODE_2727749_length_214_cov_3_1	p5	(TTCAA)3	15	151	J12_NODE_1707297_length_219_cov_3_1	p5	(TTCAA)3	15	210	TGACCAAAGTCCCAAGACAT	CCCATCTGTTTGTTCTGACA	53,20	204,20	57.971	57.038	45	45	152
D12_NODE_1521793_length_296_cov_5_1	p4	(TTGA)4	16	167	J12_NODE_1676427_length_275_cov_6_1	p4	(TTGA)4	16	167	TGAGCATGAAATGGTATGGA	CCCAAATGGTGCTTAAATGT	54,20	254,20	57.478	57.487	40	40	201
D12_NODE_2455968_length_605_cov_3_1	p6	(AAATCC)4	24	494	J12_NODE_2717212_length_739_cov_3_1	p6	(AAATCC)4	24	613	GCTCCGTTTGCAAAAATG	GCGTTAGTCGTGTTTATTGTTCAG	91,18	590,24	57.831	60.115	44.444	41.667	500
D12_NODE_1484808_length_261_cov_9_1	p5	(GAAAA)3	15	178	J12_NODE_1334792_length_288_cov_4_1	p5	(GAAAA)3	15	188	GAGGTATCCCTTGCACCATA	GGCCTAGTGAGTAGGACATAACA	3,20	229,23	57.485	57.475	50	47.826	227
D12_NODE_1943481_length_228_cov_6_1	p5	(ATTTT)3	15	51	J12_NODE_2398128_length_181_cov_4_1	p5	(ATTTT)3	15	1	GAAGTTTGAGTGGGCAAGTG	ATCTTACCAAACGTGCAACC	9,20	218,20	58.342	57.604	50	45	210
D12_NODE_400845_length_262_cov_9_1	p6	(ACTTGC)3	18	152	J12_NODE_1600866_length_222_cov_8_1	p6	(ACTTGC)3	18	105	CACTTGAAATTCAGGGCAAC	TGACACCTACATGGTGCTTG	11,20	221,20	58.201	58.112	45	50	211
D12_NODE_1542964_length_228_cov_8_1	p5	(GATTC)3	15	138	J12_NODE_445648_length_353_cov_4_1	p5	(GATTC)3	15	290	CCACAACTAATCTTCCCATGA	TGGAGATTGGTTTGGATTTG	29,21	206,20	57.533	58.395	42.857	40	178
D12_NODE_1276926_length_269_cov_12_1	p2	(TA)7	14	161	J12_NODE_299798_length_358_cov_8_1	p2	(TA)7	14	288	TGTCCACCAGTTTCACAATG	ATATAGGGGAAGCCTGTTGG	69,20	374,20	57.915	58.02	45	50	306
D12_NODE_157523_length_313_cov_6_1	p6	(CGAAAT)3	18	207	J12_NODE_723827_length_460_cov_8_1	p6	(ATTTCG)3	18	254	CGTTGCTATTGAGGTCCCTA	AGCCCCCTAATACCCTATCC	45,20	334,20	57.85	58.311	50	55	290
D12_NODE_912936_length_930_cov_5_1	p5	(AAAAT)3	15	386	J12_NODE_2602095_length_187_cov_3_1	p5	(ATTTT)3	15	32	TACGGGTTAGGAGCGTTACA	CACAGGTATCGAAAGTGGGT	62,20	503,20	58.32	57.514	50	50	442
D12_NODE_700413_length_224_cov_7_1	p6	(GGGCAT)3	18	67	J12_NODE_1590198_length_332_cov_3_1	p6	(CCCATG)3	18	265	GTGTTGGAGACGAACATTCC	CGCTTAATTTACAATGCCGT	27,20	245,20	57.97	57.884	50	40	219
D12_NODE_1712553_length_358_cov_4_1	p2	(TA)7	14	201	J12_NODE_213942_length_457_cov_7_1	p2	(TA)7	14	302	GGTAGATCCAACGCTCACAC	CAATCAATTCAAGACCTCCG	10,20	240,20	58.158	58.145	55	45	231
D12_NODE_1068365_length_173_cov_19_1	p6	(TGGATG)3	18	121	J12_NODE_471958_length_248_cov_27_1	p6	(CACATC)3	18	64	CAACCTTCTTTTCACTGCCT	TCATCACCTGATTCACACTGA	14,20	221,21	57.053	57.558	45	42.857	208
D12_NODE_800363_length_338_cov_5_1	p2	(TA)8	16	138	J12_NODE_324134_length_204_cov_6_1	p2	(TA)8	16	25	GATTTCGGTGATTCCTTCCT	TGTGTTGCTTTGAGATTTGC	43,20	179,20	58.039	57.473	45	40	137
D12_NODE_1756605_length_271_cov_4_1	p6	(TTTCAT)3	18	262	J12_NODE_2067007_length_216_cov_5_1	p6	(TTTCAT)3	18	171	CATTTCATGTCTCATGTGCCT	ACTTCACGTCTACGCACCTC	48,21	243,20	58.585	57.958	42.857	55	196
D12_NODE_247964_length_309_cov_5_1	p5	(ATTTT)3	15	242	J12_NODE_1721626_length_1072_cov_4_1	p5	(ATTTT)3	15	586	CCCTCCCTTACCATTTTCTC	TTGAGGGCTAAATTTGTTGG	492,20	987,20	57.586	57.755	50	40	496
D12_NODE_241855_length_413_cov_3_1	p6	(TAAAAT)3	18	93	J12_NODE_1802869_length_271_cov_4_1	p5	(TTAAT)3	15	96	AAAGGGAAAAAGAGCAGGAA	TGAGTGATAGTGGGTCGGTT	27,20	186,20	58.046	58	40	50	160
D12_NODE_318054_length_308_cov_8_1	p3	(GAA)6	18	169	J12_NODE_278911_length_280_cov_11_1	p3	(GAA)6	18	157	CATAACCCTTTCCTGCACAC	ACAAACAAGGGACCAACTCA	35,20	239,20	58.076	58.03	50	45	205
D12_NODE_1541086_length_229_cov_4_1	p5	(ATTGG)6	30	101	J12_NODE_2349064_length_199_cov_3_1	p5	(ATTGG)6	30	76	GGTGATTGGATTGGATCAGA	ATTGGCTTGAAACTGGCTTA	55,20	155,20	58.274	57.515	45	40	101
D12_NODE_655678_length_250_cov_9_1	p3	(CTT)5	15	210	J12_NODE_1910792_length_294_cov_7_1	p3	(CTT)5	15	242	TGTAAATGCTCCACACAGGA	AGGTATGCATCGTAGGGGAT	22,20	258,20	57.673	58.36	45	50	237
D12_NODE_1080784_length_318_cov_5_1	p7	(AAAATTG)3	21	200	J12_NODE_2291884_length_456_cov_9_1	p7	(AAAATTG)3	21	220	ACTGAGTCACTCGTTCCTGC	TTGCAAAATTCCTTCACACC	83,20	346,20	58.009	58.599	55	40	264
D12_NODE_2027892_length_369_cov_5_1	p3	(TTC)6	18	192	J12_NODE_1353153_length_222_cov_5_1	p3	(AAG)6	18	156	CACAATCAAGTGGGTGCATA	ATCCATCCCTCTCACACGTA	78,20	306,20	57.968	57.94	45	50	229
D12_NODE_2006749_length_279_cov_4_1	p7	(TTTTTAT)3	21	52	J12_NODE_2228545_length_218_cov_5_1	p7	(TTTTTAT)3	21	16	CCCATACCAGAATGGGTTTT	AGCTCCAAAAGGGTTTCAGT	16,20	270,20	58.62	57.909	45	45	255
D12_NODE_1242032_length_342_cov_4_1	p6	(TTATTT)3	18	265	J12_NODE_229757_length_197_cov_8_1	p6	(TTATTT)3	18	123	AAGGACCAGTTGCAGTTTTG	TGTTAGCCGTGTTGCTGTTA	106,20	329,20	57.856	58.006	45	45	224
D12_NODE_1692001_length_219_cov_4_1	p2	(AT)10	20	113	J12_NODE_1983188_length_177_cov_3_1	p2	(AT)9	18	190	CAAATGATTGGTTTGCTGTG	AAGCACTTATGCCATTCACC	38,20	170,20	57.605	57.696	40	45	133
D12_NODE_1332987_length_263_cov_7_1	p4	(ATAA)4	16	245	J12_NODE_1830306_length_258_cov_6_1	p4	(ATAA)4	16	183	TGCCAAAAAGGATGACCTAA	TCTACCAGTCGCTCCTTCAC	121,20	262,20	58.214	58.029	40	55	142
D12_NODE_1038891_length_296_cov_4_1	p5	(AAAAT)3	15	123	J12_NODE_1893257_length_288_cov_6_1	p5	(AAAAT)3	15	133	TGTCTTCAGTTTCTCTGCTTCA	CAATGTAACGTGCTTGCTTG	90,22	296,20	57.884	58.006	40.909	45	207
D12_NODE_1253012_length_237_cov_6_1	p5	(AATTA)3	15	27	J12_NODE_864164_length_249_cov_8_1	p5	(AATTA)3	15	91	CCTTGAATGTTCCCAAGCTA	ACTCGTCTCTGTTGCCAGAC	18,20	208,20	57.823	58.009	45	55	191
D12_NODE_571882_length_173_cov_5_1	p6	(TGGGGT)3	18	22	J12_NODE_542025_length_286_cov_6_1	p6	(TGGGGT)3	18	109	AGTCACTAAGCTTCCCGGTC	TATCCCCCATCTGCACTTTA	23,20	157,20	58.404	58.038	55	45	135
D12_NODE_2338995_length_211_cov_4_1	p2	(AT)7	14	134	J12_NODE_2305988_length_539_cov_1_1	p2	(AT)7	14	59	ATCAGGAGCTGCATTGAAAA	GCAAAGTGAAACTGAATCATCG	12,20	173,22	58.45	59.752	40	40.909	162
D12_NODE_822469_length_172_cov_7_1	p6	(AATATT)3	18	87	J12_NODE_2265666_length_263_cov_3_1	p2	(TG)7	14	216	ACCCTTTTTCAAAGTTGGCT	AAAGGTCTAGCCCCGTGAC	84,20	284,19	57.841	59.151	40	57.895	201
D12_NODE_1518210_length_193_cov_4_1	p5	(TAATT)4	20	69	J12_NODE_1166465_length_273_cov_5_1	p5	(TAATT)4	20	158	TTTTGTCTGTGCATTTGGTG	CGACAAGTTTTTATCGTGGG	0,20	207,20	58.158	58.147	40	45	208
D12_NODE_282909_length_277_cov_14_1	p2	(AT)9	18	102	J12_NODE_186735_length_225_cov_15_1	p2	(AT)10	20	13	GCGAGAAAAGCAAAATGAAG	CCCAAGCGGACCTAATAAAT	33,20	177,20	57.781	58.088	40	45	145
D12_NODE_1897867_length_184_cov_10_1	p6	(AAAAAG)3	18	137	J12_NODE_963353_length_301_cov_18_1	p6	(TTTTTC)3	18	169	CTCATTTACACCCCTTATTCCA	ACAAGCAAAAATGGGGTTCT	36,22	178,20	58.001	58.554	40.909	40	143
D12_NODE_1437096_length_195_cov_6_1	p6	(TTTCTT)3	18	1	J12_NODE_35063_length_273_cov_6_1	p6	(TTTTCT)3	18	87	GGGAATTATGGACCACATCA	GGTAATCCTTATGCCAACAAGT	50,20	253,22	58.06	57.213	45	40.909	204
D12_NODE_771382_length_203_cov_9_1	p3	(TCA)6	18	27	J12_NODE_60226_length_226_cov_11_1	p3	(TCA)6	18	50	TAACAAGCACCATTTCCCTC	TGAACCATTTGAGCATGTGT	1,20	101,20	57.67	57.505	45	40	101
D12_NODE_1064033_length_306_cov_9_1	c	(TC)8tattctc(TA)7	37	15	J12_NODE_1415887_length_196_cov_4_1	c	(TC)8tattctc(TA)7	37	32	GCCAAAAGCAACTCTTCCC	TGGAAATCTTGTCGGTAGGA	10,19	166,20	59.805	58.145	52.632	45	157
D12_NODE_2340584_length_886_cov_1_1	p4	(TTTA)4	16	460	J12_NODE_2081486_length_298_cov_5_1	p4	(TTTA)4	16	247	CCACCATTCTCCAAAATCTG	GACTTGAAAATGATAGGCGG	434,20	894,20	57.992	57.306	45	45	461
D12_NODE_1447878_length_192_cov_8_1	p5	(AAAAT)3	15	120	J12_NODE_1560246_length_236_cov_8_1	p5	(AAAAT)3	15	142	TATTGGTGTTCCGTTTGCTT	GTTTTCAGATTGGGGGTTTT	27,20	162,20	58.147	57.876	40	40	136
D12_NODE_893179_length_334_cov_8_1	p5	(CTTTT)3	15	193	J12_NODE_1014153_length_173_cov_3_1	p5	(CTTTT)3	15	184	AACTTGATGCATTGCCTACC	TTCATCGGATTCAAAAGCTC	103,20	317,20	57.696	57.887	45	40	215
D12_NODE_323187_length_330_cov_8_1	p5	(CTTTT)5	25	227	J12_NODE_249126_length_304_cov_6_1	p5	(CTTTT)5	25	197	ATATGGCTGCTTGCTAATGG	CTGCAAAGAAGATCCAGGAA	181,20	314,20	57.898	58.02	45	45	134
D12_NODE_2078031_length_503_cov_6_1	p6	(CTATGA)3	18	303	J12_NODE_1236910_length_201_cov_7_1	p6	(CTATGA)3	18	58	TTACAGCAATGAGCTCACCA	GGATGGAGTATAACTGGGGG	220,20	427,20	57.997	58.187	45	55	208
D12_NODE_728881_length_452_cov_9_1	p5	(TATTT)3	15	451	J12_NODE_1077292_length_327_cov_5_1	p5	(AAAAT)3	15	53	AGGTTTTGGTGTGAAGTTGC	GCTTCATCAGCCAGTCAGTT	21,20	332,20	57.7	58.028	45	50	312
D12_NODE_1004504_length_345_cov_5_1	p2	(AT)8	16	111	J12_NODE_799375_length_393_cov_5_1	p2	(AT)8	16	159	GGAGAAAAATGGCAAGTATGC	CTTTTCTGCCCCTTCTTTTC	16,21	156,20	58.709	58.046	42.857	45	141
D12_NODE_101976_length_203_cov_9_1	p2	(GA)7	14	146	J12_NODE_1449812_length_186_cov_4_1	p3	(GAG)5	15	79	TATGCCTTGACAAAGTTCGG	CTTTCTTCTTCCTTGCTCCC	103,20	211,20	58.771	58.121	45	50	109
D12_NODE_1294503_length_680_cov_4_1	p4	(ATTA)4	16	63	J12_NODE_2447387_length_275_cov_3_1	p4	(TAAT)4	16	95	CACAAGGGTAATGGAATGGA	GAATTTTGCTCAAGTTTCCTCC	10,20	149,22	58.27	59.246	45	40.909	140
D12_NODE_744721_length_433_cov_12_1	p2	(AT)7	14	367	J12_NODE_346901_length_261_cov_10_1	p2	(AT)7	14	12	CCCTTCATTTTCCCTCATTT	TCTGACTCGTGAGAACATCG	26,20	455,20	57.967	57.437	40	50	430
D12_NODE_1291105_length_210_cov_4_1	p5	(AAAAT)3	15	108	J12_NODE_455411_length_282_cov_5_1	p5	(AAAAT)3	15	159	AAGAGGAACCATCTTGGGTT	TAAACCCCATAGCCAATGAA	18,20	287,20	57.554	57.964	45	40	270
D12_NODE_1337269_length_284_cov_6_1	p2	(CT)8	16	188	J12_NODE_1434614_length_272_cov_8_1	p2	(CT)8	16	130	CTCCGGGGTTAGAACAAGAT	CTCGAAGGTTCTCAAAATCG	154,20	264,20	58.121	57.549	50	45	111

## Sheet: b
2b: The list of SSRs which are polymorphic between the DH962 and Jimian5 samples.
	D sample					J sample
Marker	SeqID	SSR type	SSR	size	start	SeqID	SSR type	SSR	size	start	primer.left	primer.right	primer.left.start.size	primer.right.start.size	primer.left.T(℃)	primer.right.T(℃)	primer.left.GC(%)	primer.right.GC(%)	primer_produce_size
HAU-DJ4928	D12_NODE_1270217_length_285_cov_7_1	p2	(AT)14	28	288	J12_NODE_1558440_length_636_cov_3_1	p2	(AT)12	24	298	ATTTATTGGTTTCGCAGCAG	AATGCCCCACAAATACAAGA	208,20	590,20	57.926	57.944	40	40	383
HAU-DJ4929	D12_NODE_782993_length_291_cov_5_1	p5	(ATTTG)6	30	190	J12_NODE_1892667_length_219_cov_6_1	p5	(AGATT)4	20	10	TCAAATTAAAGCCTGGTTGG	AACCGACGGTCAAGATTAAA	80,20	296,20	57.755	57.217	40	40	217
HAU-DJ4930	D12_NODE_1942503_length_307_cov_6_1	p2	(AT)7	14	308	J12_NODE_1410682_length_307_cov_7_1	p2	(AT)8	16	282	TTTGCCAATGTGTCAGTCAG	ACTCCAAAGCAGATCCTCG	6,20	324,19	58.246	57.955	45	52.632	319
HAU-DJ4931	D12_NODE_438752_length_449_cov_23_1	p5	(TTTGT)3	15	134	J12_NODE_608752_length_508_cov_25_1	p5	(TTTGT)4	20	191	AATCCTTCAGTTTTTGCGTG	TTTAAGTGCGTCAATGCTCA	82,20	250,20	57.878	58.075	40	40	169
HAU-DJ4932	D12_NODE_2257224_length_276_cov_4_1	p4	(AAAT)4	16	251	J12_NODE_572541_length_324_cov_5_1	p4	(AAAT)5	20	176	GTGTCAAATGGGTGTCTAACAA	GCATTGCGAGGTGAGTTTAT	61,22	263,20	57.512	57.848	40.909	45	203
HAU-DJ4933	D12_NODE_782993_length_291_cov_5_1	p5	(ATTTG)6	30	190	J12_NODE_1853511_length_234_cov_6_1	p5	(GATTT)3	15	132	TCAAATTAAAGCCTGGTTGG	AACCGACGGTCAAGATTAAA	80,20	296,20	57.755	57.217	40	40	217
HAU-DJ4934	D12_NODE_1949528_length_335_cov_12_1	p2	(TC)7	14	33	J12_NODE_2570880_length_337_cov_12_1	p2	(TC)8	16	36	TCCATCAATCATAACACCCC	AGGGAAGATGGTAGGACGAC	10,20	258,20	58.06	58.049	45	55	249
HAU-DJ4935	D12_NODE_141939_length_209_cov_17_1	p3	(ATC)5	15	1	J12_NODE_900466_length_184_cov_12_1	p3	(ATC)6	18	105	TCCTGCATTATTTACAGTCTCG	GATGAATTGGATGGAGACGA	2,22	169,20	57.108	58.433	40.909	45	168
HAU-DJ4936	D12_NODE_665083_length_174_cov_6_1	p5	(GGCCC)4	20	122	J12_NODE_5127_length_227_cov_4_1	p5	(GCCCG)3	15	153	GGACAAAATTTTAGGCCCAT	TTAGCTCCCAACTAGAACGG	85,20	195,20	57.923	57.129	40	50	111
HAU-DJ4937	D12_NODE_1577576_length_287_cov_6_1	c	(AAAGA)3cggacagcacaggcacaagaccgaccttcatctgcttttccannnnnnnnnnattttc(AAAGA)3cggat(AGCACA)3	111	109	J12_NODE_1845089_length_292_cov_4_1	c	(AAAGA)3cggat(AGCACA)3	38	37	CATCTGCATCATCAACCTCA	TGGAAAAGCAGATGAAGGTC	9,20	243,20	58.125	57.864	45	45	235
HAU-DJ4938	D12_NODE_154139_length_434_cov_13_1	p4	(ATGT)5	20	379	J12_NODE_1405441_length_236_cov_9_1	p4	(ACAT)4	16	1	CCTTGTTACACTCCATTGGG	cttctccactcaccaccatc	196,20	447,20	57.924	58.052	50	55	252
HAU-DJ4939	D12_NODE_821663_length_309_cov_7_1	p5	(TGTAA)5	25	57	J12_NODE_1203383_length_233_cov_8_1	p5	(GTAAT)4	20	1	ATATCCACCGATCCTCCTTT	AAAACGTGGTTGCATTGTG	20,20	144,19	57.405	58.013	45	42.105	125
HAU-DJ4940	D12_NODE_534590_length_304_cov_7_1	p2	(AT)7	14	253	J12_NODE_1009240_length_269_cov_3_1	p2	(AT)11	22	278	ATCACGTTGCCATCAAGATT	TCCGTATCTCGCTTTGTACC	112,20	315,20	58.019	57.849	40	50	204
HAU-DJ4941	D12_NODE_1591206_length_271_cov_11_1	p2	(AT)7	14	96	J12_NODE_644024_length_418_cov_11_1	p2	(AT)8	16	98	TATATCCCAAACACCTCGGA	TGTTTCATTAACTCGTGACACC	47,20	249,22	57.888	57.663	45	40.909	203
HAU-DJ4942	D12_NODE_1138720_length_170_cov_7_1	p5	(ATTGT)3	15	61	J12_NODE_1725401_length_280_cov_8_1	p5	(ATTGT)6	30	1	AGCTTTTGAATTGATGCAGG	CGAGCTGAGTAATGAGGAGTG	32,20	133,21	57.971	57.715	40	52.381	102
HAU-DJ4943	D12_NODE_1366182_length_173_cov_3_1	p2	(AG)8	16	125	J12_NODE_269743_length_521_cov_2_1	p2	(AG)7	14	106	TTTTCAGAGAAGGGAAGGGT	ATTCATAAAAGCCCAAAGCC	68,20	179,20	57.827	58.2	45	40	112
HAU-DJ4944	D12_NODE_813535_length_234_cov_11_1	p3	(ATC)5	15	250	J12_NODE_900466_length_184_cov_12_1	p3	(ATC)6	18	105	TCCTGCATTATTTACAGTCTCG	GATGAATTGGATGGAGACGA	2,22	169,20	57.108	58.433	40.909	45	168
HAU-DJ4945	D12_NODE_1562402_length_398_cov_8_1	p6	(CATCTT)3	18	77	J12_NODE_2403952_length_283_cov_5_1	p6	(CATCTT)4	24	2	CATTCACCTCCACCTTCATC	ATGAGGCATCTTTGGGTACA	48,20	372,20	57.91	58.019	50	45	325
HAU-DJ4946	D12_NODE_1547311_length_196_cov_6_1	p5	(AAAAG)3	15	84	J12_NODE_61089_length_356_cov_6_1	p5	(ATAAA)4	20	150	TGACAGAAAGGTAGAGAGGGAA	GGTTGTTAATTTTTGCTCGG	11,22	217,20	58.056	57.314	45.455	40	207
HAU-DJ4947	D12_NODE_665083_length_174_cov_6_1	p5	(GGCCC)4	20	122	J12_NODE_507244_length_189_cov_5_1	p5	(GGGCC)3	15	80	GCCTGGACAAAATTTCAAAC	GCATAGAGATGTTCATGGGC	50,20	162,20	57.184	58.116	40	50	113
HAU-DJ4948	D12_NODE_2202472_length_641_cov_4_1	p5	(ATTTT)7	35	486	J12_NODE_1691914_length_257_cov_13_1	p5	(ATTTT)5	25	259	CCCTATGTGTGTAAACGGGA	TCCTGATTTGGTGGTTAAGG	134,20	613,20	58.352	57.52	50	45	480
HAU-DJ4949	D12_NODE_204795_length_253_cov_6_1	p2	(AT)9	18	266	J12_NODE_1966185_length_412_cov_6_1	p2	(AT)10	20	313	GCAAAAATAGTCCCGGAGTT	TGATTGCAACAACCTTCAGA	147,20	433,20	58.188	57.806	45	40	287
HAU-DJ4950	D12_NODE_1349977_length_222_cov_6_1	p2	(AG)8	16	236	J12_NODE_440464_length_354_cov_7_1	p2	(AG)10	20	280	AGAGTAATGCTGCCAACAGG	AGAAATTGCTCACAGCCAAG	65,20	370,20	57.98	58.104	50	45	306
HAU-DJ4951	D12_NODE_960925_length_244_cov_4_1	p5	(AAAAT)4	20	90	J12_NODE_237961_length_251_cov_4_1	p5	(TTTTA)3	15	261	GAAAAGGGAAAGAAGGAACG	TGGTAAGGGAGTTGGTGTGT	42,20	252,20	57.904	57.901	45	50	211
HAU-DJ4952	D12_NODE_1813812_length_262_cov_4_1	p3	(ACA)6	18	109	J12_NODE_1062474_length_673_cov_2_1	p3	(ACA)9	27	648	CAGATATCATAGACTTGGAAAGGC	AACGAGAAAGCCACAACATC	27,24	264,20	58.377	57.795	41.667	45	238
HAU-DJ4953	D12_NODE_238824_length_594_cov_9_1	p2	(AT)7	14	329	J12_NODE_676200_length_258_cov_7_1	p2	(TA)8	16	217	ATGAATGACCCAAAGACGAA	AAGCACGTTAGGCATGAGAC	217,20	381,20	57.991	57.979	40	50	165
HAU-DJ4954	D12_NODE_615580_length_185_cov_5_1	p5	(AAAAT)3	15	198	J12_NODE_2286329_length_303_cov_6_1	p5	(AAAAT)4	20	95	GTTTAGCTTGTGATGAAGACCA	GAAGAAGATGGACCCCAAGT	15,22	218,20	57.033	58.021	40.909	50	204
HAU-DJ4955	D12_NODE_389419_length_173_cov_7_1	p3	(TGA)5	15	86	J12_NODE_1799478_length_547_cov_2_1	p3	(ATG)9	27	150	GTCCTTCATCACGAAGCAGT	ACGTGAGCCACGTTTAATTC	20,20	190,20	57.869	57.755	50	45	171
HAU-DJ4956	D12_NODE_1993835_length_462_cov_5_1	p5	(TCTCA)3	15	334	J12_NODE_2075257_length_220_cov_5_1	p5	(TCTCA)6	30	221	GCGCTAAAAATTGCTGAAAC	ATAACAGCTGGAGCTCCGTA	257,20	455,20	57.742	57.604	40	50	199
HAU-DJ4957	D12_NODE_398739_length_464_cov_8_1	c	(GTTGA)3gttgggttgggttgaagaggttggcgcgcgagttcgcttcctgtctacctgtttcggcctttggcgttccaattcctgacgttaacaattttccaggtgcatgccgcagattgcagaagaggagataggctgaacctccatagttgattgctggtagttataagttctaaagag(AGGCC)3	204	243	J12_NODE_2387703_length_337_cov_11_1	c	(GGCCT)3ctctttagaacttataactaccagcaatcaactatggaggttcagcctatctcctcttctgcaatctgcggcatgcacctggaaaattgttaacgtcaggaattggaacgccaaaggccgaaacaggtagacaggaagcgaactcgcgcgccaacctcttcaacccaacc(CAACT)3	200	1	TCGGGGATAGGTAAGAAAGG	GCGTACCGAATAAAGGGAAT	136,20	482,20	58.136	58.087	50	45	347
HAU-DJ4958	D12_NODE_1341306_length_196_cov_6_1	p4	(GTAT)6	24	1	J12_NODE_362140_length_530_cov_5_1	p4	(GTAT)4	16	304	TTTCTCTGAGTTTTCAGCCG	CTTGGTTCAGAAGAGAAGCG	176,20	553,20	58.228	57.827	45	50	378
HAU-DJ4959	D12_NODE_281653_length_310_cov_5_1	p5	(GGATG)5	25	123	J12_NODE_987500_length_230_cov_11_1	p5	(GGATG)3	15	122	GCGATAAAGAGCATAGTTGGA	TTATTCGCCAACTCTGAAGG	64,21	209,20	57.178	57.972	42.857	45	146
HAU-DJ4960	D12_NODE_1141431_length_172_cov_4_1	p2	(TC)13	26	127	J12_NODE_556629_length_170_cov_6_1	p2	(TC)12	24	127	TCAAATTGCGGGTAGTTTACTC	GACCTTTCTTGGATGGTGAA	72,22	175,20	58.323	57.55	40.909	45	104
HAU-DJ4961	D12_NODE_1274574_length_456_cov_6_1	p3	(ATA)10	30	72	J12_NODE_967198_length_322_cov_9_1	p3	(ATA)9	27	1	GAAAGATGGTGATTCACATGG	GGAGTTCCCTTGATCCAACT	9,21	347,20	57.849	58.021	42.857	50	339
HAU-DJ4962	D12_NODE_904328_length_257_cov_6_1	p3	(TAT)7	21	162	J12_NODE_1878161_length_222_cov_5_1	p3	(AAT)5	15	97	TGCTATTGTGGTTGAGTTTGC	GGATGACACTCCCTTCCTTT	46,21	253,20	58.836	58.021	42.857	50	208
HAU-DJ4963	D12_NODE_92704_length_238_cov_6_1	p5	(TTATT)3	15	150	J12_NODE_662994_length_274_cov_3_1	p5	(TTATT)4	20	105	GCCATCGACCACTATTGTTT	TCTCAAGGGTAAGGGGACTC	8,20	231,20	57.544	58.173	45	55	224
HAU-DJ4964	D12_NODE_1942493_length_206_cov_5_1	p5	(TTTAT)4	20	164	J12_NODE_1496104_length_460_cov_2_1	p5	(TATTT)3	15	370	TACGTTTTAGCACCGCTTTC	CTTTCTATCATGATGCCAACC	61,20	207,21	58.123	57.168	45	42.857	147
HAU-DJ4965	D12_NODE_216613_length_300_cov_20_1	c	(CAG)6cttccacagctgcaacaacagcagcagcaacagcctcagcagcaacagccgctcccacatttgcaacagcaacaactccctcagctgcaacaa(CAG)6	129	128	J12_NODE_353689_length_294_cov_25_1	c	(TGC)6tgttgttgcagctgagggagttgttgctgttgcaaatgtgggagcggctgttgctgctgaggctgttgctgctgctgttgttgcagctgtggaa(GCT)6	130	66	ACCACAAATATCAAGCCAGC	ATCTGCTGTTGTTGCATCTG	24,20	284,20	57.696	57.402	45	45	261
HAU-DJ4966	D12_NODE_2657715_length_1181_cov_3_1	p6	(TTTATT)4	24	938	J12_NODE_1143024_length_231_cov_7_1	p6	(TTTATT)3	18	65	GACAAGTTTTTGGCACCACT	CGCATGATTATGTGCAAGTT	865,20	1095,20	57.7	57.253	45	40	231
HAU-DJ4967	D12_NODE_2511315_length_322_cov_8_1	p2	(TA)8	16	132	J12_NODE_258754_length_348_cov_5_1	p2	(TA)7	14	170	CAATTGACCATTGCAGTCAA	GCAAGTTGGTGAGCTTTGTT	83,20	241,20	58.099	58.008	40	45	159
HAU-DJ4968	D12_NODE_901302_length_318_cov_9_1	p5	(GGTTT)3	15	85	J12_NODE_577372_length_298_cov_12_1	p5	(GTTTG)4	20	73	GGTAGTCCACTTGGTCATGG	TCTTTCCAATTGTCATGCCT	24,20	343,20	57.84	58.145	55	40	320
HAU-DJ4969	D12_NODE_1576659_length_279_cov_6_1	p3	(AAT)7	21	194	J12_NODE_656814_length_173_cov_7_1	p3	(ATA)8	24	1	CGTCATTTAGACATCGATTCAG	CCATTGAGCTTGTATTTGGG	49,22	260,20	57.395	58.093	40.909	45	212
HAU-DJ4970	D12_NODE_1803780_length_957_cov_3_1	p2	(AT)8	16	732	J12_NODE_2129353_length_210_cov_7_1	p2	(AT)7	14	85	AATCCATGGGCAATAAGTGA	TGCTACAAGCAATTTAGGGG	494,20	864,20	57.887	57.927	40	45	371
HAU-DJ4971	D12_NODE_2264789_length_268_cov_9_1	p4	(AATA)4	16	95	J12_NODE_105179_length_189_cov_8_1	p4	(AATA)5	20	34	CAGCCCAGTATCGGATTAGA	GGGTATTGGATGAAAAGGCT	38,20	203,20	57.793	57.992	50	45	166
HAU-DJ4972	D12_NODE_2233774_length_241_cov_7_1	p2	(AT)8	16	212	J12_NODE_751889_length_428_cov_11_1	p2	(AT)7	14	204	GAGGTCCAAATGAATCGAAA	CCATGCCTGCTTTTAAGAAT	10,20	259,20	57.581	57.018	40	40	250
HAU-DJ4973	D12_NODE_1633019_length_460_cov_6_1	p2	(AT)8	16	197	J12_NODE_1540409_length_429_cov_10_1	p2	(AT)9	18	245	GGTTGTTGCAATTTGCTAGTG	aatcatccaaccatcacacc	17,21	478,20	58.359	58.041	42.857	45	462
HAU-DJ4974	D12_NODE_978724_length_170_cov_9_1	p5	(AATCA)3	15	125	J12_NODE_284410_length_424_cov_3_1	p5	(ATTTG)6	30	117	TCAAATTAAAGCCTGGTTGG	AACCGACGGTCAAGATTAAA	7,20	223,20	57.755	57.217	40	40	217
HAU-DJ4975	D12_NODE_1861539_length_198_cov_5_1	p5	(TTAAT)3	15	62	J12_NODE_2201800_length_1161_cov_2_1	p5	(AAAAT)4	20	66	GTCAGTTTTGGTGGGATTTG	GAAAGAATAGAGGTTTTCGGG	15,20	114,21	57.894	57.006	45	42.857	100
HAU-DJ4976	D12_NODE_1371449_length_194_cov_5_1	p4	(TATT)5	20	123	J12_NODE_359938_length_186_cov_5_1	p4	(TTTA)4	16	124	GATTTTGGGTTCGACTCCTT	GAGGAAAACATCCATGAGAAAG	36,20	167,22	58.094	57.786	45	40.909	132
HAU-DJ4977	D12_NODE_1679882_length_258_cov_3_1	p5	(AGAGA)3	15	216	J12_NODE_1765458_length_418_cov_4_1	p5	(AGAGA)4	20	93	TGGGGCAGAGTAAAGATGAG	CCTTGACCGAATACCCTTCT	126,20	287,20	57.894	58.121	50	50	162
HAU-DJ4978	D12_NODE_1423168_length_544_cov_3_1	p2	(AT)11	22	41	J12_NODE_1965861_length_192_cov_6_1	p2	(AT)10	20	141	ATGTAGCCATGAGTCAACGG	CCGACTAATAAACAACCAATACCC	34,20	193,24	58.597	59.912	50	41.667	160
HAU-DJ4979	D12_NODE_557586_length_303_cov_12_1	p2	(AC)10	20	21	J12_NODE_268848_length_468_cov_22_1	p2	(TG)7	14	443	GGCCAACATATTGGTGTAGG	ttacactgattcacaaGGACCA	372,20	492,22	57.821	58.132	50	40.909	121
HAU-DJ4980	D12_NODE_1652991_length_226_cov_15_1	p3	(TGC)5	15	192	J12_NODE_800587_length_257_cov_19_1	p3	(TCA)8	24	16	CTACCATCCAGGCTCAAAGA	CCACCCCTTGAAGTTAAACC	23,20	252,20	57.894	58.41	50	50	230
HAU-DJ4981	D12_NODE_502491_length_285_cov_6_1	p2	(TA)8	16	234	J12_NODE_1020661_length_259_cov_7_1	p2	(TA)9	18	255	ACACACTTTTCCACCCTTCA	CTGGAATTGGAGAAGAATGC	174,20	312,20	58.03	57.33	45	45	139
HAU-DJ4982	D12_NODE_1604031_length_243_cov_9_1	p4	(GTAT)4	16	200	J12_NODE_246750_length_298_cov_8_1	p4	(ACAT)6	24	305	ATTAGAAGCACACCGACTGC	GTTTTGCTGCAACTTCATCC	55,20	267,20	57.979	58.353	50	45	213
HAU-DJ4983	D12_NODE_2307562_length_316_cov_3_1	p5	(GATTT)5	25	312	J12_NODE_2013441_length_206_cov_5_1	p5	(AGATT)3	15	112	TGAAAATTTGGGCTACCTTG	TCCCAAAACGACGGTATAGA	42,20	171,20	57.755	58.093	40	45	130
HAU-DJ4984	D12_NODE_593443_length_321_cov_25_1	p2	(CA)7	14	223	J12_NODE_490871_length_241_cov_17_1	p2	(TG)8	16	46	GAATTCGGAGAAACGGATTT	CGAATTCCAGTTCGATTCAG	0,20	273,20	58.11	58.298	40	45	274
HAU-DJ4985	D12_NODE_119003_length_225_cov_10_1	p5	(GAAGA)6	30	77	J12_NODE_329470_length_294_cov_7_1	p5	(GAAGA)5	25	150	AGCTCTTCCCAAGCCTTAAA	TAATGCCTCGTACCCTGTTC	45,20	316,20	58.213	57.698	45	50	272
HAU-DJ4986	D12_NODE_2071489_length_181_cov_3_1	p4	(TAAT)4	16	131	J12_NODE_2254067_length_564_cov_2_1	p4	(TTAA)5	20	100	GGTAAAGTTGCTTGTCCTTAACAG	AGTACATATAGGGGGCGACG	37,24	454,20	58.512	58.952	41.667	55	418
HAU-DJ4987	D12_NODE_2145671_length_235_cov_4_1	p5	(TATTT)4	20	236	J12_NODE_1088342_length_476_cov_2_1	p5	(TTATT)3	15	149	GACCTATACATACGGGCGTG	AAGAACATGAGAATTGGGGG	20,20	472,20	57.999	58.836	55	45	453
HAU-DJ4988	D12_NODE_1628836_length_234_cov_4_1	p2	(AT)12	24	107	J12_NODE_1633778_length_225_cov_3_1	p2	(AT)11	22	56	CAATCCACTTCATATTGGCA	AGTCGGAGCACATTCACACT	83,20	215,20	57.002	58.304	40	50	133
HAU-DJ4989	D12_NODE_973022_length_395_cov_8_1	c	(CTTT)4ttctttct(TTTTC)3	39	352	J12_NODE_824844_length_364_cov_3_1	c	(AAAGA)4aagaa(AAAG)5	45	233	AAGAGTGCGAACGAAAATTG	GGATTGGGTTTGATGAGAGA	132,20	343,20	58.027	57.487	40	45	212
HAU-DJ4990	D12_NODE_1477788_length_461_cov_2_1	c	(AT)11aaagtcaataaactactaatgtccattacacttttggtcccccttctcttcttcatttaaaagtgtaaaaattcnnnnnnnnnnnnnnnnnnnnnnnnnnnnnnnnnnnnnnnnnnnnnnnnnnnnnnnnnnnnnnnnnnnnnnnnnnnnnnnnnnnnnnnnnnnnnnnnnnnnnnnnnnnnnnnnnnnnnnnnnnnnnnnnnnnnnnnnnnnnnnnnnnnnnnnnnnnnnnnnnnnnnnnnnnnnnnnnnnnnnnnnnnnnnnnnnnnnnnnnnnnnnnnnnnnnnnnnnnnnnnnnnnnnnnnnttaagaaaactcaatacataatccttattaactaatcgcaaccctggtaccctatctctcctaaacttgactatcttatctg(CCAT…	425	10	J12_NODE_1177281_length_535_cov_2_1	c	(AT)11aaagtcaatannnnnnnnnnnnnnnnnnnnnnnnnnnnnnnnnnnnnnnnnnnnnnnnnnnnnnnnnnnnnnnnnnnnnnnnnnnnnnnnnnnnnnnnnnnnnnnnnnnnnnnnnnnnnnnnnnnnnnnnnnnnnnnnnnnnnnnnnnnnnnnnnnnnnnnnnnnnnnnnnnnnnnnnnnnnnnnnnnnnnnnnnnnnnnnnnnnnnnnnnnnnnnnnnnnnnnnnnnnnnnnnnnnnnnnnnnnnnnnnnnnnnnnnnnnnnnnnaactcaatacataatccttattaactaatcgcaaccctggtaccctatctctcctaaacttgactatcttatctg(CCATT)3	378	132	GCCCTAAAGCCTTCCTTTTA	GCGGTTGAAGCTTCTGAGT	61,20	555,19	57.662	58.172	45	52.632	495
HAU-DJ4991	D12_NODE_1405774_length_263_cov_4_1	p3	(TTA)5	15	197	J12_NODE_1376184_length_310_cov_5_1	p3	(TTA)7	21	238	CTTTAGGGCATGCATTGTTT	CCATGTCAGTGAAAAGATGAAG	50,20	292,22	57.781	57.331	40	40.909	243
HAU-DJ4992	D12_NODE_2139070_length_230_cov_5_1	p5	(AATAA)4	20	149	J12_NODE_145825_length_251_cov_10_1	p5	(AATAA)3	15	45	GGAATACCAAAAGTCCTCCAA	GAGAAAGCCAAGGGATTATCA	44,21	234,21	58.033	58.265	42.857	42.857	191
HAU-DJ4993	D12_NODE_1692001_length_219_cov_4_1	p2	(AT)10	20	113	J12_NODE_1983188_length_177_cov_3_1	p2	(AT)9	18	190	CAAATGATTGGTTTGCTGTG	AAGCACTTATGCCATTCACC	38,20	170,20	57.605	57.696	40	45	133
HAU-DJ4994	D12_NODE_282909_length_277_cov_14_1	p2	(AT)9	18	102	J12_NODE_186735_length_225_cov_15_1	p2	(AT)10	20	13	GCGAGAAAAGCAAAATGAAG	CCCAAGCGGACCTAATAAAT	33,20	177,20	57.781	58.088	40	45	145

## Sheet: c
2c: The list of SSRs which only appeared in the DH962 sample.
Marker	SeqID	SSR type	SSR	size	start	primer.left	primer.right	primer.left.start.size	primer.right.start.size	primer.left.T(℃)	primer.right.T(℃)	primer.left.GC(%)	primer.right.GC(%)	primer_produce_size
HAU-D4995	D12_NODE_15666_length_322_cov_7_1	ATAATTAATAGGCTAAATTTTGATACGATTTTTGTTGTCATTCGTACTCCAAACCTTTAAAATGGGAGATAATATATATATATATTTAAGCACGATAAAACACAAATCCCTTTAATAACTGTAACAATAATTATATCAATTAAATTAAATTTTAATCAACATCAATAAGTTGAATTTGATTATTTGTATAATCATATTTAAAAAGTTATATAAAAAATAAATTTCAAGACATTTATATAAGAATGATAATAGATCAAAGTGACCGTGGATATTACTTTTATCTACCTCTTTTTTACTCTTGCATGAAGTAGAAATCATCCAACTCTCTATAAATGTTAGTTGTATCAATAAt	72	(AT)7	14	TTGTCATTCGTACTCCAAACC	TCCACGGTCACTTTGATCTAT	34,21	268,21	57.591	57.126	42.857	42.857	235
HAU-D4996	D12_NODE_20725_length_183_cov_5_1	CCCTGAAGCCATAGCTTTCTAAAAGGAAAAGAGCTTGTACGTATATATATATATAGTGCTAAAGGGAAGGGAGGAAAGTAGAACAAAACCTGGGATAAAGACAGGAAAGAAGCTGATGAGGAAGCAAAGGAGATAGTTGTGTAATTAAAAGATGGAGACAGGTGTTGGTTGAAGTAGATCAACTGTTGACACGCTGCGTTCCATGAATGTTCT	42	(TA)7	14	CCCTGAAGCCATAGCTTTCTAA	TTTGCTTCCTCATCAGCTTC	0,22	127,20	59.878	58.173	45.455	45	128
HAU-D4997	D12_NODE_22710_length_175_cov_30_1	TGCTTCACTTTACCCTCCCTGTTTTACCCTCTGCCTCTTCTGTTCCCCTTTGCCTCTTCTGTTTCGCCCGATTTGCTCCCTCCGTTTCTTTTCTTTTCTTTTCTTTGCTTTGCTTTCTCCTTTGCTTTCTTCCTTTGCTTTGCTTTCTCCAGTCGACATCTTCTTTTGCTTTCTTCAGTTTTCTCCTACCCAGCACCTTCTTCAA	85	(TTTCT)4	20	TTACCCTCCCTGTTTTACCC	CTGGAGAAAGCAAAGCAAAG	9,20	151,20	57.904	57.907	50	45	143
HAU-D4998	D12_NODE_23077_length_206_cov_4_1	TTGTTCATTTATATCAAGATAGACCTCATACAACTTTAGATCGGGGTAAAGATAAAGCTTCGAATTAATCGACTTCGTTTCTACGTTTTTATCGTCGAGGTTAGTTCGTGTAATTGTATATTGTTTGTATGCTTTCTATCAAACTATATATATATATATTTTGGATTGTTATGTAAATAATTGGTGCATATCCAGTGATGTTATGTCGACTATCGAGCCTCGTTTGAACCTTAGGA	145	(TA)7	14	ATCGTCGAGGTTAGTTCGTG	TCAAACGAGGCTCGATAGTC	90,20	226,20	57.826	58.048	50	50	137
HAU-D4999	D12_NODE_39050_length_206_cov_17_1	ATGTCAAACTTCAAAGCCCCTTAAATCACATATATATATATATGAGAATCAAAATTAAAGGCTACAAAGGTTGCATATTTTGAGGCATAGAAAGAGGTTCACATGATTAATATTTAAGATGAATGAAATGTTGTGTTATTTTATCCTAAAAGAGGATGATTCATGAGAGAAATATGTGGGAAGTTGAAAAGATTTCAACCCATCACATCAACCTATCTCTTTTTCAACCCAGACTt	30	(AT)7	14	GTCAAACTTCAAAGCCCCTT	GGTTGATGTGATGGGTTGAA	2,20	212,20	58.293	59.193	45	45	211
HAU-D5000	D12_NODE_41603_length_468_cov_7_1	TTGACAAAAATGATGGAATTGTTGTTGGGATCATTGGGCTGTTAGGTGCTTTAGTAGCATGTGGCCATCTGAAATTTGGTTCACCTGTGTCTTCAGAGATGACAAGCAGCCTTTTTGGTGCTGAATTAAATGATGCAGGTGGTGGTATGTTTGAAGATAAAGTTTCTCTTCTGCTTTTTGCTTTGCAGAAGGCTTTGCAGGCTGCTCCTAATAGGCTTATGACGACCAATGTGTACATGGCTTTATTGGGGGCTTCGGTATGATATATATATATATATTTGCTTTAGTAATATCTTGCCCTTTTTGCTCAATGATAATTTTTCNNNNNNNNNNCTGGGGGCTTCGGTATGATAAATATATATTTGCTTTAGTAATAACTTGCCCTTTTTGCTCAATGAT…	263	(AT)8	16	GATCATTGGGCTGTTAGGTG	ATTTATCATACCGAAGCCCC	28,20	355,20	58.019	57.896	50	45	328
HAU-D5001	D12_NODE_44830_length_190_cov_12_1	TTTTTTCCCTTCTCAATTTCTTTTGACGTAGTATTTTTTATGTTTTTTATTTGCTAAAACTAGTCCCTATACTTATATTTTTTAACAGTTTTATCTTTTTCTTTTTCTTTTTTCGTTTCCTTGTCTTCTTCCCCTCTATTCTTCTCTCTTCTCGTATTCTTCACTGCAGAAACATATTATTTGTCCGCCAAATAAACCAAATCATTGCTTCTTTCACATg	94	(TCTTTT)3	18	CCCTTCTCAATTTCTTTTGACG	AGAGGGGAAGAAGACAAGGA	6,22	136,20	60.102	57.898	40.909	50	131
HAU-D5002	D12_NODE_45604_length_499_cov_2_1	AAAGATAAAATATATAATCCCAACATCAAACTTTCATATATCAACAAATAACTTCACAAAACTCATAGTTTCATCCATGGCACATTTCAAAATCATCAANNNNNNNNNNNNNNNNNNNNNNNNNNNNNNNNNNNNNNNNNNNNNNNNNNNNNNNNNNNNNNNNNNNNNNNNNNNNNNNNNNNNNNNNNNNNNNNNNNNNNNNNNNNNNNNNNNNNNNNNNNNNNNNNNNNNNNNNNNNNNNNNNNNNNNNNNNNNNNNNNNNNNNNNNNNNNNNNNNNNNNNNNNNNNNNNNNNNNNNNNNNNNNNNNNNNNNNNNNNNNNNNNNNNNNNNNNNNNNNNNNNNNNNNNNNNNNNNNNNNNNNNNNNNNNNNNNNNNNNNNNNNNNNNGCTAACTATCTC…	401	(TTTTC)3	15	AGTTTCATCCATGGCACATT	TGTTTTAAACGAAGGGCAAG	66,20	520,20	57.863	57.955	40	40	455
HAU-D5003	D12_NODE_65860_length_227_cov_8_1	AAAAAAGGGAGTCACTGACGGTAAAACAGGAGTGCGGTGGCTGCACATATAAACTCCTGGATTCACTCACTGATGCCTGAACAACTTTTCTGGGGTTGCTTTTCCTTGTGAAGAAATCTCAAAGTTTCCTCTTTATTTTTATTTTTATTTTTCCTCTCTAAAATTAACCCAAAAACAAAGAAAAGAAAAGGGGAAAAAGAGATGTCTTCTCCAAGCAAACGCCGAGAGATGGACTTGATGAAACTGTAAAATTTGTt	132	(TTTATT)3	18	ACTTTTCTGGGGTTGCTTTT	CGTTTGCTTGGAGAAGACAT	83,20	220,20	57.841	57.951	40	45	138
HAU-D5004	D12_NODE_85875_length_216_cov_4_1	CAGCAACTTATTAAACAAATTTAGAAAAATAAAAAAGTACAACGAATATCAACTACCAAGTCCATAGCAGTTTTCTTTTTCTTTACTAGGGGTTGTAAACTTTCCATTAAAGCTTTGAATTTAGAAATGGAAATGGAAATGGAACAAGACCAATATAAGGAGAAAACAAAAAATTCAACATGACAGTCTTATCTCATTCTTTAAATTCATACTTAAAGGTGGGTTTGAACGGACGGTAAAGTGTGg	124	(GAAATG)3	18	CCAAGTCCATAGCAGTTTTCTT	CGTTCAAACCCACCTTTAAGT	55,22	230,21	57.576	58.162	40.909	42.857	176
HAU-D5005	D12_NODE_91037_length_187_cov_9_1	ATCCACCCCATCCTACTTCAATTAATTTTTTGTTAATTATTTCTAGTGTTTCTAATTTTTTGTAGAGGCAACATAAAAATGTGTTTCTCTATAAAACATTTCTATATTTTTACTCTTTTAACAATTATATATATACACAAATGTGAAGTGAAGTGAAGTGAGGTGGGTTAGGGCAAGCAATTACCATAGCCATTTTACATCTACCGTCCCAAAAAGa	143	(GTGAA)3	15	CCACCCCATCCTACTTCAAT	TGGTAATTGCTTGCCCTAAC	2,20	185,20	58.715	57.781	50	45	184
HAU-D5006	D12_NODE_98508_length_240_cov_6_1	CAACTTGAGTTGGTTTCTGAACTTGTTGGGTAAATCCAGAGGACTGGGTTAGTCTGGGTTGTGAGTAATTGTTACTAGGTGCAACCCCTTGGTTATTCCAAGAGAAACTCGAGTGGTTTCGCCAAGACGGGTTATAAAAATTGGATTGCGGTCCCTGCCTACCTTGGTTTTGGTTTTGGTTACCAATGTAATAGATGAATTCTGGGTTTGATAGGCATTCTTCGAACAAGTGTCCTTCCTCACAATAAACACATGCTACATTTTCAAATT	164	(TTGGTT)3	18	TGTTGGGTAAATCCAGAGGA	CACTTGTTCGAAGAATGCCT	23,20	231,20	57.992	57.951	45	45	209
HAU-D5007	D12_NODE_109090_length_584_cov_2_1	CAAACTTTGATCTGCTTAGGCTCGATGTTGGAGAGGATAGGGTACTCACGAATGAGCTGTTGACGACGCATAGAGCTAGGCTTAGGACATTCATAGTAAAGACGTTCTAAAGCTTCGACTTGCTCGGGTGTGTACCTCACATATTTCCCATTATCCATTGCTATCTTGTTCCCTTCTTTGCAGGATGAGGTCACCGCCATCATCACGTCTTTCCCCCATCAAAANNNNNNNNNNNNNNNNNNNNNNNNNNNNNNNNNNNNNNNNNNNNNNNNNNNNNNNNNNNNNNNNNNNNNNNNNNNNNNNNNNNNNNNNNNNNNNNNNNNNNNNNNNNNNNNNNNNNNNNNNNNNNNNNNNNNNNNNNNNNNNNNNNNNNNNNNNNNNNNNNNNNNNNNNNNNNNN…	544	(CTTTT)3	15	TCTTGTTCCCTTCTTTGCAG	CCGATTGCGTTTGTAAAAGT	163,20	591,20	58.077	57.837	45	40	429
HAU-D5008	D12_NODE_113648_length_443_cov_20_1	GGAATCAGTGTCGTTGCAGAACTATTGCTGAAATGCTTGGACAGTACAAGTCGAAAGACAACTTGGCTGCATGCAAATTGCCCCTTGATAAAGAATCTATATAGCAAGCAAGGGCTATACTTTGATGTAGGGGTATTGGGAAGATTTTAAACTACATGTTTGGGATTGTGCATTTGTGATCAATTTGCAGGGTGTTGAAAGCATTTTCATTTGATAAGAATGAACCGAAATTGAGTCTCCCCAAAATCACTGGACCCAGTTATCAAACATGTGATTTCGAACTTTGATTATACTTCAATGTAATGAGATGTCATTTCCATTTCCATTTCTTCTATCGAACTAGTTGTTGATGCCTTGGTGCTCAAGTTATACGGCAAACAAGGTATGTAACCATGATCA…	312	(CATTTC)3	18	GAAAGACAACTTGGCTGCAT	GGCCAAGTCATTTCACAAAG	52,20	433,20	57.95	58.201	45	45	382
HAU-D5009	D12_NODE_114516_length_223_cov_5_1	TTTTTACCCGAACCTTCCCATATTTCGGGCGTGCCATCGGACCGGACCGGACCGGGCTGGGCCGCCCGGCCCATGGACAGGTCTACGACTCACTTCCTACTGCCACCAACCATCAGCCCATCCATGATAGAGTACATAAAATTTTGTTATATTTACTGTTATTTTGTGCCCCACCCACCTGTTAGAGATACTATACGTACTCCACCACTGTCTTCCAAGGGGCCTCACCCAAGATCAGTAGTTTAACTGTTTt	38	(CGGAC)3	15	TACCCGAACCTTCCCATATT	TCTATCATGGATGGGCTGAT	4,20	130,20	58.252	57.902	45	45	127
HAU-D5010	D12_NODE_115328_length_208_cov_20_1	TACCACCCCATGCCAAGCTTCCTTAAATTTCTTCTTCTTCTTCTTCTTCAGAGTAACTAAAGAAGACGTTACAGATGAAAGAGAGATTACTAGTTCATTCAGGAGAATTCCATCACTAATGTAAATGTAAAATTGTGAAAATAAGTTGGTGGACCGTCATAACTTGTATCCGCCTCACTTTATCTGCTAACACACGCACGATGGCCTTTCCAAAATAATAGAtcacctatttgcagac	29	(TTC)7	21	CCATGCCAAGCTTCCTTA	TGACGGTCCACCAACTTATT	7,18	158,20	57.35	57.923	50	45	152
HAU-D5011	D12_NODE_116033_length_393_cov_6_1	GCATAAAGATCATACTAACTTTTTTCAAAATTAATTAATGGAAATAGGATATGCAATTGCCACATGGAAAAATATCTGGTCCATTGAAATCAATTTCTCTAAGCTTCCTTCATCTTTCATTCTCATTCTCATTCTTCTTGTTCTCTTTTTCATAATTACTAATAAATATTAAAAAGTTATATAGGAACCAACAATTACAATAAAAGAAAGATTTGGGAAGCATACCATTTTGTTCTTGAAATGAAGCTCTGGTAAACCTTTTGGCAATGGTCAGCAAGGGAAATAAAATCTGTCTGAGAAAATAATTAAGAGAAGAGAAAAGAAATTGAATGATTTTAACTAGGGAAAACAGAAAATAAGAAATGCGAGGGAGGGGATGAGAGATATTTTAGGGTGGGA…	117	(TCATTC)3	18	ATATGCAATTGCCACATGGA	TATCTCTCATCCCCTCCCTC	48,20	385,20	59.775	58.061	40	55	338
HAU-D5012	D12_NODE_117509_length_199_cov_4_1	TTCGTTTTCACCGTATTCATCGGACGGTAAATATTCCGAGGTGAAATCACTGTCACACCAGCTCGAGCCATTGCTGCTAGTAGTACAACTACAAGGGGTATTAGATCCTGTCGTTGTGGTGGTGGTGGTGCAATGGTGGTGAGGGGAAGAAGTAGAAGGAGCTAAATCAGACGGCTGAGATTTTTCCTCCAGTAAATCCCGGAACGATTTCCAGCGTATGATATCTTTG	116	(GTG)5	15	TTCCGAGGTGAAATCACTGT	AGCCGTCTGATTTAGCTCCT	33,20	175,20	58.129	58.174	45	50	143
HAU-D5013	D12_NODE_119222_length_187_cov_10_1	AAGATGGCGGCCAATGCCGCCATAACTGGAAGCGGAACTGGTTCTTCAAAAAGAATCTCGAACATGTTCCCACAATTAAAATATTGCTTTCTTCAAAATAAAAATAAAAATAAAAATCTCAAAATTTATCCACCGTCACGATCAACAATGAAATGCAAAACACGATCGATCAGTTTCTTATTTGATAAGATCTTTCATTCAACGTTAGATTTTTGAc	95	(AAAATA)3	18	CATAACTGGAAGCGGAACTG	GCATTTCATTGTTGATCGTG	20,20	155,20	58.379	57.539	50	40	136
HAU-D5014	D12_NODE_119265_length_338_cov_8_1	AATTCACCGCGACATGATAGTTTTAATAAAAATAAAAATAAAGAGGAGTTAGAATTAAAAATTCCTGATGAATATTTTAATTGGATATATCTTCATCAAAATTAAAATAAATTGATGTAGTTTAAGAGTTTAATACTGATTAGGAGTAGAGTTTAGGGTAAACATATTTATTGATGAATAAAAGATAAGTTATCTTTTGTTCTGTTATTTCTTATTTTTTACTACTTTATATTATTTATTTCATAACAGTAACACATTATCAGTATGATGTTGGATTCTTTTCCACGAAACATAATTTCTTTTTCACACTTTCTGCCCATGTCTTTTTAACCTTTTCTTATTTTGTCCCTATTTTTAACcccttcttt	25	(AATAAA)3	18	ATTCACCGCGACATGATAGT	ATGGGCAGAAAGTGTGAAAA	1,20	319,20	58.047	58.201	45	40	319
HAU-D5015	D12_NODE_120490_length_183_cov_5_1	CTCGAATGTATCTTCAATTGGTGGTCTTAGTGGTGGTTGAAAAGTAACAGGAGAGTTAGAGGGAGAAAGAATCGTAGTAGGGACTGTAACAATAGGGACCACATCGTCAGATGTTGCAACACGATCTTTTCTTTTCTTTTGATGAAGCTTATTTATAGGGCTAACTTCGTTTTCGCTACTTAAAATAATATTAGCAGCCCATGCGACAGTTTt	125	(TCTTT)3	15	GGTGGTCTTAGTGGTGGTTG	TAGCGAAAACGAAGTTAGCC	19,20	177,20	57.901	57.37	55	45	159
HAU-D5016	D12_NODE_121029_length_261_cov_6_1	CTCGTCTTCACAAATGTTGTAAAACACCCAAAAGATGCTAGGTAGCCACTAGAAAAACATCAAACCAATTATTATTATTATTATCATCATTATTGTTACCTGTATTTGGGTGCAACTTGAATTTGCACTTTGTTCATTTTGTGGAGGATTGCTGGTTTGATTTTACTTTACACATATTAATTATGAAATTTGTATTAACAAAAGTAGAATGAAAGTTATCAGTTGATGTAGGACATCAATGCATATTTGCTAGCCCTGTATTTTACTTTGAATGACAATTTAAATGAGCTA	68	(ATT)5	15	AAACACCCAAAAGATGCTAGG	AGCAATCCTCCACAAAATGA	21,21	152,20	58.251	58.145	42.857	40	132
HAU-D5017	D12_NODE_125979_length_217_cov_3_1	TTTAATTAATTATTGATCTAATCGATTTGATTGATTGATCCGATTCAAACATGGTTTTGCAATTATTTTTCTGTAACCCTTTTGGTAAATTCATTTCTTATTATTTTAATAAAAAACCCTACAATATTCACTCTTCTTCTTGGCTAAAATAAATAAATAAATAAATGGAGGGAATAATAATTTTCAGTTGCTTTGGGCGGTGCAACCAAAAAATTCTGAAAATAAATCTATCCCTGCTCAATCCTAg	147	(AAAT)5	20	CGATTTGATTGATTGATCCG	GCCCAAAGCAACTGAAAAT	22,20	197,19	58.917	57.806	40	42.105	176
HAU-D5018	D12_NODE_126595_length_174_cov_13_1	TACTCGGTAATAGGCTTCTGATAACATTTTTTAGTCTTTGTTCCCGTGGTTTAGCATATATATATATATAATAGCAGGTTAGAATTCGAATCTAGTTAGTATGGTCTTACAAGCTCCAACCTGCTCGCTTTCATGCAGAATGAATTACCTTGCATTCATTTAGTtagcacgaattacttttataatcttgatcttagagaaatt	56	(AT)7	14	TTTAGTCTTTGTTCCCGTGG	CATTCTGCATGAAAGCGAG	29,20	141,19	57.73	58.084	45	47.368	113
HAU-D5019	D12_NODE_132028_length_416_cov_15_1	CCAGACGAGGTCTTACATGAATTCTTGGTTTATCTCTAGGGATAGTCACCTTTTCACTAAACAAATATTAAAGCATAAGATTAGAGCTATAAATAAACCACTTCATTGGTCCGCAAATATATATATATATATACACCAAAGAGCTTCAGCGGTAAATATATTACTTGTAGATACCGGCTTTAACATGAATAAGTGTCCAAACTTCATTGTTTGATGGAACAGAATCAATGGCATTTTGAATAGTGGTGAAACTCCCATGGCCTGATTGATCTACTATGATAGTTTTTCTAACTTGACCATCTGTCTTGGTTGACATCAACAGGACTAAAACCAGCACACTACTGTTGAGGAAGAAATTGAAAAACTGCATTTTTTAATGGAATAGGAACTTAAGAATTA…	117	(AT)8	16	TAAACCACTTCATTGGTCCG	GCCATTGATTCTGTTCCATC	93,20	231,20	58.475	57.931	45	45	139
HAU-D5020	D12_NODE_134387_length_210_cov_8_1	CTGGTGCCCACAGATTTTGGGTCGTTACAGTATGCGTTTTCATTTGAATTGGTAGGAAAGCGCGTTTAGCCGAACGCATTTTCTATTTGCCTCTTCAAAATCGAATTATTTTTGTAAATATCTAAAAATACGATCTAAAACCCTAATTATTTCCTAAAAACGATATATATATATATCAAATTTATCCATTTCCACGTAGCACTCATAAAAAACTATATATTTCAATTAATAAATTTAATa	163	(AT)7	14	TTTGAATTGGTAGGAAAGCG	GAGTGCTACGTGGAAATGGA	42,20	203,20	57.901	58.724	40	50	162
HAU-D5021	D12_NODE_147143_length_412_cov_20_1	TGTAGCGTCATTCATAACAATGGAATTCACGCAATAAATGATTTAAAGCAATAGAGATATCTAATAAACTTGTGTCGTAAAGCATACCGGTACGTAAAGCGGAATGGTTTCGTCTTCGATTTCGCCAGTCTCCATTTGTTAGGCAGTAATGGAATGAACTTTATGTGCTCTCTTTATGTATCAACACTAGCTTCTGATAACCCAATGTATTTCATCTTCCCTTCTTCCACCAGCTTCTTCAGCTCTCCCATCTTTGCAAGAAGCAAAGCAAAGCAATCACCAGAGCCATATGTTTCGTTGCAGTTAAGCTAACTGAAAAAGAAATTAAATGAAATGATCTATTGATGCTTACTGTCTCTTCTATTGGCACTAATGTATCAACACGATGTCGAAAGTACA…	261	(AAGCA)3	15	CACCAGCTTCTTCAGCTCTC	AATCTCGAGAGGCTTGGTTT	227,20	432,20	57.9	58.001	55	45	206
HAU-D5022	D12_NODE_162561_length_225_cov_6_1	CAATGGAATTTACATATTGACTGAAGCAGTGGGGAAATTAATGAGTTCAAGCATGGGATTGCAGGACTATGCCAAACAAAACATCATGATATCTAAATTTTTGGCACTAACAAGCATGTAGAAATACATTCATCTCTCGTTTAAATTTTTTGTTTTTGTTTTTGTTTCGTTTTATAGCTTTAGTCCCTATGCAACATGCTTTGACCTAGTTTTTTCAATCTTGCAGGCCTATTTCTGATGTTTCTAGTGATGTTA	147	(TTTTTG)3	18	CTGAAGCAGTGGGGAAATTA	AAAGCATGTTGCATAGGGAC	20,20	201,20	57.823	57.696	45	45	182
HAU-D5023	D12_NODE_164866_length_219_cov_4_1	TCCACTAACTGCTCCGACGCCTCGCTTACTGCACCAGTCGTTGGAGGACCAGTCGTCATCTCACCGTATTGAGATTGCTGCCCTCCTCCTCCTCCTCCACCACCACCTTCCTGCTGCATCTCCCCTTCAATAATTTAATTGTGATGTCGATAAAGCTGAAGAACAATGATCTTTCGATTTAATTTTCTTTTATCAATGGTGTATCAAGATCTTCTTCTTCTCCTCCTCATCAATGGTTAGTACACAATT	82	(CCT)5	15	AGGACCAGTCGTCATCTCAC	CCATTGATGAGGAGGAGAAG	44,20	235,20	57.613	57.23	55	50	192
HAU-D5024	D12_NODE_181535_length_231_cov_17_1	AATTCGAGAAACCTGTTTCTCTTGAGCCTGGGGCTAATACCATTTCCTTGCTCAGTGCCACCATTGGATTGCCAGTGTGTGCTACCTTCATAATCATTTTATTTTATTTTTCCCTAGATAAGTTCCAATGTTTAAACCACTTGTAAACCAAAATGTGTTGTGGCAGAACTATGGGTTCAAGTATGACATGAAACCTACAGGCTTAGTTGGTGGAGCAGTGCTGTTGATCAACCCTGCCAAAAATATGATTGATTTAACACc	96	(ATTTT)3	15	ATTGCCAGTGTGTGCTACCT	CAATCATATTTTTGGCAGGG	67,20	250,20	58.244	57.964	50	40	184
HAU-D5025	D12_NODE_186688_length_318_cov_6_1	CCACCATTCTTGAAACACTGCAGGACTCATGTGTGTATCTGTGTTTGTGGATATATATATATATATAATATAAGATTTCTACTTTTAATTCATTGACCCATCTTATGGGACATTGATAAAGCNNNNNNNNNNAAGAATACCAAAATAATCAAAACATAGAAGTCCCTGACTAATGCCTCCCCAAGGATAAACGAAAGTAACCACCATTCTTGAAACACTGCAGGACTCATCTATTGTGTGTATCTGTGTTTGTGGATATATATCTATATAATACAAGACTTCTACTTTTAGTTCCTTGACCCATCTTATGGGACATTGATAAAGCTCAACATCATCTATAGAACAGTT	51	(AT)8	16	TTCTTGAAACACTGCAGGACT	ACTTTCGTTTATCCTTGGGG	6,21	197,20	57.59	58.046	42.857	45	192
HAU-D5026	D12_NODE_197757_length_285_cov_5_1	AAAATATAGAAAGATATTTTTGTAATTTCACCAATAATATTGATGTTCAATTGACTCAATTAAAACTTAAATAATATTTCTATTTCATACCATCATTTATGTTGTGAAGAAGCCGAGAATGTACATCCTATTCGCAATGTGATGTAAGAAAATTATAATAATAGCCCCCAACTAGTTTTAGTTATATTTTTGTCATTTATTTATTTATTTATTTTAAATTTAATCATTCAACTTTTCAAACATTTTTATTAGTTGCCATTAGTCGAGGGATGGAAAATTGATATGGGCCTTTTTATTGGCTTAGTAATAAATTTa	195	(ATTT)5	20	TGTGAAGAAGCCGAGAATGT	CTAAGCCAATAAAAAGGCCC	102,20	303,20	58.443	57.908	45	45	202
HAU-D5027	D12_NODE_201954_length_325_cov_5_1	GCAATGGGAAAATTGTGGAATGAAGACAAAAATAATTTGGCCTTTCTAGTTTTTAGCAATGTGTGATCCAAAGACTTTTCAAAGGGAAAATTTATGAGATGCGCACATGTGGGGGACTATTAGGTGAGGAAAATTTTACCAAAAAATGCTAGGCCAACCTTGTCGGTAGTGAGTGAATTTGATGCTAAGTATAGTGAGAATATTGCTATGGGTCACTCTCAAACCGACCAAAAAGAATTATATCATTTACATTATAGTTATAAATGGTATAAGTGTTAATGAGCCGAGTCAGAGTCAGAGTCAGATTAGGTTTAGGTCATATCAGGACTAAAAGGCTTGTAGTAGCACAATATTa	286	(GAGTCA)3	18	GGGGGACTATTAGGTGAGGA	GCCTTTTAGTCCTGATATGACCT	110,20	335,23	57.919	57.889	55	43.478	226
HAU-D5028	D12_NODE_203119_length_191_cov_6_1	TCACAACATCTCAATGTTCACCATTATGCATATGCTTATGAATGCAATGCAATGCAATTTCAAATATCAGAAAAGGGTCCTACCCATCACTAACCTATATAAAAGCTTATTCATTGTTCATTAGGGGAGACGATTGATTTCATTAATAAAGTTTTCAACTTTGGGAGTTTGTTTCTTCATGGAGTCGTGGGAATTCTAATTAATCTAAACAAGAAGTAGTt	41	(AATGC)3	15	TCACAACATCTCAATGTTCACC	TCAATCGTCTCCCCTAATGA	0,22	136,20	58.47	58.089	40.909	45	137
HAU-D5029	D12_NODE_207266_length_358_cov_6_1	TCCTTGTGTTGCTATGTTCCTTAGCTGCCACCTTATTTCCTTGTGTCTCTAGATCTCCCACGAGAAATTCTATGAGAGGAAAAACTGCCTCCTTCCTTTCTTTCTCTTTCTCTTTCTCTTTCTTATTTTTATAAGGTAGGTCCCCCTCTCAGCACATACCCTTTTCTCCCTCTTTTTTAGGTGGATATTTCGAGTACATATATAGCTAACTGAGAGTGGCACAGATTGAAAATTGAATCAACATCTTCCTAGAATTGCCATGACATTTGTGCTGGCAATCTATCCAACCTTTTGTCATGACAAAACTTTACTCCTTCACTTCTTTTCCTCCTTTCTGCACCTTCTATAAACAACACGCAATTTCTTTCCTCCCACAAGTAAAAGTAAc	99	(TCTTTC)4	24	GAGGAAAAACTGCCTCCTTC	TTCAATCTGTGCCACTCTCA	75,20	229,20	57.974	57.883	50	45	155
HAU-D5030	D12_NODE_208596_length_210_cov_4_1	AAAGAATAGCCATAGGTAGAAGGTTAGAAACTAAAAACCGTTGATGGGGAAGTGATCGTCTTTCTCCTTCACCTATTAGCCCAAAAAATAAATAAATAAAAGAAAATTTACTGTTTCACTGAATCCAAACTTTTCTGATCTTCTTCTTCGTTAACTGGCTTCCTATAACCCTAACCCTAACCCTACTTGCCGGTTCGAATCTCCCATTCACCATCATCCCTTTTAGCCATTCTCCCCATT	166	(TAACCC)3	18	GGGGAAGTGATCGTCTTTCT	ATGGGGAGAATGGCTAAAAG	45,20	238,20	58.173	58.136	50	45	194
HAU-D5031	D12_NODE_210271_length_347_cov_10_1	AAATATGTATATTGCATTTATTACTTAAAATGCTGCCAGCAAAGTAAATGTTACATTTGGATTTTATTTTTTGAGATAAAAATATTTTAGCTTTCTAATATATTAAGAACTACACATCATACTGTGTACCAAATATATCTATCGTTTACATTATTATTTTGCTAAGAAGGTATAACTAGAAAATTTTCTCAATCTCCTTTCTTTCCTTTCCTTTCCACTCCATAACCGAACAATTGATTTTGATAATCCTACCAATTTCCTTTTTCTTATTCATTTAAAACTAGGAAAGAAACGAACCCTTCTTTTCCTTTACTCATGTTACTCCAAAAAAGTGAGAAAAAGAACCCAAAAAATAAATGACTTAAAAAATGTACAAa	201	(CTTTC)3	15	GCTGCCAGCAAAGTAAATGT	GTAAAGGAAAAGAAGGGTTCG	31,20	312,21	58.053	57.065	45	42.857	282
HAU-D5032	D12_NODE_212239_length_239_cov_6_1	TACATGGGTAATTTCAACCGGAATAATAACAATTATTCCAACACGTATGATCCAGGGTAGAAGCAACATCCAACCTTAGTTGGAATAATCAAGGAGCGAAGAATTTTAACAATGCTACAATACAAAATGCCGTCAATGCACCTCCTGGTTATACTCAACCTATGCTAAGGCAAAATGTGCAACAAGGTCAAACATCAGCTTCATCATCATCATCATCTATTAAAACTTTGTTGAAAGAAATATGGGCAAGAATGATGATGTAATTCAAA	201	(TCA)5	15	TCAATGCACCTCCTGGTTAT	ACATCATCATTCTTGCCCAT	132,20	260,20	58.019	57.803	45	40	129
HAU-D5033	D12_NODE_212353_length_201_cov_5_1	CTCTCCTCTCTAATGGTGTTATTTATTTTTTCTTTCTTTCGGTAAAACCAAAACACGTGAAGAAGATGACTGAATTTTCTATATTTTAGTCAAAGTTTACTTAAACTCTTAAATACAAAATTACCCTTGTAAAATAAAATAAAAATATTAAATTTTAATTTAAACTGACCGAGTTAAATTTTATCCAAACTCAAACCGGTCGACCATACAAAGCGTAAACATAAGTGCATA	130	(TAAAA)3	15	TTCGGTAAAACCAAAACACG	CCGGTTTGAGTTTGGATAAA	37,20	198,20	58.58	57.609	40	40	162
HAU-D5034	D12_NODE_218479_length_356_cov_11_1	TACCAGCATAAAGATGCAACAAAACAACCAATGAAGAAAAGGTAAAGAACTCAGTATCATTTATTTAATTAATTAATTAACATATGCAATTGTTGCATTTTTAGCAAGTTTAAAGCATCTTTAAATAAGAAAATTAAATGCTGAAAGTCCAGCATTTGGACAGAGGCCAAAGTTGGCATTTAACCTCTCATAATTCCCTATTATTTCAATCAGTAATAGTCCATATCCTCAACAAATTTAAGTATATTCAATTCAGCAATTTCATACTTAAAATTTCAAACTTTAAATAAATACATTTCAATCTAATCTTAAACTATAAGCAACAATTAATGAACTTAATGAACCTAATGAAATACATTCCTTAATGAACTTAGCCTGATCTTAAa	65	(TTAA)4	16	CCAGCATAAAGATGCAACAA	TCTGTCCAAATGCTGGACTT	2,20	163,20	57.383	58.287	40	45	162
HAU-D5035	D12_NODE_220961_length_319_cov_4_1	ATTCTACAATTAGATTATTAAAATATTAATAGTATAAAAAATTATGGAATGATGTAAAACTGCTTAATTTTTCCATGCTGACGTAAGTAGATCTGTCTTCTATATTCAAATATGCATTATTTGTAAATTTCAATAGAAAAATTAAAATAAGAAGTTACACAAATATATATATATATATAATTACTTAAATGAATTTTTTAAATATAATTGAATATAGCGATATTCTCAAAGCTAAGGATTGGTATTATATATAACATTTCCAAACGTGTTTAAATGTATTATATATAAATTATTTTTTCAGATTATTTTCATGTTTATTAAATAAAATAAATGGCATCATGTTGAAGAt	163	(AT)8	16	TTTCCATGCTGACGTAAGTAGA	TCCTTAGCTTTGAGAATATCGC	69,22	237,22	57.601	57.822	40.909	40.909	169
HAU-D5036	D12_NODE_226061_length_273_cov_17_1	AATTCGGAACTTGAGGATCTCGCAGAGATTCTTACTTGTATTTCTGATCTCGTTTATTGCACGTAAGACGTTTATTCAAAACGCACTCTTTTAAGTTCCTTGTTCTAAATTTAATCAATTGTGTTTTGATTGTGTTTTGTTTTGTTTTGATTTTCAGAGTCTGCGCTTGTATGCAGGTATGGAATAATTTTAACCGAGTGCTTGTAAAATAGTTTTCTACACTAATGAGAACATAAAGAAAATGTCCAAGCCTGCCAGATAAACCTTTATAATAAAATTCAAATCTAACTATACATTATAAAa	133	(TGTTT)3	15	TCGGAACTTGAGGATCTCG	AAGGTTTATCTGGCAGGCTT	3,19	266,20	58.89	57.956	52.632	45	264
HAU-D5037	D12_NODE_244990_length_286_cov_8_1	GCAAGAAGCAAAAAGCAGAACTAGGTTTCAAGAGCAATGCCCAAAAATTGAACCCATGTCTTGAAGTTAATTTCATATCTGATGGAGACGCAGACAAGTTCCATTTTGCATGATGGTTGGTCAACAATTAAAGAAATCTAGATAAGCATCAAATATTCTCATCTTAATGTGCATCTCACTCTCGCAATTTTCCTTTTCCACCAGATTCAAAGCCTTACTTTCATCTTGGGTTGGCTCTCTCTCTCTCTCACACAGACACACCCCTTTCATTGTTTTCCATTCTAATCTCATTCTCTCTTCTGCCTCTTTCTCATAC	235	(CT)7	14	TCTCACTCTCGCAATTTTCC	AAAACAATGAAAGGGGTGTG	173,20	275,20	58.019	57.425	45	40	103
HAU-D5038	D12_NODE_250257_length_238_cov_5_1	TAATGGCTGATAATCTCTGCAATTTCTCCACAAATTCCGACCTTTGCATTTGCATGGTCACTTGGAACATGAATGGACAGGTTTGAATCAAATCCAAGTTCTTGTAATAAGCTTAATCAAATCATTCATCATCTTCCAGTATAATAACATATATATATATATATATTAAGGTCTCGTATGAAGATCTGGTGGAGCTGTTAACAACCGTGGGTTCGATTTACTTGTGGTTGGCTTGCAAGAAGTGCCTAGAAAGGACCTTGCAAGATTa	149	(AT)9	18	CAATTTCTCCACAAATTCCG	CAGCTCCACCAGATCTTCAT	19,20	196,20	58.066	57.809	40	50	178
HAU-D5039	D12_NODE_270652_length_414_cov_7_1	GAATTCAACAATTTATGGTGGCTCTTAGCATAATTATTATGTGAATAACCTCCATGCTCAAAACTCAAATCTTGTATTAATCTCCTTCATCAAAATCTTGATATACCTCATATATATATATATAAGTTAAATAGTTAAATATGTACTTTTAAAAGTAAGGTTTTAACATTGCTTTTCAACAGTGTTTTTGGGTCAAAAAGCAGTTTTGAACAAAAGTTCAAAATTTCTATTTTTGTTTTTGACTAAAAAAGTTCTTTTGCAAAGTATTTTAGTTTAGTATTGTTTCTCAAAACTGGTTTTGGACCAAAAAATACTTTTGAGTAAAAGTTAAAAATTTTTGGTTCTACTTTTAGCTAAAATGTTGTTTTTGCAAAAGCATTTTTGTCTCAAAAACACTTT…	110	(AT)7	14	ACCTCCATGCTCAAAACTCA	TGACCCAAAAACACTGTTGA	47,20	194,20	58.287	57.542	45	40	148
HAU-D5040	D12_NODE_276131_length_220_cov_3_1	CTTATTATAATCTCAAGATTTGGCTTTCATTTGGTGCTCGGAATTTGTTACCTCATTCATGCTTAGAAAATCATCTCATCTCTTGGTGTTCTATATATATATATATGTATTTGCATGTTTTATAATGGAATGTAATGACTTGCTATAGTTCGCAGTTTGTTCATAGATTCGTTAAGCCTTTTCTGCTCTTGCGAGACATTTGCAGGTTTCTTGCAACTCAAGAAAGCTATGCTCACCCAACATACAAACA	92	(TA)7	14	GATTTGGCTTTCATTTGGTG	GTCTCGCAAGAGCAGAAAAG	16,20	196,20	58.066	57.98	40	50	181
HAU-D5041	D12_NODE_278356_length_383_cov_6_1	GCCCATTTAATTCCTTTGGCTGAATTCCTACCTTTTTGGTTTTGGTTTTGGTTGTTTCATTTTTGTCATTTTGGTCTTTTTCGGATTGTTCTCCTTTAACGTTTTTGGTCACCGATTTCCTTGGCTCCTCTTCTCTCTCATATCAAGTCTCTTTGGCCGAATTTCTCTGCTTTGGTGATTAGCCGACTTGTAACACCCCTAACCCATAACCATCGTAGGAATAGGATATGAGGTATTAACTGACTTATAACTTAGATTCGAACAACCACATAACAAAAATCATCTCAATTCAACAAAATATAGAGCTTTCATATTTAACACAAATTTAAAACAATCAATCAAGGTTTAATCATACCTTCAGGATCAATTTGAATACATATGAAagttccaaaacttata…	34	(TTTTGG)3	18	CCCATTTAATTCCTTTGGCT	ACAAGTCGGCTAATCACCAA	1,20	190,20	58.062	58.228	40	45	190
HAU-D5042	D12_NODE_281477_length_539_cov_3_1	AAACAAAAAATATATTAAAACTTATGCAAATAAGATCAGCGAGCAAGGAGCACAAACAAACAAACAAACAAACAAAACCCACCCTACTCTCCCTCCACTTTTGGTGCACAAACAAACAAACAATTTTGGAGCCTTTAAACGGAGTATAGTATTCTTCTGCTAGTTCAGCCGCCGCCGCCANNNNNNNNNNNNNNNNNNNNNNNNNNNNNNNNNNNNNNNNNNNNNNNNNNNNNNNNNNNNNNNNNNNNNNNNNNNNNNNNNNNNNNNNNNNNNNNNNNNNNNNNNNNNNNNNNNNNNNNNNNNNNNNNNNNNNNNNNNNNNNNNNNNNNNNNNNNNNNNNNNNNNNNNNNNNNNNNNNNNNNNNNNNNNNNNNNNNNNNNNNNNNNNNNNNNNNNNNNN…	52	(ACAA)6aacccaccctactctccctccacttttggtgc(ACAA)4	72	ATAAGATCAGCGAGCAAGGA	GAAAGGTTCCTTCCACCATT	29,20	496,20	57.668	57.946	45	45	468
HAU-D5043	D12_NODE_283239_length_277_cov_6_1	TGCCACCCACTCTTCAATTGTGGTTGTGATTCGTGGGTAGGTGCTGTCTTTTCCAAACCCAAAGGAACAACAACAACAACAAATATAAATATATTTTCATCTCATTTGACTTCAAACTAGACGTTTTAGTTTTTAATCCATATTAACACAAATAACTAGATGTTAAATTCAAATATATATACATTTATAATAAATTCAAAAAATTAAATAAAATTTCGAGATCAAAGTGTAAGAATATTTGTAATGAAATGAGAGGTGTAAAGCGATTGAACTGAAGCTATGATATGTGTTGGAATACTGTCTGATa	66	(AAC)5	15	TCAATTGTGGTTGTGATTCG	TCAGTTCAATCGCTTTACACC	13,20	274,21	57.938	57.891	40	42.857	262
HAU-D5044	D12_NODE_291580_length_195_cov_23_1	TGATAATTGAATATTGGTTGTATTTGAAAAATGAAATGAAACCTATTAACTGCATTGGACTGAGTCGAATATAAATGGCATGCCATAAGATAGGAAGAATTCAAAAACTCAAATGAATAATGACAAGGAGGAGAGCCAGTCGGACTCGAGGGGAGAGAGTGAGCAGTTGGGACGGAAAGGAAAGGAAAGGCTTGGGGAAGAGGAGTCAATGTcaccctcccctgt	174	(GGAAA)3	15	GGCATGCCATAAGATAGGAA	tgACATTGACTCCTCTTCCC	76,20	213,20	57.667	57.616	45	50	138
HAU-D5045	D12_NODE_299507_length_188_cov_4_1	AAAGTTAAATGTAAGCATATTTCTTAGTGAAACGGAGGGAACTTCAAATAAATGTAATCATTTTTGCCATTGAATTTCATATTATTTGCCATATGCCGATCATACATTAGATTTTTCTATCCCTTAATAAAATAAAATAAAAACTAACACCGCTAATGTTGGGGGTAATTTTTATAGCATTTGACAAATTTAAATACAAATTAGTAAAAACGAAAAAa	126	(AATAA)3	15	AAACGGAGGGAACTTCAAAT	AATTACCCCCAACATTAGCG	29,20	169,20	57.641	58.831	40	45	141
HAU-D5046	D12_NODE_305778_length_286_cov_6_1	CAAACTGAATGATCCAACGGTCAAAGATGAGCAAATAATAAACAATTAAAACACAGGAAAGAAAACCCAGGATTATATATGGATAAGTTAATATATATATATATTAACAAGGCTAAAAAAGAACACACAAAAAATGAAATACAGAACTTCGTGTGAAAGTTTTAGAGCAAAAAATATTGTGTTCTAAAGTTCTTCAATTGCCGTAGCTGGTTTACTTTTCAGAAGATATATGAATTATTTATTCATATTTAAATATTAATTTTAAGTGGGGTTTCAGCAATTTTTTAGCAGTTAGTCCCTGTACTTCGATTTTACa	91	(AT)7	14	AATGATCCAACGGTCAAAGA	TGCTGAAACCCCACTTAAAA	7,20	278,20	57.991	58.267	40	40	272
HAU-D5047	D12_NODE_315329_length_434_cov_11_1	TCTCGTATATTTAAGAGGGAAGAGGGGATGGAGACATTTGGTTGGTTTGATGTATTTTGGGTTTATTAAATTGAATGATTAAAGGGTTGGGTGGTGACTGGTGAAGGAAGTTAAATGGCAATAGCCGATTGGGACATAATTTAATGCCATGTGGGAAGAAAAGTTAGGGGGAAAGGCGTCAAATGGTCAGAGTATTCTGTTTTTTCCCACCCAAAAAACTGATGCCCCTTTCTTTGCGTTAGCCAGGATGTCAACAAGGTGTGGGTCCCTAAACCCCTAAACTTCTTTCACCTCCAATCCAAACCCATCTTCCTATTCGGACTATTTACCGGAAAACTATTACATGTTCTCACCTATTATATTTTAGCTTCTCCATAAAAATAAATAAATAAATAATTT…	379	(AAAT)4	16	AAACCCATCTTCCTATTCGG	TAATGGAGAGACGGTTTTGG	300,20	437,20	57.993	57.672	45	45	138
HAU-D5048	D12_NODE_318176_length_218_cov_11_1	GGAACAATTCAAAGATTGCAGCTCTTGGGAAATTGTGATGAAACTAACGAGAAAAGGGCTTCGAGGATTCCAAATACTCCTCCGAAACCTTCAAGTTCAGTTTCTAATGGACCTAAAGAGGGAGGTTGTATTCAAATTCCGCCCCCTCCTCCACCTCCACCTCCATCTCGGAAGTTTTCGGTGAGAAGCGGCATAGGATCAGTGCAGCCAGCTCCTCAAGTAGTTGAGTTTTATCATTCACTGATGAA	148	(CCTCCA)3	18	TCCGAAACCTTCAAGTTCAG	CAACTACTTGAGGAGCTGGC	80,20	225,20	57.924	57.7	45	55	146
HAU-D5049	D12_NODE_321477_length_255_cov_5_1	TCTCAGCAGCACTGGAAGCTTCTGGAACGTGCCAGAATAGGCCAGAGAATTGGGACTCCAACGAGTGGCTCCTTGCACGGCCTCCTCCACACGCCTCCTCTGTATGGCCGAATTTGCACAAGAATATACCAGAAGAATTACTAACAGAATACAACAAATAATGTAATTTTTATTTTTATTTTTTATTCCAAAAATCAGGCTATAAGAAGCCATTGATTTCGTCCCTGTAATTTTACACGCACAAGCGAAAGTACACACGCATATTGAATACCAAAGAGTAAGAAA	166	(ATTTTT)3	18	ATAGGCCAGAGAATTGGGAC	CGTGTGTACTTTCGCTTGTG	36,20	258,20	58.067	57.987	50	50	223
HAU-D5050	D12_NODE_321574_length_475_cov_11_1	AATTCGGTGTCATAGGCTAAGCATAAATTTATTTGTTTGTTTGTTTGTTTGTAGGATAAGAGATATAACAAAGGAGGTAGCAGCAGCTGTGGTGAAGGAAGCTGTAGAAGAGGATCTGGCAGAAGGATATCGTGACATTGACGCTAGAGAGCTCCAAAAAATATGTCAGAACGAGGTAATGCTGACTGTTGATGTAATAAAAGTTGATTTTGCTGTGTTTAAAACGCATGAATTGTAAGAATGAGATGTGATGTAATGGTGCAGGAGGAAGTTTTAGAATATGTGGAGAACAGCATGTGGAGCCCAGAATATCCAACTCTAGTTTACAAAAGGGGTTAGTTGGCTTGGTGGATATGCCATCTTTTTATTCCAAATGGAAAGAAATAGCAGGGGGTTGAT…	32	(TTTG)5	20	CGGTGTCATAGGCTAAGCATAAA	TTCCTCCTGCACCATTACAT	4,23	269,20	60.501	58.019	43.478	45	266
HAU-D5051	D12_NODE_331217_length_265_cov_8_1	ATCTACACTCCATCTTTCCTTTTCATCAAAATCTATGTGCATAACTACATATAAACTTACATATACATATACATATAAATGATGTTTGGTTTAAATCTACCTGCAGCTGGCATCAATCTCCACGGGGGAAGAAGTGAAACCGGTTCCATTTGCATGTTCAAGCACTTGTCCCAATATGCATCAAAGGTTGAAAAAGCTCGTCCCTCATCATCGTATATCTCCCATGGTTCATACAACAAATCTCCATTATAGCTTTGCACAGAGATGCCAACCTCTGCTAGTTTCTCTTCGATGc	58	(TACATA)3	18	CACTCCATCTTTCCTTTTCATC	GAAACTAGCAGAGGTTGGCA	5,22	284,20	57.786	58.104	40.909	50	280
HAU-D5052	D12_NODE_336367_length_192_cov_5_1	AGTGATCAAAGTAGTTCTGGATTTTTATCTCATCAGTATTGCCTTCACTTAATCTGGTCCTATTATATATATATATATTACCTGGATGCATAATCCAAGCAATGGTGAAATTTCTTTCTTCAGATTATCTCTGATCATTCCATATATCTTCTCTACATATGCTGTAAGTTGCTGCTTAAAAAGCAAAGCCGGGTACTTGGCTTCAACTTGTCGCAGACTATc	64	(TA)7	14	GCCTTCACTTAATCTGGTCCT	CAAGTTGAAGCCAAGTACCC	40,21	209,20	57.417	57.331	47.619	50	170
HAU-D5053	D12_NODE_338412_length_183_cov_3_1	TGACTTCCAAAAATAAGACCAGGCTTGCATTATTCAGTGATCAAATTTCAAGCTGGGTAAAGTTTGTCCCATGATCCACAAATTAAATTAAATTAATTTGGATGTCCATAGTTGATTAATTATCAGCCCTCTTTTTCATGGAAAATGTGACATGAAAGTTGTAGCATTTTTCCGTAAAAAATGTGAGCTTCGAGATTGTTTTTTCTCCTTTTg	80	(AAATT)3	15	CCAGGCTTGCATTATTCAGT	TTTCCATGAAAAAGAGGGCT	18,20	143,20	57.849	58.762	45	40	126
HAU-D5054	D12_NODE_341014_length_237_cov_17_1	TTCGTTTGGTTCAGATGGGTCACTAGATTAGCTCTGCTTAGTTTTTAAAGCTGAGAGTGGGAGTGCATAGCGTGTGATTTACCTAAATACATAGGTGGATCCATAAAAGAAGGGCAAGTAGCAATCTGGCTCGGTTGCCATCCATTTTATTTTATTTTTCTCATATTAATGAAACAGAACAGATACACGGAGATGGAGCTTATTAGCTTTCTTGCAAACCAAACAAGAGGACCTAATCCACCACTTTCGGTTGTGGGATTGGTGGTT	144	(ATTTT)3	15	TTTGGTTCAGATGGGTCACT	GCTCCATCTCCGTGTATCTG	4,20	198,20	57.971	58.259	45	55	195
HAU-D5055	D12_NODE_342286_length_252_cov_8_1	ACAATAAATTTATTTTAGTTGGTAAATTTTATCTACCCATGTAACTTGTTTTCTTCCAAGGGGAGGAAAATCAATTATTTTGAAGAGTTTATATATATATATATAAAACTAAAGCTTTTATTATTTTAATTTTAAGTTTAAATTTATACTAAATATTCTTTATATTATGAAAAATATTTTATTAATTAAAATTTTCATTATGTTGATACACTAAATAATCAAATGAGACATTTCAATGACATTCTTTGTTTGATAAAGTATAGAGCCAACTTTCCAGCAGAG	90	(TA)8	16	ACTTGTTTTCTTCCAAGGGG	CTGCTGGAAAGTTGGCTCTA	43,20	279,20	58.148	58.256	45	50	237
HAU-D5056	D12_NODE_344631_length_188_cov_4_1	AAAAGGTTCCATTTCCTTTGCCATGGTGGTCATACATCGGTTATTTTTATTGTCTCATAAAAATAATATTGTTTGTTTATAGGAGTAAATTGTGTAACGTTTGACAAGTTTATGTATCAAACTAGACAAAGAAGAAGAAGAAGAAGAAGAAGAAGAAGAAAAAGAATAAAAAGAAGAAGAAGAAGATAGGAATTCTGCATAATGTAAATGTCCCGCAt	129	(AAG)10aaaaagaataaa(AAG)5	57	AAAGGTTCCATTTCCTTTGC	GCGGGACATTTACATTATGC	1,20	215,20	58.162	57.989	40	45	215
HAU-D5057	D12_NODE_345944_length_229_cov_10_1	AAAGGAAAGTATATATTTTATGTATGTATGCTAACAAAAGACAAGCAGCCCTTTAAAGGGCAAGCCATATTGGAGTCAGAGTGATGATGAGTGCATGTTAATACTGTAATCGCTGTCATGAATGTCCTCTGACACATCTTAGCTCTAGTCTCTATCCAATTGTCACCACATCCATCCATGGCATGCATGGCATGGCATGGCCATATGCTGTGTTAACCATCCCTCTGTCTCTCTCACAAATCTACACATGCACCCCCAA	185	(GCATG)3	15	TAACAAAAGACAAGCAGCCC	TGAGAGAGACAGAGGGATGG	31,20	235,20	58.027	57.856	45	55	205
HAU-D5058	D12_NODE_346295_length_258_cov_9_1	TCCAATTTATCTTTAACCCTTCAAAACAATTTTCTGATTTCATCCTGATTCTATCCCGATTTAACTTTAAATTTAATCAAAACCCAGAATTTATATATATATATAACTTTGTTGATTGGTGTTGAAATGGAATAGAGAATATAATGCTTTATGGAAGGGAGGTATTTGTTCATAAAAGTACTGCTTGATATTTGCTTAGATTCTCGTAGTTTTCTTTTTCTTATATTTTAGTCCTCTTGACTATTGAATGATTGAATTATTGAATGCATGGTTGAAATTCCTTGCTTA	92	(TA)7	14	TCATCCTGATTCTATCCCGA	GGAATTTCAACCATGCATTC	39,20	280,20	58.031	57.857	45	40	242
HAU-D5059	D12_NODE_350129_length_187_cov_12_1	AAGCCCAAAAACACCAGCCCAACCCTAAACCCAAGCCCCAAGCCCCAAGCCTCAAACCCCTAGACACCACTCCGGGATATCCCTGAAATGGGATATCCCTGGTTGGAATAACTAAGTTAGTTAACCCGGTCCAGACACGTTAAAACTCTGAACCGGCTACCAATACTGCTGAACTGGGCACCAAAAATACTGAACCGGGACGGGATATGATGCGGAt	30	(CCCAAGC)3	21	AAAAACACCAGCCCAACC	CCGGTTCAGTATTTTTGGTG	6,18	197,20	58.387	58	50	45	192
HAU-D5060	D12_NODE_350277_length_322_cov_9_1	CCAAATTAGGTATTAACATTATATAAAACAAGCCATATGATCGTTTTGTTAAGGACTAGAATATTTAACAAACAAGTGATCAAAATTTAGTCACGTTTTTTAATTTTTTATAGCTTAGTGGCCGAAACGAAAACAAAGTAATATTTGGGTGATGCTGATGTAATTTACCCATGTTTCTTTTTGGTACATGAATAATTGCATCATAATGAGAGGTGTTCACGTAGTGGAACGGAACCATGTCAAGTCAAAGTGTCTTTTTCGTTGAATTCGGGTCGGGTCGGGCTAAAAATGCATTAACCGAAGCCCGGCCCGTTGTTCAAATGGGCCTTATTTTTTGTCTAAGCCCATTTTT	268	(TCGGG)3	15	GAACGGAACCATGTCAAGTC	TAAGGCCCATTTGAACAACG	226,20	329,20	57.97	60.856	50	45	104
HAU-D5061	D12_NODE_353527_length_310_cov_7_1	AGTTTACGGTTTGTATTTCTATAACCCGAATCACTTCCTTTGATGCATTTATGAACTAATATGTATGGTAAGATCATAAGGTGAGTTATAAATGATAAATTGAGTGAAATTAATTTGATTTGATTTGATTGGTTGTTGGTGATAATGATTAAATTGAATAGATTTGGAAATACTATGTATTATTATAAATGTGAAATTGAATTTGTATTGAGATGAATTATTTTCTTACTATTATGAGTTGATGATTGATTGATGAAATGGTAGTATTGAATTAAAATGGTGATTGACTACGTTTATCGGACTTACAGGGTTAGGAAATTGAAATGAAAATGTGATAACc	113	(ATTTG)3	15	CCGAATCACTTCCTTTGATG	TCCTAACCCTGTAAGTCCGA	25,20	315,20	58.145	57.272	45	50	291
HAU-D5062	D12_NODE_354264_length_222_cov_8_1	CACTAAAACAAATATTATTTGAAGTAAAAACTAAACAAGAAATAGACTTAGGGTTCATTTCTAATTGTCCCAAGTTTAAATCCCTTTTATCCTTTTTATTTTATAATTTCGCCAAAGACACTCCAAAACATATATATATATATGATTAAGAACATATATATATATATGATTAAGCGTCAAAAACTAATAAGAAATTGGTAGTAGCCCAATGGTTAAGGTGTTTGTACTCTCTTAGAATTTTCAAGTTGCCTc	130	(AT)7gattaagaac(AT)7	38	AATTTCGCCAAAGACACTCC	CAAACACCTTAACCATTGGG	104,20	223,20	59.174	57.852	45	45	120
HAU-D5063	D12_NODE_354959_length_422_cov_4_1	GAATATTCTCGATTATTTAGGTTCAACGAGAAAAACTGGAACCCAATACGTTAGGGTTCACTCCTCTCGAAGATCCCAAATACCGAATATTTTGAAAATTTATAAATAAAGCAATTTCAACTTAGTAAAATGTAATCTTTTACACAATGTATTGCGGTTGAATATTTATGAATCGAAATATGCATTTATATATATACATATGTATAAAAAATTATATTTTGTTAGCAGACTCGCAAGCCAATTTGTTAGCAGACTCGCAAGCCAAGGCAGGTGCACATAGAAAACATATATATATATATTGTTGCTTGGTATTAACTGTTGTTTTTTATTTGTGTATGTTCTTGGCTTTGGTGTCGTTCCCTGTATGCTTTGTGGATTTGACGTTGAACTCTGACTTTT…	286	(AT)7	14	CACAATGTATTGCGGTTGAA	ATCCACAAAGCATACAGGGA	142,20	376,20	58.046	58.019	40	45	235
HAU-D5064	D12_NODE_354976_length_291_cov_4_1	TTCTAGAAGGAACTTCTCTCTCTCTCCAAAATTCTTGGACTAGAAAATAAATAAAATGCAAGAAAAGTCTAAAATAGAGAAAGAAAGAATGAAAGTGCAATGTCAAATAAAATAAAATAAAAAAGAAAGGGGAATGGTCCACACATAACTACTTCTTGATGGCCCAGCCTTAGCCAAGAGGACACGTAGATAAAGTCACTGCTGTGACTGAGTTTAATAAATTCATAAATGGGCTTGCTGCTGCTGCCACCTCCCACACAATGCATAGATGCCGTCTACCACGAGAACGAAACTCCTTTTTCTTTTTGTGAAattattttc	105	(AAATA)3	15	AGGAACTTCTCTCTCTCTCCAAA	CATCTATGCATTGTGTGGGA	7,23	270,20	57.91	57.907	43.478	45	264
HAU-D5065	D12_NODE_371699_length_256_cov_9_1	AATAGCAAACAATATAAGCTTCTGAATTCACCGAGTTTAAGGCTAAGGCTTATTATTTTTGTTTATAAAATTTGAATTTAATTTCTAATTTAATTTAATTTTTGATTTATTTAATTGTTTATTTATGCTATTTCATTTATTTAATTTTAGTCATTTTGAAACTCCCCTAATTTATTTATTTTTAGCAGGTTATTTGGAGTCATGGGCACGCCTATTGCCACGATTATCAGCACGACAAAAATTCTATTCACGAGAAAAACATGAAAGTTGATCATAATCACCTATc	86	(TAATT)3	15	ACCGAGTTTAAGGCTAAGGC	TGCTGATAATCGTGGCAATA	29,20	231,20	57.661	57.758	50	40	203
HAU-D5066	D12_NODE_371705_length_444_cov_6_1	AATTCAGATTCAAACCTTGGAGGTAACATTACTGGAAAAGGTAATCATGAATCTCGAACATGAACTATCAAACAAAAGAAAGAAAGAAAGAGAGAGAAAACTTAAAAAGGAAGAAGAGAAGAGAAGAAATGGAGTAGAACAGAGTCAATAAAGCAGCCCAATTTAGCCTCGCTGATGGGCTTCTAACCTGCTCACCTGTAATTAACGAGGTCCTACCCTCAAACTCATTTTGTTAACAATTTATGTCTCCAATCTCAACTTTGAAATAGCTGCCCAATGTTGGAATATTTAAAATAGTATTACAAGATTAAATAAATATGAAAACTATAATTCAAAAATATAAAAATAGCTTTTTAATCAATAACAAAAATTTAAAATGAAGAAGAAGAAGAATTCCAT…	75	(AAAG)4agagagaaaacttaaaaagga(AGAAG)3aaatggagtagaacagagtcaataaagcagcccaatttagcctcgctgatgggcttctaacctgctcacctgtaattaacgaggtcctaccctcaaactcattttgttaacaatttatgtctccaatctcaactttgaaatagctgcccaatgttggaatatttaaaatagtattacaagattaaataaatatgaaaactataattcaaaaatataaaaatagctttttaatcaataacaaaaatttaaaat(GAA)5	319	TCAGATTCAAACCTTGGAGG	GGGTCAGATTTTGGAAGGTT	3,20	419,20	57.71	57.946	45	45	417
HAU-D5067	D12_NODE_379921_length_204_cov_19_1	TCGTGAAACAGGGTTTGAATGAATTCGAGAAAGAAGGGGGTGAAAAGGTAAATACCTCTTTAATGGAGAGACTAAACTAAACTAAACTAGGCAGCTTCATTCAAGGTAAGGAATAGAAATGAAGCTATGATCTATTAGCTTGATCATTTGGTGGGTTGGTAGTCTATAAGGAAAATGGAAGAAGATCCATGTTCCAAAATATAGGGACGATACCTACTCGTACTGCTTTGCGTt	71	(ACTAA)3	15	TCGTGAAACAGGGTTTGAAT	TTACCTTGAATGAAGCTGCC	0,20	108,20	58.048	57.971	40	45	109
HAU-D5068	D12_NODE_383652_length_671_cov_15_1	GAATTCACTTGAGAGGAAGAAGAAGAAGAGAAGGATTAAAAGTTAAAAGCCAAAGAATTTGAGAGAGGAGAGTGGATACTTCGGCCAAGAACAAAAAGACCACGAGAGAAAATAGTTGTTAAATCGAGTAATGAAGAAAAGAAATTGATCAAAAAGGCACTGCAAAGATAAGCAAAACTGAAATAGACCTTAAATGGAAAATACTCGAATGGTCAGCAATGATATTCAGTCTCAAACAAAAATAAAAATAAAAATAAGCAAACTTTGGCACCAAAGGAAGGAAAAAGAACCAAAACATCGAAACTAGTAGGAAATGCCCCCAAATGACAGATGATAGCCGAATTCTCTTGAGAAAGATTTCAATTTCGTCACCTCTACCTCCTTCCCTCAATCCACTCC…	238	(AAAAAT)3	18	CAAAAAGGCACTGCAAAGAT	CTTGGCGATGGAAAAGTAGA	149,20	604,20	58.027	57.972	40	45	456
HAU-D5069	D12_NODE_384567_length_180_cov_14_1	AATTCAGAACCATATATTACAAATTTTCCACTTCCTTACCTCCTCTGTGGCTGAGGGCATCAGATTCTTTTCATTTTCATTTTCATCTGAATCTTTTAACTCTTCAGATACAGCAACTTCTTCACCAAAGATTTGATCTTTACCATCATCAACTTGAATTTTTTCACCATCATTCATCACTTTCTTCTCCTTTACACCCTCAACATCATt	68	(TTTTCA)3	18	TTACCTCCTCTGTGGCTGAG	TGATGTTGAGGGTGTAAAGGA	35,20	207,21	58.03	58.062	55	42.857	173
HAU-D5070	D12_NODE_387428_length_212_cov_5_1	AATGATGCCTCCTCATAATTCTGGTCTTCTATAACCATGTCGGCGGTATATAGAATAAACACGTGATAATCCTTGAAGTTCTCTGGCTCAAGAAACAATAACAAAGATATTTCACTTCTTGGCTTTTCATAACCACCACCACCACCATCATTTCCACCATCAGCGGCTGTAAGTTGGAACTTACAAATACATTCAACATCACCAATGTAACCGCAGTGAGTGAGATCAGCCACAAGGCAGAt	132	(ACC)5	15	TATAACCATGTCGGCGGTAT	TCTCACTCACTGCGGTTACA	29,20	224,20	57.871	57.977	45	50	196
HAU-D5071	D12_NODE_391654_length_365_cov_6_1	ATTACCCTAAAACTCAACAGATGAAGAAATTGCAATCCAGTTAAAAATTAGGGGGAGAAAAAATTGGAAAATGATAAATCCTACTAGCAACAATGGAAGCAAATAACTCAAGTTTTCATGGATATTAGATTCCAACCTCACTGAAAACTAGAGGAAATCAACCTGTAGTTGCAATATGCAGTTACGCATCACTATATCAGCAGGCATGCAGTGAACCGTATCATCTGCTGCCTCAAGGGAATCACACACACACACACGTATATATACACGTATATATATATTACTAAGAAATCAGAAAAACTTTATGTTTTACTCTTGAGTTCCCAATAATAAGGTGCCTCAATGAATGCAACCACGGAAACCTTGAAGAAATAACATTTAACTTACTACCAAAc	243	(CA)7	14	AGTTGCAATATGCAGTTACGC	TGAGGCACCTTATTATTGGG	166,21	341,20	58.019	57.579	42.857	45	176
HAU-D5072	D12_NODE_405244_length_285_cov_3_1	TTTAGGGGAATCAATATCTAATTTGAAGGAATTTGACAACCTTGTCAAATTTAGCGTCATTGTCGGGGAGCTATTTTAGTTTCTCATTGTTTTATTTATTTATTTATCTTGTTTATGACTCGTTATTCTCAAACTACTGATTTGCAATATAATCCTGAAATTGAGAAGACAATGTGTAAATTGAAAAAAGAAACTAAAGAGAGAAAAAGTAATCTTCAAGAAGAAGCAGAGATAGATTTGACTGTTGGTGGCATATCTATTCTTGAAGAAGTTGAAGAAAGGATGGCGGATAGTACTCTCAAGGAGTTTGTCGCa	91	(TTTA)4	16	AAATTTAGCGTCATTGTCGG	ACTATCCGCCATCCTTTCTT	46,20	293,20	57.781	57.757	40	45	248
HAU-D5073	D12_NODE_413201_length_456_cov_3_1	AGGGATATTTGGAAGACCAAAGCTCATACAAACTCTTCTTCACTGATGTGATTCTTTTCTTGCAAAAATCTTTGTGTTTCTATAAACTAATATAAAATATTTCATTCCGATTTTGCATTTTGGAGCGAAAATTGTTGCGAGTAATGCAAGACATCCACTCGATCAAAGGTGGCTGCATATTCGGCGGCGGTGGCGGTGGAGGTGGAGGTGGAGGTGGAGGAGGAGGAGACAAAAGGTTACGATCGCACCaccaTCACAACCATCAAGCTCTCAAGTGTCCACGTTGCGATTCTCTCAACACGAAATTCTGTTACTACAACAACTACAACCTCTCTCAGCCACGTCATTTCTGCAagagCTGCCGTCGTTACTGGACAAAAGGCGGCATCCTCCGTAACG…	195	(GGTGGA)4	24	GACATCCACTCGATCAAAGG	AGCTTGATGGTTGTGAtggt	149,20	268,20	58.071	57.999	50	45	120
HAU-D5074	D12_NODE_416810_length_347_cov_5_1	TTTTTTATTTCAACCTTGTTCATCCTCTTCTTGTACATCCACTTCCATATTTTCAATTTATTTTGTATATTAATAGTATGGCATTAGGAGAGAAGTTTATTTTCTATTTTTAACATGGTATTTATTTCTGGCCTTCTGCCAATTGGACTTGGACTTGGACTTGGTTCATCATCATCATTCTATTTTCATTGTTTATGAATGTTGGTACTGAACACTTAGACCTATGGTGATAAGTCAGCTTTACCAATGAATCATACTAGTTAAAGAGCTTTAAGTTTTCAACACATAAAGTCTTGCAATGATCCAAGTTACCAACTTGCTTGTCTAGATTTCTTCTTCAAGCTTTATCCCATCTTCCGTAATTAATCTCAATTAAg	143	(TTGGAC)3	18	TTATTTCTGGCCTTCTGCC	GTTGGTAACTTGGATCATTGC	121,19	315,21	57.901	57.075	47.368	42.857	195
HAU-D5075	D12_NODE_422817_length_202_cov_10_1	ACCCCTTTTGAGAGGGCCATGAATTTACCCCTTTGATCAAATATAATCTTATGTTGCCATTGTTAGAGAAAATTTGTTGCTTATGGAGCTGATGTTTAGCCTTTTTCTTTTTCTTTTTAGTCTTTTTTAAATATTCCCTGGATTTATTTTTCTTCAATGCAGGAGGCTTTCTTAATGAAGTGTGTGGTGAAAAAATAAGCTTCTCCATGTGTCTTTTCCTGGATTGGAACCC	101	(CTTTTT)3	18	TGAGAGGGCCATGAATTTAC	CCTCCTGCATTGAAGAAAAA	8,20	165,20	57.61	57.945	45	40	158
HAU-D5076	D12_NODE_425892_length_417_cov_10_1	CAATCCGTCAACTATATATCTTGATGTGATATGTTGTAAAGAAAGTGGGGAAGATGATATCATAGGAAGGTAGAAAGATAGTGTAGTTGAAAAATTAGCATAGGAGAGACCCAGGTTTATTAGATTGAATGAAAATGCATGGTAACGAAAATATATATATTATGAAAATGCATGGTAGAAAGATATTCTACAATGCTTTAAGAATTTTGCCTCCTGCTTAAAGATGCACGGATATAATATATATATATATTAGAGGATGGTGAGCTTTAGGTTTGGATCTTAAACAATGGATGATGTTGGAGTTGGGTACAAGAAATTATTATATATTTGTATGGGTGCACTAATTATGGTTCAGTGAACCATATTGAAGATAGCGAAATGCCAGCTAACTGAAGGCAA…	237	(AT)7	14	CTGCTTAAAGATGCACGGAT	tcgggaatcctCTCTCTCTT	213,20	427,20	57.999	57.993	45	50	215
HAU-D5077	D12_NODE_426984_length_362_cov_3_1	TTATGAGATAATGTACCTGATGTTATGATTCTGTTCCTTCTAATGGATGCTCTGTTCGATATATATATATATGGGAAGGTACATTATCCTTGTTGCATTTAATTCTAGTGGGCTTGAATGATGTATTCTTCTGGACTTCTTTcttctgggaaattattgaaatcttccacattttcttatgagctttgttctgggtctttcattatgataTTATATCTTGGATTTTCTTATCTTGGATTTCTCTATCTTAGACTTCTTAATCTTGGTTTTCTAGTTATCTATATCCGAAATTTATCAATCACGGCTCATATCTATAGTGTGTTCTTTAGTTGTGATAATTATGTCAAGTGTGATTATGCTTCTGCTTTGATCATAGTAATGTGGTAATTCTa	59	(AT)7	14	TGTTCCTTCTAATGGATGCTCT	tgaaagacccagaacaaagc	31,22	201,20	57.956	57.923	40.909	45	171
HAU-D5078	D12_NODE_428878_length_302_cov_6_1	CCATCCCATTAAAGGATCGTGGTTGAATTCAATTGACCTTAAATATTAAATTCTAAACCCTATATGTGTAAAGTGGTTGTAAGCTTAGGGTAAGAAAAGAAATTTTTGCTTTCTATTTATTTATTTATTCTTTTGTATAAATTATAAAGTGATTTTTAACTTAGGGATGGAGGAGAAGTTGCAGGATAGAATCTTATTAGAAATATTGTACAAATAAATTAAACTAAAAATTGAATTTTATGATAATTTTTTCAAAGAAATTTAAATCCCCTACCATTTGTTTGGTTTAAAATTTCAGCATCGTAGAAAATTGATGTGGTGGGGCATTTAGg	114	(TATT)4	16	CCATTAAAGGATCGTGGTTG	CCAAACAAATGGTAGGGGAT	5,20	284,20	57.945	58.62	45	45	280
HAU-D5079	D12_NODE_431330_length_233_cov_8_1	ATTCTAGGTCTAGCGTTGGATGTTAAGCTTAGCTTAGCTTATCTTATCTGATGTTTGGATTGTAAATTAATATCCGGAAGGGGAAAAGGGCGAAAAATATCGATTTGGTAAAGAGATAATTCGAAATGGGGGAACTGGGAATTTATAGGCATCCTTGTCACGTGTGGTTAATGCTTTGGTGATATAGAATGGAATCATGAGTGTATAGCCGACCGGGTGCGATTTGGCTTCTTCTGATCGATTGACCTTGGAATGTCCGACTa	26	(AGCTT)3	15	TTCTAGGTCTAGCGTTGGATG	GCATTAACCACACGTGACAA	1,21	173,20	57.142	58.027	47.619	45	173
HAU-D5080	D12_NODE_431787_length_210_cov_4_1	AAGATTCGACGACCGATCTACCGCATTTAGTCAAAACAACTCCTTCACGTGAAGGTAGTAGTAGAGAAATGAGACATGACTTTAATTTAATTTAATTTAAGCTTAAGAATTAAGACCAACAAAGTCTGGGTGTTTTAGTCATTTCGCTAGTCAAAAGTCTATTTGTCTTACCGTGTGGCTCCGGCGCGTGTTTTCATAAATTCACATGCTTTGCTTTATTTATGTAATACGCAAAATACC	81	(TTTAA)4	20	CCGATCTACCGCATTTAGTC	CACCCAGACTTTGTTGGTCT	12,20	131,20	57.335	57.611	50	50	120
HAU-D5081	D12_NODE_433525_length_172_cov_12_1	AATTCATGAATACTTACCTCGGTGAACAAAAATCAATTAGTACTTTTTCTCTTTTCAACACGTGAATTTCCTCTCTCTCTCTCTCTCTCTCTTTCCCTTTGTTTGGAGTCTTCCTTTCAACCATAGCTCTTTTTTCAACACCAAAACATTAATATAAACATCATTACAATATGCTCAAGCAACTATTAAATGCCAAAATCCc	71	(CT)11	22	ACCTCGGTGAACAAAAATCA	TGGTTGAAAGGAAGACTCCA	15,20	122,20	58.048	58.258	40	45	108
HAU-D5082	D12_NODE_441169_length_284_cov_9_1	TTTAAAATGAAATCAAAGACGGACGTTTTATATTTAGAGAAGAGAAGATGAGGAAGCCCACATGCTTTCAAGCCCTTTCTAATCCAATGTCTCTCTGTCGGCTTCAACCTCTCGTTATGAGATTTTATTAATGTAAATTAAATTAAATTATTGTATAATAATTGTACAAACTTTACTTGCTAAATGCTAAGTAGTGTTTGTTTTCTCAAAGCCAAAAGGGCAAATCCAAATCAGAATTTTCATTCATAAAAAGCTAAGCTACTGAACTTAAAATTAGGTGAGAAAAAGAGCCAAGTTGTTGCTTTCACTAACAA	134	(TAAAT)3	15	CAATGTCTCTCTGTCGGCTT	GTGAAAGCAACAACTTGGCT	84,20	307,20	58.029	58.008	50	45	224
HAU-D5083	D12_NODE_445424_length_303_cov_7_1	CTTCTTTTACAATGGGTTCTTCTTTCTTAGCTCCTTCACTTTTCTTTTCAGCCAAAACAATAATCTCATCTTCTTCTTCTTCTTCTTCTTCCTTTTTCTTTTGCTNNNNNNNNNNTATATATATATAAACTTTCCCTTACATTTCCCTATGATCAAACAATGGGTGCCTCAGTTTTCACTTCTTTTACAATGGGTTCTTCTTTCTTAGTTTCTTCACTTTTCTTTTCAGCCAAAACAATAACCTCATCTCCTTCTTCTTCTTCTTCCTTTTTCTTTTGCTTTTCAGCTTCAACCATTGTTTTTGCCTCAACAATGACATCTGCTTTCTTTGGG	69	(TCT)7tcctttttcttttgctnnnnnnnnnntatatatatataaactttcccttacatttccctatgatcaaacaatgggtgcctcagttttcacttcttttacaatgggttcttctttcttagtttcttcacttttcttttcagccaaaacaataacctcatctc(CTT)5	197	CCTTCACTTTTCTTTTCAGCC	CAGATGTCATTGTTGAGGCA	32,21	321,20	58.111	58.186	42.857	45	290
HAU-D5084	D12_NODE_450364_length_190_cov_9_1	AAATTGAACCATTATAATATAATGAAGAAAATGCAGGGCACATATATAATATATAGACATGGATAAATTTCAAATTGAAGGCTATTTTGTTAAAATGAAAAAAGGAGCATGGTGTCCACGTGTCATTAGGAGGTTCCTTTTATATATATATATATTCATCAATTCAGCAGGAAGCCAGGCGGGCTTGCAGGACTTGAAGTCCGTTGATGGAAGAATGAGt	141	(TA)7	14	TCCACGTGTCATTAGGAGGT	TTCTTCCATCAACGGACTTC	114,20	214,20	58	57.708	50	45	101
HAU-D5085	D12_NODE_454026_length_279_cov_7_1	AAATTTACGAAAAATAGACTCGATTTGGCTTACCGTGCTAGGGCCAAAAGATTGAAACTTAAACGATGGTTTTCTTCTTCTTCTTCCTTGCATTTTCGGTGAAGAAAGCCAAAAAGATGATGATAGTGGTGGCTTTTGTTTTATTATTTATGTTGATTACATTATTTATCATATAACCTTAATTTAATTAAAACAAATTCTTTTAATATTATTATAAAGGACATCCACAACCGTCCATGCTATTCTTTTAAGAAAATTTCCATTTAAGCCCCTGAACAATTCTATTTAAGCCTTTTAACAATTAAAAAG	72	(TTC)5	15	GCTAGGGCCAAAAGATTGA	ACGGTTGTGGATGTCCTTTA	36,19	233,20	57.901	57.923	47.368	45	198
HAU-D5086	D12_NODE_454992_length_409_cov_12_1	TTTTCGAGATCGATTGAAGAGCGGAATTCTATAAATTTTAAATAATTTTTATTATACAAATTTGAATTTAATCTCAAATTATTTCGAATTCAATTTCATTTATGATATAAATCATGATAGAAAAATCTAAAAATTTAAATTTAAATTTAGATATTTTTAAACTTGAATCCGAAAAATTTTAAATTCAAAATTATTTAAACCCAATGTTAAGCGTAATTCATTTAAAACCTTAAATGAATATTAGCATAGTGTCCCCTCCCCTAAGTGTTAAACATTCTGCGTGCGGGGAAATTATCTTGCCTAATTAACCCAAAATAGAGTTTAGGGTTTATGATAAACTACGGTTAACTTAGAAGAATTCAAAAGGTGATTACATGAATCAACTGGATTAAACTCTAA…	131	(AAATTT)3	18	TTCGAGATCGATTGAAGAGC	TAACACTTAGGGGAGGGGAC	2,20	269,20	58.117	57.975	45	55	268
HAU-D5087	D12_NODE_456401_length_373_cov_6_1	TTAAGGCGTGGTTGGTAATGGCCAGAATTACAAGAGTTAGACCCCTAAAGCAGCTTGCCCCACATCCAAAAACTGCCATATTCTTTGGTTTTTCATTTCAAAGATGCTTTTATCTTCATTACCAAACTTAAATGGAGTTAGGAAAACTGAATTAAACCCTTTTGGTATAATAACGTATGCCCCAGGATACCTACCTGCCTTAGGTGCACGTCAGCAGATGGAAGCTGCAAACAGTTGCTTTTCAATTTGGGTTTGCTTATTTAGGTATAAATTAAAAGGACAAGGACTTGTCAAAATAAAAAATTATACTTTTTTATAATTTTCACATATTTTATTTTATTTTACAAAAATTATTTTGAAAATTTTCAACACTAATTTTTCATTTCCCAAGAAAAGGGA…	328	(TATTT)3	15	TAATAACGTATGCCCCAGGA	CCCTTTTCTTGGGAAATGAA	167,20	397,20	57.991	58.992	45	40	231
HAU-D5088	D12_NODE_459063_length_276_cov_3_1	AATTCACATGTAATTTCCGTAAGGAAAGCTATTCACTTTAATATAGTTATTTCTCAATATAACATATATGAAATATTATCTTTTTAAATATAAAATTTTAGTATAACATTATTCATATTCAAAATCTTTAATTATCTTTCGCAACAATATGCCCTTGTTGATATGGTGGGCCATAGATTTTTATTTTTATTTTTTGGTAATAAAACAACGGACTCAATTACAAACTAACATAATTAATATTTGAAATTGAAGATAAAGGCCATATCCAAATAGATTTAATCAGCAACTTTAGCAGATGGGACTTGa	177	(ATTTTT)3	18	ATCTTTCGCAACAATATGCC	TCCCATCTGCTAAAGTTGCT	133,20	300,20	57.723	57.575	40	45	168
HAU-D5089	D12_NODE_460169_length_473_cov_9_1	CTTAGCCAAAAAGGCAATAGCCAGAATTCTATTGTTCTCTTCTCTCACTCGATATTCTTCTTCTTCTTCCCCTCTCTTTCTCTGCTATTCTCTCTGGTTCTTGAGTGCATTCATGAAAGTCAACTGATTTATATATAATTATATACACATCATTTTCTGTAATTTATATGATAGATGAAATCAAAATCAAAATTTTGAAACTTCAACATGGCTACTACAAAATTATGACATTTATTCTATGTTTGTTGTTTTAGTTTTGTTCAGCATATCCATGGCTTTTTTCTCTTGATCAACATCCAGATCAAGATCATGGAAGTTTGTCAACTCTTGAAGGAATACAGTCTCTATTGAAGAGTTTGGAAAACCAACTTTATGACGAAAACAACAATAATGTGTCTG…	55	(TTC)5	15	CAAAAAGGCAATAGCCAGAA	AGGAAGAAGTTCCAAGGCAT	6,20	460,20	58.045	57.853	40	45	455
HAU-D5090	D12_NODE_479314_length_577_cov_2_1	ATTCTTTGCTCTCTTGGGATCCTTGTTTTGTTTTTTATCTTCTTCTTTTTTCCTCCGGTTTTCTTGATTTCTTTTTATGTTGTTTTTGTGTAGCGGGAAAGTTGGGGGCGGAAAATACCGTTACGGGAGGGTGGTTATAAATGGGAACAAATGGAACCAATGAGAATTGAACACGTGGTGGGGTTTTATTGGTTTGTGGACGCAGTAAGAGAGAAATACGGGTTTTCTTTAATTACCGAATTAATTTAATTTAATGGATAAAAAGATTNNNNNNNNNNNNNNNNNNNNNNNNNNNNNNNNNNNNNNNNNNNNNNNNNNNNNNNNNNNNNNNNNNNNNNNNNNNNNNNNNNNNNNNNNNNNNNNNNNNNNNNNNNNNNNNNNNNNNNNNNNNNNNNNNNN…	241	(TTAAT)3	15	GGGAGGGTGGTTATAAATGG	TTATGAGAGCCCATTTCCTG	124,20	568,20	58.11	57.765	50	45	445
HAU-D5091	D12_NODE_482724_length_185_cov_3_1	GGTTTGCACGGGACACGTGTTCGACACGTTAGGGTTCTTTTAGGGTTTTTACGGGGGATCCGTGGATGTTTCTTGTTGGGTGGGCGGCTAGCAAATTTTACTCTCTTTTTTCAAGAAGAATAATAATAATAATAATAATTTTACGCTGTTTATTACGGTTGGGAAAAAGTACTAATAAACTATGGATTGAGATCTACAGACAATaaattaaataa	119	(AAT)7	21	GTGTTCGACACGTTAGGGTT	TCCCAACCGTAATAAACAGC	16,20	163,20	57.574	57.635	50	45	148
HAU-D5092	D12_NODE_482912_length_473_cov_12_1	TTGGATTCAGTTGAACCCAGAGTCAGAAGGTAGCTTGTTAGTGTTTAGAGCTTTTGGCTTTAGATGCACGTGTGTACTTACGGTCTCCACTCAACTTGCTTCCGGGCTATAGTCAAGCTGCTTGACATTCACGGGCATTTAATTTCCTATTTACACTAATCAACACCAGTTTGATCTGTTTTTTCTTTTCTTTTCATTTTCCTGCATGATCATTTCAAATATTCCCATACCAAAACATAATTAAGATCAAAATCCAACGGTGTAATACTATTATATACTTCAACCAAGCATCTCTTAAAACACACAATCTATACGCCATACTGTTCATGCAGAAAGTAGCGTGTTCAAATTTTAAGTCACTTTGAATACATTTAGACCAAGAGTTTTCTTCCTTCCCTC…	181	(TTTTC)3	15	TCTCCACTCAACTTGCTTCC	GAACGTGAATTTTAGCACGG	83,20	461,20	58	58.294	50	45	379
HAU-D5093	D12_NODE_483369_length_204_cov_4_1	TGAAGTGGTCGTATGCCACTTTTAGTAATGTGAAAATATAGCTAAAAATATAAAGATACAGTGGAACTGCTAATACGAACTTCTTTCACTTCAAAACCATGTCCCAATTACAAATGCAAATGCAAATGGTATTATGCATACAAATATACATAATTGAACATTTTCATGTTCAGTTACCAACAACTGTCAAACATATTTATAACTGACACCAATTAGTCGGATTATCGACATACg	111	(CAAATG)3	18	ACTTCAAAACCATGTCCCAA	TCCGACTAATTGGTGTCAGTT	87,20	220,21	57.894	57.19	40	42.857	134
HAU-D5094	D12_NODE_488189_length_292_cov_6_1	AGTGGTAAAGGGTTGTTGTGTTGAAGGTCTTGTGTTTGGATCCTTGTGCAAGCGTGGGTGTTATTTTTGCTCGGTTTAGTATTAGTGTTTCAGTGGTGTTGGGATTCTGAGGAAGTTGAGATTATGTGGTTAGTGGGGGGTTGTGATATGGTGATTATCTAATTTTTATTTTATTTTAGTTTCCAAAATTTTGTTTTTTCTCTCCTCCAGAATTTTTGACGTAGTTTTTCTTCTCCATTATTTTCTTTTTCCCCGAAATTCTTTTTCTCTGACATTGTTCTTTTTCTATCTTCCATCTGTAATTTTTGTTGCTTCCTTTAAc	164	(TTTTA)3	15	TTCAGTGGTGTTGGGATTCT	GAGAAAAAGAATTTCGGGGA	88,20	268,20	57.971	58.226	45	40	181
HAU-D5095	D12_NODE_488383_length_607_cov_4_1	TATTAATCCTGTCCGGGGAGCTCTTGTTGTAAATTTGGGCGATATGATGCAGGCAAGCCCACCTTAACTTTAACCCTAATATCATAATTTAGGTATTTTATTGTATATTATATTATATTATATTATAAAGTCTAACTTCGGGCATAACATATTTATATTATTGACAGCTCACTTATTAAATTTATACTNNNNNNNNNNNNNNNNNNNNNNNNNNNNNNNNNNNNNNNNNNNNNNNNNNNNNNNNNNNNNNNNNNNNNNNNNNNNNNNNNNNNNNNNNNNNNNNNNNNNNNNNNNNNNNNNNNNNNNNNNNNNNNNNNNNNNNNNNNNNNNNNNNNNNNNNNNNNNNNNNNNNNNNNNNNNNNNNNNNNNNNNNNNNNNNNNNTCAATATTTTGTTAATA…	104	(TATAT)4	20	GCCCACCTTAACTTTAACCC	CCTAATCCAGTTACGGGGAC	56,20	543,20	57.608	58.385	50	55	488
HAU-D5096	D12_NODE_493472_length_206_cov_5_1	CTATGAAGCAGGTAAGGAGCTGGTTGAAGTTTGTAAGCAAAAGATTCAACTGAACTGAACTGAAGTGATGCCAAGTATAATTGTTTTGTTTTATGCAATGTGCACTGAAAGTTCCCATGGTTTCCTTACATGGAAAGAGTTTCAAGTAACATAGGTGATGCCAGCCACTGGTTCAATAAAAAGTAGAGAAGAAGTCATAATACGTAAAACCTAAGATGCACAAACCAAATCTAGAt	48	(AACTG)3	15	CAGGTAAGGAGCTGGTTGAA	CATGTAAGGAAACCATGGGA	8,20	131,20	57.952	58.27	50	45	124
HAU-D5097	D12_NODE_494597_length_207_cov_8_1	AAAAAACACCATTTCAACAATCCGATAAATCTTTAGAACATTAAAAAAGAAAAAGAAAAAGTAAACCTTTACCTTCAAAATTCCAAGAACCTTAGAGACGTCCTCTCTCAGTAACATCTTCCTCAAATCCTTACAATACATCAACCTCAAAACCTCAATGTAAACCTCTACGTCATCACAATCTGCTATTTCCACACTGTACGGCCCAGTAGGTCCATTCGTCTCTTGTGATCGGTc	44	(AAAAAG)3	18	AACACCATTTCAACAATCCG	CACAAGAGACGAATGGACCT	4,20	229,20	58.325	57.71	40	50	226
HAU-D5098	D12_NODE_496442_length_208_cov_4_1	TATTTTCTAATAATAATAATATAAAGTGATTTGAAAAGGTCCAAATTACAAAATGCCCAGGTAGTCAGGTGTATCATTTCCAAACAGAATTTTTTATTTTTATTTTTTCATTGTGGTGTTTGCATAGTGTTATTGAAATGAAATGAAATGGAAATGTCAGTGGGCCTTAGCAGCAGTGTGAAGGGCGGCGGAGTCTTGAAATTATCGCTTTGTCCCCTAGCATTTAGTCGATTTAATC	134	(TGAAA)3	15	CAAATTACAAAATGCCCAGG	CGACTAAATGCTAGGGGACA	41,20	229,20	58.018	57.85	40	50	189
HAU-D5099	D12_NODE_496462_length_262_cov_3_1	AGATGATGGGGAGGATGATGAGGATGATGATGAGGGGGAGGATGAGGATGAGGATATAGCTGAAGATGGTGCTGGAATGATGTCTCTAGCTGATACTGATGTGGAGGACCATGATGATACTGGTTTGGGAGATGACTATAACGATGACATGATTGATGAAGAAGATGATGACTTTCATGAGCGGGTCATAGAGGTAAGGTGGAGGGAGGCCCTTGATGGGTTAGATCATCTGCAGGTACTTGGGCAACCTGGAACTGCAAGTGGTTTAATTGATGTGGCTGCTGAACCTTTT	38	(GAGGAT)3	18	GGAGGATGATGAGGATGATG	GCAGCCACATCAATTAAACC	9,20	281,20	57.786	58.092	50	45	273
HAU-D5100	D12_NODE_497953_length_299_cov_6_1	AAGAAGAATGATCTAACTCACCTGTCGCCTTATAACATGGAAGTAATTTGCAGGAGTTGTAGTATTCACAACCTGCCAATTGCATTTCTGTATTTGTTTTCGATGCGTTGCATCCATTTCTGGAATTTCGTAAGGATTCTCATCGCTCATCTGCCATTATCCATATCAAACACATACCCGTATTATATATATATATATATATTCAACATTACTCGAATCTGAATAACATAGATCCTTGAATCCAAACCTGTAAGAACCGTTCGAGCCTTGCGCTCGAATGCTCGGGGCCTTGACCGTCATATCCATGAGGAAGCAGTACTACAAGCCCc	184	(TA)9	18	CATCCATTTCTGGAATTTCG	TTCCTCATGGATATGACGGT	110,20	311,20	58.011	57.804	40	45	202
HAU-D5101	D12_NODE_507242_length_333_cov_3_1	CCCAAGATGTAAAGTTTCTCCTCAATGTTGTTTCTAAGAGGAAAAGACTACCACATGCCCTATCTTCGAGAAATTTGAGTTACCCTTTTCTGGGTTTTCAACTCAAAACCCCTTTGGTCTCGATTTTCAATTCAAAACCCCTTTGGTCTCAAGACGCCCTTTGcgggtccccttagcctctttttggtctctgcgcctttgctgggaaactcaaaaaccctttggtctcaaagcgccctttgcgggtcacattggcctctccTTTTCTCTCTTTTTTCTTTTTTCTTCCTTTTTTCTTTTCTTTTCTGAAATATTTTTATTGACTCTGAACTAATAGGATTAGGCATGTCCTTGTTATCCCTT	292	(TTTTC)3	15	ctttgctgggaaactcaaaa	AACAAGGACATGCCTAATCCTA	196,20	355,22	58	57.774	40	40.909	160
HAU-D5102	D12_NODE_511771_length_170_cov_12_1	AAGTGATTAGGTTAGATAATTAATTATGCTATATATAATGATTTTAAGTGGAAGGAGAGAGAATTTAAAAAGTAAAGCATCGTTATCCTTCATCTCTTTCACCGTTCCTCAAAGAAAGAAAGAAAGAAAACAAAATATCCTTTTCATTCCTCCATTACAGTAGCTTCAATTAGGAGAATAGGTGAGTTCTTTTCTTTGAt	111	(AAAG)4	16	TCCTTCATCTCTTTCACCGT	CTCACCTATTCTCCTAATTGAAGC	85,20	185,24	57.292	57.734	45	41.667	101
HAU-D5103	D12_NODE_512883_length_203_cov_8_1	TTCTCTTATCAACAATATCACCTCATTATAGCATAAAGAACATAGTTGAACTGTACTAGCATGTCACATACTTCATAACCTCATTCTTAGGTGGAATTGGAATGATCCATTGAAGAGTACATGAAAGAATGAGATGTTGATAATCTTAAAGAAACATATACATATTTAGATTTAGATTTAGATAAATGATGAACTCGGTCAAAGATCAAGAAATGACAATAAGGAGTAACGGa	164	(ATTTAG)3	18	AGGTGGAATTGGAATGATCC	GATCTTTGACCGAGTTCATCA	88,20	206,21	58.641	57.721	45	42.857	119
HAU-D5104	D12_NODE_516269_length_274_cov_19_1	TGGGATAGTCTTTACATATTTTCAGAGCCTCTCCTTAATTGTTGGCCCTTTAATAAGTTACGAGAAAAAGCTCTTAAAGTAACAATGGATCTCATTCATTATGAAGATGAAAGCAGTCAATATATTACTGTTGGATGTGTGGAAAAGGTAACCCAATTCAATTAGAATAGATTTTGAATATTTTTGAATATTTTTTATATATATATATAGTGATTGTTAATTATTTAACTAATTAAAATTTGATAATACATTGGGCAGCCTTTATGTATGCTAGCTTGTTGGGTTGAAGATCCAAATGGAATTC	196	(TA)7	14	CTCCTTAATTGTTGGCCCTT	GGCTGCCCAATGTATTATCA	30,20	259,20	58.188	58.457	45	45	230
HAU-D5105	D12_NODE_517517_length_255_cov_4_1	TGATAAACAACATGATTTTGAATGTAGCCTGTTTATCCGGAACTTGTACAGGGTCGCACTTGATTCTTACCTGAACACAACTTGAAACTAAAGCATATTCATTTTTCAGCTAGATAATGTATATCATTTGAAGAGTCACTGAATTATATAGAAAGCATGAATGACATTGTTGTGCATGTGTGTGTGTGTGTATATTATGAGCAAAAGTGACGTTGTTAAGTATTCAGCAAGTTGCATAGGCTTCTGTTATACCCTTACCTTGCAATCCACCTTGGGTCCTTGTGa	177	(TG)7	14	GAACTTGTACAGGGTCGCAC	TGGATTGCAAGGTAAGGGTA	39,20	268,20	58.215	58.093	55	45	230
HAU-D5106	D12_NODE_522292_length_288_cov_4_1	AATTCAAATGTTTTGAGGGTATAATATCTTTCACTTTAAAGACCGGAAGTTAAAGTATTGTTTAAATATATAAGTTAATTCATAAAATCATTGGGGTTATCTGTTAGCTCTCATTTTACGTAATTTATAATTGATTATTCAAAGGTAATTTTAAATTTATTTACATAAATTATTTAATTAATAATTAATAATTAATAATTCTATCATATGTATTACAAGTCTAATTTATGTATATTTAATTGTTAAATCCCGAGCGAAGCTAAGTACAAAAACCTAATTTATAACATACAttggatagcttcgctggatcatgtcctg	175	(TAATTAA)3	21	CATTGGGGTTATCTGTTAGCTC	TTGTACTTAGCTTCGCTCGG	88,22	268,20	57.774	58.346	45.455	50	181
HAU-D5107	D12_NODE_522837_length_181_cov_7_1	CGTCCCTAACCTCGACCAAGTCCCAGAAAATAACGCTTCTCTGTCTCTCTACTCGTCTCTTTTTAGTTCCGAAGGTGCATATATATATATATATATAGCTTCCATCTTTATAATAATATCTGGGTTTATTCTTCTTTTTGGGCTAATGATGGTTTTATATATATTTGTTCGTGTTTAGGGCTGGAGTTGAACAGTGAAGCAACGTTTAAGG	79	(AT)9	18	GTCCCTAACCTCGACCAAGT	CTGTTCAACTCCAGCCCTAA	1,20	193,20	58.105	57.952	55	50	193
HAU-D5108	D12_NODE_523949_length_278_cov_13_1	TTCGTCGCTGAGGGAAATAGAATTCCTTTGATTAACCAAAACAAAATTATGCCGATATCAAGCTTTTAATCAAGATTTTTAGTGAGAATAATATTCTAAACTATTCTATTTGCAGCGATCTTTCATACAACAACTTCACAGACACAGGTGTAACAGGCTGTCAACAAAGTAATATCATGTATGACAAGTTTCTCATCTAACATCATTAGTGGATCTTTGTTGTAAATGGTTATATATATATATATAATATTTGTGGTTGATTGTGGATCTGCAGGAACTTGTTCTCAAGCATTGCAAGAGTCAATAAc	231	(TA)8	16	TGCAGCGATCTTTCATACAA	GTTCCTGCAGATCCACAATC	110,20	277,20	58.017	58.07	40	50	168
HAU-D5109	D12_NODE_524992_length_203_cov_8_1	AGAAGAACAAAGGTGAATTGGTGACTTGAATCGACTTTTGCTGATATTAACACCTTATTTAAAATGTTGATATCGTGGTGGCAAGATAAGGTTATAAAAGTATACAACAAAAATAAATAAATAAATAGTCAAATGAACTTAAGAGTTTGAGATCGATATGTTACATATTCAAAGTAATAATTTTGATTGTTTTTTAAACTTTTAATTTCAGCACTATGTTATAGCCCCTTACa	111	(AAAT)4	16	AATGTTGATATCGTGGTGGC	AGGGGCTATAACATAGTGCTGA	62,20	228,22	58.299	57.939	45	45.455	167
HAU-D5110	D12_NODE_525596_length_285_cov_5_1	AGAGAAAAAGAAACATCTAGGAGAGAAGAGGAAGAAAGGTAGAAAATACAGAGAAAGGAGAAAGAGAAAGAGAAATTTGTTTTCCAATTTAATAACCATCATTTCAACCTTTGGTTTTGCTTTTTAGTGTAACGGCCTTAAAAAACCACCTGACAATTAACAGTCCACGTGTCCCCAAAATGAACCGTTTCATTAAAAGACTAATAACATTAAAGCGTTGTGTTTTAATGTTTCAACCGGCCTTCCCAAATGACCCCATATTATTACAATTAAAACAAAGATAAAGCACAATGTTTTTACATAACAATTAAACTa	58	(GAGAAA)3	18	CTAGGAGAGAAGAGGAAGAAAGG	GGCCGTTACACTAAAAAGCA	16,23	136,20	57.161	57.98	47.826	45	121
HAU-D5111	D12_NODE_536092_length_298_cov_5_1	TCAGCCAGAGCTTCTTATCTCTTGCAGCACTAATTCCTGGCCTGAAAAAGGTACAAGTTCAAAAACTTTTCCCATGTAATTTATAATCTATATATTCAAAGATTACTGTTTTAATCGTTGTAGAGAACAAGTACTGTCGGTAGTTGTAGCTTTGAAATTTTCTTCAAAACTATTACAAATTCTGTTTTGTTATAATTACCGTAACTAAAAATTCCATGATTTCACTGGAAGAATCGTCATAAAATGGCGCTTCTTCGGAAAAAAGAGAGAGAGAGAGAGCGCTAAGAATAGGTTTTTCAAAGTAATTTTATGCGTTTGGAGGATTCtt	264	(AG)8	16	TGGCCTGAAAAAGGTACAAG	GAATCCTCCAAACGCATAAA	37,20	325,20	57.879	57.697	45	40	289
HAU-D5112	D12_NODE_537007_length_217_cov_3_1	TTGTGACAGACAAGGAAAGCTTGTTTAATTGTATTCAAGTCCACTAAAGGAAAGCAGCGGAACCATTCGTTTTTGCTTAATGCCTTCTCCATCTGCTAACCACTGGAATTGATAATTAACCATTTTCTGCTATATATATATATATTACTATTTTCTTGCTTGGCACCATTTCTAAGCATGCTATGACTAGTTAACCATCAGAGTATTAGAAACTTGAAATTCTTAATGTGTAAATAAATAATGTTTt	131	(TA)7	14	TTAATGCCTTCTCCATCTGC	AGCATGCTTAGAAATGGTGC	76,20	181,20	57.915	57.998	45	45	106
HAU-D5113	D12_NODE_544005_length_170_cov_8_1	ACATTTAATTTGACAAGGTATGTGGATTTAGAACATTTCTCATCTTGAAGACAGCACAAGCAATTTCAATTGCATGCCCTGCAAGATCGGGCTCTTTTATTATTATTATTATGAGCTCCTGCAAATGAGAGCATAGGTTGGCACAATTTTAATAACCTACCCATCATACCATATCATATGAATCACATTCACAGCATTTt	97	(TTA)5	15	CTTGAAGACAGCACAAGCAA	GTGCCAACCTATGCTCTCAT	43,20	143,20	57.766	57.765	45	50	101
HAU-D5114	D12_NODE_544347_length_661_cov_3_1	GGGTGTTACATTTAGTGGTATCAGAGCCCGGTTGCAACAACTCGGCTGTGGATCGAGTCCGAAAATCTTTTCGAAAACTTAGGCCTAAGAGGGGTATTTTTGGAAATGGTTTTGAAAAGTTCNNNNNNNNNNNNNNNNNNNNNNNNNNNNNNNNNNNNNNNNNNNNNNNNNNNNNNNNNNNNNNNNNNNNNNNNNNNNNNNNNNNNNNNNNNNNNNNNNNNNNNNNNNNNNNNNNNNNNNNNNNNNNNNNNNNNNNNNNNNNNNNNNNNNNNNNNNNNNNNNNNNNNNNNNNNNNNNNNNNNNNNNNNNNNNNNNNNNNNNNNNNNNNNNNNNNNNNNNNNNNNNNNNNNNNNNNNNNNNNNNNNNNNGTGTGTCAAGTCAAAATTAAAATTTCTACCT…	420	(TTTTA)3	15	AGGGGTATTTTTGGAAATGG	GTGCCACCTCATCAGTTTTC	89,20	550,20	57.784	58.129	40	50	462
HAU-D5115	D12_NODE_555205_length_335_cov_15_1	ATAAAATGTTTATCTCAAGTGGTAGAATTCTCAAACAGATAGTTGGGAAACATAACGGCTTTCATAAAAAGTTAACTAGTGGTAAAAATTACTTTGAAATGATCAGGGAAAGTGTCATAGATGTAAAACTAAATAAATAAATAAAAGGCAAGAGAAGGGTGTCGATCATGGACAAGCCCTTGTCACTGAAGATAGGGGTTGAGGGGAGAACAATGGACCTAGAGATTCCAATAAGTCTTGATGAAGGTCTTTGTCCAGGAAAAAGGCCAGTGTTTTTACAACAAGAAACCTCGTTATTTGGAGAGAAATCATAGGATCTTGGAGCAAGAGTAGAGAGGTGAAAAGAGTTGGAAAAAGGTGGATGa	130	(TAAA)4	16	TAGTTGGGAAACATAACGGC	AAAACACTGGCCTTTTTCCT	39,20	275,20	57.635	57.841	45	40	237
HAU-D5116	D12_NODE_555312_length_314_cov_6_1	CAGCATTTCGTGCTGTTGCATCACCAACAACCAAACTCAGATAAGACACAGATATAAATATATAAACATTAAGTAGGAGAGTAAGCTGAGATGAGTGATTTCAAGTCAAAGAAAATCCCCATGATTTTATATTAAATGAAAATGAAAATGAATCATTGGGATGTAAATATTTACCTTCTTTGATCTGATTCTAGTAATGCCTCGTTCAAGTCTATTCTCTAGCTGCTTTAACTCCTTCACTGTCAAGGAACTCAACGAATCTCCCATTAGATGCCTTGAAAGAAAGCAAGTTAAAAAGAAATAGGGTATTAGCCTTTAAAGAACAAAATGTAAAAGGAGGAAAa	134	(AAATGA)3	18	CAAGTCAAAGAAAATCCCCA	TTGCTTTCTTTCAAGGCATC	101,20	288,20	57.643	58.093	40	40	188
HAU-D5117	D12_NODE_555498_length_322_cov_4_1	CAATAAGTCCACTACACATTCCACTAAGCAAATTTACAACAGTATATACATATATAGATGGAATATATATATAGAGAGAGAGAGAGAGATGGAAAGAGCTTGAAAATCTCTTTATAAGATCAGAATTTAGACTAAATGGACACACAAGATCAGCCACAATTCATCTACTTTGACATCACATATCAAATTCATACAGTTTTATGATCATTTACTACTAAACACTCACTCCATGTTGACCCCATATACCAACTGAAATACTCAGAATAGGTTTTCAGTTCTTTTAGATAATTAACCTTTCTTTGCCTCTAAACTTACAGAAACAAGGACCATTGGGGAAGCGACACAATGACAa	73	(AG)8	16	CCACTACACATTCCACTAAGCA	TGTGGCTGATCTTGTGTGTC	8,22	157,20	57.841	58.171	45.455	50	150
HAU-D5118	D12_NODE_557250_length_354_cov_7_1	GTGGTAAAGAGTTTGATATCTTTTAAGTAAGATTTTGAGTTTGTGTTTTGTAAACGAAGAAAACAACGTGGGAAAAGCTTTACTTCTTATTTAATGGTCTGACCTAACTTAAAATAACATTAGTTAGATTAAGTGGTAAAAAGTTTGATATTTTTTAAATAATATTTTGAGTTCGAGTCTTCTTGTGAACGAAGAAATCAATGCTGGAAGAGCTTACTCCTATTTAAGAAGAGTTTGATCTAACTCCCAAGGCGAAGAGAATAGTAGGTAGGGGCTTTGTCCTCCTAAAATAAAAAATTGTTGCTTTAATCCTTTCAAAATTTATTGTGAAAAATAAAATAAAATAAAAACAATGAACACACAGATTTTTACGTGGAAACCCTT	331	(AAAAT)3	15	AACGAAGAAATCAATGCTGG	GGGTTTCCACGTAAAAATCTG	187,20	381,21	57.821	58.479	40	42.857	195
HAU-D5119	D12_NODE_558647_length_309_cov_7_1	AAATAATTGAGTGGTTTATAAATTTTCATAATTAAGTGATAAAAATAAAATTTACTAATAATTAATTTACTATTGACATATATTTTTCATTTCGATAAACAAATAAATTGTGCACATAAATGTTGGATATAATTCGTGCCCCATAGAGGCATGCATGGGCCGGGCCGGGCCGGGCTCAAATAAAAATTTAGGCCCATTTGCTAGGCCCGGGCTCGACCCGAATAAAAATGCTAAAACCCGAGCTTGACCCTGCCTATCCATACATCAAAAATATATAAAGTTTTGGTTGAAATAATAAATTTAAAATTTTAAAAATTATAATATTTCAAGTTCAAATAt	157	(GGGCC)3	15	GGATATAATTCGTGCCCCAT	AGCTCGGGTTTTAGCATTTT	124,20	243,20	58.601	58.026	45	40	120
HAU-D5120	D12_NODE_561653_length_255_cov_4_1	TGAGCTTTGCACATCCCAATTTGCACCCAGAAAAGTCTGAATGATGGTATACAGAAACACCATTTCCCAATCTTAACTTCATTGAACCCGTAAATAATTTCCCCTTCGTGTTCCACCTTAAAGAACATGCAATACATGTATTACACACACACACACACACCAGGGCACTACATACCCATGCACACAATATGCCAATTATTCGAATATCTAGACATAATTACTAGATAGAAAATAATCAATTTTACAATATTTGCATGCTTCTACTAGTCTATGCATTCATACCAt	143	(AC)9	18	ACAGAAACACCATTTCCCAA	TGTGCATGGGTATGTAGTGC	50,20	183,20	57.894	57.997	40	50	134
HAU-D5121	D12_NODE_569588_length_401_cov_8_1	AAAGGGAAGAAATTTACCAATTTAACGAAAATGAACCGATGCAAAGCGGAAGTAAAGTAAAGTAAATAAATTCAATTGACACAGCCACCTAGCTCTCCAAGAAAAACTGATCCTTGACCACCATTGATCATCTCTCCCATGGTTAGGTTAGATATTTCTTAATTTTAATTTAATACAGTTGATGGTCTCTTCTTATCTTAGTTGCTGATGGGTAAAAGTCATTTATCTATGAAGCTGTACTGATTTTTAGCATTTAAAATATTATCACTAAAAGTACAGTTCCAACCATGCACATTCAATTTTAATGCGAAAACCACATGTTGTAGTTGAAATCTTTTTACATCAACCCATACTGTCTATTTCATTCTCAATCAACTGGGGGAACTCTGTAATATGCTG…	50	(AAGTA)3	15	GAAAATGAACCGATGCAAAG	TACAGAGTTCCCCCAGTTGA	26,20	390,20	58.214	58.13	40	50	365
HAU-D5122	D12_NODE_571523_length_246_cov_10_1	AATTCCTCTTCCACATTACATCCTCTATGAGCTGATTAGAAATTCAATTAACTAATTAATTAATTAATAAGGCGGTTCTGAATTCAACATCTAATCTATTTGGATTCGATCCTCTTTATTGGAAGAAGAAAAAGGGAAGCAATGTCATTAAGCTTTGAGAATAATAAAAAATGAAGGGACCCATATGTATTGATTACATTCCCACTTAACTCAAGAAATTGATTTGTCTCGACAAAAGCTAAAAAGCCTTCATGAAATCatgatctatttaaaaac	53	(TAAT)4	16	TCCTCTTCCACATTACATCCTC	TGACATTGCTTCCCTTTTTC	3,22	146,20	58.121	57.793	45.455	40	144
HAU-D5123	D12_NODE_584138_length_171_cov_6_1	CGGTCGGTTAACCGAATTTTTTCGGTTTTATCCGAATTTTGCACACCCCTAGATGTGAGGGTAAAAAGAAAAAGAAAAAGGCCAAGGCCTAGACATTTTTTATTTAAATTCGAATTAATTTTGGGAAAATATAATTGGAAGACTTGATTTTGGGTCCTAACTAAGTCAAATTTTGGGCCTGGTCTTTGAGCCCGTTAGAAg	63	(AAAAAG)3	18	GAATTTTGCACACCCCTAGA	CAGGCCCAAAATTTGACTTA	33,20	180,20	57.67	57.755	45	40	148
HAU-D5124	D12_NODE_586323_length_235_cov_12_1	CTTGAGATGTTCATCAACTCTTATCCTCAGAGACACCACAAGAATCAAACATAAATGGGTTGAGAAGAAGAAGAAGAAGATGATGATAACATCCTCAGGGTTGCGTTGGGAAGCAGCAAGAGCAAAAAGGAGATCATCTTATTCTACAATCTACACTTTATGGGCCTAGGCCTCCTAATTATGGTTTTCCATTGAAATTTTTAGAAAATTTTAATTAAGTCCGTCAAAATTTTTGGAAATTTTCATTTCTCTCTTGAAGTTTTTa	63	(AGA)6	18	TCCTCAGAGACACCACAAGAA	GCCTAGGCCCATAAAGTGTAG	23,21	170,21	58.421	57.927	47.619	52.381	148
HAU-D5125	D12_NODE_586541_length_175_cov_7_1	TTGTATCTTATATATTCCTAAGGTTCAAACAGGTTCTGAAAGTCGTCGAAACTTCGTTAGATGTTTTCGTAGAGTTGTAATACTATAATATAATATAAAATTATTTCATTCTAACATAATTCAACACTAATAAAATGTACGAACTTACCTTAAACACGAACTAAGTAGTACGATCGATTAATCCAACAATTACTCTTTTCCCCGa	84	(TATAA)3	15	ACAGGTTCTGAAAGTCGTCG	GGGGAAAAGAGTAATTGTTGG	28,20	202,21	57.93	57.596	50	42.857	175
HAU-D5126	D12_NODE_591046_length_531_cov_5_1	AAAACATAATAATCTAAATTTAATTTAATATAAAAATAATTTTTTATTAACTATTATATAAATTCACTTAATAGAAGTCTTTTAATAGAATTAGAATTCCCACCTTAAACATAGCGATCTCAATATATATTATAAGATTATTGTTATAATATTTAATACAGACCATATCTAGATTAAAACAATGAGATGAGAAAGGAACATATTATATAATGCATGAAAGCCAGAAGAGTCCTGGTCATGCAAGCTTTATAGTATACTTTAAACGGAATTAATTAATCGTATAGTTAATCAAGTTTGGCAATGCCTAACCACTTTTGTGTGTGTATATATATAAATATATATTTATTGAATTGAATTTTCAATATGTCAATAATGGAGAATAGGGAATACTAAAATATA…	500	(AT)7	14	AAAGCCAGAAGAGTCCTGGT	CACGGATTTTGGGTTGTTAC	216,20	552,20	57.982	57.85	50	45	337
HAU-D5127	D12_NODE_602145_length_174_cov_3_1	TTAAAAATAATTAATAAGACAAGATTTCTTCAAAACACGCTCTCTTACAAATTTCTGGACATATATGTTTTTCATAAAATAAAATAAATTTATTTACTCTCGGTTGAACCAGAGTTTTCACGAAAAGAAGAGAATAATATTTTATATAAAGATGTAACCTTCATAATCTAACTGTAACGTCTAGGCCGGGTTTGGGGTGCTACA	74	(ATAAA)3	15	GATTTCTTCAAAACACGCTCTC	CCGGCCTAGACGTTACAGT	22,22	188,19	58.124	57.841	40.909	57.895	167
HAU-D5128	D12_NODE_608541_length_321_cov_7_1	TTCTTTTTAACTTATAAACAAGATGATAAAGTGATTCAATACACTTAAACTTACGTCATTTTATATTAACAATAATATCAATATAAATCAAATTAATATTCATTCGATAAATTTGTTAATAAATTTAATCCCACTCAAGCATTTTGTTTTTGCATAGAAGAAGTGAGATTCCATGTAGGTGGTGAGAAATGAAAAGAGAAAGGAAGGATATTTTCGTCATACGACTTAAAAAATATGGAGCCTACAATTTTAGTTGGTCAGGTGAAAGGGATAGAGAGAGAGAGAGAAGGAGCTCCCCCACCTCATAAGATATTACCCTTTGGGTAAAATTCAAGAAAGGTCCCTATACTa	273	(AG)7	14	TCCCACTCAAGCATTTTGTT	AATATCTTATGAGGTGGGGGA	128,20	313,21	58.201	57.367	40	42.857	186
HAU-D5129	D12_NODE_614622_length_187_cov_4_1	TTTAGGTGGGCAAAATACAGGGCCGACCATTTCCTCTTTCATGGCCACTGCATTCATTCATTCATTATTTCCCCTCTTTCTCTCCCTTCCAAACTCTTCTGCTACCCTTCAGATGGCAAATTGTAAAGAAAAAGGAAATAGGGACTGTAAATTCATTATAAATCTTAAACATACTAATTACGGTACGCCAACTGCTGAGTTACCACATATATGTAGa	51	(CATT)4	16	TTAGGTGGGCAAAATACAGG	CCATCTGAAGGGTAGCAGAA	1,20	115,20	57.637	57.894	45	50	115
HAU-D5130	D12_NODE_624672_length_181_cov_3_1	TAAATACAATACCCACTGCAGACTCACTGTGGTGAAAAGTAAAATAATATAATATAATATAATATAGTTGTACCTTTTCACAACGTTCTGTCTAGAGAGATTAAAGAGATAAAGGTATAGAAGACAGAAAAAGGGGAATAAGTGTAATGTTTAATTGAAAAGACACCAAGTTGGCATGCATCGATTTCAAGATCTGGCATTATATATTTGA	44	(ATAAT)4	20	ACCCACTGCAGACTCACTGT	AATGCCAGATCTTGAAATCG	10,20	200,20	58.292	57.763	55	40	191
HAU-D5131	D12_NODE_631959_length_359_cov_5_1	CAATAGAAAGAGCCCTCAGATCTCATAGCTACGCCAAAATCATGAACAGTTCACAGTAAAGGCATTCACCAATAGCTCTTGACACACCACCAAAAATAAATAAAATAAAATAAATAAGTATATGCATACACACACACACACAATACACATATGAATATTGGAAGAGAGAGAGAGAGAGAGAGAGAGAGAGAAGAGGGTCACGGCTGAGTGAAAAAGAGACGTTGAAGCAGGCGGTGTGTAAAAGCTAGAGATAAATTGAAAACCAGAACGGTTCAATCAAAACTGAGTTTCCATCATTGGGCAAATTAAAAAAGTAGCTCAATGAAACCCAAGGAAATTATCTAAAACACTAAGCACATTGATTACAAAGGATCTAACCAAGCTATAAa	98	(AAATA)3aataagtatatgcat(AC)7aatacacatatgaatattgga(AG)14	93	ACGCCAAAATCATGAACAGT	TCTAGCTTTTACACACCGCC	30,20	248,20	58.076	58.054	40	50	219
HAU-D5132	D12_NODE_638925_length_215_cov_4_1	GATGAGATCCATCTATATATCTCAAAGAGAAATCAAATTGGAATGAAGGGTTGAGCCAATTATATAAAAATTAATATGAAATGTGTGACTCAGATTTTCTTTCTTCCCCTACATATCTTATTTAAGTGTTGGATTCCATTTTATAAATAAATAAATAAATAAAAAAGAAAAGTGTTGGATTCCATCCAAACTAGCCCATCAAAAGTAGACTCGTTTATCAAATGGGTTCGCCTCAAACTTCATAT	143	(ATAA)5	20	CAAATTGGAATGAAGGGTTG	TATGAAGTTTGAGGCGAACC	33,20	243,20	57.917	57.821	40	45	211
HAU-D5133	D12_NODE_639674_length_193_cov_12_1	TGCTGTGCTTTAGGAATTTCAAGAATTCAAAGCTCTCATTTCCCTTTACTATGAATTTTATTTTCTCTTTTGTTTGGTTTTGGTTTTGTAGTAAGGGGAAAGGAAAGGAAAGCAGATATGAGAAGCAAGGAGAAAGAAGAAGATTCGAAGGGATCTCCTCTGGGATTGGAGAGAAAGTGGGACCCCAACAGAGGAAAGGCAGGCATTAGCGACCATGGAAGTt	97	(GGAAA)3	15	GCTGTGCTTTAGGAATTTCAAG	GGTCCCACTTTCTCTCCAAT	1,22	183,20	58.212	58.021	40.909	50	183
HAU-D5134	D12_NODE_641337_length_226_cov_6_1	AGAACGAAAAGGTCCATTACAACCTATCTCTTTCATGCACATACCTTATCAATTAATGAAAATAAATCCAAATTTAAATGATAAAAAAGAAAGTATCGATACGAGGGAGGTTCTTTTTGTTGCAATTACTGTTGCTAAAGGTTGATAATTTAGGAGACAAGTTAAAAGGTTGGTCGGTTAAAGCTTTATTAATGTCATGTTGGGGAACGTGACGTGACGTGATTGGCTACTAGGATATCAGAGGATCGCAAAAGAc	207	(ACGTG)3	15	ACGAGGGAGGTTCTTTTTGT	TTGCGATCCTCTGATATCCT	100,20	250,20	57.762	57.297	45	45	151
HAU-D5135	D12_NODE_642687_length_208_cov_9_1	ATTCATATGGACATTCATCAAAGAACCAGAGGATTATTTAATTTAAAGAATTCAATGCAATCCTAATATTGACATTTCAGAAATGTTAGTACGATTAGACCAAATGCAAGAAAAATAAATAAATAAATAAAACCTTGATGAAATTTAATGGTAGGCATAGCTCCATTTCCAGTAGATCATTACTTATCTAAACAATATATATCCAAATGCAGAATATGGACGAATAAAATTTTAaaaa	113	(AAAT)4	16	CATTCATCAAAGAACCAGAGG	ACTGGAAATGGAGCTATGCC	11,21	172,20	57.255	59.154	42.857	50	162
HAU-D5136	D12_NODE_643457_length_294_cov_12_1	ACTTGTCACCATCCACAAGTGACATCATAGCTTGTTGGTCATATATATATATATATTGTCCAACAATGTGGGTTTATGAATGTCACAAGATGGACTTCACAAAGGCAGGGAAATTAGAGAGCCAAAATGAGGTTCAACAGCCACAGCAACCAACCAAAGGCACCAGCTTCTTTAGAACTTGTTTCAATGGTCTCAATGCCTTATCAGGTTCCTCTCTTCCTCTTTGTAATTTAAAGGTTTTCTTCTCATGCTTCTTTGTAGTATATTAAACAAACCCAAAGAATTTGAAGAACGAATCATCTTTAGAATAGGAGTCTAGTAATA	41	(AT)8	16	GTCACCATCCACAAGTGACA	GGCATTGAGACCATTGAAAC	4,20	199,20	57.824	57.99	50	45	196
HAU-D5137	D12_NODE_656691_length_187_cov_5_1	AAAGCCAAATTTGATTAGCTTTAAATTGATATTTAAATATTTTAATTAGTTTTTAAATTAAAATTCATTTTAGTTAAGATGTATCTTAGTGGGAAGCAGAATAATGTATTAATTTTCAACTTAATACATGAATTAATTTAAAAGAATTATTATGTTTAAGTAATACACAAATTAATTAATTAATTAATAAATTTCCAATCCATACaatacaccggca	170	(AATT)4	16	GATGTATCTTAGTGGGAAGCAGA	gccggtgtattGTATGGATT	77,23	215,20	57.533	57.303	43.478	45	139
HAU-D5138	D12_NODE_660555_length_241_cov_5_1	GTATGAGCATGAGTGATAGTTTTTGCTTCGGCTAACTGTGAGAGCTTGGATAGAGTTGAAAGTCTGTGTGAGTAGGTAGTTATCGGTTAGTGGTGGATTTAGTGGGATATTGAGAGATTTAAATCTTTTTTATTTTATTTTATTTTTATTTGTTATCTTTTCTCTCACCTCCAAAAATCCCCAAAAGTTCTAACGTCAATTTTTTCCCCTTTTCCATTTTCTGACATTTTTCTCCTTTCGGTAAACTTTCTTTTGTTTCCTTTGATTCAGa	128	(TTTTA)3	15	TCGGCTAACTGTGAGAGCTT	ACTTTTGGGGATTTTTGGAG	27,20	187,20	57.854	58.02	50	40	161
HAU-D5139	D12_NODE_669418_length_240_cov_13_1	GTAAGTAAAAGGTTTATATTTTGAGCTGTGGATCACACTCTCTTCAGCTGGGAATACAAAGTAGCAGATTGATAGCCGCTCCTCCTGCTTCTTCACTCTCACTCTATGTTTCACACTCATGTATTCGTCGTCACTTATAGCCTATACTCAACACAATTTTAATACCAAATAAGTAAGATTTTCAACATTGATAAATAAATAAATAAATAAAACTAAAGCATTACTGTTGAGGTTAAGATCCTCAACAAGCTATAATATTATTTTCGATTg	191	(ATAA)5	20	TAGCAGATTGATAGCCGCTC	GGATCTTAACCTCAACAGTAATGC	61,20	240,24	58.241	58.294	50	41.667	180
HAU-D5140	D12_NODE_671457_length_504_cov_5_1	ATTTCACTGAAAACGGGCTATTACACTTTTCCTAGTGGAAGAGCGTAGATTAGATTCAAATCCTACTTTTGAAGATCACAAATTTTGAAAGAATTAATTTCTATAAATCGTCAAACAAACATGAATTCTGCAAAACATTAAACCTCAAAAACAACCAAAGCAAAGGCAAAAACTTCCTTCAAATGTTTCTATCACTTTTGATACACTTTAAAAATGATTTTCAATAAGATGAAGTAAACAAAAGCAAAACCCTACTAAAATTAGGGATGAGATAATCCAAATCATGGAACTAGTAAAATAAAGGATTTCGATGATCTATTAAATATTGAGAATGTCCCCGATGAACCATCGTTATGAAGTCAATAACAACAACAAGAGTGAGAGACTTTTGGGGGAAAT…	434	(AAAAAG)3	18	AGCAAAGGCAAAAACTTCCT	TCAAACAGACCCTTATCCCA	158,20	499,20	58.124	57.992	40	45	342
HAU-D5141	D12_NODE_673442_length_306_cov_5_1	CTTACCTGAAGTCATGAAGGTGCGTGTTGAGAACGCACTGATTGAAGGTAAATCTGAGACTGAGACTGAGACTCAAGGAGGGGTAGGAAGTAGCTTGTAATCGAGGTTAGTTAAAGACAATATTGGGCCCAAACCCAATCTTGCTCCATTTCGACCGTTCTGTGCCAAAGAATTTACGTACCGTACTTAAGTAATGGTTTTTACTGAATTTAATGCACTACTCTAGTATTATTATTGTTATCTTTTTACTGAAAATTATTAGACTTTTTTACTAAAATATTATGAAAGTACAATTATTTACAAAAATAAGCATGGTGTCAAATTATTTATTAGAAt	54	(CTGAGA)3	18	TTGAGAACGCACTGATTGAA	TGGGCCCAATATTGTCTTTA	26,20	130,20	57.968	57.964	40	40	105
HAU-D5142	D12_NODE_675135_length_522_cov_8_1	CACTATCACTAAATCAACTGTCCTTAACAATATTTTTAGCTATTATCCTAAATTTTGCGTTAAATGGTCCAATACTTTTAGTAAAGTAAAATTTGGGGTTTATGGTTGGTGTTAAATTTAGAGTTCACCTTAGATAATTTTAGGTTAAAGTTTAGGGTTTAAAGTTTTATTATTAGAGATAGAATTAGAGTTTAAAGTTTATGATTTAAAGGGAAAGATAAAAACTTTAAACCCAAAATAAAATTGAGAGTTGACTTGGTTTGGTTTTTGAATATATATATATATTAAATTGAAAAATGCGTTGAATAAATTGAAATAAAAAATTGTTTCCAATAATAAAAATATGAAAACATTTTCTATAACAAATTTTCTATACTAGAAAAATGAGAAATTAAACAT…	272	(AT)7	14	ATTTGGGGTTTATGGTTGGT	ACCGGCCTTGATCTTATTTT	90,20	543,20	58.02	57.694	40	40	454
HAU-D5143	D12_NODE_678060_length_216_cov_3_1	ACTCCGACCAACCACCGTCGGTTACATCTTCTTTTCCTTTTATTATTATTATTATTTATTTATTTCTTTATTTCTTTATTATTATTTTATTTTTATTAGTTTTATTGATTTTATATATTGCTTTATTCACTCTTATTTATTTAGTTTCTTTACTGATTTTGGCTTTATTCAACTGCTCATTTGTTGTCTGACGGTCGAGTCTTAGTCCGCGGCAGCATCCTAACATTAATTAcaacttctctgcac	40	(TTA)5	15	CACCGTCGGTTACATCTTCT	GGACTAAGACTCGACCGTCA	12,20	207,20	57.671	57.87	50	55	196
HAU-D5144	D12_NODE_682253_length_246_cov_20_1	AGGCAAGCAGAAATTCACATTAAAAGGCAACTTTTGGTCAGATGAACAGGAGAGAAATATAGAATCTAACATAAAATAAAATAAACCTTTATTTTTAAAAAGGAATTTGAACTCACTCTCTTGCTTTCTGGAACTGCTCATCTAGACCCATAATAAGTAATGTATCAAGAGAGTCTATTATTGTTGCTCCAAGACCACCAAAGCTATTCTCACCACTCTGAGTCTGAGGCTGGTATATGACATGAAAAATCAGCCAAACTTAGTGTCTTTATGATa	71	(ATAAA)3	15	GGCAAGCAGAAATTCACATT	TAGCTTTGGTGGTCTTGGAG	1,20	205,20	57.82	57.952	40	50	205
HAU-D5145	D12_NODE_695489_length_208_cov_6_1	GAGTCATTTTTCTCTCCATCTTTTTGACATTTTCTCTCCCCCATCTCTACCGAATTTTTTCTACTTCTTTGCTTCTTACTCGATTATCTTTTCTTTTCTTTCTTCTACTGTCGAAATTCCCTTGTTCCCCCTAAACCATCCTTTCCTTTTGATTTCGTAGCGTTAAACAGCACTTGTGCAAATTTAGTAAGTTGTTGGGTATCATTTTAAGAGATTATTTTGTGTTCAATAGTCTAAT	87	(TCTTT)3	15	CCCCATCTCTACCGAATTTT	CGCTACGAAATCAAAAGGAA	38,20	161,20	57.993	58.045	45	40	124
HAU-D5146	D12_NODE_700286_length_726_cov_6_1	TAATTACCCTGTTCTAGTATGTAAACTTATAGGATACCAAAACCAAATTTAAAACACCAAAAGCACATACCCAAAGCACCTCCAAACATGCTAGGCATAAACATGTCACAATAACATACAAATTCAGCCATCATGCTAGCTTGCTTAGCAATCAAGTCATCAAGCATCCTTATGCATAACCATCATACATTTATTTCTTACATTAATCATGGTGATATATATATATATAACATATTCAAAAATGTTAAAAACTCATTCTTAGCTTAAGTTAGATCACCAAATGCAAACTAAAAAATGTTAGCATGTGAGACTCCATTTACTCCTACTAATTTAGGTAGATGTAAATTCATATAAACTTTAATCAGATTGAGATGNNNNNNNNNNNNNNNNNNNNNNNNN…	215	(AT)7	14	AAGCACCTCCAAACATGCTA	TGGCTCATGTCTCAGTTCAA	73,20	565,20	58.379	57.883	45	45	493
HAU-D5147	D12_NODE_701170_length_348_cov_6_1	CTAAAGATAACATGTGAAAGATCATGTGAACCGGTTAGAAATAAACCTTGGGGGCCAAATCAAATATGACCCAACTAATAGACGAGAGAGAGAGAGAGAGAGAGAGAGAGAGAGAGGAGGGTCACGGCTGAGTGAAAAAGAGACGTTGGAATTGTAAAATGAAAGGTCAATTAGCATTGGATGAAAATAAGATTGAGTATCATATTGATATATACATGTATACATGAAATTGCAATGCAAATGATTATATCTTTATTGATAGAAAGTATGGCATAAATGTTTAAATTGATTATCAAATGAGATGGTGTAGGAGATTAATATTTGATTAATGAACATGTAGATTGAAATGGTTGTAACTTAACATTTATTGATTGAATt	84	(GA)16	32	TAGAAATAAACCTTGGGGGC	TCTCTTTTTCACTCAGCCGT	35,20	142,20	58.062	57.671	45	45	108
HAU-D5148	D12_NODE_703024_length_190_cov_11_1	TCCTATCACCCAACACTCCAACATCTCATGCCTTTGTCCTTTCCCTCCTCCTCCTCCTCCTCATTATGCATGTGTGGATCCTCGGTCATATCTATACACACATACAGATAGACCAATGGAATTCCTAGGTGATCCACTCTCTCAACACTATAGAAATCAACATGTTCGACAATTGGTAAGCTAAATCTTTTAACAAAGATACCACACACTTTACACATTc	44	(CCT)6	18	CATCTCATGCCTTTGTCCTT	GTGTTGAGAGAGTGGATCACC	21,20	147,21	57.737	57.095	45	52.381	127
HAU-D5149	D12_NODE_706291_length_210_cov_10_1	ACTTAGTAGCTACAAGATTTCTAATATATCAAAGTGGTTAGAACTAGAGATTCCAACTAGGAGGTCTCAACTCTCAAGTTAAAATATGAGGATGCCAGAGGCTGTGCCTCCCTTTGTGTAGCCTAAGACACACACGCACATTCTTACACACATACATACATACATACTTGTACACATTCTTACCTATCATGCAGAGATATATGTATGTACGTAGGTAGGTATATATGTCTATCATCTCTT	150	(ACAT)4	16	ATATGAGGATGCCAGAGGCT	CTCTGCATGATAGGTAAGAATGTG	83,20	195,24	58.719	57.99	50	41.667	113
HAU-D5150	D12_NODE_706761_length_210_cov_8_1	ACAAGCACTGTCATTGCCCATAAAAACAACCCCAGAAAATTATAATTTTTAAATATATATAATAAAATAAAATAAAATAAAACACGAAATTCAGACCGAACAAAATTTAGTGATTACAATATTAATATAATTTTTATATGTCTTCAGACCAGACAAAATTCAGTGATTACAATATTAATATAATTTTTGTATGTCTATGAGATATAAAAGTACATATGATATTTGACTGTATATGATTTt	61	(AATAA)4	20	GCACTGTCATTGCCCATAA	TTTGTTCGGTCTGAATTTCG	4,19	103,20	58.054	58.745	47.368	40	100
HAU-D5151	D12_NODE_715655_length_222_cov_5_1	CCATATCCCGATCCTCCTCCATTGCCGCCACCACCACCACCTCCACCACCACCACCACCTCCTCTATTTCCTGTCCCACCACCAGATCCAGAGCCACCTCCACCACCTTCGCCCCTACCTCTATCTCTTCCATTACCATTAGCTCCTGAACCATACCCAGAGCCACTTCCTGAGCCATAACCTGAACCATATCCAGAACCTGTGGCACCACCTCCACCACTTCCTCCTCCTCCACCGCCACCAACTCCCTTt	43	(CCA)5	15	ATATCCCGATCCTCCTCCAT	ATGGTTCAGGTTATGGCTCA	2,20	189,20	59.571	58.019	50	45	188
HAU-D5152	D12_NODE_717204_length_210_cov_7_1	CTTCAATTCTGGTAGATGCCATAATCCCAGTTCCTTTAATTTTGGAAAGGTAAATTCAGTGGCATCGCTAAGGATTTCTTCTTCTTCTTCTTCTTCTATTATTTGCTCCATTTGATCACAACCCCAAATAATGACTTGTTCCAAGTTGGTGAGATGTTGCCGCGGCGGCAGCTTAGTTGTGAACAAAATCTTTATTTTGGGACATTTAAATAAGAAAAGTACTTTAAGAGAGGAAAAGGC	76	(TTC)7	21	GCCATAATCCCAGTTCCTTT	CACCAACTTGGAACAAGTCA	17,20	150,20	57.992	57.109	45	45	134
HAU-D5153	D12_NODE_719737_length_322_cov_7_1	CGCCATTAACATTAACTAAGAACAGAATACACCACAAATTTGGGTCTTAATCTTTTGAATCTCAGACAGTTTCCTCTTTACAACCAAGCATTTAAAATCCCTTTACAAAGCTGCATTTTTGAAGGTTAGCCAAGCTTATGCAATAAAAAGATTCTGTTTTTGTTTCCATTTCTGCACTTTGTTTCGGTTTTTGGTGTCTGGCTTTTTTAAGATTGTTGTTTCTCATCTGTTTTGTCGGTGATGTTTTTTCTTTTGGTTTTTGCGTTTACATTTTCAATCTAAATCTTTGTGTTTTCTCGTGATTAGATTTTATTTTATTTTTTGCATTTGAAGTGGAGAGGCCATTGATGAA	307	(ATTTT)3	15	CTGCACTTTGTTTCGGTTTT	ATGGCCTCTCCACTTCAAAT	171,20	344,20	57.934	58.595	40	45	174
HAU-D5154	D12_NODE_723884_length_196_cov_6_1	TAACATGGCATTTCTAGCCAATCTGGTGGTACAACATGGTAGCCTTTCAAAACACCACGTGGCTAACGAAATTTATATATTTATATTTATATTTTCTAATTTATGTTTACCACGTGACACAATAAGAAGCTATCACTTGGCACCATTAGTTTGATTAGTAGTGTTACCTCAACATAATTAACGGTGCTAACGTAGAGGTACTAACCTGATTAACAAAATAAAAGTt	76	(TATATT)3	18	CATGGCATTTCTAGCCAATC	GGTGCCAAGTGATAGCTTCT	3,20	143,20	58.187	57.013	45	50	141
HAU-D5155	D12_NODE_730626_length_255_cov_6_1	GTGTATATAGTTGCCGCTACGTTTAACAACCCTTCATATCATCAGTTACCAGGAGGAGGAGGAGGAGACGAAACTAGGAATACGATGTCGTCTGGTGGAGATGGTGAAGGTGAAGGACAGTCGCCGCCGTTTTCTGGTGGCGGTGGAGATAGTACTGGTCACGGCGGCGGTTCAGAATCTTGTGGGGTTTCGATGTACAGTAATAATTTCGGAGGTGGATCAGATGTGATTTGGGCTCCAACTGCTAGACCACCGCCTCCTCCACCGCCTTACTAATTTAGGTTC	51	(AGG)5	15	AGTTGCCGCTACGTTTAACA	CTTCACCATCTCCACCAGAC	8,20	108,20	58.515	58.052	45	55	101
HAU-D5156	D12_NODE_733230_length_214_cov_10_1	CGGGATTCCTATTCGTCAAGGAATTCAATCTCAAACAACCTCATTTCCTTCTCCTAATTATCAAAATAAAAGATAATATATACTCGTATTACTTCCAAATATAGATAAATTTATTTTTAATACAAAATAATAATAATAATAAACGGCTCATCATAAAATACAAGGTTTATCTATGCATCTTACATTAATTTCAGAGAGAGAAATGAGGTGTAGGAATCAGAAATAAATACTGATATACATGCAa	126	(AAT)5	15	GGGATTCCTATTCGTCAAGG	CCTACACCTCATTTCTCTCTCTG	1,20	213,23	58.452	57.243	50	47.826	213
HAU-D5157	D12_NODE_739813_length_251_cov_3_1	AATTCTCAGGACCCTCCCTTCACGTAAACGAGTTGCTAAATTCAGCTCAACAACAAGGTTTTGTTCTTTTCTTTTCTTTTTTGCCTGAGAAGTTGGCTTTAATCTATGTTTTGGGATAAGAAACTTGAATAAATAAATAAATAAATAATGGTGCAAAAAATTAAAAATTACTTATAGGGATTGTTTCAATTTACAAGAAAACGAGTCTGGTTGACAAATGAGGTAAGCTAAGGCTCTCAATGCTGATCCATGATTGGCCCTTTTGACTTTTTAGGAcatgt	64	(TTCTT)3ttttgcctgagaagttggctttaatctatgttttgggataagaaacttg(AATA)5	84	CCCTTCACGTAAACGAGTTG	CAATCATGGATCAGCATTGA	15,20	255,20	58.282	57.979	50	40	241
HAU-D5158	D12_NODE_745608_length_171_cov_10_1	GGGTGGTCACATGAATGTTCATAGGAGAGAGAGAGCTAGGTTATTAAGACAGTCATCTACTCCACCAGGAGACTACAAGGATCAGCCATCTTTTCTTAACCTTAACCCTAACCCTAACCCTAATTTCCGTTCTTCTTCTTCTTTGATTGCTCGTCCATTTTGTTCTACATTACCTCATCATCTTTCTTCTTCATCTTCTGg	103	(TAACCC)3	18	TCCACCAGGAGACTACAAGG	AAATGGACGAGCAATCAAAG	60,20	159,20	57.712	57.821	55	40	100
HAU-D5159	D12_NODE_753489_length_317_cov_6_1	TAAAGTGAAATGTTTTAATGCATTCACCATGTAATATATATATTGTTTTGTTTGTGTCTTAAATTTGTGTTTTAGAGTGCTTAAAATTTTATTATAATGCCTTCCTCATTTGGAACAAATTTTTACATAACCATAAGAATTTATGCTATTAGGTTGCAATTTGTGTATTAATGTATATATTTTCTTGTAAATTAAGTAGTAATATGGTTTGAATTTAGGATGGGAAATCCCTTTCTTTGATAGGGATTTTGTGGTCTAATATTGGAATTTTCTTTGATAGGGCAGGGCAGGGCAGGGTGGAAAATCCAAAGGGTAGCTATTACGTTTAATACTGGGAGTCGTCGtta	279	(AGGGC)3	15	TGGTTTGAATTTAGGATGGG	AGCTACCCTTTGGATTTTCC	204,20	317,20	57.402	57.293	40	45	114
HAU-D5160	D12_NODE_754877_length_566_cov_2_1	TGGAGACGAGTTAGGAGTGTTACAATTATACAAAATTAAATATATTTTTCAAAAACTTAATATTTTTATTTTTATTTTTAAATTAAAATAATTAATAAGAAATATATTTAATATTAAATATAATTAGCCTATACATCGCAAGGGAAATTAATTAGTTTAGTAATATAAAGAAAACAAAAATATTAGTAATTTtNNNNNNNNNNNNNNNNNNNNNNNNNNNNNNNNNNNNNNNNNNNNNNNNNNNNNNNNNNNNNNNNNNNNNNNNNNNNNNNNNNNNNNNNNNNNNNNNNNNNNNNNNNNNNNNNNNNNNNNNNNNNNNNNNNNNNNNNNNNNNNNNNNNNNNNNNNNNNNNNNNNNNNNNNNNNNNNNNNNNNNNNNNNNNNNNNNNNNNNNNNNNNN…	61	(TATTTT)3	18	TGGAGACGAGTTAGGAGTGTTAC	TTTCCCTTGCGATGTATAGG	0,23	146,20	57.56	57.726	47.826	45	147
HAU-D5161	D12_NODE_755033_length_286_cov_11_1	ATCGTCATCAACAGTGGCTCTGAATTCTGAGGGAAAGGGCATGCCTAATGGAGACAGCATTATAAGTGATGGGTCAGCCACTCAAAGTCTGATGCAGAGGTGTCAAGGTACCTTTAATGTGATGTTGAAGACTGAAAATGAAGCTGGTAGGGAGATTAATGGGATTGAAGAAAAAGGGTTGGACAATGGTGATAAGGAATGGTTCATAAAACTTAAAGGTTTTGTTAAAAAGAAAGGAGGAAAAAGAAATTTAAAGGAAAGGAAAGGTGAAGACAAAGGTGTCATTATGGAACAATGCATTGGAGGTTGGTAATAa	253	(AAAGG)3	15	AGCCACTCAAAGTCTGATGC	GCATTGTTCCATAATGACACC	75,20	297,21	58.028	57.805	50	42.857	223
HAU-D5162	D12_NODE_755605_length_548_cov_3_1	AGGCAAATTTGTTGATATTGTTGAGGACTTATTTGTTTTGGTGGAAGATATTTTTTGTTTTTGTTTTTGTTTTAAAAGTAGTAAAGTTTGTTTAAGACTTAGCCCAAGTCATGCTGGGGCGTCTTCCGCGTTTAAATCACAACTCCTTGGATTCTTATGCTAATATATGTATATTTGGATACNNNNNNNNNNNNNNNNNNNNNNNNNNNNNNNNNNNNNNNNNNNNNNNNNNNNNNNNNNNNNNNNNNNNNNNNNNNNNNNNNNNNNNNNNNNNNNNNNNNNNNNNNNNNNNNNNNNNNNNNNNNNNNNNNNNNNNNNNNNNNNNNNNNNNNNNNNNNNNNNNNNNNNNNNNNNNNNNNNNNNNNNNNNNNNNNNNNNNNNNNNNNNNNNNNNNNNNNN…	52	(TTTTTG)3	18	GAGGACTTATTTGTTTTGGTGG	AGTTGTGATTTAAACGCGGA	22,22	143,20	57.663	58.294	40.909	40	122
HAU-D5163	D12_NODE_759318_length_364_cov_15_1	GGCCTTTTATCAAACGCTTGAGCTGCACTTTTAGTAAAAGAGTTATTCTTTCTTTCTTTCTTTTGTGTGTGTGTCAGTGTGTGTTTTGAAATAATGGGTTGTGCTCATGGAAAGTGTTGTAACAGAGATTCATCAACATCAGATGAGGATGCAGGTCATCATCAGAGAGGAATAAGGCCTTATAAAAACAAAGACGGTCTTACACAAAGGTCATTGGAGTTAGTTCATGTTCCTTCTCACAACTTCACTTTGCAGTACTCAAGCTTAACACAAAATGGTTATTACCCAGACACAACTGATAGGGAAAACCAAGATAGTTTCTGCATCAAAACACAAATTCAAGGTAACCCAAATGTTCATTTCTTTGGAGTATTTGATGGACATGGTCAATATg	46	(TTCT)4	16	ACGCTTGAGCTGCACTTTTA	CCCTATCAGTTGTGTCTGGG	13,20	303,20	58.873	58.001	45	55	291
HAU-D5164	D12_NODE_767054_length_241_cov_8_1	TATATAAATGTTTCATAATAATGTTATACACGGCAATAATGGCAAGCGAAGCAAAAATTTTGATGTTTATGTTCACTTTATTATTGTTAAAAACAATTATGGAGAAATTGGAATAATGATTATTAACGAAAAATTGGACTCAAACTAACTAATGGTAATTAAGGAAAATTGGACTAATGATAATTAAGGAAAGAAAAGAAAAGAAAAATCAGTATTCAACCATACATGAGTGCCTATAAGTACCATTCTTGCACGATAAATGAACACATTA	190	(AAAGA)3	15	TATACACGGCAATAATGGCA	AGGCACTCATGTATGGTTGAA	24,20	234,21	57.569	58.09	40	42.857	211
HAU-D5165	D12_NODE_775258_length_291_cov_3_1	AAATTAATTTTTCCTGTTAAAAGTTTCATCTATTTGTATTGTTAAAATCTGACATAGTTGATAGAATTACCAGACAGTGATATGTGACATAGCATGGCATAAATGGATAAAAATTTTAATAGAATGACCGATTTACTTTTTGATGTAATATATAGGGACTAATTTACTTATTTTTTAAATATAAATAAAATACTATCTAACTCCTAACACCTTTATAATAATTTTACCTATTTTATTTTATTTGTTTTTGCTCCAAAACCATATGCCATCTAAATAAAGCTATCTTAAACTTAGCATAACAAAGTCATCAATCGTGAATCg	229	(TATTT)3	15	CATAGCATGGCATAAATGGA	GATGGCATATGGTTTTGGAG	87,20	269,20	57.078	57.887	40	45	183
HAU-D5166	D12_NODE_777274_length_170_cov_4_1	ACATCCAACGTGGCATATGGCATCTATACATCATCTTCCCGGCCCCCAGCTCTACACCACCAGATCACCACTATTTTATTATTATTATTATTTCTGTTCAAATATTATTTATTTATTTATTATTGCACAAATTGCAATTTACTGCCAAGAAATATAAACCCCATTAAATTTAACCCACAAAAATAAAGTTCCCGATTCAa	76	(TTA)5tttctgttcaaata(TTAT)4	45	CCAGCTCTACACCACCAGAT	CGGGAACTTTATTTTTGTGG	45,20	193,20	57.74	57.173	55	40	149
HAU-D5167	D12_NODE_779201_length_320_cov_5_1	TTTAAATGGTAATTCATGTATATTTTAAAAATGTGGAAAAATATGGTTTAATATGAATATAAGGAAAAATCAGCTAGCACATTTTGGGTAGAAAATGGAGAATTTTCAAGTTGTGGGCTTAATGACTAAGTTGTGAAAAACTTAAAATGGTAAGGGTAATTTCTTAATTTCCTATTATTATGGATTATAGACTTGAATTGAATAATTGAAATTATTTGAAGTATTTAATTAAATTAAATTATTATTTAGATCAAGAAAAGAATCAAGTGGACTCGAGTCAAGGAAATGCAAAACTCTTGGATAGTTTCAATCTAGCTTAAACAACTGTGGTGTTCGAGGTAAGTTCGTAT	227	(AATTA)3	15	ATCAGCTAGCACATTTTGGG	TCCAAGAGTTTTGCATTTCC	68,20	300,20	57.849	57.793	45	40	233
HAU-D5168	D12_NODE_779573_length_323_cov_5_1	CCACAAACACTTACCTAGAAAACCATAGAGTTACAATAGCACCTCAGCAAGAATCAGCTAGAAAAGAAAGAAGTAAAGGAAGTGTCCCTCACTCAGGGTATTCGGCCAAACAAGGAAAAGGTAACAAATGTTGAGAAAAGGGAAGAAGAAGAAGAGAAGAGAAGAGTGTTTACCACAGTTAGAAGGATATTCGGTTAAGGTTTGAAGTAGAAAGGAAAAGGAAAATGAAATATCCCTAAAAGGTCAATTCGACTACTACGTCAAAATGCAAAACAAGACTAGAAGAGAACTAACCAAAAAGAGAGTATCATACAACATAATTTCGGTACACACAAAGCTAtgaccgaattggc	150	(AGAAG)3	15	AGCACCTCAGCAAGAATCAG	ttcggtcaTAGCTTTGTGTG	37,20	347,20	58.187	57.346	50	45	311
HAU-D5169	D12_NODE_792261_length_236_cov_15_1	TTTTTATTATTGTTGGAGACGAAGGGTTTAGTCCCCACCACCACCACCATGGGCTAAGTTTTCCATATCCTCGTTGTGGCCAGGCAGCCACCAGATCACATGGTATTGGTACACCCCTTTATAAACATAAGGTTACCTAATGTGGGTGTGGGGGAAATTTATAAATAAAATTGCAAAACAAATTGGCAAAGACAAGCACTTTATAGCATCAAAACAAATTGAAATTGGGACCTATAACACATGGGAGTGGGTGGGAGTCCAACCAA	35	(CCA)5	15	TGTTGGAGACGAAGGGTTTA	GCTTGTCTTTGCCAATTTGT	10,20	196,20	58.201	57.877	45	40	187
HAU-D5170	D12_NODE_793591_length_347_cov_6_1	ATCAATTTTAGGTATAATAATCTTTTCTATAATTAAGGCATATATCTTTTATGTACGTTTTACTGTCCTTAAGGACTAATCTAGAAATTTGTAGTTTAGGTCTTTCAAAAATATTAATTTTAAGGGGTTCATTGGTAGGTATGAACATGTAGATTCACATTAATTTATTGATTTTTCTGTGATATTAATGTTCCGATTACAACTGTTTCTATCTATGGATGAGTGTTCTATATAAATGAACCCAACATATCCCAGTGAATCACATCTTCACTCATAAACCACTGAAACCAAAAAGAAAAGAAAAGAAAAGAAAATGGTTAAGTCCGACATGGCATCTCAGTGGAGGGTACTGAGTGGCGAGAACGACTGGGATGGTt	291	(AAAAG)4	20	TGAACCCAACATATCCCAGT	GATGCCATGTCGGACTTAAC	236,20	335,20	57.708	58.019	45	50	100
HAU-D5171	D12_NODE_800397_length_217_cov_5_1	GATACGTGACATGCCAAGAGTACTCAAAACTCTGCTCCCTTTTGGAATTTGCTCATTGTTGTTCTTCCTCATCCCTCGCAGAAAAAGAATAGAAAACAAAACAAAACAGTTTTAGCACCAAATATTTGTGAATAATGATTAGGAATGGCAATAAGTCGGATATTTTTATATTTTGAATTATTCGTTTATTAATGGAAAATTATTCAAGTATTGCTACCTAAATTTAAATTAAATACTATTATTTGTT	93	(AAAAC)3	15	AAAACTCTGCTCCCTTTTGG	CCGACTTATTGCCATTCCTA	25,20	158,20	58.435	57.726	45	45	134
HAU-D5172	D12_NODE_802253_length_240_cov_7_1	ACCAGAGTGACAACCATGTGGCGGTGGTGCAATAACAGTGGCGAGGAGCAGTCATGACGGTGGGTGGTTATGGAAAACAAAGAGAGGAGGAAGACGACGAAACGTGTAGTGTAGAATGTAGATGGAGAGAGAAAGAAATTTATTAAAATAAATTTGATTCTATTCTATTCTATTATAAATTTAATTAGAATACAGCGTGTCAAGCTCTGAATGGCTGAGATTTCTTTTAACCATACAAACGGTCTAGGCTAAAATTAGTAATCTATTTTt	157	(ATTCT)3	15	GTGGGTGGTTATGGAAAACA	AGCCATTCAGAGCTTGACAC	59,20	215,20	58.173	58.028	45	50	157
HAU-D5173	D12_NODE_803152_length_1112_cov_6_1	TATACTCAAATTAAAAGATGTATTGAATAACAATTATAATACTCAAATTGTAATTTCATCTTTTATTCTATTTGAATAACAAAATATGAATTTCAAATTTGATTTGAATTGAAATTCAATTTTTTATTTCCAATCAATATTATAAATACATACATTCAATTCCACTATCATTCATCATACGCTTAGTTTCATAGGATTTTATTATAATTTGCTGCCTTCGACCAACCATGACGAAAAAATTTGTTTTCTTTGCCATTTTTGTTTTATTTTTCTTTGTTTCCATTTCATCATCTAATGGTGATAGTGATTTAGTGTTCCAAAATTACATTAATATCAATCTTNNNNNNNNNNCCAACTAAGTACTTTACTTTAAATATAAATATTTTAAATACGATTATG…	437	(TAAAA)4	20	ATAATTTGCTGCCTTCGACC	TGTAGGAAGACGTGAGTTTGAA	203,20	579,22	59.186	57.543	45	40.909	377
HAU-D5174	D12_NODE_812815_length_234_cov_11_1	CTATTGATTAAACTCATACGTGAATTCCCTAAACAGTAAGGCTCTGGAGGTTTTATTTTTATTTTTATTTATTATTTGTCTATATTAATTTATATGGATTTAAATCTGACCATTTTTTGTGGAATTGCCAAGGCTACGTTAGTAGCAAATTTATTCGTGTTTTTTGCAAATACAATATCGAATATGGCTCTGATATTGTGTGCTTGTTCGAGTCGAGAGTAAGTGGTAAAAATGTTAattttatcattgataaattaggatttt	51	(TTTTAT)3	18	CCCTAAACAGTAAGGCTCTGG	TAACGTAGCCTTGGCAATTC	26,21	140,20	58.023	57.926	52.381	45	115
HAU-D5175	D12_NODE_819337_length_282_cov_9_1	TGATGATAGAGTTCCAGGTATTTCTGCACCTCTTTGTTAGCATCTTTTAAGATACTATCTGTTTTTCTCATCTCCCTATTCTGTTTCAGACACTCAGGCAAAAGATCCAGGACGAGTATCGAGAGGTTGTGGAAAGAAGGGTCACTACAGGTTAGAATACCGCGCTTGCTGCTTGCAAGAACTATGAAGCAATCTGATTATTCTTATTATTATTATTATTGTTCATACTTAAAATGCTTTTCTTCATTGCTGTTTGAATAGTTACCGGAACCAGACCGGACGAGAAGGTGAGCTTAAGTTCAATGTTGGAAc	204	(TTA)5	15	TGTTTCAGACACTCAGGCAA	TTAAGCTCACCTTCTCGTCC	81,20	296,20	57.946	57.143	45	50	216
HAU-D5176	D12_NODE_820287_length_297_cov_4_1	TAATTTGTTTGGTTTGATTGCATGTGGATTACAAGCTTCTCTTCTTTTGTTGATGGATTCTTTTAAGGTACAAAAACTAATCTTTTTAATCATTATTTTTCTGATGTAATCTCTTTTGAATGTTATGATTTTAGATAGAATATATAACCAATAAATACAATTTTTCATATATTAATATATTATATTATATCATATTATATTTGTATATTAAGTGTTGATGAGAGACTGTAAATTTAATCGAAACTCATATAATTATTTAACACGACGATTGCATGCTTTGATAAAAATATTTATTTGGAAGGACTTATGTCCTAGATTAAAATATGt	176	(TATAT)3	15	GCTTCTCTTCTTTTGTTGATGG	CATGCAATCGTCGTGTTAAA	34,22	274,20	58.124	58.201	40.909	40	241
HAU-D5177	D12_NODE_822760_length_355_cov_3_1	CAAAAGCTAAGAGATCAAGATTTGAAAAACTATTTTATTCAATTTATATTGAAAATAAGGAATAAAAACAACCTTAGAATTAATTTAGTTGAGAAAATATCTTCAATCGATCTGGAATCACCAATATTGAgattggatcaagatctttaaagaactcaaatgagtttttcccaactttgaaaatcttttctggagaattttgagagaatttggagaaaataaaagatgagaTCTAATATTTGAAATGTGGACTTCGAAAAAGAAAAAGAAAAACGAGAGAAAACACTTGGAAATTAGGTGATTTTTGTGTGTGAAGTGAGGAGGTTGCAATGTTTTTGAGCTAAAATTGGGGAAATTACCATCAAGCCACTCCCACAATTCCCTt	256	(GAAAAA)3	18	AATCGATCTGGAATCACCAA	AGCTCAAAAACATTGCAACC	104,20	341,20	57.932	57.877	40	40	238
HAU-D5178	D12_NODE_822982_length_770_cov_3_1	TAATTTATAATTTCCTGACACCGGGACCTACAAATAGTGTCTAGATAGAGGTATGCCACAAAGCAAGAAAGGACAAAGGAGGTTCTCATTTAAAGAATCAAACCTGAACATTATACCCACATTCTAGCATGACATTCAGAAGTTTCCCAATAGTCAATATTGTGCCAGCAATATTTGCAAGGAAGCTAAGAATGTCCTTGAGACTATAACATTTCCTCCAATACTTAGCATCATAATCTTGAGTAAGGCTCTCCTACAAACCTAAAAATTATAAACATAAATTGCTCAAATTTGAAACCAAATTTATGTGGATAGAAACAATATACCTTTTGAAGAGACTTGTTCTCAGCAATAAAAAATTCANNNNNNNNNNAAAATCATTATGATTTTGACAAAATT…	418	(TAATT)3t(TTAA)4	32	TGAAGAGACTTGTTCTCAGCAA	AAAGGAGGCCTTGTCAAGAT	330,22	749,20	57.884	57.853	40.909	45	420
HAU-D5179	D12_NODE_823712_length_324_cov_11_1	TGAGACGGAGCACAAAGCCGAAACCAAAAAGAAAGCAATCCCACGTAAAGCTGCTGGTCAGTCATGGGAGGATCCAACCCTTGCTGAATGGCCCGAAAGTATGAACTATCTAATTATCATACTTGTTTCTTTTTTCTTTTCTTTTCTTTTCTTTTTTATTTTATTTCTATGTGTGTTTCCCGTTTTCTTTTAGTTCTGATGTTTTTATTTTTGTTGGTACTCCGCAGATGACTTTCGCCTATTTTGTGGTGATCTGGGCAATGAGGTGAATGACGATGTGCTTTCAAAAGCTTTTGCGCGATTTCCTTCCTTTAACATGGCCAGAGTAAGTTTCCAAAATTACATGATTTTGTa	132	(TTTTC)4	20	ACCAAAAAGAAAGCAATCCC	ATCACCACAAAATAGGCGAA	22,20	252,20	58.162	58.093	40	40	231
HAU-D5180	D12_NODE_836148_length_204_cov_6_1	ACACAAACTTAGACTTTCAAACCTATAAAGGTTAAAGGTGGAGTGTATACGGCCAGTGCGCAAAGTGAAGTGAAGTGTATACGGCCAGTGCGCAAAGTACGAGAAACTATACAAGTGGAACAAGAGTTATAAGAAAGTGTAAGTAGTGGCAAGTGGATCTAGAGAAATCCACCAAAAATGATAAAACAGTAAAGATAGTTGTGATAGATGACAATGCATGGGCAAAGACCTAAc	63	(AAGTG)3	15	TGGAGTGTATACGGCCAGTG	GCCCATGCATTGTCATCTAT	38,20	222,20	59.591	58.397	55	45	185
HAU-D5181	D12_NODE_836440_length_291_cov_5_1	TATTTCTTAATTACTTCAAACCATGTATATATTAAAATTTTGGCTATCCTTTTCTATGGACCCAGACCGACCATTCTAACCTCCTACTGGAGTTTTTGTTCATTATATAAATTATTATTTAAAAATGATCGTAGAATTTAATTGATTTTCGAATTTTTTCATCTTTCCTTTTATATATATATATATGTAAAGCTGTTGTGTACTGGAAAGTTGTAGTGTTGTCCACTTACATAGCTTCATCAAAACCATTGACTCCACAACTTATTATTATTATTATTTTTTAACGTTTAGTTTCGTCGATTCACATTTCATTAGCTAAGa	172	(TA)7tgtaaagctgttgtgtactggaaagttgtagtgttgtccacttacatagcttcatcaaaaccattgactccacaac(TTA)5	105	ACCGACCATTCTAACCTCCT	GTGAATCGACGAAACTAAACG	65,20	304,21	57.582	57.439	50	42.857	240
HAU-D5182	D12_NODE_841783_length_180_cov_20_1	TTTTGATCTATTATCGATGGTGGTTACGGTTTCTTGTGGCACTCTATTAACCAACCTTGCTGCTTCCATACTCTCCATGAATTCATATAGATCAATAACAAAAGAAAACTAAAATAAACCGGAGAAAGTCGAAAGTCGAAAGTCGTCGAGTAGTTTATTTCgttcattcaaatccgtacgaggtaagtcgatatgcaaataaacgtgttt	124	(GAAAGTC)3	21	GTGGTTACGGTTTCTTGTGG	acctcgtacggatttgaatg	19,20	183,20	57.98	57.546	50	45	165
HAU-D5183	D12_NODE_842000_length_451_cov_12_1	GAATTCAGATTGCCAAACGTCTGGAGCTTTACATATCCTCAAGAGATGACATTGATGCTGTCTGTTGGAAGTGATCCCCTTTTCTTCTCTCTATTATTCCCATAGATTTTCTTTTTCTTTTTCTTTTTGGTCTAATTTCTAAATCATAGCAAACTGCTCTGCTTCATTTGAATGATAATGAAGATTGATTTGAATCTGATAAAAGAATAGTTTTTCAATTAGAAATATTTAGAAAAATTCACCATTTGCTTAGTTGTAAATTGATTAGTGTTATTTTTCTGATAGGATGATATCAACCTCGACCAGCCCAAAATGCATAAAACTTTTTTAAACTCAAATAAGTTTAAAAAACAAATCTTCCAAATAAAATGGCCCATGCATATTTCAAATATGCCACCA…	107	(TTTTCT)3	18	GTTGGAAGTGATCCCCTTTT	GTTTTATGCATTTTGGGCTG	63,20	322,20	57.946	58.161	45	40	260
HAU-D5184	D12_NODE_842934_length_234_cov_5_1	TCTTGCAAACAAGTATTCAATGTACAACTTATTTGTTTTAATCCATATGCTTGCCTTGGAACTTCCATCTTTCGCAATGTTATAGGGCAAATATATATATATATATATGCATATTTATACATATGATGGTCTTATCTCCGATAGTTGCAAATACTTTGTGCATTGATTAAATCATGGATCTATCTGGAACTGCAGTTTGAGATTTTAAGATATCTAAACCAAATGTTGTTTTTTAGAGTAGAGTAGATTAACTTATGCAAGTCt	91	(AT)9	18	CATATGCTTGCCTTGGAACT	GCAACTATCGGAGATAAGACCA	43,20	147,22	57.849	58.353	45	45.455	105
HAU-D5185	D12_NODE_845700_length_312_cov_7_1	GATGTGTAGCGGATGGGGGTAGGATTATAAATTTACATATGTTATGTTCTGATAACCTTTGTTTCTGATATATATATATATGTCTAAATGATTTTTGTATGTGATGTTACACACTGAGTTTCGAAAACTCACTCTCTGTTTGACTGTCACTTTCAGGTAATCTTCAGATTTAGGCGGATTGGTGCGACAAAAGCTTGGTTATAATATTTTGGTTTCTTCTAACTTAAAATTTGAGATTTACGTGTTTTGTAAAATTTAAACGGTCTTTGATCATTTTTGGACTTATATATAAACAATGTTTTTAATAATCAGATAAAAAAGATAGGCTTACAAAGAAATTGg	68	(AT)7	14	CGGATGGGGGTAGGATTAT	CCAAAAATGATCAAAGACCG	9,19	279,20	58.533	58.066	52.632	40	271
HAU-D5186	D12_NODE_847494_length_214_cov_8_1	GACTAGGCCCTATTTCGGGATGTTACATCATAACCCACGCTGAAACACAAACAAATCATAATCATATATATATATATCATACTTACATATATCATAAACCATACATCATGCATACGTACATATTTATATACAAATCATAACATAACACATGATTTAATGGCAACATTTCCTACTAAACATACTTCCTAAGCCTATCCACACGACTTGCAAAAATTTCAAATGTACACAACCGGGTGGCAACACa	64	(AT)7	14	CACGCTGAAACACAAACAAA	CGTGTGGATAGGCTTAGGAA	35,20	201,20	58.372	57.85	40	50	167
HAU-D5187	D12_NODE_849468_length_234_cov_7_1	TTTAATCGGGGGAAACAAATCACATTATTCGTTTCTTCTTCTTCTTCTATTTCCTCTGTACATATTATCTCCCTTAAGGACTCACAATCCACTATCTCAAAGCAGTGGAGCTGCACCAGATTCCTGGCGACAGAGGGCGATAACAGATGCTCCAACTTGCCGCATTCAGTGATGATCAACCTCCTCAAATTCGAACTCCAATGATATGTCTGCTTGTGCCATATTATATTGTTGTTAATGGAATGATGgaaaacaggttgcata	33	(TTC)5	15	TTAATCGGGGGAAACAAATC	TGGAGTTCGAATTTGAGGAG	1,20	199,20	58.737	57.865	40	45	199
HAU-D5188	D12_NODE_849823_length_342_cov_10_1	AACTGTCCATGTAATAAGAACATATGTATTTATAATTTGATCTGCATGTTTTAAATATACTCGACATGAACTAACATTCATCTAAGCTAATAGGTTGATGCTAAGGCTTAACTGGATATAATACATATACTTTGAGGACTTCATGAAACACTTCAAAATTTAGAGACCAATTTAAAATCTAGATTATAGTTTGAGGATGTACTATAAAATTAACCCTAAACGAAAATTTATCCCATAAGAAACAACACAAGCTTCATTTATATATATATATATTACACTAACAAATGAAAGTAATCAATAGTTGCAAAGATAGATCACAACCCAGAAGATTAACTCTTCAATCTTCTGGTTTACTAATGCTTTCGGTTCATG	259	(TA)7	14	TGATGCTAAGGCTTAACTGGA	TGGGTTGTGATCTATCTTTGC	95,21	323,21	57.677	57.683	42.857	42.857	229
HAU-D5189	D12_NODE_853310_length_170_cov_4_1	GAGTGAGGGAGAGAGAGGGGGAGAAGGAGAGGGAGGGAGAGAGGGGGAGAGAGAGAGAGAGAAAGAGAGAGGGAGAAAGAGGGAGAGAGGAAGAGAGGGGGAGAGTGGGAGAGTGGGGGAAAGAGAGAGGGGGAGAGGGAGGGAGAGAGGGGGAGAGAGGAAGAGAGAGAGAGTCTGCTAGTGCATTATTTGATCTTGGa	47	(GA)8	16	AGAGAGAGGGGGAGAAGGA	AATGCACTAGCAGACTCTCTCTCT	9,19	186,24	57.9	58.163	57.895	45.833	178
HAU-D5190	D12_NODE_858262_length_592_cov_3_1	TTTGAACAATCTCATTATAGGTTTTGATCATATCTGCTCTTTTTAACACAATGTAAAGAATTACCCATAGCCCCTTCCTAACTCATAAATATGAGAATAATGCGTTTCAGCGCACTTGAACCTATATCCTCCTGCATTGACAATAAATATGTTAATCTTATTAGTTTTAATTAAATATTAAATATTAAATTTAATTTAATTCAATTTTAAGATAAAAATTAATAGCATGCTAAATTCAAATTTAAAATTGATCAAAACTCAAAATAACTTAAANNNNNNNNNNNNNNNNNNNNNNNNNNNNNNNNNNNNNNNNNNNNNNNNNNNNNNNNNNNNNNNNNNNNNNNNNNNNNNNNNNNNNNNNNNNNNNNNNNNNNNNNNNNNNNNNNNNNNNNNNNNNNN…	170	(ATTAAAT)3	21	CCATAGCCCCTTCCTAACTC	TCGGAACTTTCAGGTCATGT	64,20	531,20	57.759	58.129	55	45	468
HAU-D5191	D12_NODE_860819_length_202_cov_7_1	AAACCATAATGCATAATGGCTATACAATTCGGTGATAGTGTGATGTTCTTAGCTGGAAAAATATATTTATTAAGGCTAATCACTTTAAGGGAGGAAGGTAAGGGAACTTGTATATATATATATATATATTTGTCTTTTGAAGTTAGTCTAGATAAAGAAAAGGTGGGTGCAAGCAAAGGTAAGACAGTAAACTAACTAGTGAAGCTCTATTTTGGGCATGTGCTCGCTCATT	111	(TA)9	18	TAAGGGAGGAAGGTAAGGGA	TGCCCAAAATAGAGCTTCAC	85,20	217,20	57.733	57.971	50	45	133
HAU-D5192	D12_NODE_867391_length_188_cov_14_1	GCGTTTGTTGTGTTCCTCCGAACACGTATTGGCCGTGAAGGTCCAGGTCCAGGAGAGGGGACAGGGACAGGGACAGGGACAGTGACTGATCCAACGCCGGAAACAGCCACAGGAGACAACGACGATGAAGAAGAAGACAAGACAAGCTCTTGTGATGGGCATATAATAGAATGGTTAGGGGATAACTGTAGTGGTAACGAAGGTGGAGGTTGATAAAG	58	(GGGACA)4	24	GTTTGTTGTGTTCCTCCGAA	CTTCATCGTCGTTGTCTCCT	2,20	129,20	58.596	57.87	45	50	128
HAU-D5193	D12_NODE_874409_length_270_cov_10_1	TTTGGCTCTGACTTGAAAGCTAAGCAATTAGTAATTTACTACACTACACTACACTCGTTATCAAATGGCTAAAGATGACCACAATCGAACTTCAATTTACTGCATAAATTAATTAACATCGACATTAACCAATTCACACACGTAATGACCAAAACACCATCTTATCATATCCTAATGTTAGATAAATACAAAGGTCTACTTGGTAAATCAACATCGTCAATAGGTTAAAGAAACCCCCTCACACAGCTTCTTGAAACTTGAAAGCCAAGCTTAAATATTTCTTTTAGCGTAAGGCCACAG	38	(ACTAC)3	15	TGGCTCTGACTTGAAAGCTAA	TGTGTGAGGGGGTTTCTTTA	2,21	244,20	57.92	58.049	42.857	45	243
HAU-D5194	D12_NODE_881244_length_295_cov_31_1	AATTCGTTAATAGAAGAAGTACCGTTCAAAGTAGGACGATACAACCCAGAAGAGAGACAAGAGAGGATTTCAAAGTACAGAGCAAAGCGTAATCTAAGGAACTTCAACAAAACAATTAAGGTTTTCACAACTTTTTTCAATGATTATTATTAATTACGACATTAATTTGTTTTTGATTGTGTTCTAAACTAGTAATTACGGTTTGGTTTGGTTTGGTTTATGTTTGATTGCAAAGTATGCATGCCGTAAAACACTAGCAGACAATCGTCCTCGTGTACGAGGCCGGTTCACTCGCAACGATGACACTGTTGAGACTCCGAAACTc	200	(GGTTT)4	20	GGACGATACAACCCAGAAGA	TCGGAGTCTCAACAGTGTCA	33,20	319,20	57.58	57.858	50	50	287
HAU-D5195	D12_NODE_881916_length_373_cov_6_1	TGCATACATGAATAAAACCGACCTCCGCCTTTCCGATATCATCTTTATGTTTCTTAATCATAATGCATGACTCAAGTATCATGCAGCTGATGTGATCGTCGATGTTGGCCCTTCTGCCGGACTTAGGTAGTGGTCAAAAACAAAACCACTGATTCAAGAAACACTTTGGTGATTATGGATCCCCTCATAAGTTGTAATGACATAACTTGGATCCTCTCCATCTCTTTCAACTCTTTTCTTCACAGGGCATCCTTCAATCAAACATTTGTAGTAGTTCCTATGAATCAATTAATAAGAAAATGAATGAAAACATACGTAAAACATGTACCTTGAATACAAATATTATATATATATATACCTTGGATTTGGGCTGTTCTTCACCATTTTCTTCCCATATTT…	344	(TA)7	14	TCTGCCGGACTTAGGTAGTG	TGGGAAGAAAATGGTGAAGA	112,20	393,20	57.98	58.117	55	40	282
HAU-D5196	D12_NODE_882489_length_366_cov_9_1	AATTCAATTCTTTCCTGTAATTTTAACCGTCAAATGTATCTTTATGAATAATTTGCTAGCACATAACCTCGGTACGTGCTTATCCTGTGTTACAGAGAATTGAAATCAATGTCTTCATTATATATATATATATATGAAAGATCATACTCTTGTACTTATATCCGAGCTGGACACGAGGAAAACAAGCATAGACATTTTGGTTCAAAATTTACAGCTTTGTAAGAAACTATACATTATTTTGATTCTCACATGAAGAGAATAGAGTGCTTAAACTTCCCGAGACTTTGCTTGGTAAAGAAGATAGAAATAAAACAAAGTAAAATTACTTTTGGTCCAATGGTTAAGTTCTGAAACTTCATATTTTATACAAAACCATCAGATTaaacgcttttccaa	119	(TA)8	16	TCGGTACGTGCTTATCCTGT	TTTACCAAGCAAAGTCTCGG	68,20	295,20	58.256	58.027	50	45	228
HAU-D5197	D12_NODE_883099_length_346_cov_5_1	TATGCGCAAATGAATATGATAACCCAATGTAGGTTCTATGTATGTATGAGACTCCGTAAAGTCTAAGGTTTAAAACCTCATATGTGTATGCAAGTCCATGGCAATGACATANNNNNNNNNNTGTTTGGTAAACGTTCACTTGGAAAAATGATTATTGATGAAGTTTATCATTCTTATGGTCCGCTTGATGTTATGTTATGTTTGGTATGATATGATATGTTTGGTTTGATTATGCGAAGTATGGAGGGTTGTTTTGGAGGAGGAAAGATAAAGAAATGTTACATTGTGCACTCTATGCCACTTGTTATATGGATTTGTAGAAGTTCGATTGGATTGTACGGAGATATATGCGCAAATGAATATGATAACCCAATGT	188	(ATGTT)3	15	GTATGCAAGTCCATGGCAA	TGCGCATATATCTCCGTACA	85,19	353,20	58.054	57.787	47.368	45	269
HAU-D5198	D12_NODE_883646_length_239_cov_30_1	TGCCCTTCATGATCTTTTAGAATTCACTCCAGGCTGCAATAGAAACAGTCATAGAGTCATAAGCTAGTCACACTTGCTAACTGTTAAACGAACGGATAATTCAGTAGTTCTGCAACGACATGAAGTTATAAGACAGTCATCTTGACCCAAGCTTTATCAGCCACTAATCTCATCCAATTTTATTGTAAATAAATAAATAAAGTTGCTTTTGAGTGGGTCCCTAGCAGACAAAACAAAGTAAATTAAGATTAAAATGAATGGGATGGAGg	186	(TAAA)4	16	TAGAATTCACTCCAGGCTGC	TGTTTTGTCTGCTAGGGACC	17,20	234,20	58.048	57.797	50	50	218
HAU-D5199	D12_NODE_886381_length_328_cov_5_1	ATCATGTTTGTGAACTTGACATGTGAAACTATGGACAGATTTTTAGCTTATTTTGCATTTATATCTTGTTAAGGTTATAGATAGTGAGTTCCAATTCCCAATAGATTTGGTTAATCTTGTATTTTGATATGATTTGCCCATTTTTGAACATTCATTTGCCATCTGATATTTCTTCAATGAAAGGCATCTTAGACATTGCTTCTTGGTTGTTCTAATTAATTGTCAACTAGTAATACAGATTTTGGAATATTGTGGTTCTTCTGTAAGAATGAATGAATGAATGGATTATGGTTGGATATATTTCTGAAACTATTATATTTCAACTTTTGTCAACTCCTACTTCAGTTTCGCTCAGTTg	267	(GAAT)4	16	GACATTGCTTCTTGGTTGTTC	TGAGCGAAACTGAAGTAGGAG	191,21	353,21	57.311	57.376	42.857	47.619	163
HAU-D5200	D12_NODE_889481_length_196_cov_6_1	GCGATTGTCTTCACATTGGAATAGAAAAGCTCTGACTGCACAAACATAAAAAGAAAAGAAAAGAAACTAAAACCGAATTGAAAACTGTATAGGTCTAAAACAACTTATAATTCTGGTGACCCTAAGGGTGCTTATACAGGAACTGACTTAATTGTGACCACTCAACTCAAGATACACTTAGATACCAATAAATAAAATATTATGCTAAAAGCTAGGGTCCAAATAT	49	(AAAAG)3	15	AAGCTCTGACTGCACAAACA	TTGGACCCTAGCTTTTAGCA	26,20	221,20	57.169	57.664	45	45	196
HAU-D5201	D12_NODE_889715_length_328_cov_7_1	AAAACTTACCTATCATGAAAATCGCAATCATTAATTACTTAAAGAATTGTAATTGGAAGGCCTGGTTGAGTAAATTAGCCATCCTAAATATAGTGGGGTGGTTGGATGCTTAAATTATAATGTTTTATATGTTATTTATTTAATAAAATAAAATAAAATAAAATAAAAGGTTAAAAAGAAAATAAAAACATAAAATACAAAAGGTGTTTTCTTCTCTCCCACCAAATGTCACCGTCACCATGGAAATGGAAATATAAAAGCTTCAAGCTTCGTTTCTTCTTTGGATGGTGCATGGGAAGCCATTTTTCATCCATTTCTAATATTTTTGATGTTTTTGAAATCGTtgcaactaggttca	142	(AATAA)5	25	TATAGTGGGGTGGTTGGATG	ATGCACCATCCAAAGAAGAA	88,20	292,20	58.145	58.145	50	40	205
HAU-D5202	D12_NODE_892017_length_274_cov_5_1	AAAAATGATTATCAAATACAGTTAAAAAATTAAATGAAAATTTTAGTGATTTATCAAACACACCCCAAGTTTCAAGATTTTCATGAAAATCTTAAAACAGACGTTTTTAAATATATATATATATATTGTTGGAAGCCGTAGTCCTATGAAATAATCGGATTAAATCTCAAATTCTTTAAGTCTTCTTCACCTGGGGTAGAAAATAAAAAGTTAAAAAATGTCATAAATTTCTATACTTTTTTAATAAATTTAAAATTTAGTCTATATTTTTATTTTTTGAAATTTAATCCCTTTATCTTTTAGa	111	(AT)8	16	ACACACCCCAAGTTTCAAGA	ACCCCAGGTGAAGAAGACTTA	57,20	196,21	58.03	57.776	45	47.619	140
HAU-D5203	D12_NODE_895834_length_182_cov_3_1	AAATCTTGGCATCTAATTAAGCTTTGGGCCAAACCCTAAAAAGGGAAAGTCCATAAATACATTATGAATGATTTTCAAGTTCATAACCCAAAAATACATTCAGATTAAAAAGTTAACACAATAAAAATAATCATGAAATATGATATGATATGATGGTTACTTATAGAACTATGGGATTTGGCCTCGCTTGAAGGTCCACCTAAAAAGTAAGa	138	(ATATG)3	15	CCAAACCCTAAAAAGGGAAA	AGGCCAAATCCCATAGTTCT	28,20	183,20	58.088	57.611	40	45	156
HAU-D5204	D12_NODE_896834_length_184_cov_4_1	CCCACTTTCCACTACATTTTTCCTTTTTCGCTAATATTGCCTTTGAAATTTATATATTTCGAGGTTAATGTTACGTCTTCAAAGTATAGGAACATAACCCCCCTTTTCTTTCTTTCTTTCTTAATAATATATATTTCATAAATCCTGGTTTGATGGTCAAAAAACAAGTTGACAATCTTAATTTTCTTTTGTATTATCATTTTAGACtcttttt	105	(TTTC)4	16	CCACTTTCCACTACATTTTTCC	TTTGACCATCAAACCAGGAT	1,22	160,20	57.663	57.835	40.909	40	160
HAU-D5205	D12_NODE_899598_length_209_cov_6_1	ATAATAGTAGCACCAAACTGAAAACGAGTTCTAAAGGAGCACGACAATGAATGCAACAATATGTAAAGATTAAAACAGTATTATGTTGGGATCTTGGTCAGCCCCAGTTGTTATCAATTATTATCATTAAAATGATAAAATAAAATAAAATAAGCTTTATTAAGTGCAAAAGCAATGAACCATTTATAACATCCTAGGAAAATAAATGTGTAGATTAAAGATTAACAAATAAACAAATC	135	(ATAAA)3	15	AGCACCAAACTGAAAACGAG	GGTTCATTGCTTTTGCACTT	8,20	180,20	58.008	57.877	45	40	173
HAU-D5206	D12_NODE_903073_length_278_cov_4_1	TGGAGTCCTATATGATGTGTAGCGGATGGGGTAGGACATGATATGATATGATATGTTTTGATTCGTTATGATATGATAAGTTATACTTTGATTTGAGTTATTATATGCTATAAGACAATATCATGATTATTTTTAAATGTACTGAAATTAAGGGTCAAATCACACATTGGGCTTTAAGCTCACGCCAGGTGATCCTTCGACTTAAGATTGGATGGTGACTCTGGAGCTCGGGTTTCGTATTTTTGATTAAATATTATGGACTTTTTATTTGTTTATGGACATTTTGGACTTTCTTGGGTTTTTATTTG	38	(ATGAT)3	15	TATGATGTGTAGCGGATGGG	AGCTTAAAGCCCAATGTGTG	10,20	179,20	59.375	57.906	50	45	170
HAU-D5207	D12_NODE_905714_length_240_cov_7_1	CCCCTTCTTTTTGCTTTTTTGCACTGTTTTATTTTCTCTCTGGTTAAAAAGTTGAAAGCTCGTCAACTCTTTCATGGTGCTGAAAACCATAGCTTGTTGTTGTTGTTGACAGTTGAGATTTTTGTTCCTTTTTCTAGTTTTACATCTTGTTTTTCAATGATGGGTCGAAAGCATTTACATGAGTTGCTTCAAGAGGATCAAGAACCGTTTGTTTTGAAGAAATACATTGCTGACAGACGTTGTGAACTGAAGAAACCGTCCCCGAAAACt	94	(TTG)5	15	CTTTCATGGTGCTGAAAACC	ATGTAAATGCTTTCGACCCA	68,20	179,20	58.201	58.093	45	40	112
HAU-D5208	D12_NODE_906420_length_486_cov_11_1	AATTCATGTTCTAGTATTTAACAATTTCTGGTTTATCACTGAATAATGCTAACTTGGAGACTTATAAAATCCATGTCAATGAGAAACCTGCAGTTAGAAGTAAAAACAACAGCAGCAGCAGCAGCAGCTTGGGGAAAATGTGTAGAATAAATGGTGATGACATAGTTTAAAAGTCCATTGATAGACTCAGATCCAAATGGCTAAAATTGGATCATATATGTAGCCCAAATTTGGGTTTAATCTTAAGGGGCTTTGTCCAATAAAAAAGCAATATTTTATGAATGAAGGAAAGCCATCGTTGCCCATTTTCCTATCTGTGTCATAAATCAGTCTAAAATATGTTCAAGTAATGTGTCAAATCTGGGCATGCCCCCACCCAAGTACCCATCGATGTCAACA…	110	(CAG)6	18	TCCATGTCAATGAGAAACCTG	GCCCCTTAAGATTAAACCCA	69,21	250,20	58.556	58.062	42.857	45	182
HAU-D5209	D12_NODE_909992_length_271_cov_10_1	TTTTATAATTTTTAAAAGATTAAATCAAAACCCGGAGTCGCCACTGATCTAAGAGACAATACCTCCAACTCTAAACGCGAGAGAAACATCCTAAAACTGAATAGTTACGGAATGATATCCACGATTCGAATCCAGAGCTTCTTTCTCTATTTTTTAGATTAATCTCGTGGATTTAGAAATATATATATATATACACACACATATATACCAATGTTGTAGAACTGTGAGGGCAGTGGCAAACTCGAAAGAAGAGCGTTTCTCATGATCAATAACTGGTTCGGGTTTTTCTTCATGTAGAAAT	179	(AT)7	14	TAAACGCGAGAGAAACATCC	GAAGAAAAACCCGAACCAGT	71,20	290,20	57.971	58.148	45	45	220
HAU-D5210	D12_NODE_911055_length_228_cov_7_1	ACAGTAGACACGAGTTGGCTTTGGCAGTGAACCCAGTGTTACACAGAGTGATTGATAATCTGTTCGGCTGTGCCTTCAAAAAACTTCCCGCAACCAGCAATGAACTATACAATGAGAAATGACAAATTATTTCCAGACCAATCAAAACGACAGAAGTAAACAAGATAAAGATAAAGATAAAAGATCTACCTCCTAACCATCAAAAAGCCTTTTGGTAAGAGCTAAAGTTTTGTGCCTAAAACTTAAAGTTAACAAGGt	162	(AAGATA)3	18	GATAATCTGTTCGGCTGTGC	AGGCTTTTTGATGGTTAGGAG	53,20	209,21	58.326	57.508	50	42.857	157
HAU-D5211	D12_NODE_915582_length_466_cov_1_1	CTTAATTACAATTATCATTATTTTAGTCGTCGAAAAGGAATAATTTGCCAGATAAATCTCGCAATCTTGTGCATTTAAGGTGACTACTACTACTACTACTACTACTACTACTNNNNNNNNNNNNNNNNNNNNNNNNNNNNNNNNNNNNNNNNNNNNNNNNNNNNNNNNNNNNNNNNNNNNNNNNNNNNNNNNNNNNNNNNNNNNNNNNNNNNNNNNNNNNNNNNNNNNNNNNNNNNNNNNNNNNNNNNNNNNNNNNNNNNNNNNNNNNNNNNNNNNNNNNNNNNNNNNNNNNNNNNNNNNNNNNNNNNNNNNNNNNNNNNNNNNNNNNNNNNNNNNNNNNNNNNNNNNNNNNNNNNNNNNNNNNNNNNNNNNNNNNNNNNNNNNNNNNNNNNNNNNNNN…	83	(ACT)10	30	ATCTCGCAATCTTGTGCATT	GTAGTCGATACCATGCCCAC	55,20	486,20	58.326	57.892	40	55	432
HAU-D5212	D12_NODE_922357_length_640_cov_9_1	TCCTCTTTACTTTCTAGAGTTAAAAGTAGAATTAAATTTAATTAGAATGGAGAGTTTAAAGTTTAATGCCCTCTCAAAGAAGATGCAGCCTCAATGTTTGTATATATGTGATATGGAGAAGATTTCTTAGATGAATTCCAATCAAGACTATCTGACCCCACTCTTCCACATCAGGAAGAATCTCACATAACTTTCTATAATTCCTCCCGACCAAAGATAAATTATATGGACAAACAGAAGCAAATGCAGCAGCAGCAGCACCAACTACTGCAGGGGAGTGGTCATTTAACAATATCCGAACAATCTGCGAAGTTTAAATATTTAATAGTACTAAACAAACACTATCAAAATATATTGTACAAGAGATAGATGCCTAAGGTGTGATGATACTAAAGACAT…	246	(GCA)5	15	CCTCCCGACCAAAGATAAAT	TCGCAGATTGTTCGGATATT	202,20	309,20	57.993	58.187	45	40	108
HAU-D5213	D12_NODE_922689_length_174_cov_5_1	AATGCATGTTAATTCTGTTTTGGCGCACTAGGATAACATGATCCACCACTTGGTTGGTTGGTTGGCGAAATAGATTTTGGTGCATACTAACAAAGAATTCGCCCGTTGGCGGTACCTAAGGATTTAATTTCAAGGTGTTTTTAAGTGAAGAAAGACTTTGCTTGAGAACAAGTACACTTAAGTACACCTGATTTGCATAAATAt	50	(TTGG)4	16	TTGGCGCACTAGGATAACAT	AATCCTTAGGTACCGCCAAC	19,20	123,20	58.268	58.072	45	50	105
HAU-D5214	D12_NODE_925302_length_356_cov_7_1	AAGAAGAGGAAAAAGAAAATAAAAGGGAAGGAAGAAAAACGTAAGAGGAAAAGAAAAAGAAAAAGAACGTTTGAAACATATTGTCTTAACCACCAGTAAGTTTTTCGACAACAAGCAAAATATTTCCTAATGCATACGATGGGATTCGAACTCGGGACCATATAGAATACAGATGCTTAACTAGTGAACCAACAGGCTCATTCCTGACATAGATTCACACAGAATTGCACTTAACTTGTAACGCATGGATAGGGGTTGTTTTCAAAATAATAAAACTTTTAACGATGCGACTCGAACTCCAGACCTTAAACACGATAGTAGTGCACAGTACCATATATTCAAAAACTTAATTACTACAGAATCTCACAATTAAATTCTTAAAATTT	49	(AAAAGA)3	18	AAAGGGAAGGAAGAAAAACG	CGAGTCGCATCGTTAAAAGT	21,20	293,20	57.469	58.054	40	45	273
HAU-D5215	D12_NODE_925542_length_185_cov_3_1	TAATAAAATAGCAGATGGAAACGGCAAAAGAGAAAGATAAAGAAAGAAAATGGTTTTCTAGGTAGGAAAATAAGGAAAAATCGGAAAAGAAAAGAAAAGAGTAGTAAAAGGGGAAAAACGACAGAAAAAGTATGCATACACAAGGAGATCGCTTAGAATTTGAGTTTGACTTAGTTCTTGATAGCTTTAGGCGGCATAATTGGGAGAAACAAAAa	84	(GAAAA)3	15	GAAACGGCAAAAGAGAAAGA	AGCGATCTCCTTGTGTATGC	17,20	152,20	57.217	57.921	40	50	136
HAU-D5216	D12_NODE_945871_length_241_cov_10_1	GACTATAGACGTCTGGCCATACATATTGAGAGTTAAGTAGGTACATTATGGTAGATTTTTGTAAAAATAGAGCGAAATAGGAAGGATCGATGTGATATAGTGATTATAGATTAGCCAATATGTGCAACAAAAGAAAAATTAAAAAATAAAATAAAATTGAGTAAAAAAGGTTCTTGAAAAGTGAAAGCATTCGTGAGTGAGAAATATATTGAAAAAGAAGAAAAAATGTGATAAAGTCACAAAAGTAGAAAAACTCGTTCATTAGTGCACA	143	(AAAAT)3	15	GAGCGAAATAGGAAGGATCG	TCACTCACGAATGCTTTCAC	69,20	199,20	58.882	57.37	50	45	131
HAU-D5217	D12_NODE_947052_length_751_cov_14_1	GGTAATGTTATCTGTAGTTTTTCTGTCTGCAATAAAACATGTTTTCTCTTGGCCAATAATTCATGGAAAGATCACCTTGAATTCTATGGTTGAGATGATTGTGGAGAATAACATTAGGAGTTCAAAGGAACTAGAAGATCTTCTTGCTTGTTATCTTTCTCTTAATTCTAATCAATACCACGATCTTATCATTAAAGCATTCGAGCAAATCTGGCTTGATATGACCAACCTACGCTTGTAAAATTCCCAGAAATAAATGTTGTTGACTTGGTCTGTTTTCAGCTTTTATTTCTTTTCTCATTTATTTATTTATTTATGTCGAATATCTTTTCTTAAGTATTCTGATCAAGCAAGATTATGAATTCAAAATTTTAATAGCCTTAACAAGGATTCTGTCAA…	300	(ATTT)4	16	TGGCTTGATATGACCAACCT	TGAGGCAAAGCTACATGACA	211,20	467,20	58.019	57.997	45	45	257
HAU-D5218	D12_NODE_948629_length_196_cov_3_1	TTTTTTGTTTTCTTCTGTAAGAATAAGGGAAAAGTAAGTGTGTTTGGCAGTGCCGGAGACGGCGGAGGTGAAGGTGAGGGTAGGGGGGAGGGGGGAGGGTTCCTTTTTTCTGGATGATAGAAAAGGAAAGGAAGAGAGAGAGAGAGAGAGAGATAATAATGAGATGTAATGTGGGTGGTGGTCTAGTAAGGCTGCTAATGGGAATTTTGTCTGAACCTGAAATTTT	133	(AG)10	20	GAGGTGAAGGTGAGGGTAGG	GCAGCCTTACTAGACCACCA	64,20	194,20	58.591	57.98	60	55	131
HAU-D5219	D12_NODE_954970_length_176_cov_6_1	TAACAACACCACGTTTGACATTATTGTTGCTGATATGATCAATTGATCACAACACCTCAATATATATATATATATGTTTTAATTTCTCACAAACCAATATTTAAATGTTAGTCCTCTCTCCTCCTCCCACAACTCTTTCTAGCATCAAGCAACAATAAAACGATCTCACACTAATTTATTGTTAGAGTTTTGAGGGCAGCTTGTGa	60	(AT)8	16	CCACGTTTGACATTATTGTTGC	AAGAGTTGTGGGAGGAGGAG	8,22	136,20	60.285	58.313	40.909	55	129
HAU-D5220	D12_NODE_955585_length_203_cov_10_1	AACGAAATTTCCATGGCAATATATAACGTTTAAACTTCAATCCAGGCAAAGAGAGAGAGAGAGAATCACATGGAAGAAGGCCTTTCTCCACCGTTACACCCTCTCTCTCAGTTTCTTTAGCTTTCTTTTTTAAACTCCCTCTATTTATATAAACCTTTCAATAATCTAAGAGCAAAATTTCTGTGCTGGGTTTCGAATTTGGTGATCTGGGTTTTTGTTCTTTCTGTGCTAGA	50	(AG)7	14	CGTTTAAACTTCAATCCAGGC	ACAAAAACCCAGATCACCAA	26,21	217,20	58.753	57.894	42.857	40	192
HAU-D5221	D12_NODE_955863_length_441_cov_9_1	TGAATTCGGTGCTCAATTAAATGATTTATGAACATGTGTCTTACTTACAAGTACCACCGACTTGGTGTTCAAAAATTGGAATGAATAATATTAAATTTAGCTTAAATTTTTTCAATTTAATTTTTTAATTAAATTTTAATTTTAATTTTCTTTTAAAAATTGTTAAAATTAATTATCAACTTTTTAAAAAAGAGTCAAGATGTTTTTAACAGAAATATTGATTAACATGTTAAATTTTAAACGTGAAAGTCATCATGATAATCTACATATACTTTTTTGAATTTTGAATTATTTGTTATTTTTATAAATTTTAAATTATTTATTAATATGGTATATAAGACAAAACATATTATGTTAGCATAAAACACACATGAATTGTCATGCAATTCTCGCACCAAC…	132	(AATTTT)3	18	ACCGACTTGGTGTTCAAAAA	TGCATGACAATTCATGTGTG	55,20	384,20	58.105	57.356	40	40	330
HAU-D5222	D12_NODE_955933_length_297_cov_4_1	AAGCATGATTAAATGGTTTCAATGTCTATAACTTATCAAGATCAAGTTTTGATTATTTAAGCTCAAAAAGCCCTACAAAAATAAATTTATCTCAAATCTCAAATCTCAAATTGTTGCAAGTTTGTCATTTTCTTTATCTAAGCAAGCTCAAAATAAATTTATCAAAAATATTAAAATTATTTTATCAACACTTGATTAAACAATTTTTCCCAATTAAAAATATATTATTTGCAAAAATATTAACATTAAAATTATTAAGCTTTGTAAGCTCCTTCTAAGATGTGCAAACATGTGATATATCCTAAAAGCTATGATGCATCCTAGAAa	89	(ATCTCAA)3	21	GCTCAAAAAGCCCTACAAAA	TTTGCACATCTTAGAAGGAGC	60,20	287,21	57.197	57.259	40	42.857	228
HAU-D5223	D12_NODE_956305_length_485_cov_10_1	TTTAGGTATTACTTTGAATTGGAATTCAAGTGGAAAGGAGTGTGTGCACTATTAGATGATTCATTAACTAATGAGATTCGAGAAATAATAGCTTAATGGTGAGTTTGGATGGGTGGAATGTAGTGTGTTTAGTTTATTTTATTTTATTTTTTGTCTTACACTACAGTTTGTTATAACATCTAATCTTATCGCCACCGCTATTTTACATTAACAATAGGTAAATACACCGTCTATTCAAACTCACCTTAAGACGAGAAAATCTCTCTCTCTTCCTTTTCCTCATAGTAGCAAAGGCTGTTCATTTACTAATTGATAATGTGATTTATTTTCATTGGTGAGTTCTTAAAAGCAAGAATTAGTAAAAAATTTCATTAAATGTTTGCTTTGAGATCATATTTT…	133	(TTTAT)3	15	GTTTGGATGGGTGGAATGTA	GTAAAATAGCGGTGGCGATA	102,20	205,20	58.117	57.831	45	45	104
HAU-D5224	D12_NODE_958207_length_340_cov_4_1	CCTAAATGCACATTTCTTCCTAACCACACCACTTCACAATTTAGTAATTATATATATATATAAAAGAACATATTAATCATAACAACATGTAACATATCACGAATAATATTTCAATATACAAATCATCAGTCACATATTCAATCATCTCCCTTTTCAATTCAAATGTACATAACCATTCTATATCACATAACAAACCTATCCTTAATAGTTCATTCGAATGATACCCAAGTACATCCTTTTAATTTGTTATCCTTTTCCAATACATCTTTTTCAACCTTTTCATTTTTCTGGAAATACCAAATATAATGTCATGGTATCTTTCAACCGTGGTATTTTCCGTTTCGAGTATAATACCATGAGGTATTTCAAt	49	(TA)7	14	GCACATTTCTTCCTAACCACA	ACCACGGTTGAAAGATACCA	7,21	330,20	57.742	57.923	42.857	45	324
HAU-D5225	D12_NODE_960967_length_199_cov_6_1	TCTTGCTGAGCAGTTCTCTTTGATGACAACAACATTATAGATTTTGTTCTTTGTCTTTTCTCTTTCAGCTTCAGCTTCAGCATCAGCATCAGCTTCATCTTCAGCTTCAGCATCAGCATCAGCTTCAGCTTCAGCTTCCTTTATGTCTGTTTCTTCTGTTTCTGCTGGATATGATGCCGAGATTTCTTCTTTGGTGTCGTTTTTGGACTCCTTGAGCTCAAACTCCGAA	64	(TTCAGC)3atcagcatcagcttcatcttcagcttcagcatcagca(TCAGCT)3	73	TGCTGAGCAGTTCTCTTTGA	AAATCTCGGCATCATATCCA	3,20	184,20	57.406	57.981	45	40	182
HAU-D5226	D12_NODE_968655_length_202_cov_7_1	TTCTGGTATTTAAACTATCAAATCTTTGATATCAAGTTGCAATGCCATATGTTTGAAGCTGATCTTTTCTTTTGTGTGTGTGTGTGTGTTTAACAGGTGAATTGGAAAGCAAAGCTTGTTGTCCCCAAACAAGTAGGGGCAAGCTTTTATGAGATCCTATAATGGTGTTACCAAAGTGCACGAATGATTGCTATCACTATTACTATTATTACTATACTGATAGGTAAATAAC	73	(TG)8	16	TGCCATATGTTTGAAGCTGA	AAGCTTGCCCCTACTTGTTT	42,20	145,20	57.86	58.009	40	45	104
HAU-D5227	D12_NODE_974206_length_619_cov_3_1	TTGTCGAATAGGCCTATTACCCTAGCCTCTGTTTCGGTTTTGAGTAAGTACTTCTTCACTCTTTTTCATATTTTCTTTTCCCTTCACTCTATTNNNNNNNNNNCATTTCGAGTTTTTTCAAGCTGTGATGCTTTTCACTTTTTGTTTCTGAAGCCGAGCCTTATTTTTCTTTTCGTGCATTTTTTCATAGCATGCTTCGATTCTTTCTTTTTCCCTTTCAAGTTTGTCGAATAGGCCTATCACCCTAGCCTCTGTTTCGATTTTGAGTAAGTACTTCTTAACTCCTATTCATCTTTTCTTTTCTTTTCCCCTTCACTCTATTTCTGCCTTGGCCGAATNNNNNNNNNNNNNNNNNNNNNNNNNNNNNNNNNNNNNNNNNNNNNNNNNNNNNNNNNNNNN…	292	(TCTTT)3	15	TAGGCCTATCACCCTAGCCT	GGCTAGCAAAGTAGGGGAAC	231,20	629,20	57.929	57.956	55	55	399
HAU-D5228	D12_NODE_975063_length_462_cov_17_1	GGATCAATCGGCTTCAATGGAGGAATTCCCAAGAAAGAACGGTCTTCCAGGTTGTTCTCTCACTCAAACAGCAAAATGCAGCCAATTGTTGCAATATTGTCGCACACTTGTGGACCTATTAAGTTAAAAGGAAAAGAAGAAGAATGATTTCTGAGCTCTGTTGAGTACATATATACATGTGCATGTGCATGTGCATTCATTTATGCATGACATGCTTTGATATATCATGGAAGGTGAGTGGCTTCATTACCTTTACACTGGATTAAACATATACATAAAGTTATAACAAACCAAGATCTGAAGCTAGCAGCATTAATTTTCATAAAATATGCATTTTAGCAGAGGCTTATTTATGAGACCATTACCAGTATACTACAAAATATTGTTTCCATATCTTCT…	176	(CATGTG)3	18	GGAGGAATTCCCAAGAAAGA	GACATTTTGTTGTGCCAGTG	18,20	448,20	58.161	57.571	45	45	431
HAU-D5229	D12_NODE_975177_length_220_cov_12_1	AATGCTTAATTAGTAAGAGAGAGAATTCCTTTAAATATAAATTATTTAATAATTCACTTGAAAGTTTTAATTTTAAGATAATGGGAACATCACATCATGGTTACGGAAAAATTAGGAAGAGAGCAACATTTGGAGAAAAATCCGACATGCAAGTTGTCGCTGATATTATTATTATTATTGTGTCGACTTCGTTAGTTGGGGGAGTGGATAATATTTAGGAAATTAATTTGGGGGTTGTCTAATCGTATTc	164	(TAT)5	15	GGAAGAGAGCAACATTTGGA	TACGATTAGACAACCCCCAA	114,20	246,20	57.864	57.945	45	45	133
HAU-D5230	D12_NODE_977007_length_197_cov_6_1	CCTAATTTTTCGGATGCTTTCATTTTGTCATCTAAATAAAAATATTTGTAATTTAACTACTATCATTAATAAAATTTTTCACCTATAACAAAAATCTGATTTTACATACTAAAATGATCAAGTCAAACTTGTTTGTCAATCACAGTTTTCTTTCATTTTTCTTTTTCTTGTATTTTGGGTCTTATTTATTCTTCTTCTTCTTCCCTCCCATGTCCGTGCTTCCAACg	189	(TTC)5	15	TCGGATGCTTTCATTTTGTC	cGTTGGAAGCACGGACAT	9,20	226,18	58.697	60.688	40	55.556	218
HAU-D5231	D12_NODE_977542_length_206_cov_9_1	CCATAATTGGGGGTCTTTAAAGTGCAAATAAACCCTTAAATATGGGCTGGCTGGCCATAGAGACAAAGATAGGACAATTTTCAAAGTTAGGTGGAATTATGTGACTTATTTCACTAAAAATAAAATAAAATAAAGATGGAATGATATCATCTTCTTCCCATCTCTTCCTCAACTGAAAATACCAGAAAAGAGGGGGGTTTTGAAGATTTAAAATTTCATCTAGGTTATCCTCTTGC	117	(AAAAT)3	15	GCTGGCCATAGAGACAAAGA	CAGTTGAGGAAGAGATGGGA	49,20	174,20	58.048	57.78	50	50	126
HAU-D5232	D12_NODE_984777_length_235_cov_5_1	ATCTCCCAAAGGTGTTTTTGTTCGTTTCTTTCCTTTAATTTCTGGGTGCGTGGGTCAAGTGCACCATCTCCAGGCTCATATATATATATATATATAGTCAAAATTGCAGCAGAAAGGAAAAGCAGTATGACAAAGCGACTTTAACTTTGGATAAGTTTTGATTTCTCTCATGCAAATTCAATATTTATGCTATATGAAAAAGTTGTAAGACCACATATGTATGTAATTGTGTGTATAATGTTAACATTAATGGAAGACAATTAAT	78	(AT)9	18	CCAAAGGTGTTTTTGTTCGT	ACTGCTTTTCCTTTCTGCTG	5,20	125,20	57.637	57.36	40	45	121
HAU-D5233	D12_NODE_987716_length_314_cov_12_1	AATTTTACGATATGTAACAATTTAGTTAGTTGTAGCAGAGACGAAGACATAGAATTAAGCAAAAGATGAATACTCTTCAGAAGCTAGTGCCAAATGCAAGTAAGGTAAGATTATCTTGCTTTTTCTTTTTCTTTTTTCTGTTCAAATTTAGTTGAAGATTTAGGTTTTAAATTTTAATTTTACATTCTATATATAGACAGATAAAGCTTCGATGCTTGATGAAGTGATTGAATACTTGAAACAACTCCAAACACAAGTCGAAATGATGAGTATGAGAAACATGGCGGCCCAGATGATGATGCAGCAGACGCGGTGGCAGCTTCAAATGTCGGCTTTAGCTCGGA	119	(CTTTTT)3	18	AGTGCCAAATGCAAGTAAGG	TCACTTCATCAAGCATCGAA	85,20	226,20	57.906	57.907	45	40	142
HAU-D5234	D12_NODE_992174_length_298_cov_4_1	TAACAATCTCTCCAAGCTTCAACTTGTAAAGGATTGTTGTTTTGCCAGCAGCATCCAGTCCCACCATCAATATCCTCATTTCTTTCTTTGCAAAAAGCATCCTCACCAATCTAGATATTGCCATTCCCATGGCTGCAACTCTTATTTTTAACTACATGGAAGAAAAGACTATAAATTATTATTATATATATATATATATATAAAGATGCCATGAAACTAGTAAAAAGACAAACCGTTTGAATGAAAAATGGGTTCACAGACCTGAAAATATTGGAGCAGGAACAAGTTGTGAGTATAGATGGTGAGGAATAAGTGGGAAAGCAAAGGG	183	(TA)10	20	TCTTTGCAAAAAGCATCCTC	TTCCCACTTATTCCTCACCA	84,20	318,20	58.093	57.992	40	45	235
HAU-D5235	D12_NODE_1003136_length_199_cov_6_1	TTCATTGGCACTTGACACCTGACTCAGATTCATACATGTATATGCTTCACTCACCACCCTGACTTCAAATTCAATTACTATGTTAGTATAGAAGAAAACATCATAATCCATAACTAAACTTTAAACCATAACAGCACAGCACAGCACAGGTGGTAAACTCTAAATTCACACTCACTGTTGTTATTGTACTCAACATTTTCCACCTCCTACTCCTAGATATTTAATACTA	131	(ACAGC)3	15	TTCACTCACCACCCTGACTT	AGGAGGTGGAAAATGTTGAGT	45,20	207,21	58.113	57.626	50	42.857	163
HAU-D5236	D12_NODE_1006707_length_232_cov_6_1	GTGCAAATAAATATTTTTCCATGGAAAAGACAGCTTATAACATTTATTGTGTGGGTTCTTCATGGGCTGGGCTTTAAAATACCATCGGATCGGCGCAATAGTCGTTGCATGCAATTTGATAGATTTCCTTAAGCCCAAGAAAACGGAGTGAAAGTGGAAGACGCGAAAAGCTGACAAAAGAAGAGAAGAGAAGAGACGCGACACGAGTCACTCACGACTCACGAGCCACTCGAAACGACGCCGCTGGAAATTTCCATCCGCT	179	(AGAAG)3	15	ATTGTGTGGGTTCTTCATGG	GCTCGTGAGTCGTGAGTGA	45,20	225,19	58.258	58.603	45	57.895	181
HAU-D5237	D12_NODE_1023657_length_179_cov_5_1	ATCCAATTAATTTGCAAGGCATTATTAATTAGCTACGCTTTATAAAAATAAAATTATTAATGTGGTCAAACCTTTTTACGCAAAGCACCCTATCCCGGTTACTCAGTTTAAATAGTCTTTATTTATTTATTATTATTATTATTATTTTTGAAAGCTCAGTTAGCGGAATGTTTGTAAGCTATCAACTTGTCACTCGAACCTTTTTACGC	127	(TTA)6	18	ACCCTATCCCGGTTACTCAG	GCGTAAAAAGGTTCGAGTGA	86,20	208,20	58.002	58.027	55	45	123
HAU-D5238	D12_NODE_1029018_length_278_cov_5_1	TGACCTCGAAGCCTTCAATGGACTAAATATGATAATAAAAACATGGAAGGAAGAGAGAAGCAGGAAAGGTGTTTTGTTTTGTTTAACAGAGATAATATATGTCCAAATCCTTTGTTCACGGATTAACTTCGGGCATATAAGACATCCTAGCATTACATATTAGCCATGAAGTGTTTTAATAAACTAGTGTTGTCGGAGTTGAAACTTGAGGTTAAATAAAATTGACCCTTCATTTAATTTTCACTTTAATTCAACTACAAGAAATCTACATCCTACCAACCTTTTTATAATCACGTGTCCTGCCAGTA	70	(TGTTT)3	15	CGAAGCCTTCAATGGACTAA	CGTGAACAAAGGATTTGGAC	6,20	119,20	57.972	58.048	45	45	114
HAU-D5239	D12_NODE_1030478_length_299_cov_13_1	ATAATTAATTTAATAAAAATGACTAAATTGTAAAAGCTATAAAAATTAATCGCTATTAGTTTATTTGTGCTAAATGGTTATGAAACCATGATTTGAGGGTTTTATGAGGCAATTTGACCATGTTGGATTATTATGGTCGGTTACTATGTACATTTGGTGTAAAATTATGTTAATAAAATATTTTCTAATAATTTAAACATGAATTAAAAACATAAAACATAAAACATAGCTATTTTATTTCACTTTCCTCAACCTATTACCATCAAAGCTCCATGGTTGAGTAAGGAAGCTTTCGACCAAGCTTTAATTCACTTCCATGGTATGTGTTt	207	(AAAACAT)3	21	TTGAGGGTTTTATGAGGCAA	ACCATGGAGCTTTGATGGTA	92,20	276,20	58.214	58.019	40	45	185
HAU-D5240	D12_NODE_1034166_length_447_cov_16_1	GAATTCAAGAAACAAGCTTCATTTTTTCTCAAGGAAAAGATTAGAACTGCTCGGTTAGCTTTAACTGATGTTACTCCTGCTCAGCTGTAAGTTTTCTTTTCTTTTCTTTTTCATATTTCCTGTCTTTGGCATATTAAATCCAAGATATAGTTTTGATTTTGTTTGTATTTCCTCTGGGTTCATTTTATTGTTTACGGTAAATTGACTGAAGAAGTTACAAATGGGAATACATGGACACCAGACACCAGTACCCTGGGTTCTATTTCAAGGGCTGCTTTCGAATTAGATGATTACTGGAGAATTGTTGAGATTTTACACAATAAGTTTGTGTTTTATGAACTATCTATCTTTAATTCATTTTCTTTAGTTTGTGTTTTATGTGATATTCCATTTGATTTT…	92	(TTTTC)3	15	TTAGAACTGCTCGGTTAGCTTT	GGTACTGGTGTCTGGTGTCC	40,22	251,20	57.572	57.813	40.909	60	212
HAU-D5241	D12_NODE_1042724_length_200_cov_4_1	TTCCCTTATTATTTGATGGGAAATGGAAATATATGAAGAGAACGATCGAGATTATACCATATTGTAGCATACTCTTTACATATACAAGACAATTTAAATAATAATAATAATAAATCTTCTTTGGAATATGTATTAAGACAAAATTACCAAAACGGGTGAACATAATTTACAATCTAATCCTTAATGGAAAGAACTCATCATTTAATATGTAGTAGCCTTCAGCTTGAAAT	97	(AAT)5	15	GAAGAGAACGATCGAGATTATACC	CACCCGTTTTGGTAATTTTG	34,24	157,20	57.55	57.928	41.667	40	124
[truncated: 351 more rows]

## Sheet: d
2d: The list of SSRs which only appeared in the Jimian5 sample.
[truncated: 659 more rows]
