# Supplementary material for: Enrichment of an intraspecific genetic map of upland cotton by developing markers using parental RAD sequencing
Source: DNA Res. 2015 Feb 5;22(2):147–60. doi: 10.1093/dnares/dsu047 (PMC4401325; doi:10.1093/dnares/dsu047)
Supplement: Supplementary Data [file supp_dsu047_dsu047supp_table3.xls]

## Sheet: a
3a: The list of InDels which only appeared in D/J-I.
SeqID	START	END	REF	ALT	homozygous or heterozygous	primer.left	primer.right	primer.left.start.size	primer.right.start.size	primer.left.T(℃)	primer.right.T(℃)	primer.left.GC(%)	primer.right.GC(%)	primer_produce_size
J12_NODE_2694231_length_482_cov_7_291	291	292	A	AT	heterozygous	CTGTTGGATCTGAAAATGGG	GCCGAAACAATGAAGCTAAA	30,20	447,20	57.992	58.044	45	40	418
J12_NODE_510778_length_213_cov_10_152	152	153	C	CA	heterozygous	GCTTGTGTGAGCTGTTTCCT	TAGCATTGCCAGTTCACGTA	29,20	237,20	58.087	57.948	50	45	209
J12_NODE_2093671_length_271_cov_4_90	90	91	C	CA	heterozygous	TACCCAAGTGAATGGCCTAA	TTAGGATTCTGCAGCTGACC	52,20	263,20	58.093	58.048	45	50	212
J12_NODE_930996_length_294_cov_16_211	211	212	G	GT	heterozygous	TGCTCGGAGCTTCTTTTCTA	CATTCATACCTTGTCCCGAG	43,20	280,20	57.999	58.02	45	50	238
J12_NODE_192337_length_227_cov_30_175	175	176	C	CA	heterozygous	GCGGAACTCAGTTTGAAAGA	CCATGTCTGCAACAGGTACA	4,20	198,20	58.076	58.112	45	50	195
J12_NODE_227517_length_378_cov_9_176	176	178	A	AGT	heterozygous	CTTAGAGTCTGGCTGGCTTG	TCCATAAAATGTGACAGTGGC	146,20	344,21	57.856	58.49	55	42.857	199
J12_NODE_564739_length_217_cov_10_167	167	168	C	CA	heterozygous	ACGTCTTCCACAACATGTGA	TCCATGACATAGACCTGTTGC	50,20	241,21	57.469	58.585	45	47.619	192
J12_NODE_2314996_length_254_cov_6_204	204	205	CA	C	heterozygous	GGGGCCATAGAAAGGTTAAA	TTTCATTTATGCCCTTGAGC	82,20	232,20	58.062	57.844	45	40	151
J12_NODE_29912_length_265_cov_5_104	104	105	T	TA	heterozygous	CTTCTCCTCAATGTTGCCTC	CCAAATATTACGTTGCTCGC	63,20	230,20	57.451	58.33	50	45	168
J12_NODE_1640630_length_450_cov_7_2_220_234	220	238	_TCTTTC_AAAGT	_T_A	_heterozygous_heterozygous	GATGTGCTTTCTATCCACGG	ATGCTGGAAGCTGCATTTAC	168,20	361,20	58.173	57.998	50	45	194
J12_NODE_1023078_length_688_cov_4_128	128	131	TAGA	T	unknown	ATCCCAGCATCTTTATGCAA	TTCCAACCCTATTGGAACAA	37,20	384,20	58.187	57.917	40	40	348
J12_NODE_2103_length_269_cov_10_170	170	171	A	AT	homozygous	ATAAGGACATTGCATGAGCC	GAAAACTACAAAGCCAGCCA	98,20	270,20	57.637	58.027	45	45	173
J12_NODE_1876919_length_446_cov_9_272	272	274	AAT	A	heterozygous	CCCTAACCCTAAAATCGCAT	ATCCCCGAATCTAAAACTGG	162,20	457,20	58.088	57.993	45	45	296
J12_NODE_304798_length_306_cov_22_106	106	107	AG	A	heterozygous	CGAGTGCTTTCAACGTGAC	CCTGCAACGCTCAATAATCT	0,19	290,20	57.961	57.999	52.632	45	291
J12_NODE_818917_length_352_cov_7_210	210	211	CA	C	heterozygous	GCTCGATCCCTATCCTGAAT	TAGGGTCGCTTCAATCTGTC	20,20	269,20	58.16	57.893	50	50	250
J12_NODE_938553_length_269_cov_7_187	187	188	C	CA	heterozygous	TGCGGAAGGTGAATAACAAT	CCTTGCATCAATCTAACGCT	95,20	230,20	58.093	57.999	40	45	136
J12_NODE_2518034_length_1068_cov_4_469	469	480	G	GGTAAATTCGTA	heterozygous	CAAAATCCCATCGTTAAAGC	GAAACTGTAATCACCGGCAC	373,20	791,20	57.255	58.076	40	50	419
J12_NODE_1210647_length_264_cov_7_176	176	180	T	TTGTG	homozygous	TCTTGAATGCAGCTATGCAG	GGCAGACAAAATTTTCATGG	56,20	215,20	57.761	58.066	45	40	160
J12_NODE_153315_length_308_cov_12_112	112	113	GT	G	heterozygous	GGCAAGCAAGTACAGGTTGT	ACAACAAACTCAGCCCCATA	66,20	327,20	57.883	58.076	50	45	262
J12_NODE_2423470_length_1676_cov_3_561	561	562	AT	A	heterozygous	CAACGTGGTTTATGCAAGTG	CTAGCCCATTTCATGTTGCT	151,20	622,20	57.696	57.849	45	45	472
J12_NODE_731263_length_356_cov_5_221	221	222	A	AT	homozygous	TCCGTGTAATGTTGTGTCCA	ACAATTCCTCGATGTTCCAA	162,20	380,20	58.38	57.991	45	40	219
J12_NODE_669408_length_242_cov_12_91	91	96	GCATTA	G	heterozygous	TCATTTTCTCATGCAGTCCA	GCAAGTAAGGAAAACAGGCA	35,20	176,20	57.743	58.027	40	45	142
J12_NODE_299028_length_243_cov_4_165	165	166	G	GC	heterozygous	ATCTCTTTTCACGGAAACCC	GACATGTCATTAGGGTCATGTAAC	124,20	238,24	58.094	57.43	45	41.667	115
J12_NODE_209358_length_227_cov_11_173	173	174	C	CT	heterozygous	CAATCCAAAGGGGTTCTTTT	TATTGGCCTTTGAGATCCCT	90,20	246,20	58.02	58.597	40	45	157
J12_NODE_549088_length_251_cov_12_123	123	124	T	TA	heterozygous	TTTGGTGCCTTGATACCATT	GTCAACCTTTTCGTCCTGAA	46,20	240,20	57.944	57.768	40	45	195
J12_NODE_515443_length_190_cov_6_120	120	124	A	AATTT	unknown	AAGGAATACATGAAGCACGC	TTGTAGAAACCCAGGGCATA	87,20	206,20	57.848	58.093	45	45	120
J12_NODE_1240172_length_615_cov_2_203	203	204	AG	A	heterozygous	GGGTGTTGACCCTTGTGATA	GTCCAACACCCATGTTTTGT	153,20	586,20	58.258	58.158	50	45	434
J12_NODE_397334_length_509_cov_5_2_291_324	291	325	_A_TC	_AT_T	_heterozygous_heterozygous	GTGTGGGCAAATTAGGAATG	CAAACATTGCATCGCAGTTA	32,20	475,20	57.944	58.354	45	40	444
J12_NODE_1626651_length_249_cov_6_193	193	194	AT	A	heterozygous	TGGTGACACTGAAGAAGCAA	GGCATGTATATTTGCCGTTT	62,20	253,20	57.946	57.543	45	40	192
J12_NODE_1813999_length_978_cov_6_655	655	659	T	TATTA	homozygous	CCATCGGGTGATAAATGTGT	TAATTGAACCGGAGAAATCG	411,20	882,20	58.145	57.699	45	40	472
J12_NODE_1326282_length_491_cov_5_382	382	383	T	TG	heterozygous	TTACACCCCAAAATCGAGAA	CCCTAGGTTATTCTTCCCCA	110,20	412,20	58.066	57.994	40	50	303
J12_NODE_1078096_length_546_cov_10_247	247	248	AC	A	heterozygous	TTCCAAGCAAGTCAAAGGAG	GGTCGGTGATCTCATATCCA	68,20	339,20	58.077	58.303	45	50	272
J12_NODE_896085_length_261_cov_15_200	200	201	A	AT	heterozygous	GCTTGTGGTTTTTGCAATTC	TCCTCTCATGTAGGGGCATA	139,20	252,20	58.268	58.117	40	50	114
J12_NODE_1516135_length_258_cov_6_207	207	208	A	AT	heterozygous	CTGGTGATGTGTGGAGTCAA	AAACGAATCAAGAGACGCAC	66,20	269,20	57.999	57.95	50	45	204
J12_NODE_1990401_length_267_cov_4_210	210	212	TTG	T	heterozygous	TGATCCGCTCTGTTGGTAAT	ACAGTAGCAAAGCCACTTGC	33,20	292,20	58.173	58.187	45	50	260
J12_NODE_2514296_length_582_cov_2_117	117	118	CT	C	heterozygous	CGGATCTGGATTGATTTGAT	GCCAAACATTTTAGATGGGA	23,20	187,20	57.393	57.548	40	40	165
J12_NODE_1607249_length_195_cov_19_145	145	146	T	TA	heterozygous	GTGCAAAGGAGTGAAATGCT	CACGCCTATAGCTACATCCC	86,20	185,20	57.95	57.364	45	55	100
J12_NODE_2413753_length_351_cov_5_226	226	227	AG	A	heterozygous	TGGCTGACACTCATCTTCAA	CTATTAATTGGCATGGCACC	10,20	327,20	57.883	57.99	45	45	318
J12_NODE_1281847_length_238_cov_7_88	88	89	T	TC	heterozygous	CAACCATTGTATGGCCTGTT	CCCTCAAATCATCAACCAAG	60,20	229,20	58.352	57.992	45	45	170
J12_NODE_848394_length_271_cov_4_170	170	171	TA	T	heterozygous	CGTTGCATTGGTGTTTGTAT	CCACCAATCTCTATGCCTGT	2,20	275,20	57.003	57.61	40	50	274
J12_NODE_874175_length_396_cov_5_334	334	335	CT	C	heterozygous	GGGGTGATCATGTGAACAAT	TACAAAGCTTGCCAATCTCC	298,20	418,20	58.041	57.971	45	45	121
J12_NODE_1057593_length_357_cov_11_222	222	225	T	TAAA	unknown	TGCTGCAATGAGATCAAAGA	TTTGCTTTTTCTTGGACCAG	70,20	317,20	58.069	58	40	40	248
J12_NODE_367606_length_426_cov_11_253	253	254	T	TA	heterozygous	TTCTGTTTCGTGCCTAAAGC	CGGGTTCTGTCAAGTTTGTT	111,20	426,20	58.174	57.702	45	45	316
J12_NODE_1204251_length_487_cov_17_114	114	115	T	TC	heterozygous	TTGTGCCGGTATTAGTCACTC	TCACCAAGTCCTCTCTCTGG	75,21	300,20	57.77	57.919	47.619	55	226
J12_NODE_624712_length_312_cov_4_198	198	199	GT	G	heterozygous	TTGCACATTCTACATGGTGG	TGTGCGTCTTAATGCATGTT	111,20	253,20	57.968	57.791	45	40	143
J12_NODE_754446_length_372_cov_8_2_195_210	195	211	_TACG_AG	_T_A	_heterozygous_heterozygous	CTGATGTTGAGTGTCATCCG	CTTTCAGATGCAAGAACGGT	40,20	300,20	57.575	57.951	50	45	261
J12_NODE_1035632_length_595_cov_10_386	386	387	C	CA	heterozygous	TTTCGAAAGAGTGCAGATCC	TGAGAGAGGGAATCAGAACG	29,20	443,20	58.019	57.941	45	50	415
J12_NODE_267879_length_204_cov_7_129	129	131	A	AAT	heterozygous	AATCTGTTTCCCCTTGCTTT	ATGAGAAGGAGAGGAAAGGC	99,20	202,20	57.786	57.523	40	50	104
J12_NODE_921344_length_491_cov_2_88	88	89	TC	T	homozygous	AACCAAAATTTCGTGAGCTG	TCCACCTTTTATGTCCTCCTC	27,20	135,21	57.878	58.108	40	47.619	109
J12_NODE_836256_length_255_cov_9_161	161	162	C	CG	heterozygous	AATAATCAACAACCTCCCCC	CGTTGCAATTGAAGGGATAC	47,20	207,20	57.702	58.093	45	45	161
J12_NODE_177726_length_323_cov_6_253	253	256	T	TCAG	heterozygous	TGATATGCCTGGGAAACCTA	GGAGAAGGTCAACTGGATTTT	143,20	352,21	58.038	57.241	45	42.857	210
J12_NODE_39551_length_561_cov_6_486	486	488	GAA	G	unknown	CACTGCCACACACAACATTT	GCAAGCGACAAAGGCTAATA	267,20	573,20	58.007	58.213	45	45	307
J12_NODE_1250027_length_290_cov_4_81	81	82	G	GA	unknown	GGCCGATGATTTATTGTTTG	GGGAATTTCGCATTTCATGT	3,20	304,20	57.963	59.768	40	40	302
J12_NODE_1709587_length_214_cov_9_148	148	149	TA	T	heterozygous	TTTACCGGGTACCTGCATTA	CGGCATTTTTACTCAGCCTA	69,20	230,20	58.045	58.071	45	45	162
J12_NODE_1074633_length_293_cov_4_238	238	240	G	GAT	homozygous	GAAAATTGGCATGCTACCAC	CAAAATGCAGCACTCAAAGA	155,20	280,20	58.092	57.635	45	40	126
J12_NODE_2067666_length_198_cov_9_142	142	143	A	AT	heterozygous	CGTGAAATTCCGAGGAGATA	CTGGGTTGTGATTTCACGTT	20,20	212,20	57.765	58.469	45	45	193
J12_NODE_2061607_length_346_cov_5_274	274	276	GTC	G	heterozygous	AGTTCATTTTCGCTTTGCAC	ATCAACATTGCGTCCAGATT	122,20	327,20	58.026	58.019	40	40	206
J12_NODE_2149436_length_219_cov_5_134	134	135	C	CA	homozygous	TGATTGCTCATCAAGCTCAA	GCAATGAAGAAGAGGCACAT	7,20	185,20	58.069	57.892	40	45	179
J12_NODE_307211_length_327_cov_4_211	211	212	T	TA	heterozygous	AATACAAAACCCAGCCCTTC	CTTCCAATTTTCACGGTTTG	159,20	270,20	58.046	58.121	45	40	112
J12_NODE_261843_length_820_cov_9_317	317	318	T	TC	heterozygous	GCAAAACGATAAACACGCTT	GATTCAAAAAGCCATTGTGG	125,20	616,20	57.98	58.066	40	40	492
J12_NODE_1143585_length_329_cov_18_94	94	95	TG	T	heterozygous	AAGGGAGGAAGCACAAACTT	CCTGACCAGCAAGCATTAAC	60,20	191,20	57.909	58.379	45	50	132
J12_NODE_1307435_length_306_cov_7_2_159_199	159	200	_C_TA	_CA_T	_heterozygous_heterozygous	CCATCAATGTGGGATTTGAT	AGTGATGAGATGTTTGAGGCTT	17,20	280,22	58.06	57.935	40	40.909	264
J12_NODE_797917_length_208_cov_49_142	142	143	G	GA	heterozygous	TGGTTTTAGCAGCGGAATAA	CATCGTCAAACCCTAGCAAC	62,20	198,20	58.445	58.228	40	50	137
J12_NODE_490752_length_453_cov_15_152	152	153	A	AT	heterozygous	GTACCTTTTGCTTTCGGTCA	ATCAAGCTGTGATTCGATCC	84,20	331,20	57.878	57.674	45	45	248
J12_NODE_1480326_length_270_cov_5_131	131	132	TC	T	homozygous	TTTACCGATCAACTGCCAAT	TGACCGATGACATGACACAT	91,20	220,20	58.093	58.249	40	45	130
J12_NODE_1410289_length_210_cov_5_105	105	106	G	GA	homozygous	ATGCATGAACCAACCAAAAC	TCAAACAGATCCGATGGAGT	67,20	175,20	58.326	58.071	40	45	109
J12_NODE_377343_length_296_cov_16_95	95	96	C	CT	heterozygous	AGGTACTGTTTTGGTGGCAA	AATGCCATACGCTTGGTTTA	38,20	195,20	58.132	58.187	45	40	158
J12_NODE_852632_length_487_cov_5_390	390	391	A	AG	heterozygous	CGTACGACCCTAGGGAAAAT	GGTAATGTGTTTGACGAGGG	293,20	487,20	58.072	57.923	50	50	195
J12_NODE_116415_length_386_cov_5_258	258	259	T	TA	heterozygous	GGTTCATCCATGATCCACTC	CTCATCTACCTCCATCCCCT	81,20	409,20	57.683	57.993	50	55	329
J12_NODE_1102471_length_374_cov_12_2_283_322	283	323	_CAAAAAGTT_T	_C,CAAAAAAGTT_TA	_heterozygous_heterozygous	TGGAGGAAGGAGGTTATTATTG	AACATTCCTTTCCATAGCGA	201,22	389,20	57.275	57.306	40.909	40	189
J12_NODE_80203_length_304_cov_8_191	191	192	GT	G	heterozygous	TGTGCCCATTGTAGAAAACA	TGACCTCGACTGAGGAAAAA	65,20	272,20	57.605	58.414	40	45	208
J12_NODE_806965_length_317_cov_10_238	238	239	A	AT	heterozygous	TGGCGTATGAAGCTCTTCTC	TCTAACTGACGCATCCAATG	112,20	274,20	58.201	57.281	50	45	163
J12_NODE_126154_length_699_cov_12_255	255	256	AG	A	unknown	TTTGCACTTGGAAGGTAAGC	ATTCAATTAGCTGCGTCCTG	55,20	471,20	58.027	57.999	45	45	417
J12_NODE_776978_length_450_cov_16_317	317	318	AT	A	heterozygous	ATGCCGATACTGCAATGAAT	TTATGCAAAGACAGGGAAGG	195,20	395,20	58.065	57.823	40	45	201
J12_NODE_536177_length_367_cov_14_133	133	135	G	GCT	heterozygous	ATCTGGAAGGCCTTGTTTCT	TCTCAACATTACTGCACCGA	20,20	353,20	57.853	57.836	45	45	334
J12_NODE_837135_length_336_cov_13_205	205	206	T	TA	heterozygous	AGGCCAACAACGATAACTGA	CGATTCGAAACCCTACAGAA	177,20	277,20	58.228	57.823	45	45	101
J12_NODE_2150967_length_341_cov_7_281	281	282	AG	A	homozygous	AGTTGAACGCCTTAGCACAC	AGGCGACTTTGATTTTTGTG	118,20	347,20	58.036	57.878	50	40	230
J12_NODE_956726_length_319_cov_10_212	212	213	CT	C	heterozygous	TGTCATTTTCATCCGGTTCT	TCGATCAAGGGTATGCATCT	77,20	235,20	57.991	58.117	40	45	159
J12_NODE_1884628_length_388_cov_9_160	160	162	T	TGG	heterozygous	AAACTTCAATTAGGGGGCAC	GTCTATGCGACTTGCCTTGT	18,20	337,20	58.046	57.979	45	50	320
J12_NODE_241827_length_416_cov_14_351	351	352	TA	T	heterozygous	CCTGGGGAAAAGGTTACTGT	CCTGAAAATAAGTCATGTGAGTGG	197,20	437,24	58.029	59.927	50	41.667	241
J12_NODE_1023427_length_172_cov_5_114	114	115	A	AG	homozygous	CAGGGAATACTCCAATGCAA	CTTGTTCCTGAGAAGTAATGATGG	68,20	196,24	58.572	59.196	45	41.667	129
J12_NODE_813538_length_345_cov_8_220	220	222	A	AAT	heterozygous	TCCAATGACTAGGGGGAAAT	GTTGGGAAACCATTTTCAGA	197,20	319,20	58.307	57.488	45	40	123
J12_NODE_1687096_length_213_cov_6_148	148	149	A	AG	heterozygous	ATGGGCATTAAGATGTGGAA	GCCGAATGCTTCTTTTGTTA	0,20	207,20	57.887	58.044	40	40	208
J12_NODE_1679440_length_296_cov_6_237	237	238	CT	C	heterozygous	ACAAATGTGCGATGTCAATG	TGAACCTTTCGAGCATCAAT	108,20	283,20	57.967	58.298	40	40	176
J12_NODE_460802_length_214_cov_13_139	139	141	C	CCA	heterozygous	TCACCACCCATAATTCAGGT	CATGAGGATTCTATTGGTAAGCC	9,20	166,23	57.708	59.029	45	43.478	158
J12_NODE_818934_length_457_cov_12_375	375	376	A	AC	heterozygous	TGCCTTCTGCATCAGTGTTA	ACAGCGTCAAATGGAAAGAC	275,20	443,20	57.997	57.795	45	45	169
J12_NODE_457831_length_472_cov_19_303	303	311	TCCCTCTTC	T	heterozygous	TCCAGGGAATGCATCTATGT	TCTTTTTCGACAGAGGGATG	225,20	400,20	57.961	57.865	45	45	176
J12_NODE_2561828_length_459_cov_5_160	160	161	A	AT	heterozygous	GGCCCAAAACTAAGTTAGCC	CTTGGGGAAGATGATGACAG	76,20	475,20	57.888	58.071	50	50	400
J12_NODE_1540039_length_195_cov_4_113	113	114	A	AT	heterozygous	ACATTCAAAGGGAAAATGCC	TGCTTTCCTACAGGATTTGG	47,20	201,20	58.882	57.823	40	45	155
J12_NODE_2391929_length_792_cov_1_369	369	370	T	TC	heterozygous	AAAATAGACCTCCCACGGTC	AATCGATTGGGGATAAGGAG	11,20	394,20	57.974	57.939	50	45	384
J12_NODE_490725_length_268_cov_6_172	172	174	TTA	T	heterozygous	TGATGCAAAGCTTGTCTGAA	CAAGGCTTCTCTACCAAGCA	22,20	205,20	58.129	58.256	40	50	184
J12_NODE_193591_length_546_cov_16_289	289	290	C	CG	heterozygous	TCCATCCTAATTCTTTCCCC	GTGGTTCAATTTGTTGGAGC	78,20	422,20	57.912	58.048	45	45	345
J12_NODE_144329_length_382_cov_25_159	159	160	GC	G	heterozygous	TATGTGGTTGGCAATGAGAA	TCCCAGCCAACAGGATATTA	81,20	205,20	57.542	58.038	40	45	125
J12_NODE_730058_length_313_cov_3_137	137	138	G	GT	homozygous	GTTACCATTGATGAGTGTTGGA	TCCCTCACTAAATATCCCATCA	74,22	320,22	57.452	58.393	40.909	40.909	247
J12_NODE_627852_length_201_cov_10_134	134	135	T	TG	heterozygous	GAGGTTTGTGCAGCTTCAAT	CACATCAAGCACTTGACTTTTAGG	12,20	164,24	57.95	60.214	45	41.667	153
J12_NODE_318593_length_181_cov_31_99	99	100	C	CT	homozygous	CACCAATGTATCACCCACCT	TGATTCTCTTGGCCTTTGTC	5,20	137,20	58.129	57.864	50	45	133
J12_NODE_1169797_length_241_cov_9_167	167	169	C	CAT	heterozygous	TGCAATTGCCTTATTCCACT	GCCTCTTCACCTTCTGTCAA	94,20	234,20	58.241	58	40	50	141
J12_NODE_387735_length_372_cov_8_200	200	203	TATA	T	heterozygous	TCCTTCTCGATGGGATGTAA	CAAGCTTGGCAAGATCATTT	84,20	330,20	58.089	57.971	45	40	247
J12_NODE_1371824_length_210_cov_6_86	86	87	T	TG	heterozygous	AGCAAGAGCATCATCTTTGG	CACGTAAGTGAAACCGAGAGA	43,20	212,21	58.048	58.023	45	47.619	170
J12_NODE_524881_length_454_cov_15_288	288	300	CTCATTAGCTTTA	C	heterozygous	CTTGGCCAAACCAACATAAC	CCACAACCAAAAATTCCATC	66,20	394,20	57.999	57.765	45	40	329
J12_NODE_479870_length_595_cov_3_2_94_134	94	135	_AGT_G	_A_GT	_unknown_heterozygous	TTGAAAACCCCGCATACTTA	AAGGAAACTCAGCAGCAAAA	54,20	538,20	58.162	57.757	40	40	485
J12_NODE_941659_length_494_cov_15_224	224	228	G	GAGCT	heterozygous	AAACAAATGAAAGGGGAAGG	AAGTTTTGAGTGTTGCTCGG	198,20	350,20	58.02	58.008	40	45	153
J12_NODE_669490_length_250_cov_5_177	177	180	ATGC	A	heterozygous	AATCGCCTTAGCAGGTAGGT	CAGCAGAACTCCCAGTTGAT	85,20	216,20	57.982	57.87	50	50	132
J12_NODE_751069_length_235_cov_15_87	87	88	AG	A	heterozygous	GACATCGCATTGTTGATTGA	ATCCCATTGTTCACCATTTG	14,20	245,20	58.039	58.117	40	40	232
J12_NODE_386988_length_197_cov_17_117	117	118	G	GT	homozygous	CGTATGTATCATGTTCCCCC	TTGAAAGTTGCAAAAGGACC	34,20	179,20	57.61	57.85	50	40	146
J12_NODE_1053928_length_404_cov_10_218	218	219	G	GT	unknown	CAAATCATAAAATCTGCGCC	CGGATAGGCTCTTGTTCTGA	24,20	336,20	58.253	58.048	40	50	313
J12_NODE_175900_length_334_cov_5_280	280	281	TC	T	heterozygous	TGTTAAAGTTTCGGCTACGG	ATTGGCTTGGATGTTGAATC	41,20	346,20	57.981	57.453	45	40	306
J12_NODE_1953810_length_746_cov_3_471	471	473	TGC	T	heterozygous	AGCTAGCTTGGGTTGGAGAT	CAACCATCACTCATCAAGCA	441,20	721,20	58.028	58.186	50	45	281
J12_NODE_1776261_length_248_cov_5_192	192	193	C	CT	heterozygous	TGCATTACACTATAGCCACGTT	GATGGTGTAAATGCTATTTGGG	19,22	221,22	57.452	58.386	40.909	40.909	203
J12_NODE_324250_length_206_cov_8_145	145	150	G	GA,GGA	heterozygous	CTAGCCGAAGTTAGTTCCCC	GTTGATGCTTGCTGACATTG	13,20	181,20	57.957	57.834	55	45	169
J12_NODE_1043581_length_330_cov_6_197	197	200	G	GATC	unknown	CGTTGATTTGCTTCCTTGAT	TACCCTGTCAATTTGCCCT	2,20	229,19	57.821	58.005	40	47.368	228
J12_NODE_421574_length_424_cov_10_124	124	127	A	AATT	heterozygous	GATGTATGCTCTGATTCGGG	GGCAGTTTTGCTCCATCTTA	25,20	427,20	58.117	57.971	50	45	403
J12_NODE_1396009_length_463_cov_9_143	143	144	T	TG	heterozygous	GCAGCTCCATGACTTTCAAT	CAGGGCTCACCAATGTAATC	37,20	284,20	57.892	58.019	45	50	248
J12_NODE_327467_length_322_cov_5_264	264	269	A	ACTTAG	heterozygous	TTCTCACTAGCAAATTCCACG	CACGAATGTAAGGGGTATGC	2,21	294,20	58.041	57.971	42.857	50	293
J12_NODE_1626366_length_232_cov_8_142	142	143	C	CT	heterozygous	GACTTAAGACATAAAAGTCGAGGG	GCCTTCTACGAAAATGAGCA	38,24	179,20	57.655	58.12	41.667	45	142
J12_NODE_1805833_length_544_cov_1_94	94	95	C	CT	unknown	AGATGACACCACAATTGCCT	GGCATTCTTTCGGTAGTTGA	20,20	486,20	57.999	57.821	45	45	467
J12_NODE_2448494_length_660_cov_4_486	486	487	CA	C	heterozygous	TAATCGAAAATGAGGCGAAG	ACGGATTTATTTAGCCCCAC	103,20	518,20	57.991	57.948	40	45	416
J12_NODE_1434448_length_411_cov_10_200	200	201	G	GA	heterozygous	AACTTCTCAAATGGATGGCA	CTCGATCAGCTCCCTAATGA	75,20	276,20	58.145	57.991	40	50	202
J12_NODE_383566_length_288_cov_13_103	103	104	TA	T	heterozygous	CCAAAGATGATTAAGTGGCAG	CAGTTGGCGACTACCTTGTT	46,21	198,20	57.383	57.884	42.857	50	153
J12_NODE_104157_length_304_cov_6_242	242	243	T	TG	heterozygous	TAGTGCGGATCACACCCTAT	ATAGCCAGGCCACATATCAA	117,20	293,20	58.048	58.065	50	45	177
J12_NODE_653547_length_260_cov_9_210	210	211	C	CT	heterozygous	GGGAGTTTGGAGTTTGGAAT	ATGACTGCATTATTCGGGAG	26,20	273,20	57.946	57.639	45	45	248
J12_NODE_2019647_length_487_cov_5_361	361	363	T	TAA	heterozygous	ATAATGTTGGCGAGTACCCA	TTACTGGCTCTCTTTCCCCT	199,20	478,20	57.971	58.002	45	50	280
J12_NODE_1800464_length_395_cov_12_272	272	273	AC	A	heterozygous	TGGGTAGGAATGAGGATGAA	GGTTTTCAAAGTGGCAATGA	230,20	337,20	57.933	58.599	45	40	108
J12_NODE_677167_length_191_cov_11_91	91	92	AT	A	heterozygous	ATTGCATCAACAGCTCTCCT	AAAAGAAAAACCAAGGGACG	33,20	201,20	57.479	58.213	45	40	169
J12_NODE_691174_length_546_cov_3_2_459_486	459	497	_TAG_CGCATAATACAG	_T_C	_heterozygous_heterozygous	AAAGGACAAACAAGAACGGA	CAAATGAGGGAATTCGAAGA	47,20	539,20	57.302	57.736	40	40	493
J12_NODE_259984_length_446_cov_12_110	110	111	G	GA	heterozygous	CGAGTTAGAGGATTGGCGTA	ATGTTTATTTTGCGTCTGGG	19,20	409,20	57.999	57.635	50	40	391
J12_NODE_997157_length_419_cov_4_225	225	226	GC	G	unknown	ACACCATCATTGAGCCAAGT	ATCTTTGGGGCTTCTTCTGT	130,20	377,20	57.999	57.853	45	45	248
J12_NODE_2033704_length_306_cov_5_240	240	241	T	TC	homozygous	GGCGCATTACTCTGAATGTC	ACCCTATTTCGGCTTTGAAT	114,20	335,20	58.326	57.694	50	40	222
J12_NODE_1614455_length_171_cov_9_91	91	92	C	CT	heterozygous	AAGATGGAAGAGGACCTTGG	AAAGAAGGTTCGGCCAATAG	8,20	126,20	58.173	58.328	50	45	119
J12_NODE_474351_length_513_cov_15_284	284	285	A	AT	heterozygous	TTCTCCATCAGCAGCTCTTT	TCTTCTGGCTTCTTGCATTC	26,20	401,20	57.766	58.173	45	45	376
J12_NODE_1178103_length_174_cov_5_92	92	93	AC	A	homozygous	TGTGAAGTAGTCCCTGTAACGC	TTGTAAATGGCTTCCCAATC	44,22	144,20	59.309	57.548	50	40	101
J12_NODE_2276115_length_179_cov_4_126	126	128	ATG	A	homozygous	CCACTCATAAAAGCCCAAAA	AAAAGGTGGATAAGGCTGCT	29,20	177,20	57.755	57.956	40	45	149
J12_NODE_1130590_length_416_cov_17_342	342	343	AT	A	heterozygous	AAAATTTAAGTGCCTCGGCT	CGGGTAGTTTAAGTTTTGATCG	184,20	398,22	58.026	57.9	40	40.909	215
J12_NODE_935717_length_287_cov_4_211	211	212	C	CT	heterozygous	ACTCAAATCAACCTCGGGAT	GTTTGGTTGCTCGATATTGC	173,20	277,20	58.447	58.241	45	45	105
J12_NODE_169904_length_224_cov_12_2_105_130	105	131	_CA_TA	_C_T	_heterozygous_heterozygous	AAACAAGGCCTCCAAGTACC	GATCTTGTTTTTCACCAGAAGC	54,20	219,22	58.174	57.982	50	40.909	166
J12_NODE_464154_length_257_cov_7_174	174	176	T	TAA	heterozygous	CTGTGGCTTTGCGTTCTAAT	TAGCCCCAAAATCAACAAGT	128,20	274,20	58.054	57.217	45	40	147
J12_NODE_2032677_length_175_cov_5_109	109	110	TA	T	homozygous	GGCGTTACAATTTGAGGGTA	ATTTGGAACTTGCAGCCATA	39,20	154,20	57.635	58.241	45	40	116
J12_NODE_2432379_length_234_cov_4_127	127	128	GC	G	homozygous	TTGTTGAGGTAGGATGATTGC	TTGTGTACATTCGTCATCGC	62,21	239,20	57.683	58.128	42.857	45	178
J12_NODE_1645885_length_272_cov_4_219	219	220	G	GA	heterozygous	CTTGCTGTAAGCTGCTAGGG	TGACCCAATATCACAAACCC	163,20	281,20	57.961	58.117	55	45	119
J12_NODE_1353440_length_386_cov_4_277	277	278	GT	G	heterozygous	TTTAGCCGTTTAGGCTCAGA	CCATTGATGTCGTTGACAGA	64,20	413,20	57.81	58.02	45	45	350
J12_NODE_1184965_length_319_cov_6_230	230	232	A	ATT	heterozygous	TCTTCACCTGTTTTTGCCTC	AGCACTGCATCGACTTCTTC	97,20	309,20	57.923	58.187	45	50	213
J12_NODE_1064998_length_268_cov_5_155	155	156	A	AG	heterozygous	TAAAAGCAACCCATTTGAGG	CTATCGCCATTCTCATGCTT	98,20	230,20	57.755	57.943	40	45	133
J12_NODE_521378_length_299_cov_5_186	186	187	G	GT	homozygous	GAATCCAACTGAGCTAAATCCA	AGGAAAAAGGCTCCATGACT	151,22	271,20	58.328	57.853	40.909	45	121
J12_NODE_219712_length_211_cov_19_118	118	120	C	CTA	heterozygous	CGGCATGACTGTTTGGTAAT	CCCACAACATTTTCCAAGAA	46,20	163,20	58.502	58.448	45	40	118
J12_NODE_1544031_length_577_cov_5_2_85_431	85	432	_A_A	_AT_AT	_heterozygous_unknown	ATCCATCTCAGAAGCCGAAT	CCCTTTCTTCTAATGCACCA	6,20	503,20	58.693	57.823	45	45	498
J12_NODE_1416289_length_220_cov_4_169	169	170	CT	C	heterozygous	CAACTGCCTGGATATGTTCC	CCCCAAAACATGTGAAAAGT	18,20	214,20	58.019	57.425	50	40	197
J12_NODE_224402_length_281_cov_21_191	191	193	ATT	A	homozygous	ATTCAGGCATAGTGCTGGAG	TCCCAAAAACCTGTAGGAGA	114,20	246,20	57.922	57.242	50	45	133
J12_NODE_1112076_length_254_cov_7_128	128	129	AC	A	heterozygous	TCTCTCCCCAACCAATTACA	GGTGAGCGAGTGTGAGAAGT	55,20	195,20	57.992	58.009	45	55	141
J12_NODE_1094760_length_255_cov_4_172	172	173	GA	G	heterozygous	TTGGACAAATACAAGGCGAT	TGGAACTCTGTAACCCGAAA	115,20	251,20	58.093	58.201	40	45	137
J12_NODE_383424_length_324_cov_14_211	211	213	C	CAG	heterozygous	ACACAAACGGCAACATTTCT	TTGGGCTCAAGTTTGATAGG	132,20	310,20	58.132	57.823	40	45	179
J12_NODE_463551_length_524_cov_5_469	469	470	C	CG	heterozygous	TGCAAAAACACTCCTAAGGC	TCGGTAAGTGAAGTTTTGGG	22,20	514,20	58.027	57.73	45	45	493
J12_NODE_570528_length_552_cov_13_2_144_239	144	240	_CTT_AT	_C_A	_heterozygous_heterozygous	CCATTCCATGGGTTAAGTGT	CGTATTGAATTCCGAGATGC	35,20	534,20	57.238	58.187	45	45	500
J12_NODE_600606_length_560_cov_3_489	489	490	AC	A	heterozygous	AAGTGAGGGAGAGAGGGAAA	CATTTTGGCAATAATCGGTC	103,20	529,20	57.898	57.963	50	40	427
J12_NODE_2112827_length_185_cov_8_107	107	108	GT	G	heterozygous	CTGTTCTTGCAACTGATCCA	CTTTGCTACAGTTGTTGGGG	4,20	197,20	57.374	58.282	45	50	194
J12_NODE_1384349_length_253_cov_5_168	168	170	GTA	G	heterozygous	TCTCATCGATCCCTTCTTCA	GCTGAAGCTAACAGGGACAA	55,20	225,20	58.302	58.104	45	50	171
J12_NODE_1840580_length_248_cov_7_139	139	140	AC	A	unknown	CCGACAATGCTAGGAAACAC	GCGATAATGGAACTGGAATG	42,20	215,20	58.228	58.038	50	45	174
J12_NODE_942086_length_430_cov_14_335	335	336	G	GA	unknown	CAAGAGCCTGCTGAGTAGATG	GGGTCCATTTGTTTACACTCA	228,21	459,21	57.869	57.438	52.381	42.857	232
J12_NODE_483060_length_350_cov_5_246	246	247	A	AG	heterozygous	CAAGACCATGAAGGGTCAAC	TGAGGGAGAACAGAACTTGC	146,20	369,20	57.971	58	50	50	224
J12_NODE_817736_length_269_cov_6_108	108	110	GTA	G	heterozygous	GGACAAGACGACACACAGAA	TCGTGCATGCTCTTCTTACA	3,20	174,20	57.157	58.158	50	45	172
J12_NODE_324143_length_438_cov_10_83	83	84	C	CA	homozygous	GAATTCCCTTTTCCACCAAC	TGTGCTGACTTGTGCTGAAT	19,20	376,20	58.333	57.976	45	45	358
J12_NODE_615949_length_186_cov_6_96	96	97	T	TC	homozygous	CCCCAAAATAATGTGACCAT	TGCAGTTGAATTAGCTCGTG	43,20	188,20	57.125	57.664	40	45	146
J12_NODE_1613354_length_580_cov_3_114	114	116	ATG	A	heterozygous	AACACCCCTATTTCCTTTCTCT	AGCATTGGTCGCTTGATTAG	88,22	349,20	57.364	57.999	40.909	45	262
J12_NODE_1184287_length_235_cov_5_144	144	145	CT	C	heterozygous	GGCAGAGAGAGCATTAAACG	GAGATGCAATGTGAAAGCAA	36,20	264,20	57.727	57.408	50	40	229
J12_NODE_547194_length_349_cov_38_250	250	251	A	AT	heterozygous	TCATTTGCTATCTCCAAGGC	CTCATTTGTTCCTCATGTATGG	73,20	321,22	57.915	57.096	45	40.909	249
J12_NODE_2327377_length_352_cov_5_252	252	253	T	TA	heterozygous	ACGGTGTTTCTGGAATGTGT	ACATGGACTCTTGGCAGCTA	1,20	291,20	57.9	58.47	45	50	291
J12_NODE_1894405_length_597_cov_4_490	490	492	C	CAT	heterozygous	ACCCTTTGTTTCAAAGCGAC	CGTGGAAGCTGCTTTATTGT	353,20	549,20	59.218	58.054	45	45	197
J12_NODE_488492_length_380_cov_10_87	87	88	CT	C	homozygous	TGCTAACTCAGCTGCTTTCAT	ATCAATGCCCCATTACAAGA	62,21	225,20	57.946	57.887	42.857	40	164
J12_NODE_238239_length_281_cov_16_92	92	93	TA	T	unknown	CTGTTAGATTCACATGCCACA	AGGCACAAACAAAACCACAT	24,21	263,20	57.199	57.98	42.857	40	240
J12_NODE_81020_length_213_cov_5_138	138	139	C	CA	heterozygous	CATTAAGACTCTCTCGTTTCGG	GCACGAGTCTTTTAGGCAAG	96,22	196,20	58.15	57.785	45.455	50	101
J12_NODE_1531898_length_242_cov_20_119	119	121	G	GAT	heterozygous	TCCCAAGATTCGGATTACAA	CCCGATGGAAGATATGAATTG	62,20	192,21	58.011	59.24	40	42.857	131
J12_NODE_566425_length_367_cov_20_257	257	258	CT	C	heterozygous	ACTTTTTAGTCCATGCACGC	TTCGCCAAAGTCAACCTATC	30,20	285,20	57.905	57.821	45	45	256
J12_NODE_2068139_length_701_cov_3_568	568	569	G	GT	homozygous	AAGCTCGTTGGATTGGAAG	ATCACCATGGCATAGCATTT	150,19	648,20	57.879	57.914	47.368	40	499
J12_NODE_2391748_length_955_cov_2_446	446	447	TG	T	heterozygous	GTCAAGGAGATCGGGAGTTT	CTTGTTTGTTCCTGTCACCC	86,20	471,20	58.173	58.03	50	50	386
J12_NODE_890028_length_174_cov_5_96	96	97	A	AC	heterozygous	ATGGGCACATTTACCAACAT	ACTAGTTGCTTCCTCCTGGG	39,20	158,20	57.668	58.403	40	55	120
J12_NODE_2496034_length_240_cov_4_130	130	131	G	GT	homozygous	GTGTGAGCAGCATCGTGTAG	TGCCTTTATTACCCGTTGAA	7,20	157,20	58.006	58.162	55	40	151
J12_NODE_1099797_length_365_cov_11_309	309	313	C	CAAGT	heterozygous	GCATGGCTAAGGATGAAGAA	GATGACTCGCGCTTACTAGG	81,20	392,20	57.915	57.755	45	55	312
J12_NODE_1149964_length_251_cov_9_99	99	100	G	GA	homozygous	TCAGATGCCTAAAGATTGGTG	TCCCAAAAACCGAGTTAGAA	72,21	277,20	57.836	57.341	42.857	40	206
J12_NODE_681087_length_341_cov_5_238	238	239	C	CA	homozygous	AAGGTTTCCCAAAAGGAATG	AGATGATGTCCCGAATGAAA	190,20	337,20	58.02	57.932	40	40	148
J12_NODE_645620_length_433_cov_16_243	243	261	A	AATGGTCTGCACAGTTGAG	homozygous	CCAAAACCACATTTCGTCTC	TATTGATGCTTCCCCATTTG	24,20	462,20	58.048	58.429	45	40	439
J12_NODE_2226199_length_213_cov_3_105	105	106	GA	G	homozygous	ATTAGGACCGAATGATGTGC	CCAAAACCAGACCCAAAAAT	25,20	134,20	57.483	58.785	45	40	110
J12_NODE_1335055_length_387_cov_7_195	195	197	G	GAA	heterozygous	CTTGTCAGCTTGTCCCCTAA	TGGTGGGTATGGAGTTGTTT	117,20	293,20	57.952	57.768	50	45	177
J12_NODE_1532288_length_318_cov_6_131	131	132	A	AC	heterozygous	CTATTGGTTGGCTGGTTGAT	AACCTACAACATTTTGGGCA	93,20	305,20	57.546	57.999	45	40	213
J12_NODE_927712_length_171_cov_15_110	110	112	C	CAT	heterozygous	TTTACGTATCACCCGTTTGC	AACAGTAAAATCAGGCACGC	37,20	160,20	58.558	57.905	45	45	124
J12_NODE_858641_length_441_cov_11_269	269	270	TA	T	heterozygous	TTTAAACTTCAAAGCGGTGG	TTTCCTGGTGTATCCACGTT	234,20	336,20	57.955	57.923	40	45	103
J12_NODE_633338_length_391_cov_5_312	312	313	A	AT	heterozygous	CCAATTTCTCTTCCGCAGTA	GAAATGAAAAAGCCATGCTC	206,20	405,20	57.972	57.424	45	40	200
J12_NODE_144542_length_317_cov_11_158	158	159	CT	C	heterozygous	AAAGCATGCACTTTTTGAGG	ATCCAAAAGCAAGGATCTCA	30,20	301,20	58.027	57.33	40	40	272
J12_NODE_1167517_length_356_cov_6_305	305	306	AT	A	homozygous	GCTAATGTGTCAGGTGGCAT	GGATTGTTAAGTGGTGACGG	256,20	382,20	58.599	57.923	50	50	127
J12_NODE_270507_length_272_cov_17_117	117	118	AT	A	heterozygous	CTGCGGTGCTGTTTTTATCT	TTGAGTGGATTACGCACAAA	51,20	269,20	58.054	57.763	45	40	219
J12_NODE_2551723_length_1023_cov_3_463	463	464	A	AC	heterozygous	CAGGGACGAATTAGGTTTGA	TGGACGGAATAATTGAAAGC	316,20	665,20	57.672	57.697	45	40	350
J12_NODE_1612843_length_729_cov_4_214	214	215	AC	A	heterozygous	CAGGGATTCAAACACGAGAC	CTTTTAGGGGGTGGAGTTGT	184,20	433,20	58.129	58.029	50	50	250
J12_NODE_1574603_length_321_cov_9_95	95	96	T	TA	heterozygous	GTGATCTCGAATTCCCATTG	GGCCTATTACTCACCGACCT	16,20	206,20	57.932	58.148	45	55	191
J12_NODE_1236991_length_217_cov_6_93	93	94	A	AC	heterozygous	CATCATGTCCTTTTCGCTTT	GACTTGGAAAATTCTTGGGG	46,20	149,20	57.821	58.477	40	45	104
J12_NODE_1129345_length_340_cov_6_196	196	197	T	TA	heterozygous	TTGAACGCGAGTATTTCACA	CCTAGGAGACAATCCCACCT	65,20	297,20	57.919	58.05	40	55	233
J12_NODE_1446103_length_306_cov_3_224	224	225	A	AT	heterozygous	TGAGGCTTTACGACCTTCAC	CGACATTGCTTATCCCAAAT	85,20	296,20	57.951	57.577	50	40	212
J12_NODE_2017276_length_405_cov_5_316	316	317	AG	A	heterozygous	TCGTCGAAAGAGACTTGGTC	ATTGGACCAAACTAATGGCA	20,20	382,20	58	57.944	50	40	363
J12_NODE_1614489_length_244_cov_8_189	189	190	TA	T	heterozygous	AGACATGATGGACGAGCAAT	AACCTGAATGCGAGTTCTTG	60,20	261,20	58.1	57.951	45	45	202
J12_NODE_455744_length_324_cov_7_217	217	218	C	CT	heterozygous	TCCAACACTCTTCTGCCTTC	AGCACCTCTCTTCTTGGGTT	14,20	305,20	58	57.982	50	50	292
J12_NODE_2156182_length_528_cov_5_371	371	372	TA	T	heterozygous	AGCCATACAAGCAAAGTTGG	TCCTACACCACCTATCACTTTTG	69,20	470,23	57.906	58.188	45	43.478	402
J12_NODE_2036004_length_189_cov_7_119	119	120	G	GT	heterozygous	TCGATTAACAAATGGGTGGT	TAATTTTGGGGCACTTGAGA	46,20	147,20	57.793	58.214	40	40	102
J12_NODE_2214425_length_175_cov_3_107	107	108	AC	A	homozygous	AAAAACCCCACTGAAGCATT	AAAAGAGAGGAGGAAAACGG	6,20	135,20	58.554	57.525	40	45	130
J12_NODE_2696915_length_414_cov_5_264	264	265	TG	T	heterozygous	TGGTCCCAACTAATTCACTTCT	TGGAATGGAATTGTGGCATA	204,22	321,20	57.724	59.745	40.909	40	118
J12_NODE_79021_length_325_cov_3_175	175	176	TC	T	unknown	GTATCTGGCCATGAAGCAAT	GTGTGACGAGTAGCTGACGA	105,20	304,20	57.637	57.534	45	55	200
J12_NODE_1967942_length_728_cov_6_657	657	658	GC	G	heterozygous	AGTGAAAAATCGGTGCTGAG	CTTCGTCATAAAGCTCCACTG	494,20	731,21	57.951	57.65	45	47.619	238
J12_NODE_1900525_length_395_cov_3_244	244	245	A	AT	homozygous	ACAGCGACCGAGAGTTAAAA	TGATTGTACCCAAGAGCGAT	127,20	420,20	57.635	58.173	45	45	294
J12_NODE_2586676_length_1123_cov_4_319	319	320	T	TC	homozygous	ATGGTTTGTTGCAAGTTGGT	CCGTGGAACTTCTCTTTGAA	192,20	513,20	57.98	57.924	40	45	322
J12_NODE_1418225_length_372_cov_6_267	267	268	TA	T	heterozygous	TGCCAACACTTTACACCAAA	TTATCACGAACCCCTTGAAA	77,20	344,20	57.667	58.066	40	40	268
J12_NODE_1284832_length_284_cov_7_172	172	173	A	AT	heterozygous	CAGCTTTTCTCCTTGAACCA	TGGAAAAGGTTCTTCACTGG	82,20	215,20	58.077	57.77	45	45	134
J12_NODE_159003_length_270_cov_9_84	84	86	G	GTA	heterozygous	TACTCCCTGCCGACACTAAA	CGAGGTTTCGATCTTTCTCA	54,20	247,20	58.379	58.02	50	45	194
J12_NODE_969732_length_470_cov_15_259	259	260	T	TG	heterozygous	TGCATGCATGGTTTTAAGTG	TTAGAAACTTGGATGCCTGC	127,20	315,20	58.201	57.971	40	45	189
J12_NODE_2482053_length_483_cov_2_115	115	116	AG	A	heterozygous	GTTTTTCCAGTGGCTTCTGA	AAAACTCACCTCCCTTGGTC	22,20	423,20	57.923	58.078	45	50	402
J12_NODE_867966_length_255_cov_15_155	155	156	T	TA	heterozygous	GTCCCTCCGTTATCAGGTTT	GCGTAAACGATGATGGATTC	71,20	258,20	57.974	58.037	50	45	188
J12_NODE_1163364_length_456_cov_12_172	172	173	T	TC	heterozygous	TCTGGGTGTTCGGAAGTAAA	GTGGAACAACAGCAACAACA	124,20	278,20	58.201	58.142	45	45	155
J12_NODE_1404896_length_304_cov_11_205	205	206	CT	C	heterozygous	CTATGGAATCCTCATCCCCT	TGGTGAAAGAGTCCCATCAT	35,20	324,20	57.862	57.91	50	45	290
J12_NODE_462247_length_557_cov_3_124	124	127	AAAC	A	heterozygous	TCCTGCTCGAATTTATTCTCC	CTCCACTATCCACACCAAGG	29,21	411,20	58.406	58.001	42.857	55	383
J12_NODE_380443_length_311_cov_7_215	215	218	C	CTGT	heterozygous	CCTTCTTCAAGTGCATGCTT	TGCCTTGATTCTGGAAAGAC	65,20	284,20	58.104	57.864	45	45	220
J12_NODE_493369_length_227_cov_10_154	154	155	T	TA	heterozygous	AGTACCTTTGCCTCCCAAAC	GAATGGCCTCTCTCTCATAGC	25,20	254,21	58.174	58.107	50	52.381	230
J12_NODE_893274_length_400_cov_10_245	245	246	A	AC	heterozygous	AGGCCCTGTAATGACAATGA	GGAAGGGGCACTAAAAAGAG	98,20	311,20	58.019	57.93	45	50	214
J12_NODE_1155846_length_334_cov_13_259	259	260	CT	C	heterozygous	TTTCAAGGCAGAAAAGTTGG	GCTCAAACAAGCCTCACCTA	131,20	319,20	58	58.104	40	50	189
J12_NODE_405615_length_510_cov_10_281	281	282	A	AG	unknown	CGGGTTTTGAATTTGACATC	CATGTGCTTGGCTTATCTCC	18,20	339,20	57.916	58.326	40	50	322
J12_NODE_530494_length_579_cov_10_3_361_370_394	361	395	_CT_T_G	_C_TGA_GA	_heterozygous_heterozygous_heterozygous	GGTATCAAGAATCAACTATGCACC	AGGGACTGATGTCAGCTTTG	264,24	477,20	58.956	57.87	41.667	50	214
J12_NODE_1168323_length_342_cov_6_150	150	151	C	CG	heterozygous	TCCAAGATTTTACACTCGCC	AAGCTCCAAGAAACCCCTAA	61,20	195,20	57.821	57.93	45	45	135
J12_NODE_2399618_length_260_cov_4_200	200	202	T	TGA	heterozygous	CAACTTTGGTTGTGCTTTCA	TTCAATCAACCAACCACCAT	90,20	280,20	57.38	58.67	40	40	191
J12_NODE_2553312_length_272_cov_6_173	173	174	A	AC	heterozygous	TCATCGTAATGCTGACGAAA	CCTATGATGAATGAGCCACC	77,20	203,20	57.86	57.961	40	50	127
J12_NODE_1880627_length_754_cov_3_525	525	526	TA	T	homozygous	CTTGGAACTGATGGGATACG	GGTGGTTAAGCCAACTCTCA	468,20	590,20	58.02	57.797	50	50	123
J12_NODE_847670_length_263_cov_6_127	127	128	GT	G	heterozygous	TTGTGAGGAAAGTGATTGAGC	TGCAAAAGACTTCAAAAGCC	14,21	219,20	57.937	58.147	42.857	40	206
J12_NODE_23450_length_342_cov_10_2_138_286	138	287	_CAA_TA	_C_T	_heterozygous_heterozygous	GTTGTTAGCGAGGTCCATTG	CCGGTTTGCGATACTACTTC	11,20	318,20	58.228	57.395	50	50	308
J12_NODE_281255_length_286_cov_9_145	145	146	GA	G	heterozygous	TTGCAAAGGTGGTGAGAAAT	TCAGCATTGTTAGCCTCCTC	26,20	216,20	58.201	58.048	40	50	191
J12_NODE_384239_length_398_cov_20_241	241	242	A	AC	heterozygous	GAAAAAGCCAAAGTCAACCA	CAACATTATTTACGGTCCTGG	107,20	396,21	57.85	57.068	40	42.857	290
J12_NODE_2198579_length_261_cov_5_177	177	178	TA	T	heterozygous	TGGATTGTTCCCTGTCAAAT	AAGTTAAACGCATAGCACCG	136,20	272,20	57.835	58.007	40	45	137
J12_NODE_2209970_length_350_cov_8_256	256	257	GT	G	heterozygous	TTGGTCCCTACTGAAAGCTG	GGCAATAAAATGAAGGGTGA	229,20	376,20	57.952	57.548	50	40	148
J12_NODE_507326_length_300_cov_9_202	202	203	G	GA	heterozygous	GCAACTTACTCAAAAACGGC	TGGTCTGATGTTACACATTTGG	114,20	314,22	57.571	58.405	45	40.909	201
J12_NODE_1755815_length_455_cov_3_308	308	309	GT	G	heterozygous	TTGCGATTTCTAAGTGGGAG	TGTTGAAGATGCAACAAACG	192,20	462,20	57.972	58.316	45	40	271
J12_NODE_1223782_length_187_cov_4_108	108	109	A	AC	heterozygous	CCCTCGATCTTATTCTGCTCT	TGGTTCTGCAATATGACTCTGA	77,21	193,22	57.654	58.379	47.619	40.909	117
J12_NODE_411977_length_228_cov_6_161	161	163	TGC	T	heterozygous	TGTTTTTGACACTGGACCAA	AATAATTGCAACAGCAAGCC	72,20	186,20	57.542	57.925	40	40	115
J12_NODE_1981543_length_303_cov_4_223	223	224	GT	G	heterozygous	CAAAGCCAGAAAGGATCTGA	GTGAAAGTTCAACGGACTCAA	194,20	300,21	58.02	57.841	45	42.857	107
J12_NODE_680438_length_205_cov_11_99	99	100	T	TC	heterozygous	GCATTTGCTTTCATCTTCGT	TCGGCTACATTTTACCTGAGA	12,20	230,21	57.97	57.53	40	42.857	219
J12_NODE_1464644_length_239_cov_7_92	92	94	T	TTC	heterozygous	CATGCAAGAAAAGAAGGTGAAC	GCTTGTTCGTCCGAAAGTAA	17,22	121,20	58.882	58.027	40.909	45	105
J12_NODE_2660664_length_222_cov_8_2_102_150	102	151	_T_T	_TG_TG	_heterozygous_heterozygous	ACGCGAAGATAGAACAATATCC	CCATGCATATCCAATGACAA	2,22	239,20	57.435	57.77	40.909	40	238
J12_NODE_1276287_length_433_cov_6_2_157_262	157	264	_CA_G	_C_GTT	_heterozygous_heterozygous	GCTTAAGCAAAATTCCCCAT	TCAATCTTTGCCGTAACCTC	62,20	444,20	58.2	57.821	40	45	383
J12_NODE_998076_length_302_cov_3_180	180	181	T	TA	homozygous	CGTCACTGCATTTGTGTGTT	ACCAAAACTGGTTTCCACAA	17,20	278,20	58.172	57.952	45	40	262
J12_NODE_724910_length_325_cov_4_242	242	243	AG	A	heterozygous	GCAGTTCTCAAGACCAGGAG	CAGCTCTACTTCATGGGTGG	31,20	339,20	57.578	58.315	55	55	309
J12_NODE_1145615_length_274_cov_5_194	194	195	TC	T	heterozygous	GAGTCAAATTGCTGCTTGTG	AGCATTAAGACACTGCTGGG	58,20	240,20	57.05	57.98	45	50	183
J12_NODE_675929_length_280_cov_7_220	220	225	A	ATAATG	heterozygous	CCAAATGTAACGGAACCAAG	TGCATGTCTTCTGGTGACTG	180,20	305,20	58	58.341	45	50	126
J12_NODE_1359438_length_258_cov_10_118	118	119	CG	C	heterozygous	CATTTGCATGTGGTTGTTGT	TGTTCAAGCCCTCTGTTCTC	68,20	186,20	57.866	58	40	50	119
J12_NODE_1625268_length_176_cov_19_89	89	90	C	CG	heterozygous	TATTGAGCTCAGGGTTTTGC	GAGGCATCAGACATGGAGTC	50,20	193,20	57.971	58.156	45	55	144
J12_NODE_2272420_length_531_cov_2_88	88	89	C	CA	heterozygous	CAACTTTTGTTTTCAGTGCCAG	TTGCCCACTTCAAAAGTGAT	61,22	492,20	59.822	58.201	40.909	40	432
J12_NODE_319976_length_281_cov_33_219	219	220	CT	C	heterozygous	CAACATATCATCCAGCACCA	GTGCTAGAATTCCCTGCTCA	40,20	260,20	57.907	58.048	45	50	221
J12_NODE_639618_length_854_cov_13_2_133_248	133	249	_G_A	_GA_AT	_heterozygous_heterozygous	AACCCTGAATCATCCAACAA	TGATTCAACACAACTGTGGC	26,20	494,20	57.835	58.081	40	45	469
J12_NODE_1218151_length_361_cov_12_112	112	113	AC	A	heterozygous	TGCTTATCTAATCCCCAGGA	AGGATGCAGACAGAATTTCG	38,20	275,20	57.248	57.893	45	45	238
J12_NODE_1382328_length_172_cov_5_105	105	106	C	CT	homozygous	GGATCCCAAACTTCATACCA	CCAGTATAAGAATCCGCCAA	61,20	181,20	57.3	57.726	45	45	121
J12_NODE_302620_length_240_cov_4_145	145	146	TC	T	homozygous	CACGGATGTGAAAATGATGA	GCAATTCTTGGGGAAAAAGT	29,20	213,20	57.876	58.162	40	40	185
J12_NODE_1258393_length_277_cov_3_137	137	138	TA	T	heterozygous	GTGGGACTGCTATTTGTTGAA	CCTTTCACAAGGCAAACATT	97,21	294,20	57.742	57.729	42.857	40	198
J12_NODE_770289_length_461_cov_10_197	197	198	GA	G	heterozygous	TGAGGGAAGTGTGAGGAAAA	ACGAGTGGTCGATTTTTCAG	117,20	392,20	58.258	57.797	45	45	276
J12_NODE_1787143_length_544_cov_2_456	456	457	AC	A	unknown	TCGAGTTTGCTAGTCGAAAGTT	CGATTCCAAAGCTTTACCAAG	415,22	549,21	58.338	58.886	40.909	42.857	135
J12_NODE_155479_length_394_cov_7_220	220	221	TA	T	heterozygous	TCACTCATCCGTTAGCTTCC	TTCCGTTTAGTGATCAAGGC	16,20	305,20	57.893	57.821	50	45	290
J12_NODE_378752_length_364_cov_13_287	287	289	TAA	T	heterozygous	AGCTGCATACTGCAAATTCC	TTTCGAGTTCCAATCATTCC	96,20	379,20	57.998	57.581	45	40	284
J12_NODE_807067_length_469_cov_9_2_304_321	304	322	_G_C	_GA_CT	_heterozygous_heterozygous	TGAATGCTTTACAGATGCCA	GCAAAGCTGGTGACTTGTTT	45,20	430,20	57.86	58.008	40	45	386
J12_NODE_2192596_length_172_cov_12_91	91	92	A	AC	heterozygous	TCAAAATCATCCCATTCAGG	CCGTTGCTATTCCAGTCTTG	48,20	190,20	58.341	58.379	40	50	143
J12_NODE_344695_length_434_cov_6_362	362	363	G	GC	heterozygous	CTCTATCATGATTTCGCCGT	CACATGCAATGTATGCCAAT	25,20	398,20	57.791	57.859	45	40	374
J12_NODE_2118018_length_356_cov_9_286	286	287	A	AT	heterozygous	GAAAAGATTGCAACCACACC	ACATGGTAATACGCAGTGAATG	142,20	374,22	58.048	57.599	45	40.909	233
J12_NODE_444798_length_469_cov_16_2_189_203	189	205	_C_C	_CT_CTT	_heterozygous_heterozygous	GTTGAGTGCTTCTGGGAAAA	CCGAGCTATTGCTGCATATT	46,20	263,20	57.923	58.043	45	45	218
J12_NODE_667011_length_481_cov_9_365	365	366	A	AT	heterozygous	TTGAAGAGTATTTGGGCTGC	ATTTTGTAAGCACTGCGGAT	90,20	423,20	57.971	57.392	45	40	334
J12_NODE_815761_length_267_cov_10_125	125	126	A	AC	heterozygous	GGCCTAACAGGAGCTTCATT	TATGAGGAGCTGACCCAGAG	57,20	182,20	58.411	57.971	50	55	126
J12_NODE_213633_length_257_cov_4_189	189	190	A	AT	homozygous	CGGAATCCTGGGTTTAGATT	TAGGAATTTGTTTCCTTGCG	20,20	275,20	57.993	57.901	45	40	256
J12_NODE_738680_length_251_cov_6_168	168	169	A	AC	homozygous	CACAATCCTCCGATTTTGTC	ACTCGAGTTGAGCCAGAGAG	120,20	248,20	57.991	57.315	45	55	129
J12_NODE_498970_length_316_cov_7_167	167	168	T	TA	heterozygous	CATTCCAGTATTTCCAACCG	TACCCTCAAGATTCCCACAA	88,20	336,20	57.945	57.992	45	45	249
J12_NODE_88721_length_368_cov_20_231	231	233	ATC	A	heterozygous	GGGACTGATTGTCACTTTGG	ACGGAGACGGTAATTTGACA	47,20	257,20	57.971	58.076	50	45	211
J12_NODE_1752319_length_214_cov_5_102	102	105	TCAA	T	homozygous	GCATCCGAATCTTTCACTTG	GGGGTACACGGGTTCTATTT	8,20	218,20	58.298	57.786	45	50	211
J12_NODE_982489_length_285_cov_4_145	145	146	G	GA	heterozygous	CAACACGTTTTTCGTTGAGA	CGTTTTGTCTTGGCTCTGTT	48,20	223,20	57.38	58.008	40	45	176
J12_NODE_1971718_length_303_cov_4_148	148	149	C	CT	heterozygous	GGCAACTGAAACAACAATCC	CGAGAACCCACGATGTAGAC	69,20	270,20	58.048	58.158	45	55	202
J12_NODE_865725_length_339_cov_27_92	92	93	TA	T	heterozygous	AGAACTCGAGGGAATTCAGC	AGATCAGGAACAGCACAAGC	11,20	247,20	58.473	58.028	50	50	237
J12_NODE_698513_length_219_cov_21_116	116	117	G	GA	heterozygous	TTGATCCTCTTTGCTCTTGG	GTAACTTGGCATGGGAAATG	12,20	201,20	58.02	57.944	45	45	190
J12_NODE_32333_length_329_cov_28_208	208	209	G	GA	unknown	TCAAGCCATTAAGGACAAGC	CCTGATGCTACTTGTGACCC	44,20	313,20	57.971	58.158	45	55	270
J12_NODE_2703452_length_179_cov_4_109	109	111	G	GAA	heterozygous	CATGCAACTTTCAAGCACAC	CCAGGTTGAACAAGCAGTCT	9,20	186,20	57.896	57.93	45	50	178
J12_NODE_1107911_length_256_cov_9_148	148	149	A	AT	heterozygous	TCTCCAGTTCCACCAACAAT	CCATGCACTACTTCCTGCTT	42,20	256,20	57.971	57.98	45	50	215
J12_NODE_1089903_length_396_cov_5_305	305	306	A	AC	heterozygous	CAAGGGAAGTGCAAAAAGAA	CAATAAAGCAACCAAGGACG	171,20	347,20	58	58.293	40	45	177
J12_NODE_1768209_length_304_cov_7_191	191	193	C	CAA	heterozygous	CCCCTGCTTACCCTTCTAGT	TGTATATTTTGGGAGGGGGT	9,20	271,20	57.435	58.11	55	45	263
J12_NODE_1478328_length_272_cov_4_161	161	164	G	GATC	homozygous	CTGCGTCAATAAGTTGCCTT	TGGACCTTGAAACACTCCAT	61,20	200,20	58.054	57.971	45	45	140
J12_NODE_283810_length_281_cov_5_173	173	175	C	CAT	homozygous	TATCCACCGCACGTTCTTAT	TCACTGAAAAATGGGCTGTT	7,20	305,20	58.12	58.201	45	40	299
J12_NODE_20947_length_437_cov_10_231	231	232	CT	C	heterozygous	TCTCTTTCGCTATCTCTTCTGG	ACCATCTTGTGTTGCAAGGT	152,22	402,20	57.983	58.058	45.455	45	251
J12_NODE_1420717_length_270_cov_7_117	117	118	C	CT	heterozygous	GTGACTTGGAATTGAATCCG	AAAATAGATGAGATCCCCCG	24,20	168,20	57.991	57.939	45	45	145
J12_NODE_1612279_length_479_cov_6_210	210	211	A	AG	heterozygous	AGCTAAAGACTGTTAACTTGGTCC	CACATTCATCAAATTGGGGT	92,24	308,20	57.364	58.117	41.667	40	217
J12_NODE_252099_length_249_cov_3_192	192	194	C	CCG	homozygous	CAAGGTTGATTTGAAGGGTG	GAGGGTGAAAGGTTGGATGT	103,20	268,20	58.049	58.842	45	50	166
J12_NODE_2235697_length_241_cov_5_125	125	126	CT	C	heterozygous	CCAGAAATATGGTGGTTTGC	GGAGACTCCTGCAGAAAAGA	1,20	181,20	57.944	57.162	45	50	181
J12_NODE_73177_length_325_cov_5_243	243	244	A	AT	homozygous	AGGAACCAAAAATCCCAAAG	ATCTGGTTTGTGCTCATGGT	124,20	276,20	58.02	57.999	40	45	153
J12_NODE_415918_length_419_cov_15_180	180	181	CT	C	heterozygous	TACTTAAACCCAAGCCCACA	CAAATCCTTCAGATATGCCC	146,20	289,20	58.147	57.091	45	45	144
J12_NODE_606043_length_211_cov_5_124	124	127	A	ATAC	homozygous	CTCCGGTAACAAATGAGGAA	TGGTCGTGATTCATCCCTAT	83,20	217,20	57.672	57.804	45	45	135
J12_NODE_61120_length_468_cov_11_3_215_233_311	215	313	_A_T_AAG	_AG_TTC_A	_heterozygous_heterozygous_heterozygous	CCGCCATATTCTATCACTGG	GCACTTTCGTTTGGTGAACT	127,20	390,20	58.066	57.854	50	45	264
J12_NODE_597557_length_173_cov_13_116	116	117	TC	T	heterozygous	TGAATGCGATAGCATAAGCA	TAAAACAGGAGCCGTACGTT	50,20	154,20	58.064	57.454	40	45	105
J12_NODE_2293568_length_244_cov_4_137	137	138	CA	C	unknown	GCACTTTTTGAAGCTTTTGG	CAAAGATATATTCCAAGCCTGC	4,20	164,22	57.692	57.932	40	40.909	161
J12_NODE_1246316_length_299_cov_7_240	240	241	A	AT	heterozygous	TAATGCCTTAATGGCTTCCA	GAAGGGAAACAAACCAACCT	10,20	292,20	58.253	58.002	40	45	283
J12_NODE_621885_length_371_cov_11_88	88	89	AT	A	heterozygous	TTTCTAGTCATGGGCTCTGC	AAGCATAGCAACTACACGGG	53,20	221,20	58.048	57.933	50	50	169
J12_NODE_1451286_length_203_cov_6_97	97	98	A	AT	heterozygous	GAAGGCATAGATGGATGCTG	TGATGTTCCTCAAAAGCTGC	41,20	182,20	58.271	59.002	50	45	142
J12_NODE_428313_length_452_cov_11_193	193	200	TTGCATAG	T	heterozygous	GAATTCAAGATTGCGTGCTT	TCTCATTTTGCGGAGAAGTC	20,20	274,20	57.97	58.019	40	45	255
J12_NODE_1619591_length_173_cov_7_95	95	96	CT	C	unknown	CTATAAAACCGACCCCGAAT	CGGGGTTTCAGTCATTGTTA	60,20	192,20	57.949	58.475	45	45	133
J12_NODE_1919173_length_310_cov_6_91	91	92	G	GA	homozygous	CATCTCAAGTACCTGAAAAGCA	TTGAAAGTGGACTCAGAGGG	9,22	312,20	57.187	57.842	40.909	50	304
J12_NODE_1401762_length_214_cov_6_137	137	138	GA	G	heterozygous	TTTCATCCTTTTCAAGCCAC	TGAATGCAAGCATCAACACT	72,20	200,20	57.793	57.834	40	40	129
J12_NODE_118017_length_270_cov_4_108	108	109	AC	A	homozygous	TAAGACCACGTCTGGGATGT	TTCATTTCTTAAAGAGCCCG	78,20	177,20	58	57.141	50	40	100
J12_NODE_763373_length_233_cov_22_182	182	183	T	TA	heterozygous	GAGAGTTGCTTTCAGCTTGC	GAAGGGATACTGAACTGGCA	94,20	245,20	57.979	57.737	50	50	152
J12_NODE_626051_length_274_cov_15_213	213	214	A	AT	heterozygous	AAGGGAACACAAGGAACACA	CAAAGATTTGGGCATCACTC	106,20	250,20	58.03	58.145	45	45	145
J12_NODE_31151_length_172_cov_48_108	108	109	AT	A	unknown	TGGGTTGTTAGATGAATTAGGC	AACTGCTTAGGTTGAGCTTGAA	64,22	187,22	58.138	58.338	40.909	40.909	124
J12_NODE_1988305_length_346_cov_7_284	284	285	G	GT	heterozygous	AGGTTCAATTCATCTCCCACT	GCTAATGGGACCTTGCAATA	96,21	318,20	57.567	57.725	42.857	45	223
J12_NODE_632038_length_227_cov_9_143	143	144	A	AC	homozygous	AGAACACTGATGTTGGAGGG	TCATTTTTCATGACCCTCGT	7,20	248,20	57.548	57.991	50	40	242
J12_NODE_160943_length_327_cov_14_271	271	272	A	AG	heterozygous	CACCGCTGGGTTAATATGAC	TACTGCACTGCTGGCATTT	233,20	353,19	57.971	58.012	50	47.368	121
J12_NODE_2173963_length_260_cov_3_162	162	163	AC	A	heterozygous	TGCAAATCATTCTGATACGG	GGCAATAATGATGGAGTTGC	113,20	256,20	57.162	58.037	40	45	144
J12_NODE_725597_length_226_cov_8_154	154	155	TA	T	heterozygous	GATGCAATAGGGGAGAAGGT	AGCTTGAAAGAAAATGGCCT	55,20	191,20	58.067	58.072	50	40	137
J12_NODE_1885433_length_221_cov_9_138	138	139	T	TG	heterozygous	TCTGTTGTAGGGATGCCATT	GCAAAAGGCGAAAAGAACTA	54,20	189,20	58.019	57.342	45	40	136
J12_NODE_337630_length_281_cov_13_155	155	158	TGAA	T	heterozygous	CTTCCCTTGCTCAAAACAGA	CGGGGTCCATACATTCATTA	119,20	245,20	58.077	58.16	45	45	127
J12_NODE_665457_length_319_cov_5_262	262	264	T	TAA	homozygous	GGCTCGAGCAATGAAATAAA	ACCGGTTGATAAGTGCGTAG	59,20	334,20	57.99	57.785	40	50	276
J12_NODE_2088127_length_666_cov_4_356	356	357	T	TG	unknown	ACTTTGCTGCCAACCAGTAG	AGCAATTGATGCTTTTCGAC	213,20	447,20	58.036	57.97	50	40	235
J12_NODE_894753_length_195_cov_13_141	141	142	G	GT	heterozygous	AAGGTTGCACTGAGTGGGTA	GCAAGTGATAGAGAGGAACATGA	78,20	223,23	58.215	58.475	50	43.478	146
J12_NODE_1400138_length_238_cov_27_169	169	170	TG	T	heterozygous	CCATGAATATGATGCAACCA	GCTCCACAATGGCAGTAAAC	116,20	225,20	57.77	58.229	40	50	110
J12_NODE_704930_length_716_cov_1_180	180	181	T	TC	homozygous	ATGCATGGTCCTACATCACC	GGCAATCCAATTGCAGATTAAC	30,20	236,22	58.23	60.681	50	40.909	207
J12_NODE_546228_length_380_cov_10_85	85	86	C	CG	heterozygous	CCCAACTCATAATTGGCGA	TTGAACCCCAGATAAGGTCA	3,19	387,20	59.484	57.992	47.368	45	385
J12_NODE_796405_length_390_cov_5_2_81_257	81	258	_A_CG	_AC_C	_heterozygous_heterozygous	TGAGGCTTTAACGAGGGTAA	GCTGCCTAATGTGGAGAAGA	1,20	313,20	57.518	58.048	45	50	313
J12_NODE_827597_length_624_cov_4_87	87	88	A	AC	homozygous	CTCTTGTCACCCCCATACAG	ATTTAAGAAACCCTGGACGC	32,20	206,20	58.001	58.188	55	45	175
J12_NODE_816114_length_382_cov_8_187	187	188	T	TA	heterozygous	CGTAGACAATCATTGGGCTT	TCCATCTTTTGTAGTTGGTTCC	40,20	392,22	57.698	58.098	45	40.909	353
J12_NODE_1373586_length_203_cov_3_136	136	137	G	GA	heterozygous	GTTTTAGGACCCTCCTGCAT	CCATGGTACTGCATTGATGA	54,20	209,20	58.121	57.907	50	45	156
J12_NODE_1847464_length_182_cov_3_83	83	84	TA	T	homozygous	TTGCAGGAAGCAGTTGAAAT	ATGACCCAATGTGGAAAGAA	37,20	209,20	58.502	57.835	40	40	173
J12_NODE_1765079_length_282_cov_4_199	199	201	C	CTT	heterozygous	CAGAATTGCCCTTAACCTCA	GACCTGCAAAACGAAAAGAA	150,20	263,20	57.823	57.999	45	40	114
J12_NODE_2745094_length_714_cov_3_312	312	313	G	GT	heterozygous	CATCATTTGCGTTACCAACA	ATCGATAGCTTTAGCGGGAT	279,20	381,20	58.046	57.948	40	45	103
J12_NODE_1287727_length_332_cov_8_218	218	219	CT	C	heterozygous	GCACAGCTGTTATTGCATTG	TTTTCTGATGTGCATGTTGC	55,20	361,20	57.947	58.259	45	40	307
J12_NODE_1816918_length_438_cov_2_2_155_270	155	271	_A_T	_AT_TA	_homozygous_unknown	TATGGCGTTTTTGCTGATG	CGTTTTCTAAACGGACCTCA	66,19	412,20	58.285	57.879	42.105	45	347
J12_NODE_410809_length_201_cov_20_94	94	96	A	ATT	homozygous	TCATCCTTATCGAATCCAGC	CCCCCTATATGTGCTTCCTT	31,20	143,20	57.704	58.02	45	50	113
J12_NODE_699826_length_591_cov_9_348	348	349	C	CT	heterozygous	AGCAGCCCATTTTAAGTCCT	CATGATCAACCAGGGTCTTC	290,20	460,20	57.956	57.91	45	50	171
J12_NODE_392729_length_316_cov_8_218	218	219	T	TA	heterozygous	CCAGTTGTAGTCATCCCCTG	GACGACATAGCTGTCGGAGT	69,20	316,20	58.001	57.898	55	55	248
J12_NODE_1841888_length_266_cov_6_86	86	87	CT	C	heterozygous	GGTTGGCTGTTGGTAGGAAT	GCAAAATGGTCCAATGGATA	3,20	280,20	58.912	58.282	50	40	278
J12_NODE_790360_length_330_cov_10_190	190	192	A	AGT	heterozygous	GTGTTTCTTACACAACCGGG	GGTCATTCATAAGGGGAAGAA	32,20	257,21	57.98	57.98	50	42.857	226
J12_NODE_1013926_length_254_cov_9_204	204	205	AG	A	heterozygous	CACTTTAAGATTGGGGCTCA	TCACTTGCACATCTACGTCC	41,20	228,20	57.823	57.235	45	50	188
J12_NODE_2397931_length_1145_cov_3_584	584	585	T	TC	homozygous	TCATTCCTGACCACCCATAC	AAACCGGTATTTCTGCAACA	162,20	647,20	58.201	58.147	50	40	486
J12_NODE_1263374_length_650_cov_3_457	457	458	G	GT	heterozygous	TTGCTCCTGTTGGAATGAAT	TTTACTAAGGCAGTGGACGG	110,20	602,20	58.145	57.907	40	50	493
J12_NODE_584602_length_491_cov_8_2_299_307	299	308	_T_C	_TAC_CT	_heterozygous_heterozygous	GCCTACCTGTGTCGGATATG	TACGTGATGTAACACGGTGC	120,20	386,20	58.048	58.056	55	50	267
J12_NODE_1477695_length_218_cov_6_154	154	156	ATT	A	heterozygous	ACAGGGTTGCATGTTTTTGT	CTAAGGCACGTGTATTTGGG	15,20	209,20	57.98	58.174	40	50	195
J12_NODE_805220_length_270_cov_10_199	199	200	GC	G	heterozygous	AGCAGAAAAGAGCTGCAAAG	CCCTTTGATTATGGTAAAGCTC	68,20	259,22	57.663	57.006	45	40.909	192
J12_NODE_684590_length_208_cov_8_84	84	85	T	TA	heterozygous	GCCTAAAAACCAATATCTGACG	GCTTGGTTTGATTTTCATGG	41,22	193,20	57.848	58.066	40.909	40	153
J12_NODE_1622013_length_269_cov_7_171	171	172	TA	T	heterozygous	GGGAGCTGTTGCATTATCAC	CCGGCATGTTGGCCTTTA	56,20	269,18	58.173	62.902	50	55.556	214
J12_NODE_507010_length_493_cov_16_84	84	85	AT	A	heterozygous	TGGGGGAATTCTTCCTATTT	CCTGCGTCAAGCTCTTTAAC	19,20	476,20	57.471	57.785	40	50	458
J12_NODE_318145_length_496_cov_12_2_230_292	230	293	_T_C	_TA_CT	_heterozygous_heterozygous	GCCCTTACTTTTCTTTTGCC	ATGCCTTGGATGCTTCATAA	50,20	350,20	58	58.187	45	40	301
J12_NODE_655299_length_305_cov_4_153	153	155	C	CAT	heterozygous	TGGTTGGAATTAAGCTCAGG	TCCTATTGCGTTCAGCTTATCT	19,20	302,22	57.823	58.188	45	40.909	284
J12_NODE_221892_length_269_cov_10_194	194	195	TC	T	heterozygous	GGCTATCTTGGGGAAACATT	CCCTCCTTTCCACACTATCA	128,20	296,20	57.992	57.582	45	50	169
J12_NODE_66413_length_201_cov_5_139	139	140	CA	C	homozygous	TGAGCCTAGGGACTAAATTGC	CGACGAGTGTACGTAGATATGG	17,21	219,22	58.48	57.364	47.619	50	203
J12_NODE_680517_length_230_cov_6_155	155	156	TC	T	homozygous	CTTTGGGCTAGCTTTGTTCA	ATGCCGGTTTCTTACAAGTG	132,20	257,20	58.174	57.757	45	45	126
J12_NODE_690536_length_194_cov_38_88	88	90	C	CTT	homozygous	AGCAATCTTCTCCCCAGATT	GTCAAACCAGACATGCTTCC	30,20	136,20	57.796	58.129	45	50	107
J12_NODE_467752_length_379_cov_16_227	227	228	GA	G	heterozygous	AATGTTACGCAGATTTGGGA	GGGAAAATCCATGTCCTCTT	141,20	395,20	58.093	57.89	40	45	255
J12_NODE_314509_length_233_cov_19_99	99	101	G	GAA	heterozygous	TCATTCTCGTGTTCCAATCA	ATTCGCTCTTTTGTTTCCCT	13,20	133,20	57.577	57.929	40	40	121
J12_NODE_2463420_length_287_cov_4_191	191	192	TA	T	heterozygous	AGGTTTGCAATAAGCCTCCT	GGTCCCTCTCTTTTCCCTATT	111,20	236,21	57.956	57.713	45	47.619	126
J12_NODE_2105846_length_313_cov_17_112	112	114	TTA	T	heterozygous	CCGATTTCTGATTTGGGAAT	CATGGGAAGATCGATTGAAG	4,20	227,20	58.832	58.089	40	45	224
J12_NODE_1083085_length_222_cov_4_145	145	146	A	AG	heterozygous	CGAAAGCACAAAGACCTCAT	TAGAGCTTTGGAAGGGGAAC	104,20	242,20	57.951	58.385	45	50	139
J12_NODE_534259_length_647_cov_3_569	569	571	A	AGT	heterozygous	GCAATTGTATCATTTTGGGG	AAGCAGCTTTTGAGTCATGG	188,20	661,20	57.817	58.104	40	45	474
J12_NODE_1610135_length_266_cov_5_161	161	162	A	AT	heterozygous	CCACCCATTCACAATCATTT	TGAAAGAGACCAAAAGCTGG	50,20	197,20	58.117	58.077	40	45	148
J12_NODE_1550997_length_463_cov_11_228	228	229	AG	A	heterozygous	TTTGGTGATAAGACGGGAAG	GGTGATTATATGCACCCATCA	64,20	397,21	57.672	58.174	45	42.857	334
J12_NODE_786117_length_211_cov_5_121	121	122	C	CA	heterozygous	CGGGCACTAGGAGAAAATTA	CCTCATTCGAACAACTCTCAA	16,20	213,21	57.023	57.938	45	42.857	198
J12_NODE_1298284_length_491_cov_14_218	218	219	G	GA	heterozygous	GCACCAAGTCCACTTTCATC	AGGCAAGTGAGCCATAACTG	44,20	444,20	58.129	57.98	50	50	401
J12_NODE_429985_length_385_cov_9_253	253	254	CT	C	heterozygous	TGGTATGTTTCCTGCACTCC	GGCAAGCATCAAAATTTCAG	86,20	323,20	58.57	58.361	50	40	238
J12_NODE_1613935_length_210_cov_5_133	133	134	CT	C	heterozygous	TCCCCATTATCTCCAAGTCTC	TTTTACAAGAAGTGCAGCCC	94,21	205,20	58.053	58.027	47.619	45	112
J12_NODE_1110006_length_373_cov_17_2_251_276	251	277	_A_C	_AT_CT	_heterozygous_unknown	GGAGCAGGAAATGGGTTTAT	GACTCCAAATACCCAATAACGA	136,20	370,22	57.992	58	45	40.909	235
J12_NODE_1496305_length_427_cov_6_172	172	173	CT	C	homozygous	ATGTGGAATCAGTGGTCTGG	TCTACGGGAATGGACACACT	147,20	453,20	58.349	58	50	50	307
J12_NODE_1232682_length_248_cov_9_121	121	122	TA	T	heterozygous	TGGTGAATATTTTACCAGGGTG	CTCCCATATCCAACGGTACA	96,22	229,20	58.74	58.298	40.909	50	134
J12_NODE_895784_length_364_cov_6_167	167	168	T	TG	heterozygous	TTGCCTTACTTTCATTTCCG	AAAAGCAAAAGGGAGGAAGA	106,20	264,20	57.901	58.046	40	40	159
J12_NODE_1283020_length_309_cov_12_2_124_206	124	207	_TG_AC	_T_A	_heterozygous_heterozygous	CAGCAAGAGTGGGAGATCAT	GACAATAACCAGCCTTGTGC	55,20	249,20	57.809	58.229	50	50	195
J12_NODE_63113_length_288_cov_115_83	83	84	TC	T	homozygous	TTGATGCAAAACCTAGGGC	ATTTGCTAGGCACGTGAGAC	60,19	310,20	58.709	57.979	47.368	50	251
J12_NODE_532464_length_508_cov_9_205	205	210	AAATAG	A	heterozygous	AATAGATGTTGCAGAAGGCG	TGCTGCTCCAGTTCTTCTTT	106,20	415,20	57.999	57.826	45	45	310
J12_NODE_1979836_length_257_cov_7_175	175	176	A	AT	heterozygous	GAGCTGTGTGAGGCATCTTT	TGCTGCAAAGAACATGGATA	7,20	198,20	58.028	57.86	50	40	192
J12_NODE_1095569_length_217_cov_17_160	160	161	TA	T	heterozygous	CCTGGACCTAGTTGGGTTCT	CGCAAAAGAGTGGAACGAAT	43,20	196,20	58.106	60.249	55	45	154
J12_NODE_941857_length_348_cov_9_239	239	240	TA	T	heterozygous	GCGACCCAAATTCATATCAC	TTTTCATCAACTCCAATCCC	171,20	377,20	57.885	57.426	45	40	207
J12_NODE_221427_length_358_cov_6_177	177	178	CG	C	heterozygous	TGGGTGCAAAGTAAACCAAT	TGGATCTCAAATGGTGGAGT	35,20	331,20	57.999	57.91	40	45	297
J12_NODE_1411944_length_422_cov_13_226	226	227	A	AT	heterozygous	TTTGTCACTGGAGCCCTTAG	CAGGAGAAGAGGAAGCATCA	118,20	319,20	57.952	58.1	50	50	202
J12_NODE_650432_length_384_cov_5_2_148_287	148	288	_A_GA	_AG_G	_heterozygous_heterozygous	ATACCATGGGCTGCAAATAA	GAAGAAGCCGCCTTTTTAAT	68,20	391,20	57.99	57.66	40	40	324
J12_NODE_1697309_length_188_cov_4_124	124	126	A	ACT	heterozygous	ATGCTACAATGCTCAAAGCC	GTTATATTGGAGGCTGTGCC	98,20	208,20	57.998	57.18	45	50	111
J12_NODE_619452_length_263_cov_9_124	124	127	ACTT	A	heterozygous	AACATGGTCGAGTTCCAAAA	CCAAACACACAATCCTGACA	40,20	163,20	58.048	57.915	40	45	124
J12_NODE_440005_length_446_cov_13_393	393	394	C	CT	unknown	CTTTGGCTTTGCATTTGAGT	GGGAACGAGTGGAGCTAGA	231,20	450,19	58.027	57.955	40	57.895	220
J12_NODE_2120053_length_327_cov_3_129	129	130	TC	T	heterozygous	TCTATTGCAGCTCACCAACA	GCATTAGCATGGCTGAAATC	71,20	222,20	57.997	58.336	45	45	152
J12_NODE_143811_length_337_cov_6_225	225	226	TC	T	homozygous	TAGTTGCTCCGACAATGGAT	ATCGCCAAGTTGTTAGGACA	189,20	342,20	58.173	58.228	45	45	154
J12_NODE_439388_length_445_cov_10_381	381	382	A	AT	heterozygous	TTCTCGATAATGAGGCCTTG	AACTTTGAAGATCCCCAAGC	113,20	404,20	57.916	58.24	45	45	292
J12_NODE_1730170_length_245_cov_8_126	126	127	TC	T	heterozygous	GCAGAAATCTTAGATGCCCA	AAGGGAAGCTTCTGGGTAGA	20,20	266,20	57.915	58.002	45	50	247
J12_NODE_670686_length_584_cov_3_527	527	537	A	AAAACATCATG	heterozygous	CCCCTAACTTCCACCTTGAT	AAATCCTTTGAATTGCTCCC	465,20	589,20	57.975	58.11	50	40	125
J12_NODE_1225185_length_529_cov_2_184	184	185	TG	T	homozygous	CCAAAACAACCAAGTTGAGG	ATCTGCCTAGTCGAGGGATT	61,20	239,20	58.105	57.824	45	50	179
J12_NODE_96075_length_586_cov_3_182	182	183	TG	T	heterozygous	CAATTCAACACAACGAGCAG	TTGAGATACTCACCGAAGCC	121,20	331,20	57.897	57.893	45	50	211
J12_NODE_514793_length_214_cov_21_130	130	131	AG	A	heterozygous	AGTTGTATTGCGAAATCCCC	AAGACACGTCGTTGAGAAGG	97,20	205,20	58.906	57.93	45	50	109
J12_NODE_1461695_length_348_cov_6_2_158_265	158	266	_C_TA	_CA_T	_heterozygous_heterozygous	CCATTCAAACTTGCCATGTA	TGAACAGAAGGGCTAAAATGC	31,20	289,21	57.069	59.352	40	42.857	259
J12_NODE_850663_length_519_cov_4_340	340	341	A	AT	unknown	CGGACCATTAAATTCACCTG	TCACATTTGGTATTGCTGGA	149,20	486,20	57.945	57.542	45	40	338
J12_NODE_2188108_length_326_cov_3_108	108	109	G	GA	homozygous	CACAGATGCCATGATTTTCA	ACATAAAGCATGGGGTCAAA	85,20	193,20	58.039	57.944	40	40	109
J12_NODE_712603_length_253_cov_16_175	175	176	T	TA	heterozygous	TGTATGCGAACAGATAAGGGA	TGCAAGCCAAAAGGTAAGAC	7,21	221,20	58.254	58.027	42.857	45	215
J12_NODE_459113_length_213_cov_13_83	83	84	G	GA	heterozygous	TCTCTCTGATCCTCTGGCAA	CAAGCGATCTGCGTATACCT	59,20	234,20	58.615	58.026	50	50	176
J12_NODE_490900_length_458_cov_4_292	292	294	G	GTT	heterozygous	CTGTTGTTCAAGGGAATTGG	CAGTGAAAGTCTCCTCGCAT	102,20	487,20	58.049	58.029	45	50	386
J12_NODE_586851_length_365_cov_11_133	133	134	AG	A	homozygous	GTTCCAATGTGGGATGTTGT	ATCATTTCCATCTGCTGCTC	85,20	393,20	58.1	57.832	45	45	309
J12_NODE_1146228_length_366_cov_6_219	219	220	C	CG	heterozygous	ATGTTGAGGGCACTGTTGTT	TTCGCCACACCTATTGATTT	185,20	349,20	58.058	58.093	45	40	165
J12_NODE_1260838_length_305_cov_3_208	208	209	C	CT	heterozygous	ATCAATACCCAAATGAGCCA	CGGAGCTCGAATCACACTAT	105,20	250,20	57.887	57.922	40	50	146
J12_NODE_160783_length_193_cov_15_87	87	88	G	GA	heterozygous	GAATTCGCTGGTGATGAACT	AAGACCCAAAAACCCAAATC	26,20	190,20	57.735	57.876	45	40	165
J12_NODE_173327_length_428_cov_23_101	101	102	C	CT	heterozygous	CCCATTGCTTGATCTTTCAC	GAATAAAACGTTGGAGGGCT	77,20	250,20	58.145	58.188	45	45	174
J12_NODE_1549156_length_561_cov_3_511	511	512	AT	A	heterozygous	GGCGCAAACTATTAATGACG	TGACTTATGCTTTTCAAGAGGG	133,20	553,22	58.33	58.515	45	40.909	421
J12_NODE_989575_length_452_cov_14_196	196	197	AC	A	heterozygous	AAGGCTGAACCACTAGGAAAA	CAGCTATTTGGAGTCCCTGA	44,21	226,20	57.996	57.894	42.857	50	183
J12_NODE_1998639_length_224_cov_7_156	156	157	T	TC	heterozygous	AAGCTTTCGGAAACCAGAGT	AATATCTCAGACGGCAACCA	78,20	240,20	58.055	58.173	45	45	163
J12_NODE_660367_length_1261_cov_6_3_881_910_1070	881	1071	_AT_CT_G	_A_C_GT	_heterozygous_heterozygous_unknown	AAATGGTGTAACCCTTGGCT	AGGAAGGTTGAGGAGGAAGA	789,20	1200,20	58.436	57.898	45	50	412
J12_NODE_2493116_length_212_cov_3_110	110	111	C	CA	heterozygous	CCCATTAAACTGGGTTTCGT	TCTCTTATGGAATCGAAGCCT	25,20	147,21	58.809	58.032	45	42.857	123
J12_NODE_2381546_length_768_cov_5_2_398_518	398	519	_GT_A	_G_AT	_heterozygous_heterozygous	GAACTCGAACTTTGATGGTTG	ATAGCACCCAATTTTCCACA	341,21	659,20	57.315	57.944	42.857	40	319
J12_NODE_2138614_length_573_cov_5_155	155	157	A	AAC	homozygous	ACTTAGCCTAGGCAATCGGA	CGTTGGAATCAAAATTGAGG	127,20	372,20	58.952	58.066	50	40	246
J12_NODE_63512_length_950_cov_19_642	642	646	AAGTT	A	heterozygous	TGGTAAGCTAGAATCGGTCG	AGCTGGAGGAAGAAGTGGAT	609,20	751,20	57.999	57.925	50	50	143
J12_NODE_1038231_length_359_cov_4_203	203	204	AC	A	heterozygous	CGAAACGGTGGGTATGTAAG	TACAGCTCAAAGGCGGATAC	24,20	359,20	58.027	57.999	50	50	336
J12_NODE_302881_length_346_cov_11_248	248	249	A	AG	heterozygous	ACTGGAATCCATTTGCATGT	CACCTTTTCTGACTAGCCCA	175,20	298,20	57.863	57.952	40	50	124
J12_NODE_422060_length_171_cov_15_121	121	122	CT	C	homozygous	CTCTTGATGAACCGGAAATG	AGGCTTGTACAAAACGAAGC	24,20	146,20	58.145	57.183	45	45	123
J12_NODE_987254_length_435_cov_5_126	126	127	T	TA	heterozygous	CTTTACCACCACTAACAGTAATCG	AATGGGCTTTCATTTTAGGG	39,24	241,20	57.093	58.062	41.667	40	203
J12_NODE_1411084_length_287_cov_7_156	156	157	G	GA	heterozygous	GATGCAAAACATATACGGGAG	CATCTCATTTGGATTTGGCT	61,21	192,20	57.149	57.61	42.857	40	132
J12_NODE_492148_length_235_cov_7_161	161	162	C	CA	heterozygous	TCGAGTTTCATCAGACAGCA	TGCTCCAACATAGCTGGAAT	104,20	236,20	58.05	58.326	45	45	133
J12_NODE_2308659_length_559_cov_6_347	347	348	T	TA	heterozygous	AATACGTTAATTTGCGGCTG	TTCTATGCTAGGCAAGGCG	321,20	422,19	57.884	59.172	40	52.632	102
J12_NODE_146046_length_324_cov_10_228	228	229	C	CT	heterozygous	ATTGCTACTCCAAATGCCAA	TGGAGACTGAAGTGCAAACA	141,20	258,20	58.241	57.946	40	45	118
J12_NODE_632360_length_530_cov_9_410	410	412	TTG	T	heterozygous	GATCTATGAAGCGGAGGACA	TCAATTGGAAGATTGGGTTG	43,20	446,20	57.834	58.395	50	40	404
J12_NODE_1251303_length_206_cov_16_85	85	87	A	ATC	heterozygous	CTCCTAGGCTTCACTGCAAA	ATGTTCACATGCCTGATCCT	36,20	230,20	58.256	57.939	50	45	195
J12_NODE_1611485_length_458_cov_14_191	191	193	ATG	A	heterozygous	CCCTTCATTTGGCTACATTG	ATGAAGGGAGTCATTGCGTA	53,20	225,20	58.093	58.173	45	45	173
J12_NODE_2490230_length_194_cov_6_110	110	111	C	CT	heterozygous	ATGCTGCAGCTTGTTCTCTT	TAATCCCTTCAACTCGCTTG	47,20	192,20	57.853	57.972	45	45	146
J12_NODE_1396052_length_296_cov_11_187	187	188	G	GT	heterozygous	GCAGGGGAGGTACAATTTTT	AACATGCATGGAGGAAAATC	57,20	215,20	58.046	57.453	45	40	159
J12_NODE_256757_length_251_cov_6_150	150	151	G	GT	homozygous	TGCTGCATGGAAGAAATACA	CAAAAATGTGTACGGACTTTCC	49,20	263,22	57.86	58.539	40	40.909	215
J12_NODE_509051_length_236_cov_9_138	138	139	T	TA	heterozygous	GGTGATTCCATTTGACTCCA	AAGTCTTTGATTCGCTCCCT	1,20	195,20	58.331	58.001	45	45	195
J12_NODE_950020_length_321_cov_19_184	184	185	CA	C	heterozygous	TTCTGTAGAGGTTCTTGCGG	AAACTTCTTGTCCGCCTTTT	23,20	350,20	58.105	57.983	50	40	328
J12_NODE_1195902_length_422_cov_8_117	117	120	ATCT	A	heterozygous	TTTGTCCAAGCTCCCTAATG	CGACCCAACACTTCGATAAC	92,20	408,20	57.823	58.076	45	50	317
J12_NODE_665157_length_428_cov_3_273	273	275	AAG	A	heterozygous	CATGTCACAGGTTCTTGCTG	CCAAACGAATCAACTTAGGG	147,20	348,20	57.81	57.221	50	45	202
J12_NODE_486435_length_346_cov_16_227	227	228	CA	C	heterozygous	GCGGCTTAGGCTTATCTTCT	GGCGTGAAATTAGGTTTGAA	116,20	270,20	57.887	57.754	50	40	155
J12_NODE_1715127_length_358_cov_18_260	260	261	GA	G	heterozygous	CCAAGGCACTGAGAGGACTA	GGCCTGAAATACACCCTCTT	24,20	363,20	58.03	58.121	55	50	340
J12_NODE_331996_length_335_cov_23_188	188	190	T	TAA	heterozygous	GCGCAACGTTTAATTTGTCT	TTATCAGGCTACAAAACGGC	112,20	314,20	57.98	57.926	40	45	203
J12_NODE_1640514_length_283_cov_6_200	200	202	CAG	C	heterozygous	GAGGCAATGTTCCAATTGAC	AGAACTTTGTTTTGCATCGC	107,20	296,20	57.99	58.026	45	40	190
J12_NODE_8068_length_347_cov_5_205	205	206	AG	A	heterozygous	AGCGTTGTTAAATCATCCCA	TTTCTTCATCCTCGGTGGTA	115,20	270,20	58.093	58.145	40	45	156
J12_NODE_2127967_length_557_cov_1_84	84	85	T	TA	heterozygous	GGATGAAATTAGAAGAAGCAGC	TAAGTTTGGCAAATCGCGT	0,22	107,19	57.295	59.315	40.909	42.105	108
J12_NODE_2063420_length_307_cov_5_255	255	256	A	AC	heterozygous	TGTTGTCACCTCTTTCAGCA	AGCGCATTGCAGGTACTTAG	102,20	286,20	57.946	58.227	45	50	185
J12_NODE_2450309_length_385_cov_6_299	299	301	T	TTA	heterozygous	TTGGCTCCATCAAAGGTTAG	ACTTTCAACGATGCCAAAAG	110,20	361,20	57.823	57.878	45	40	252
J12_NODE_273448_length_374_cov_9_101	101	102	A	AG	heterozygous	TGATCGTGAAGAATGGTTGA	TATGAACGACTTGGCATTGA	66,20	200,20	57.577	57.702	40	40	135
J12_NODE_1148145_length_481_cov_21_251	251	252	T	TC	heterozygous	AAAGCACCATCAGGACACAT	AGCTGTAACACACCCTCAGC	191,20	439,20	57.999	57.958	45	55	249
J12_NODE_1348642_length_533_cov_6_383	383	384	GT	G	unknown	TGAACACCCCAACTACGTTT	CGAAATGACCATACCTCGTC	344,20	482,20	57.98	58.019	45	50	139
J12_NODE_1699597_length_707_cov_3_613	613	614	C	CA	heterozygous	TGTGGGTACCAATTAAGCCA	CATTAGGCCACATCCTTCAC	415,20	682,20	58.892	58.019	45	50	268
J12_NODE_599911_length_367_cov_11_201	201	202	C	CT	heterozygous	TCCTGAACTAGCACTACCCG	TTGAAGGTGAGATTCCAAGTG	44,20	317,21	57.98	57.783	55	42.857	274
J12_NODE_200412_length_522_cov_12_2_155_164	155	165	_CT_A	_C_AT	_unknown_unknown	CCTTTCTGATTTGCAGCATT	CCTTTGCTGCTGAGAAATGT	70,20	289,20	57.971	58.104	40	45	220
J12_NODE_1110581_length_474_cov_13_382	382	383	A	AT	heterozygous	AAGTTGTAAACGGAGCACCA	TGGTGTGGACTGACTTGATG	251,20	435,20	58.283	57.999	45	50	185
J12_NODE_302508_length_329_cov_5_159	159	160	T	TC	homozygous	CCTTTACTTACCTGTTGAACCATC	ACCCGTTTCACAGCATGTAT	116,24	241,20	58.212	57.95	41.667	45	126
J12_NODE_394951_length_234_cov_5_82	82	83	G	GC	heterozygous	AGCCCATGGGAAAATCATA	CCTCGATACCAAAACAACCA	43,19	248,20	57.815	58.475	42.105	45	206
J12_NODE_1118861_length_330_cov_10_277	277	278	TC	T	heterozygous	TATTGCTGGCCATCTAGGAG	AGAAGGTGCTGGTGTCTTTG	243,20	350,20	57.944	57.93	50	50	108
J12_NODE_1491734_length_701_cov_2_135	135	136	G	GC	homozygous	CACCACAACTCGTCACCATA	CTGACAAGACTCGAAGGGAA	8,20	256,20	57.946	58.001	50	50	249
J12_NODE_557529_length_839_cov_10_165	165	184	CAGTAGTAACCATTCAATAA	C	unknown	GCTTCGTTGGAAAATCAAGA	ACATTCGCAATCCTGTCACT	28,20	442,20	57.944	58.158	40	45	415
J12_NODE_1636017_length_383_cov_7_298	298	300	TTG	T	heterozygous	AGCTCTTGTCATGGTGATCC	CCTGGGATTCTTCTGTGTGT	160,20	349,20	57.644	57.548	50	50	190
J12_NODE_427875_length_354_cov_1_299	299	300	T	TA	heterozygous	TTACCCTCATCGGTCAAGTC	TATATTCGGCCTAAAAGGGC	120,20	364,20	57.58	58.236	50	45	245
J12_NODE_565002_length_213_cov_5_115	115	116	A	AT	heterozygous	TTGCCACTCCACCTTATTTC	CATACAACTCCCTTGTTTTGC	44,20	182,21	57.67	57.291	45	42.857	139
J12_NODE_1439296_length_275_cov_5_117	117	118	T	TA	heterozygous	AAGGATTGATATCCCCTTGC	CACTCAACAGCCTCTTCGTT	27,20	283,20	57.938	58.087	45	50	257
J12_NODE_2181254_length_358_cov_9_305	305	306	G	GT	heterozygous	AGGTGAAGTGGATGGACAAA	CGAAATGGAAACCCTAATGA	240,20	357,20	57.971	57.551	45	40	118
J12_NODE_161724_length_469_cov_14_88	88	89	A	AT	heterozygous	GCAAAAGCATTCAGGTCTGT	AGGATCTACGGGAAAGCCTA	23,20	256,20	57.95	57.903	45	50	234
J12_NODE_150838_length_281_cov_20_99	99	100	G	GA	heterozygous	TGCAAATTGGTCATCCTACA	TTTACAGTTTGCCCTTCCAG	68,20	211,20	57.542	57.879	40	45	144
J12_NODE_384613_length_464_cov_8_219	219	220	C	CA	heterozygous	ATTCGAGCAGACCCCTATTT	GGGCTTTTTATTCTTGCTCC	1,20	336,20	57.757	57.948	45	45	336
J12_NODE_1259613_length_200_cov_8_135	135	136	A	AT	heterozygous	TGCGTCTGTGTCACCAAATA	TGAGTTCAGTTGTAGTCTCTGGG	29,20	226,23	58.703	58.519	45	47.826	198
J12_NODE_2658747_length_275_cov_5_208	208	209	CT	C	homozygous	CTCGAAACACGGGAAATATG	AAGAATGGGTTGACCTCAGA	69,20	266,20	58.093	57.131	45	45	198
J12_NODE_1205605_length_354_cov_4_86	86	87	C	CT	heterozygous	AACAGAGAACCCGAGACTCC	TCGCCTTAGATTTGAACGTC	41,20	378,20	58.314	57.971	55	45	338
J12_NODE_2736608_length_1174_cov_2_2_609_863	609	864	_AT_CA	_A_C	_heterozygous_heterozygous	TAAGGGGTATTCGGTCACAA	CGGTGGTTGAGGAGATAATG	561,20	1006,20	57.945	58.02	45	50	446
J12_NODE_1265784_length_367_cov_11_169	169	170	A	AT	unknown	TTAATCGAGAAGGGATGCTG	AGTTGCCATTTGGAGAATCA	84,20	309,20	57.916	58.145	45	40	226
J12_NODE_160113_length_352_cov_11_243	243	251	CCAAATTAG	C	heterozygous	AAACGGTCTAACAAGCATCG	CATCCATTCATCTTTCCCAA	112,20	355,20	57.906	58.341	45	40	244
J12_NODE_1466947_length_274_cov_5_114	114	115	C	CA	unknown	AACCCTCTACGACATCCCTC	TTCTTTGTGGCGATCCTTAG	59,20	295,20	58.049	57.972	55	45	237
J12_NODE_1165986_length_446_cov_15_340	340	341	TA	T	heterozygous	TTAGTGCTTCATGTCAGCGA	AAGTATGAAGCTCGAAGGCA	93,20	364,20	58.158	57.727	45	45	272
J12_NODE_1030498_length_319_cov_9_2_184_239	184	240	_G_T	_GA_TA	_heterozygous_heterozygous	TATCAAGGCCTGCAAAACAT	TTGATGGAAGAAAATGAGGC	115,20	321,20	58.241	57.735	40	40	207
J12_NODE_2158439_length_204_cov_7_96	96	97	CT	C	homozygous	AGGAGATAATTGGGGAGAAGTT	CACGGCAGAGAAACAAAAGT	35,22	144,20	57.308	58.008	40.909	45	110
J12_NODE_1694756_length_442_cov_11_303	303	304	C	CA	heterozygous	TAAACCCCATTACTCACCGA	CCCTTTCATCTGTTTTCCCT	201,20	352,20	57.945	58.094	45	45	152
J12_NODE_1054455_length_452_cov_8_207	207	208	GC	G	heterozygous	GTGTTTACCCCAAATTCCAA	TATTTAATGGAGCCAAGCCA	160,20	443,20	57.309	58.253	40	40	284
J12_NODE_2389726_length_344_cov_13_283	283	284	T	TA	heterozygous	TTCTTTTTGGCCATCTTGAG	CTGCATGGTCTTACATTACTCTTG	206,20	373,24	57.945	58.041	40	41.667	168
J12_NODE_1671647_length_170_cov_6_95	95	96	T	TG	heterozygous	TGAACTTCGAATTCTGAGTCGT	GTGTAGGGAAAAACATGCAGA	15,22	186,21	58.983	57.742	40.909	42.857	172
J12_NODE_1161774_length_240_cov_4_183	183	185	T	TAA	heterozygous	ATTTCTGTATGGCCACTCCC	TAGCCTTGTATGGGGTGCTA	32,20	209,20	58.864	58.267	50	50	178
J12_NODE_856190_length_422_cov_27_2_229_232	229	233	_T_C	_TC_CT	_heterozygous_heterozygous	GCAAAATGCTGGTTGCTAGT	AGCTCAAAGCTCCAAATGAA	23,20	378,20	58.053	57.698	45	40	356
J12_NODE_493420_length_266_cov_10_177	177	178	TA	T	heterozygous	CATTCCTTTTCAGCTTCCTG	CCATGCACAAGTGCTATCAG	12,20	251,20	57.549	57.866	45	50	240
J12_NODE_913939_length_229_cov_9_179	179	180	G	GA	heterozygous	TGGTACCTTTTCAGCACACA	TGAAGTTGCTGATCATAGGCT	59,20	223,21	57.736	57.588	45	42.857	165
J12_NODE_2054027_length_195_cov_5_105	105	106	T	TA	heterozygous	ACCGAGCTGAAGCGTAACTA	TCAATGGCCAATTCATCAAG	49,20	222,20	57.812	59.474	50	40	174
J12_NODE_665876_length_488_cov_18_2_83_97	83	98	_AG_AG	_A_A	_heterozygous_heterozygous	ATACGTGAGGGCCTAAAAGG	AATACATCAAGCTCGCAAGG	42,20	438,20	58.213	57.999	50	45	397
J12_NODE_2759354_length_503_cov_3_119	119	120	T	TA	heterozygous	AAATTCGATGCACTCCATTC	CATTTTCTATTGGGACCGTG	37,20	507,20	57.608	57.945	40	45	471
J12_NODE_2375210_length_257_cov_9_203	203	205	TCA	T	homozygous	AGGAGCTACATGTGCTGGAC	GTTGGCTCCAATAGTGTTTGTT	52,20	241,22	57.898	58.175	55	40.909	190
J12_NODE_303230_length_398_cov_11_185	185	186	G	GT	heterozygous	AGGAAGGAAAGCTCTCCAAA	TAGGACCGTCTCTCTCCCTT	28,20	283,20	58.121	57.926	45	55	256
J12_NODE_2774102_length_481_cov_6_363	363	365	ATT	A	heterozygous	GGGTTCTAGGGAAATCCTCA	CGATCCCTTGTTACAGTATCGT	216,20	417,22	58.04	58.149	50	45.455	202
J12_NODE_945730_length_229_cov_4_170	170	171	C	CT	heterozygous	GACTCCTTCCCTTCCATGTT	ATTCTGATTCTGGCACCCTT	126,20	237,20	58.021	58.595	50	45	112
J12_NODE_997693_length_537_cov_10_373	373	374	A	AT	heterozygous	TTCTTAGACGATTTGGACGC	GTTGACCAAACAGCCAATTC	233,20	430,20	57.971	58.048	45	45	198
J12_NODE_1766773_length_387_cov_5_305	305	306	G	GT	homozygous	TTTGGGCTTGGTTAACATTC	ACCCCTTCAAATAGGCAAAG	52,20	372,20	57.607	58.188	40	45	321
J12_NODE_218107_length_367_cov_5_286	286	287	T	TA	heterozygous	TTGACCCGAGGTAGTTGAAG	GAATTCCTTTATGGCCGAAT	26,20	327,20	57.799	58.01	50	40	302
J12_NODE_1909072_length_303_cov_6_214	214	215	AG	A	homozygous	TTATTTAAGAGCGGGACACG	CATTCCAACTCATCCCTCAA	86,20	261,20	57.927	58.487	45	45	176
J12_NODE_1174026_length_189_cov_8_92	92	93	CA	C	heterozygous	TAAAGAAAACCAACCTCGCC	CCATGTACACTCAGCATTTGA	67,20	172,21	59.202	57.199	45	42.857	106
J12_NODE_1623081_length_290_cov_6_236	236	237	CA	C	heterozygous	TCTAGCCTTTCCACAACCAA	GAGACTCGAGGAAGATTGGC	120,20	312,20	58.352	58.969	45	55	193
J12_NODE_1528225_length_295_cov_5_184	184	185	G	GT	heterozygous	CCTTCCCGGTATCTTCATTT	GAGTCAGCGAGGGGTATTTT	77,20	216,20	57.993	58.267	45	50	140
J12_NODE_1563775_length_233_cov_4_126	126	127	TC	T	heterozygous	TTAAACGCAGGGATAGAACG	GGTTTGGGTCAAAGTGAAAA	14,20	249,20	57.927	57.549	45	40	236
J12_NODE_2059607_length_283_cov_10_2_160_193	160	194	_T_T	_TAGA_TA	_heterozygous_heterozygous	TGTGCAGAGGAGTAATGCAG	CTTTGCTCCTCAAGCACTGT	85,20	278,20	57.571	58.243	50	50	194
J12_NODE_674381_length_239_cov_9_83	83	84	AG	A	heterozygous	TTCCTATGAGTTGATGGCAGT	TGGAATACTTTGCTCGGTCT	56,21	189,20	57.281	57.422	42.857	45	134
J12_NODE_1346768_length_242_cov_5_179	179	180	A	AG	heterozygous	TCTGCAATCCAACAGTTCAA	GGTGTTCCTTTTTCATCTCG	7,20	255,20	57.806	57.238	40	45	249
J12_NODE_935831_length_595_cov_11_405	405	406	CT	C	unknown	ACTAATCCCTTCGGGAACAC	ATTGGAGTCAATGCCACTGT	181,20	507,20	57.974	57.999	50	45	327
J12_NODE_435521_length_337_cov_5_209	209	210	C	CT	homozygous	GCTTCTCCTTCCAACAATGA	AACACCCTCTTCAACCACAA	63,20	317,20	57.864	58.03	45	45	255
J12_NODE_522010_length_324_cov_11_154	154	156	C	CTT	heterozygous	ATGAGCCAAAATGAGGAATG	GTCTTGCATCTGACCTGAGC	12,20	250,20	57.61	58.541	40	55	239
J12_NODE_2634074_length_239_cov_4_133	133	134	A	AT	unknown	ATTTGCCCCTCTAACTTGCT	GTCCAAATACAAACTCCGTGA	105,20	258,21	57.956	57.591	45	42.857	154
J12_NODE_2510481_length_501_cov_6_333	333	334	A	AT	heterozygous	TTGTTGTTTTGCAGGTGATG	TTACCAACCCAATTACAGCC	194,20	359,20	58.158	57.487	40	45	166
J12_NODE_1937658_length_372_cov_17_216	216	218	A	AAT	unknown	GAATTCCACCATCCTTTTCC	ATTTCGTGGCAAAGATCAGA	0,20	240,20	58.281	58.298	45	40	241
J12_NODE_1979519_length_329_cov_4_258	258	259	A	AG	heterozygous	TAAGGGTACCATCCTCCTCC	TCTTGGTCCCATCTTGTGAT	67,20	306,20	57.919	57.91	55	45	240
J12_NODE_1939699_length_195_cov_7_125	125	126	T	TA	heterozygous	CGATCATACCTCAAACCCAC	CTTCTATCGGGAAATGGTCC	56,20	211,20	57.864	58.452	50	50	156
J12_NODE_1070788_length_507_cov_13_332	332	334	CAA	C	heterozygous	CCTGCAGTAGGTAAGCCTCA	TGCTTACATCCACCTTCCAT	202,20	423,20	58.132	58.019	55	45	222
J12_NODE_1640657_length_524_cov_7_132	132	136	G	GATAC	heterozygous	GGAAAGTTCGTGCATAAAAGC	TTAATTCCACTCTCCTCCCC	94,21	212,20	58.891	58.04	42.857	50	119
J12_NODE_1507660_length_296_cov_10_81	81	82	G	GA	heterozygous	AGAGGGGATTTCAAGGCTTA	GGCATGACGGATACAGTAGG	55,20	309,20	57.876	58.048	45	55	255
J12_NODE_490901_length_273_cov_22_216	216	217	A	AT	heterozygous	AACCATTGCCGACCATATTA	AGTGCAGATCATTCACGGAT	97,20	247,20	57.844	58.1	40	45	151
J12_NODE_1251357_length_281_cov_7_135	135	136	TA	T	heterozygous	CGCCGTATTTTGTCAATGTT	TATGAACTCGTCCATTCGGT	60,20	165,20	58.558	58.019	40	45	106
J12_NODE_993739_length_561_cov_10_369	369	373	C	CTGGA	heterozygous	AGGGACAGTGACCGAATGTA	CAGCTACCAGTAGCCCAAAA	220,20	445,20	58	58.054	50	50	226
J12_NODE_1762525_length_197_cov_13_140	140	141	TG	T	heterozygous	TGCTTGGACTTATTTGAGAAGG	AGCACCCAAGCTAAGACAAC	0,22	216,20	58.515	57.078	40.909	50	217
J12_NODE_2029747_length_188_cov_16_119	119	120	GT	G	heterozygous	TGAAGCGTAATACCACCACA	ATATGATCTGCTGCCTGGTG	26,20	153,20	57.635	58.699	45	50	128
J12_NODE_709896_length_244_cov_3_148	148	149	C	CA	homozygous	TCTTGGAGGTTTCCAGTCAG	CTTGGGGCATATTGTTTCAG	67,20	171,20	57.842	58.093	50	45	105
J12_NODE_854915_length_252_cov_13_148	148	149	AG	A	heterozygous	GTCCAAGAAGGAGACTTGAAGA	TATGCCCCAAGCCTATGTAA	89,22	265,20	57.641	58.135	45.455	45	177
J12_NODE_140335_length_212_cov_10_136	136	137	G	GT	heterozygous	GTTGAAGGTATGTGCTACGGA	TTGTCTCCCGTCCAAAATAA	53,21	219,20	57.77	58.066	47.619	40	167
J12_NODE_2681378_length_404_cov_5_311	311	312	C	CA	heterozygous	CATCCTGGAGCTGAGGTAGA	CTGTCGTTCCGGCTAGATAA	57,20	385,20	57.971	57.999	55	50	329
J12_NODE_74692_length_369_cov_12_180	180	181	CA	C	heterozygous	ATTTCTCCTTACGGGGTCTG	ACAGAGGAAGGTGGGAAAAG	149,20	388,20	58.121	58.228	50	50	240
J12_NODE_1811253_length_299_cov_5_208	208	209	T	TG	heterozygous	ATCATCAGTTCGTAGCCGTC	TGGGCCATCAAATTACCTTA	114,20	290,20	57.765	57.964	50	40	177
J12_NODE_1280326_length_368_cov_5_232	232	233	CT	C	heterozygous	TTCCATTATTGCCGTTCACT	TTGGTCAACTGTGATTGCTG	132,20	391,20	58.093	58.246	40	45	260
J12_NODE_908007_length_298_cov_8_124	124	125	GT	G	heterozygous	CAGCTCATAAATCCCATTTCAC	TTCAATGCTACTCAGGGCA	28,22	157,19	58.582	57.922	40.909	47.368	130
J12_NODE_71164_length_366_cov_6_313	313	314	A	AG	heterozygous	GTGTTGCTAACGAATGGTCC	TCAAACCACCAACCTCAAAT	1,20	360,20	58.076	57.894	50	40	360
J12_NODE_390099_length_310_cov_10_87	87	88	GA	G	heterozygous	ATGCAGTCAGGTGGAGATTT	GCGGTGGATAATCTTTGATG	34,20	143,20	57.158	58.038	45	45	110
J12_NODE_11885_length_288_cov_26_85	85	86	A	AG	heterozygous	AGAATGTACCATGCCAGGTC	CCAGCATTGCATCAATATCA	42,20	260,20	57.448	58.087	50	40	219
J12_NODE_359920_length_244_cov_12_109	109	110	A	AT	heterozygous	CCCGAAAACCTTCCTAACAT	GAAACAGATGATAATGGCGG	75,20	195,20	58.046	58.038	45	45	121
J12_NODE_1094807_length_197_cov_3_147	147	148	C	CA	heterozygous	GCAAACTGAACCACAACCTC	TGAACGTGTCCATTGTCTTC	11,20	177,20	58.187	57.033	50	45	167
J12_NODE_1841003_length_290_cov_6_187	187	188	T	TA	heterozygous	CCGCTTCATGAAACAGAAAG	TGAAATGGTTGCATACTTGC	17,20	212,20	58.501	57.223	45	40	196
J12_NODE_1600580_length_195_cov_5_127	127	128	GA	G	heterozygous	CCTCACTCTCACCGACTTGT	CTTCACATGTGCCCATAACA	23,20	203,20	57.846	57.968	55	45	181
J12_NODE_1530812_length_263_cov_10_86	86	87	CT	C	heterozygous	TCCTCTCTTTTAACTGATACTGCC	TATGAAGATCGACAGCCTCC	50,24	217,20	58.188	57.834	41.667	50	168
J12_NODE_494502_length_497_cov_3_392	392	394	C	CTT	heterozygous	CTTGCATGCGAACCTAAAGT	CTTAACAGCGACTCCTCCAA	80,20	465,20	58.054	58.105	45	50	386
J12_NODE_680954_length_274_cov_5_219	219	220	T	TA	homozygous	GCAAACTAGTTCCCACCTGA	ATTTTCTTGGTCCTCTTGGG	88,20	293,20	57.797	58.094	50	45	206
J12_NODE_1660024_length_399_cov_5_221	221	222	G	GT	heterozygous	GGTTGCTATATGTGACTTTGTGC	ATCGCCGAATTATGGTTACA	103,23	300,20	58.714	57.99	43.478	40	198
J12_NODE_871505_length_452_cov_8_220	220	221	A	AG	heterozygous	ACCTGAATCACTCAACCCAA	AAAATGGGGCCTTTGTTTAC	68,20	340,20	57.971	57.975	45	40	273
J12_NODE_1090396_length_347_cov_7_212	212	213	C	CG	heterozygous	ACGGATGAGATTCCAACAAA	TAATGAATGCGCGTCTAACA	28,20	368,20	57.991	57.969	40	40	341
J12_NODE_448322_length_201_cov_4_121	121	122	C	CA	homozygous	GACAGTTTGTCCCGATTCAC	AAATCCCGATGGTTAGGAAG	79,20	221,20	57.97	57.993	50	45	143
J12_NODE_642507_length_342_cov_11_275	275	278	A	AGTG	heterozygous	GGCCGATTACCAGGTTAGAT	GCAGGAGGAAAGGGACTACT	120,20	350,20	58.019	57.46	50	55	231
J12_NODE_2432069_length_180_cov_5_125	125	126	GT	G	homozygous	CTGCTTCAGTGGTTAAGTGTTCT	ACCGACCCTAGTGAGAGCTT	99,23	206,20	57.757	58.01	43.478	55	108
J12_NODE_1692031_length_218_cov_7_127	127	128	T	TG	unknown	GCGAAGTTTTCGTCCAAGTA	CCAAGGACCAATGAATCCTA	70,20	235,20	58.027	57.459	45	45	166
J12_NODE_716877_length_486_cov_11_3_225_345_376	225	377	_T_A_T	_TC_AG_TA	_heterozygous_heterozygous_homozygous	ACACGCAAGTGCATAAACAA	TTCGGGTTTAAGTGTTGGAC	98,20	442,20	57.85	57.578	40	45	345
J12_NODE_802494_length_252_cov_9_144	144	146	G	GAA	heterozygous	GTGAGTTCAAACGGGAAGAA	TGACCTGGGACCATCTTTTA	74,20	187,20	57.768	57.992	45	45	114
J12_NODE_2441537_length_257_cov_5_89	89	90	AC	A	homozygous	AATTGATCCCCCTTTTTGC	GGAACCTGGGTTCAAGTTTT	59,19	259,20	58.821	58.002	42.105	45	201
J12_NODE_2798834_length_219_cov_17_100	100	103	A	AACG	heterozygous	ATGAGCAAAGTTGATCGGAG	ATGTTGCTTTGGGGATTACA	14,20	224,20	57.893	57.944	45	40	211
J12_NODE_1672273_length_409_cov_20_119	119	120	TG	T	heterozygous	CTTCAGACGTGTGTCACGAG	AAAACCGACGACTCACAGAG	22,20	331,20	57.955	57.93	55	50	310
J12_NODE_1825967_length_424_cov_10_332	332	333	A	AG	heterozygous	GCCCTCCCATGTTTTCTTAT	CCTTATTGTTCTCCAATGTGC	253,20	440,21	57.992	57.23	45	42.857	188
J12_NODE_1092136_length_382_cov_10_279	279	280	TC	T	heterozygous	CCATTGGTTTGGTCGAATTA	TCACCAAATCAAGAGGGAAA	193,20	319,20	58.334	58.117	40	40	127
J12_NODE_957846_length_464_cov_12_2_346_353	346	354	_GTA_C	_G_CA	_heterozygous_heterozygous	GTCTACATGGTGCTCCCAAC	CTTCTGCACCGTCTCGTTAT	234,20	438,20	57.999	57.98	55	50	205
J12_NODE_283553_length_380_cov_26_315	315	316	T	TA	heterozygous	TGCAGGTAAATGATTCCCAT	AATTTGCATGCTCGTCTGTT	135,20	370,20	57.887	58.38	40	40	236
J12_NODE_416967_length_286_cov_12_213	213	214	AT	A	heterozygous	CGGAGCAGGAAATTTGAATA	TCCGCAAAACCTATACCCTT	35,20	236,20	57.845	58.58	40	45	202
J12_NODE_1881873_length_284_cov_8_222	222	223	CA	C	homozygous	GTGGTTCTCGGTTGATATGC	CATTAAAAGCGCATGCTGA	141,20	248,19	58.019	58.591	50	42.105	108
J12_NODE_1681832_length_251_cov_5_160	160	161	C	CT	homozygous	TTCCTCGAGGTTTGCATTAG	CACCGCATTCAAAGTGATAA	10,20	183,20	57.972	57.227	45	40	174
J12_NODE_2236539_length_188_cov_9_135	135	136	T	TC	heterozygous	TTGAGAGGATAAGCCACTTGA	TACGCCCAAGCTTATGTTTC	33,21	178,20	57.562	57.926	42.857	45	146
J12_NODE_1041176_length_211_cov_11_141	141	142	G	GT	heterozygous	CATCAGATGCAGTGAGCAAG	ATCGGAAAGGTGTTCAGTTG	20,20	238,20	58.081	57.641	50	45	219
J12_NODE_1512296_length_370_cov_6_269	269	270	G	GA	heterozygous	TTTCACCATTGCCCTACACT	TGAGATGAGCTGACAAATGG	60,20	388,20	58.076	57.306	45	45	329
J12_NODE_619078_length_285_cov_12_162	162	164	T	TTA	heterozygous	TCTTCCCCAAGGATTATTGC	CATTTAATCGCAGGCTCTGT	106,20	270,20	58.974	57.999	45	45	165
J12_NODE_199611_length_241_cov_4_138	138	141	CATT	C	heterozygous	ATGCGATGTTGGGTTTGATA	CCTTCAAGAAAAGAATGCCA	60,20	215,20	58.846	57.945	40	40	156
J12_NODE_1514710_length_704_cov_2_567	567	568	AT	A	heterozygous	TTCCATAGGCCTCAACTCTG	TGTTGCTAAGTGGTGCAAAA	438,20	702,20	57.894	57.978	50	40	265
J12_NODE_1240104_length_177_cov_10_99	99	100	A	AC	heterozygous	CGACAAACTGAAACAAGCCT	CTAACCTTCAGTTTCGCGTG	1,20	166,20	58.008	58.579	45	50	166
J12_NODE_1200533_length_447_cov_16_250	250	252	AAC	A	heterozygous	ATGCACTTTTATCCAACGGA	TTTTAACCCCATGCATGTCT	173,20	432,20	58.093	57.944	40	40	260
J12_NODE_1938709_length_301_cov_6_126	126	127	A	AT	heterozygous	CATGGCTCGACTTGAATAGC	TGATTAGCGTGAGCCTTTTC	1,20	221,20	58.477	58.12	50	45	221
J12_NODE_1291149_length_191_cov_13_124	124	125	C	CA	unknown	TACTTGGACACGCTCAACTG	TCCTAGCGAGAAGGACTTGA	3,20	163,20	57.472	57.768	50	50	161
J12_NODE_235785_length_747_cov_10_691	691	692	T	TC	homozygous	ATCTTTGACGTCGCGATAAG	GCTCTATTGCTAACCCGAGG	550,20	733,20	57.999	58.952	45	55	184
J12_NODE_1461939_length_271_cov_6_91	91	92	T	TA	unknown	CCCATCCTTTGCTTGTTATG	GAGCCTGCTTGAGTTGACAT	49,20	266,20	58.093	58.028	45	50	218
J12_NODE_1520719_length_512_cov_11_250	250	257	C	CTCACCAA	heterozygous	GGCCGAGTGATAACCACATA	GTGCCATATCAGGATTTTCG	144,20	487,20	58.45	58.038	50	45	344
J12_NODE_1537631_length_198_cov_7_85	85	86	A	AT	heterozygous	TGTGAGTGCAGAGGCATAGA	TTCCATGGATCCTGTTTGAC	30,20	139,20	58.081	58.331	50	45	110
J12_NODE_924978_length_266_cov_6_196	196	197	C	CT	heterozygous	TAGAGAAAAGGGAAGCATGG	ATGGTCGGATTGTGTTGTCT	36,20	292,20	57.037	57.839	45	45	257
J12_NODE_705864_length_594_cov_9_360	360	361	C	CT	heterozygous	TCATCATGGAAGCACACATC	GCTCATCAGGATCCATTGTC	86,20	387,20	57.956	58.01	45	50	302
J12_NODE_1749628_length_228_cov_4_132	132	133	AT	A	homozygous	TATGCTTTCAATGTGGCTGA	CAACAATGAACACCAACCAA	47,20	196,20	57.86	57.837	40	40	150
J12_NODE_706125_length_420_cov_16_235	235	236	A	AC	heterozygous	CTGATGCAAAATGGTAGCAA	CTTGTGTTGATGTTTGGCTG	208,20	420,20	57.383	57.736	40	45	213
J12_NODE_1671627_length_491_cov_4_244	244	245	A	AT	homozygous	ACTATCGGGACCACATCAGA	CACAACAAAATCCCTTCGAG	119,20	503,20	57.94	58.201	50	45	385
J12_NODE_202883_length_499_cov_132_248	248	249	C	CA	homozygous	CGCGAGTCGTACTCTATGGT	TTCTTCGACCAGAAACCTTG	148,20	426,20	58.008	57.924	55	45	279
J12_NODE_1372432_length_296_cov_5_231	231	232	A	AG	homozygous	AAGCCGTCAACACAGATAGC	CGCTGTTGACTTTTTCCTTC	105,20	298,20	57.979	57.606	50	45	194
J12_NODE_1015425_length_327_cov_18_115	115	124	T	TTTTTTTAGG	heterozygous	GCTTGCCACCATGGATAC	TCAATTCAACCATTTCACCC	14,18	170,20	57.371	58.243	55.556	40	157
J12_NODE_455937_length_207_cov_11_150	150	151	T	TA	heterozygous	ACTACAGGGACAGCATCAGG	CCAGAAGTGGCTAAAACTGC	119,20	229,20	57.74	57.635	55	50	111
J12_NODE_1812968_length_507_cov_3_448	448	449	T	TA	homozygous	GTCCCGAACAACTTTCAATG	TACCCGTATCTAATGCCGAA	351,20	523,20	58.048	58.135	45	45	173
J12_NODE_1351877_length_225_cov_6_143	143	145	A	AAT	unknown	AGGTTGCATAGGTCGTTCTG	CCCAAGCATAACATGCTCA	9,20	183,19	57.826	58.216	50	47.368	175
J12_NODE_619435_length_314_cov_15_215	215	217	T	TTC	heterozygous	ATACCTCCAGCTGTTCATGC	AAGTCAACATCGGTTCCAAA	87,20	272,20	57.765	58.048	50	40	186
J12_NODE_515206_length_282_cov_26_204	204	205	TG	T	heterozygous	GGAAAGCCAAAATGCTAGGT	CAGAATTCTCCTCCTCATTGTC	60,20	233,22	58.328	57.853	45	45.455	174
J12_NODE_1637904_length_262_cov_12_159	159	160	T	TG	heterozygous	GGAGGGTCTTATGCCTTCAT	AAATGGCCCACATCTGACTA	6,20	264,20	58.067	58.019	50	45	259
J12_NODE_1333811_length_176_cov_3_115	115	116	TA	T	heterozygous	TTGAGAATGACAAACCCGTAG	GGAAATGTAGCTTTGTGTAGTCC	18,21	150,23	57.743	57.031	42.857	43.478	133
J12_NODE_321999_length_198_cov_4_90	90	91	AT	A	heterozygous	TTTCGCTCTCAAATCCATTC	AAAACAGGATTAGATCGGGG	43,20	202,20	57.887	57.993	40	45	160
J12_NODE_1378700_length_278_cov_10_206	206	207	AT	A	heterozygous	TTCGTCTCTACAAACCTCCG	GGGTTATCTTTTCCTCCCAA	19,20	289,20	57.952	57.967	50	45	271
J12_NODE_1269591_length_336_cov_8_219	219	220	G	GA	homozygous	CCTACAAGGTCCGAAACTCA	ACACAGGTAGAAGACACGGG	194,20	329,20	57.799	57.642	50	55	136
J12_NODE_1019906_length_505_cov_5_442	442	443	TA	T	heterozygous	GCAGATTATTGAGACCCGAA	ATTTACGTCCGCTACACACC	48,20	524,20	57.763	57.632	45	50	477
J12_NODE_2005231_length_276_cov_7_155	155	157	A	AAG	heterozygous	AAGCCACTGTGGAGACAAAG	GACACGTGGGGTTACTTGAG	93,20	258,20	57.93	58.059	50	55	166
J12_NODE_1499818_length_465_cov_10_275	275	276	T	TC	heterozygous	TCATTAGCCTTGTAGCGAGC	GTAACCAATCGACTAACACTATCG	238,20	394,24	58.294	57.033	50	41.667	157
J12_NODE_1004459_length_612_cov_2_496	496	498	CCA	C	heterozygous	AGCTCTTCCATCTTTTGTGC	TGGGATTTCTTTCAGACCAA	61,20	542,20	57.139	58.117	45	40	482
J12_NODE_20179_length_343_cov_139_179	179	180	A	AT	heterozygous	TTCAGTCATGGCTGCTGTTA	AAAGCGATTGTTTCTCATCG	98,20	299,20	57.997	57.971	45	40	202
J12_NODE_555322_length_338_cov_10_223	223	225	TCG	T	heterozygous	TCCCTGTCAAAGCTGAAGAC	CGCAGATGGTTTTAACTGCT	156,20	361,20	58	58.054	50	45	206
J12_NODE_1564264_length_207_cov_5_122	122	123	A	AG	homozygous	GATGAATCTGTGTGCCATCA	TGTTGGAAAGCTGCTCTTTT	78,20	195,20	57.956	57.757	45	40	118
J12_NODE_1472433_length_357_cov_6_232	232	235	TTTG	T	homozygous	CAAGAAGGCAAGGTTATTGC	ACAATTTGCAGCATGGATCT	142,20	307,20	57.515	58.173	45	40	166
J12_NODE_1239296_length_324_cov_5_119	119	120	C	CT	homozygous	TTGTTCTTTGTCATGTTCGC	TTCGGACGTAGATTTGTGGT	13,20	282,20	57.312	58.076	40	45	270
J12_NODE_1219309_length_267_cov_21_183	183	184	GC	G	heterozygous	ATGCAATTTAGCTTTGGCAG	GCACATACATACCATCTGATTGC	98,20	213,23	58.07	59.383	40	43.478	116
J12_NODE_99933_length_218_cov_6_160	160	161	T	TA	unknown	AATGCGTGAAAGGAAGTTTG	CATGGCATAGAAGACTTGGC	8,20	214,20	57.878	58.326	40	50	207
J12_NODE_2638328_length_636_cov_3_134	134	135	TA	T	heterozygous	CAACGGTCCCAGTTATGTTC	TTCGGATGGTGAAGATTAGC	27,20	186,20	57.923	57.763	50	45	160
J12_NODE_296383_length_190_cov_42_2_107_109	107	110	_CT_TC	_C_T	_heterozygous_heterozygous	GGAGAATGAGTCAAGTGGGA	ATTCAATGCATGCAGGTACA	52,20	173,20	57.616	57.57	50	40	122
J12_NODE_1604563_length_306_cov_22_107	107	108	GT	G	heterozygous	AAATCTTGCATCACCCACAT	AGGCTTGGTGAAACAAACAC	59,20	232,20	57.863	57.7	40	45	174
J12_NODE_386534_length_423_cov_11_159	159	160	CA	C	heterozygous	AATTCCCCTTGCCATTACTC	AAATGGGTCCCAAAAAGAAG	13,20	317,20	57.992	58.02	45	40	305
J12_NODE_2339599_length_512_cov_3_313	313	314	C	CT	homozygous	TCCTATTGTCAAGGCCCATA	ATGGCTCAACAAATACGCTC	44,20	436,20	58.038	57.848	45	45	393
J12_NODE_103353_length_299_cov_123_133	133	134	AG	A	unknown	AAAGGGTGAATCCTAATGCC	GCCCATTTTGTGAGAACTTG	11,20	187,20	57.992	58.201	45	45	177
J12_NODE_279964_length_293_cov_5_162	162	163	C	CT	heterozygous	AAGAGACATTCAATTGGGCA	GGTTAGCTCAAGCCAAATCA	116,20	264,20	58.145	57.971	40	45	149
J12_NODE_100488_length_323_cov_16_107	107	108	GC	G	unknown	GTTCCATGAGCATGCATTTA	AGGAGCAAGAAACATTGCAG	81,20	223,20	57.158	58.104	40	45	143
J12_NODE_617822_length_480_cov_4_373	373	374	CT	C	homozygous	TTTGCCAATGTAAGGGTGTT	CCAATTCAATCAAACCAAGC	82,20	484,20	57.999	58.066	40	40	403
J12_NODE_308131_length_225_cov_152_130	130	131	T	TA	homozygous	AATAGTTGAATTGTGGGGGAG	ATATGTCCGAAACAGGGACA	16,21	156,20	57.917	57.864	42.857	45	141
J12_NODE_1400452_length_460_cov_7_234	234	235	CA	C	heterozygous	ATCAAATTAGGGTTCGCCTC	CCTTTGAATGAAACGAGTGG	80,20	289,20	58.136	58.201	45	45	210
J12_NODE_641945_length_255_cov_13_88	88	89	CT	C	heterozygous	TTTAGCGTATTCATGGCTGA	AGGGCATTAACAAGTGTTGG	3,20	207,20	57.019	57.606	40	45	205
J12_NODE_756346_length_365_cov_9_205	205	206	GA	G	heterozygous	TGGTGGTTTGGTTGCTTATT	AATTTGGGACCACAGGAAAT	135,20	351,20	57.999	58.214	40	40	217
J12_NODE_1529190_length_340_cov_4_127	127	128	TC	T	homozygous	ACACATGACAGTGTGGCATC	TGGATTTTTGGGTGAGTGTT	38,20	297,20	57.855	57.894	50	40	260
J12_NODE_1471066_length_274_cov_5_200	200	202	AAT	A	heterozygous	TTGAAGAGAGCATTGCAGAA	CATCTAGTATTCAGGAAGTGACCA	81,20	234,24	57.281	57.462	40	41.667	154
J12_NODE_1178469_length_471_cov_14_146	146	147	T	TA	heterozygous	GGCACTCCAAACCATTCATA	CTGATGCAGAGCAGACAATG	48,20	216,20	58.423	58.081	45	50	169
J12_NODE_1122535_length_302_cov_7_2_191_220	191	221	_AT_TA	_A_T	_heterozygous_heterozygous	AGAGTCCTGCTTGAGGGATT	TAAGTCCAACGTTCCTGGAG	42,20	266,20	57.925	57.799	50	50	225
J12_NODE_880955_length_368_cov_8_193	193	194	TC	T	heterozygous	TAGAAACCCCATGGTGAAAA	ATTTTGGAAGGAACCAAAGC	95,20	272,20	57.917	58.162	40	40	178
J12_NODE_916339_length_285_cov_12_222	222	223	CA	C	heterozygous	CCAGTGCTCAAAGCTGAGTT	TCCTCGGCTATGTATTCCAA	163,20	268,20	58.243	58.187	50	45	106
J12_NODE_143482_length_320_cov_23_186	186	187	C	CA	unknown	ACTTCCTTCCATCTCAACCC	GTGCGTAGCTTCTTGTGGAT	111,20	321,20	58.021	57.979	50	50	211
J12_NODE_2084349_length_504_cov_3_106	106	110	TAAGA	T	heterozygous	GTGTCTTGTTGAAATTGGGC	TAATCATCCGATCCTCCTCA	2,20	440,20	58.048	58.031	45	45	439
J12_NODE_2151109_length_173_cov_6_117	117	120	A	ATAG	unknown	TACCTCAGTCTATCGCTGCC	CGTTTCTTTCATGATCCACC	78,20	180,20	58.076	57.991	55	45	103
J12_NODE_1863076_length_281_cov_7_161	161	162	G	GT	heterozygous	TCGAAGCCATTTATACGGAA	CGGAGGAAAGAGTTGAGGAT	106,20	217,20	58.253	58.323	40	50	112
J12_NODE_1268577_length_408_cov_9_174	174	176	T	TAA	heterozygous	AGATTCCTGCCTTGCTTTTT	ACCCTGAGCTCCTTGAACTT	96,20	319,20	58.072	57.982	40	50	224
J12_NODE_344018_length_257_cov_22_189	189	192	T	TGGA	heterozygous	TGGCTGGTTATTGTACCGTT	CTCAGCATAAAGAAACAACTGGTC	63,20	235,24	58.027	59.369	45	41.667	173
J12_NODE_1571698_length_492_cov_6_334	334	335	T	TC	heterozygous	TCAAGAATGGTGGAATTGGT	GATTCGAGGCAATGAACTTG	41,20	373,20	57.835	58.298	40	45	333
J12_NODE_489673_length_343_cov_8_192	192	193	CA	C	heterozygous	TTCTTTGATATCGACGAGCC	AGCATATGCCATGTAGGAGC	134,20	337,20	57.915	57.818	45	50	204
J12_NODE_1351416_length_449_cov_12_219	219	220	AG	A	heterozygous	GTGTATTTCCGTTCTCGTGG	ACGAAAAATTTCGGGTCTTC	106,20	365,20	58.076	58.162	50	40	260
J12_NODE_1055564_length_246_cov_5_86	86	87	A	AC	homozygous	AATGTCCAAAAACCACCTGA	TTCCTTCAATCACGTTCGAT	14,20	265,20	57.894	58.145	40	40	252
J12_NODE_787828_length_188_cov_4_123	123	124	TA	T	heterozygous	CGAAGTTAGCAACGGTAGGA	ACTCCTTAGGTGGTGGTGGT	70,20	202,20	58.054	58.368	50	55	133
J12_NODE_1513916_length_205_cov_8_116	116	117	TA	T	heterozygous	AGGCAGCTGAAGAAGCTTTA	GGTAGTTAACGGAGGACGGT	2,20	217,20	57.154	58.055	45	55	216
J12_NODE_2601066_length_351_cov_5_263	263	265	TAC	T	homozygous	TGCACATCAGGATACACGTT	GAACGCATGATCAGGAAGAA	89,20	287,20	57.537	58.799	45	45	199
J12_NODE_1902325_length_596_cov_1_108	108	111	T	TTTC	homozygous	CGACAAGTGTGAATACCTTGG	CCTTGATGAGAAATATTGAGGC	40,21	141,22	58.146	57.835	47.619	40.909	102
J12_NODE_685591_length_308_cov_11_99	99	101	ACT	A	heterozygous	GAATGGAGCATTCTTTTCCA	TGCAGAAGTCAAGACCAACA	57,20	225,20	57.735	57.946	40	45	169
J12_NODE_74643_length_284_cov_27_96	96	97	AC	A	heterozygous	GAATTCACATGTCGATGCCT	TTGAAAGTGGTGACATGAGC	21,20	280,20	58.518	57.203	45	45	260
J12_NODE_890420_length_393_cov_17_91	91	92	T	TA	heterozygous	AGTTTAATGCAAGGTGCCAA	CCACATATCAAGCAACTGAAGA	53,20	221,22	58.294	57.906	40	40.909	169
J12_NODE_819295_length_329_cov_5_269	269	270	C	CT	heterozygous	AGCGAACATAGACCAACAGC	TTGATGACTCGATTGAGGGT	216,20	324,20	57.979	58.071	50	45	109
J12_NODE_2302191_length_212_cov_3_155	155	156	TA	T	heterozygous	CACAAGTTCGCAGTTTTCCT	TTGTGGCGTATGGATTAAGG	21,20	241,20	58.008	58.506	45	45	221
J12_NODE_168549_length_184_cov_5_99	99	100	TC	T	homozygous	CGGCTACTTTTTCGGTGTAA	ATGAAAAGGGTTCTCAAGGG	9,20	174,20	57.981	58.094	45	45	166
J12_NODE_141643_length_279_cov_22_113	113	114	G	GT	heterozygous	TCCTTGAAACTGAAACACAGC	AGGGAAAAAGCTTTGGTTGT	3,21	160,20	57.994	57.841	42.857	40	158
J12_NODE_1455017_length_771_cov_5_464	464	477	GAGAATTGTTGACC	G	heterozygous	CAATCGTGAATTGGGTAAGG	GCATCATTTCCTTTCCATTG	301,20	623,20	57.945	58.01	45	40	323
J12_NODE_386132_length_184_cov_11_112	112	114	GAC	G	heterozygous	AATGGCTACTGCTGAACCTG	CAGCACAAACACTTGGAACA	5,20	154,20	57.98	58.305	50	45	150
J12_NODE_126034_length_274_cov_5_218	218	219	C	CT	heterozygous	AACAAGGTAAGGAGTTGGGG	GGCCATGTTATCTCAATGGT	115,20	297,20	58.029	57.327	50	45	183
J12_NODE_224726_length_257_cov_5_89	89	91	ATT	A	heterozygous	CAGCAAGAGGTAAAACTCTCCA	GCGAAATTCACAACTCCATT	11,22	255,20	58.65	57.668	45.455	40	245
J12_NODE_1939157_length_254_cov_4_141	141	142	GT	G	heterozygous	GAGAACTCTTGTACATTTGGACTG	ATTGGGCTGAGTTGCTGATA	33,24	272,20	57.12	58.326	41.667	45	240
J12_NODE_2461762_length_288_cov_8_175	175	176	C	CT	heterozygous	TCCCAACGAATAGTCAAAGC	TGGTTTACCTTTCCACTGCT	103,20	281,20	57.821	57.331	45	45	179
J12_NODE_774069_length_328_cov_9_162	162	163	A	AG	heterozygous	ATCCCTATCAACTCCAAGGC	CAAAAACAGCCTCCAATGTT	16,20	273,20	58.067	57.729	50	40	258
J12_NODE_1017602_length_348_cov_10_234	234	236	G	GAA	heterozygous	AGCATGTGTTTTGACCCAGT	AGCAAAAACTCCTCTCAACG	187,20	321,20	58.058	57.207	45	45	135
J12_NODE_842369_length_183_cov_12_115	115	117	C	CTT	heterozygous	CTAACATGTTGGCTTGGCTT	AAGTGACGACAGGGAAAATG	80,20	210,20	57.906	57.641	45	45	131
J12_NODE_1459690_length_392_cov_4_234	234	235	TC	T	homozygous	AACCAAATGAACGTAAGCCA	ACACTATTGACTGCCTTCGG	131,20	309,20	58.147	57.826	40	50	179
J12_NODE_1551255_length_244_cov_5_163	163	164	T	TG	heterozygous	GGTTAAATCACTTTTGGGGC	AGCCTCGATTTAGGAACGAT	100,20	266,20	58.418	57.902	45	45	167
J12_NODE_393940_length_411_cov_3_93	93	94	TG	T	heterozygous	AGCACATATCTTTTGCCACTG	TCTAGTCCGAGGTTGTCAGG	12,21	213,20	57.919	57.871	42.857	55	202
J12_NODE_1610450_length_312_cov_4_245	245	246	AT	A	homozygous	TCATCTTCGAGCATCTGTCA	TTAACTCCATCCATCTTGCG	134,20	275,20	57.988	58.721	45	45	142
J12_NODE_1235865_length_349_cov_6_250	250	252	C	CAT	heterozygous	TCAGAATGGTGTAGCACGTC	GCTTATCGTGCAAAAAGGAA	44,20	306,20	57.235	58.044	50	40	263
J12_NODE_1561688_length_569_cov_2_176	176	177	TG	T	heterozygous	CTTGAAATTAGGTTGAGGCTTG	GGACATTTCTAGCAGTGGTGA	120,22	591,21	58.077	57.811	40.909	47.619	472
J12_NODE_1309032_length_352_cov_4_88	88	89	A	AT	heterozygous	TTCCTGCATCTTCTTTGCTC	CTGGAGTGCTCGAGAATCAT	21,20	318,20	58.173	57.97	45	50	298
J12_NODE_2571823_length_343_cov_5_224	224	225	C	CT	heterozygous	TTGCAGGGGAAATTACTTGA	CATACAATGGGCAAAGGTTC	1,20	368,20	58.214	57.944	40	45	368
J12_NODE_1100994_length_627_cov_4_475	475	476	C	CA	heterozygous	TAGTGGCTTTCCAGATTTGC	GGCTGATGAATACCCCTTTT	68,20	530,20	57.971	57.992	45	45	463
J12_NODE_1420738_length_372_cov_11_96	96	97	T	TA	homozygous	CACGAAATCCAGAGATGTGA	TCTTTTGCCAACTAACCAGG	1,20	167,20	57.137	57.879	45	45	167
J12_NODE_667706_length_266_cov_16_143	143	144	A	AT	heterozygous	TCGGCCTTGACTAATAGGAA	CAGCCAGCTACACTCTGTCA	32,20	229,20	57.459	57.705	45	55	198
J12_NODE_2025852_length_213_cov_10_121	121	123	A	ATT	heterozygous	GCGTGTTTCTCCCTTCATTT	CCAAGTAGCATGATTAAAACGG	0,20	202,22	59.174	58.698	45	40.909	203
J12_NODE_1640103_length_251_cov_4_188	188	189	A	AC	heterozygous	ACTTGAAACAGTGGGACCAA	GAAAACAACCCTCAGAACTTCA	121,20	262,22	58.03	58.344	45	40.909	142
J12_NODE_2042035_length_265_cov_9_190	190	191	G	GA	heterozygous	CATAAGGTGGTTGTTGGAGG	CCAGCTTGGAATTTGTTAACTG	108,20	279,22	57.924	58.809	50	40.909	172
J12_NODE_954939_length_302_cov_6_186	186	187	A	AT	heterozygous	ATGCAGAAAGAATGCCTCAA	GCAGTGAATGTGCACTAGACTTA	133,20	296,23	58.45	57.285	40	43.478	164
J12_NODE_392109_length_438_cov_17_261	261	263	C	CAT	heterozygous	AAAACCCTAATTGGACTCCG	TCCTCCACCAAATGGTTAAA	28,20	355,20	58.046	57.917	45	40	328
J12_NODE_383106_length_307_cov_11_135	135	136	TG	T	homozygous	TGCTTTTTAGTGGCTGAACA	TGAAAGGTGTAGAATTCCCG	6,20	184,20	57.165	57.672	40	45	179
J12_NODE_614445_length_256_cov_8_109	109	110	T	TA	heterozygous	ATCTTTTCCCAATTCAAGGC	TGTTTTTCCCTTCCCTTTTC	15,20	151,20	58.11	58.136	40	40	137
J12_NODE_544332_length_458_cov_10_286	286	287	GT	G	heterozygous	CCATTCAGCAGGATGGTATT	CTTGTCCCATTGATAGGGTG	222,20	351,20	57.485	57.865	45	50	130
J12_NODE_2532271_length_259_cov_3_196	196	197	T	TA	homozygous	TATTGGGATGGAGAGATGGA	GCACCGTGTGGTATTTTGAT	12,20	253,20	57.874	58.353	45	45	242
J12_NODE_689939_length_341_cov_5_268	268	269	T	TA	heterozygous	CCCCTAAAATTCCTTCCAAA	TCTGCAAAAGGGCAATTAAG	66,20	293,20	58.038	58.045	40	40	228
J12_NODE_1382304_length_335_cov_4_281	281	282	AT	A	heterozygous	ATGGTTTGGGGGATAAATGT	TGGGATATTCTGCATCGTTT	21,20	364,20	57.966	58.038	40	40	344
J12_NODE_2047498_length_497_cov_4_164	164	165	C	CA	heterozygous	GTTCGCTGGTCAGACTTCAT	TCTTTCCGATAGACCATCCA	103,20	250,20	57.869	58.089	50	45	148
J12_NODE_1206909_length_316_cov_7_198	198	199	AT	A	heterozygous	ACTCTCAGCTAGGAGGGCTT	ATTCACTGGATTTCGCACAT	19,20	292,20	57.367	58.019	55	40	274
J12_NODE_1987358_length_465_cov_5_370	370	371	AC	A	homozygous	TACAGCGTTGATTTCGTCAA	TAGGGTAGGTGATGACTCGG	300,20	493,20	57.919	57.612	40	55	194
J12_NODE_1941299_length_271_cov_5_112	112	113	A	AT	heterozygous	CTCAATATAACGCCATGAAAGC	TTGGTTCAAAAAGCACCAGT	87,22	198,20	58.787	58.256	40.909	40	112
J12_NODE_1897762_length_226_cov_5_95	95	96	A	AC	homozygous	TCGGTTTAGTCTCGAACCAC	CCCCTAACCTGTATCCATCA	3,20	175,20	57.797	57.334	50	50	173
J12_NODE_87904_length_488_cov_231_184	184	185	T	TA	homozygous	TTGCAACACTAATCCCTGGT	TTTCGAAGCCATAAGTCAGG	36,20	423,20	58.076	57.972	45	45	388
J12_NODE_516336_length_266_cov_9_92	92	93	TA	T	heterozygous	TTCACGTAGCTTAACACGCTT	TCCACTAGGACGCACATACA	45,21	241,20	57.814	57.703	42.857	50	197
J12_NODE_1705774_length_231_cov_15_135	135	137	G	GGA	heterozygous	GATCTTGGAGATTTCCCACC	AGTGATGTGGCATCAAGGTT	54,20	260,20	58.367	57.999	50	45	207
J12_NODE_1550474_length_333_cov_6_91	91	94	T	TCAA	homozygous	GTGTGAGACAAGTCCAGCCT	ATGCTTTGGATTACCTTCCC	46,20	179,20	57.844	57.992	55	45	134
J12_NODE_705718_length_254_cov_6_190	190	193	GAAA	G	heterozygous	GCATGTGGAAAGAGCTTCAT	CCTTAAAACTGCTGGTCCCT	4,20	220,20	57.892	58.318	45	50	217
J12_NODE_2217631_length_281_cov_4_195	195	196	A	AT	heterozygous	CCATAGTTTGAAGCGACGTT	CCAGCAGATTTAACGATCCA	29,20	219,20	57.906	58.721	45	45	191
J12_NODE_1008426_length_248_cov_3_112	112	114	T	TTA	unknown	ACAGATCAGATCGCATGGAG	AGTGAAAAGGAGGCGAAAGT	7,20	226,20	58.777	58.055	50	45	220
J12_NODE_750209_length_213_cov_6_156	156	157	T	TG	heterozygous	GCTTTGACAACCATGCTCTT	ATCGTTCTCCTCATGCAGTC	89,20	228,20	57.95	57.807	45	50	140
J12_NODE_1851163_length_263_cov_4_179	179	181	T	TCA	homozygous	GCGAACCGATTGAAAGACTA	TGTCAGTCCAGCAAGTCAAA	146,20	265,20	57.971	57.946	45	45	120
J12_NODE_1979119_length_342_cov_6_222	222	223	AG	A	homozygous	ACGTTTTTAAGTTCCCGGTC	CAACCTTATAGAAATCGGGTCTC	159,20	322,23	58.098	58.235	45	43.478	164
J12_NODE_597020_length_182_cov_13_83	83	84	G	GA	heterozygous	GAACGCAATACTTCTTCGGA	TGTCCGACAACTACACATTGA	41,20	150,21	57.971	57.587	45	42.857	110
J12_NODE_2391168_length_193_cov_5_92	92	93	A	AT	homozygous	CCATGAAGGATATAGAGTTTCCC	AAAGTCATGGGCATATTGGA	28,23	181,20	58.056	57.887	43.478	40	154
J12_NODE_437143_length_261_cov_10_100	100	101	A	AT	heterozygous	GAAATTGCTGGGAATTCAAC	GAGAAGGGCATCACTTTGAG	13,20	191,20	57.121	57.451	40	50	179
J12_NODE_1717282_length_564_cov_3_106	106	107	CT	C	homozygous	TTTTAACCACAATCCACCGT	TGCCCGTACCTCAATTTCTA	12,20	273,20	57.85	58.241	40	45	262
J12_NODE_549513_length_201_cov_10_88	88	89	AG	A	heterozygous	CATTCCCCAATTTCCATTTC	CTGAAAACAGCTGGAAGAGG	3,20	197,20	59.067	57.673	40	50	195
J12_NODE_93709_length_338_cov_13_163	163	164	AG	A	heterozygous	GCTTTAGGCACGAAACTGAA	CCTTTGCCTTGGTTTTGTTA	1,20	353,20	58.174	57.811	45	40	353
J12_NODE_1642967_length_725_cov_4_144	144	145	TC	T	heterozygous	ATGTGGCTCCTTTCTTTTCC	CTCTTGATTCCTGCTTCCAA	27,20	284,20	58.24	58.02	45	45	258
J12_NODE_1023942_length_223_cov_7_111	111	112	AG	A	heterozygous	TCGGAAACCATAGGCTTACA	GCAAAACTGAAGCAAACTCC	30,20	175,20	58.241	57.604	45	45	146
J12_NODE_1072392_length_288_cov_6_200	200	201	A	AT	homozygous	GATCGAACAGCAAATTGGTC	GCTCTGCCATCTGAAGCTAT	3,20	307,20	58.145	57.261	45	50	305
J12_NODE_218206_length_287_cov_12_140	140	141	GT	G	heterozygous	ATTTGCACCCCTATTCACAA	AAATTTCCATCTCCCGAAAG	28,20	207,20	57.944	58.11	40	40	180
J12_NODE_1728327_length_466_cov_6_317	317	318	C	CT	heterozygous	TTGACCCAAAGCACTTTCTC	GGTCTTAGAAGGAAGCCTGG	160,20	479,20	57.923	58.002	45	55	320
J12_NODE_1717168_length_291_cov_10_215	215	216	TA	T	heterozygous	AAAATTCTTTGGGTGGAAGG	TTTTCTTTGAGGCACACACA	58,20	245,20	58.02	57.867	40	40	188
J12_NODE_413151_length_258_cov_6_159	159	160	A	AG	heterozygous	AGGCTTTATAACGCAAGGCT	AGGTCGAATTGTTTCAGGTG	14,20	190,20	58.188	57.641	45	45	177
J12_NODE_1678574_length_345_cov_10_235	235	236	T	TA	heterozygous	CGGGTATTACGTGTTCCTTG	TTTTCATGGTGGGAGTCTTT	97,20	360,20	58.027	57.083	50	40	264
J12_NODE_2475033_length_230_cov_8_146	146	147	C	CT	homozygous	CTCAGAGCGCTTTTGCTTAG	TTTGTTGTGGGTCAGTTGTG	23,20	176,20	58.227	57.978	50	45	154
J12_NODE_504658_length_227_cov_6_92	92	93	T	TG	heterozygous	GATGCAAACACTGTTCAACG	AAGAGGGTGATGCTGCTATG	12,20	217,20	57.734	57.922	45	50	206
J12_NODE_397949_length_265_cov_8_158	158	162	A	AATTG	homozygous	AGTGTATCTCTGTGGGGTGC	TCGAAAACACCGTTGTACCT	35,20	203,20	57.576	58.132	55	45	169
J12_NODE_980485_length_308_cov_11_256	256	257	C	CT	heterozygous	AGTAAATTGCCAGAAGCGTG	CGACTTGCCAGGAAATAGAA	182,20	289,20	58.054	57.972	45	45	108
J12_NODE_1728333_length_250_cov_5_87	87	88	GA	G	unknown	AGGATGGAAAGTGTTGGTGA	ATGATCCCCCATACGAAAAT	7,20	130,20	57.971	58.056	45	40	124
J12_NODE_460768_length_399_cov_4_303	303	304	T	TA	unknown	CCAACGAAGGAACATGCTAT	TGCCTATTTCTCCTGCACTT	251,20	388,20	57.698	57.575	45	45	138
J12_NODE_1241479_length_726_cov_3_543	543	557	TAATCTCCTGGATTC	T	heterozygous	GGGGTAATGCGTAGGGTACT	TCACCGAACAAGGAAAAATG	487,20	725,20	57.956	58.597	55	40	239
J12_NODE_1197180_length_288_cov_6_109	109	110	C	CG	homozygous	TGTCCCCTACTTCGATGAAA	CCTTATCCGTCACCATTACG	12,20	233,20	58.145	57.972	45	50	222
J12_NODE_652861_length_230_cov_7_85	85	86	A	AT	heterozygous	CATGTCATCGCAAGAATTTG	AACTCCACAGCAATTAGCCTT	0,20	134,21	57.702	58.021	40	42.857	135
J12_NODE_1572901_length_196_cov_5_124	124	125	GT	G	homozygous	AGGAGCTTTTTGGGTTTAGC	TCTTTCCCTGATTCCAGTTG	16,20	210,20	57.635	57.71	45	45	195
J12_NODE_1186222_length_218_cov_7_139	139	140	A	AT	heterozygous	GGATCAAAACGAGCTGAGAA	ACATAGGACTATAGGAGCGAAGAA	64,20	166,24	58.019	57.759	45	41.667	103
J12_NODE_745589_length_402_cov_10_213	213	214	TC	T	heterozygous	GGGTTGTCGAAATTAGGAGG	ACTGAGAGTTTCCAATGGGG	117,20	357,20	58.503	58.989	50	50	241
J12_NODE_1137996_length_267_cov_5_188	188	189	T	TA	heterozygous	ATCGCTTGCATTATCCACAT	CCCAACAATCATTTCTCCTG	76,20	278,20	58.065	57.992	40	45	203
J12_NODE_1342750_length_256_cov_6_119	119	121	CTT	C	heterozygous	GGTGTCAAGGAAACTCGAAA	GGACACATTTTGGCCTATGA	36,20	169,20	57.768	58.423	45	45	134
J12_NODE_2292852_length_351_cov_9_201	201	202	GA	G	homozygous	CATAGACAGGGCATTCATCC	TATGGCTAGGTCCCAAAACA	168,20	356,20	57.961	58.093	50	45	189
J12_NODE_345983_length_234_cov_5_156	156	157	G	GT	homozygous	TAAAGCTTCGGTCACTTTGC	CCCCCGGGATAGCTAGATTA	73,20	179,20	58.174	60.252	45	55	107
J12_NODE_1136680_length_256_cov_10_193	193	194	C	CT	heterozygous	TAGGTGCTGCACTGTGACAT	ATGCTACTATGGTCAGTTGCG	164,20	263,21	57.84	57.946	50	47.619	100
J12_NODE_1921994_length_281_cov_3_210	210	211	AG	A	homozygous	GTATAAGTCCGGGAATGCCT	AAAACATGGAAACCCTAGCC	64,20	238,20	58.019	58.046	50	45	175
J12_NODE_946885_length_267_cov_5_105	105	106	A	AC	homozygous	AAATAGTGGTGGCGATGAAA	AATGGGCTTAGTGTGGGTTT	45,20	148,20	58.093	58.436	40	45	104
J12_NODE_782782_length_351_cov_17_92	92	94	CAA	C	heterozygous	AGAAAGGAGAAGCATTGGCT	TAAAATTGGGCATGTCACG	39,20	342,19	58.148	57.974	45	42.105	304
J12_NODE_709373_length_218_cov_4_124	124	125	C	CA	heterozygous	TAGCATTTTCCCGTTCTACG	GGGATTTTTGGATGCTAACC	12,20	157,20	57.927	58.368	45	45	146
J12_NODE_1682260_length_409_cov_10_224	224	225	TA	T	unknown	GTGATAAAGCCCCTAGCACA	ACCCGAGAGGGTAAAATGAC	72,20	307,20	57.849	57.974	50	50	236
J12_NODE_1054002_length_498_cov_8_196	196	197	T	TA	heterozygous	TCCACTCTTGAACTTTTGGG	CTTGTTGAGCTGCTACGTGA	42,20	486,20	57.77	57.796	45	50	445
J12_NODE_1139230_length_227_cov_9_104	104	105	GA	G	heterozygous	TCCGAGTATTTGTTGGCATT	GGGACATGCATAATTGGTGT	3,20	161,20	58.093	58.145	40	45	159
J12_NODE_795408_length_295_cov_5_212	212	214	A	AGG	heterozygous	TAATTCGGTAACGAAGACGG	TGAAATTAGAGGCACCGAAG	43,20	259,20	57.783	57.972	45	45	217
J12_NODE_652847_length_366_cov_11_93	93	94	CA	C	heterozygous	CAGAGTCAGAATGAGTTTGGAA	CTGCTACCAAACAGCAGGAT	3,22	237,20	57.053	57.98	40.909	50	235
J12_NODE_1742688_length_180_cov_3_94	94	95	T	TG	heterozygous	CCAACATCCATCACAAAAGG	GGGACATTCCCAAATGATTA	3,20	138,20	58.821	57.185	45	40	136
J12_NODE_515565_length_438_cov_18_220	220	222	AAG	A	heterozygous	TGTGAACTGATAGAGGCTCTTG	AGAATCCAGTGTGAATCGCT	187,22	289,20	57.237	57.319	45.455	45	103
J12_NODE_1267369_length_284_cov_9_176	176	177	G	GC	heterozygous	AAAATGATGCATGTGGTGTG	AAAGTGATGAAACGAAACGG	94,20	207,20	57.804	57.729	40	40	114
J12_NODE_233516_length_431_cov_5_179	179	180	AG	A	heterozygous	GGACCTCTTTACCTCTCCCA	TCCGTTCAATTCCTCATCAT	141,20	428,20	58.173	57.932	55	40	288
J12_NODE_1335461_length_308_cov_18_182	182	183	T	TG	heterozygous	GCGATCATTCCACCATTAAG	CACAACCATAGGTCGAAACC	53,20	260,20	58.038	57.923	45	50	208
J12_NODE_1599100_length_218_cov_14_105	105	106	G	GA	heterozygous	GCTGGTAATCTGCTGGAAAA	AAAAAGAAAGGTGGTCCAGG	41,20	241,20	57.971	58.148	45	45	201
J12_NODE_1286515_length_425_cov_5_354	354	355	T	TA	heterozygous	TTCAAGTGTCAAGGCAGTCA	TGGCATAGAGGTCAGGAGAG	77,20	442,20	57.946	57.971	45	55	366
J12_NODE_586475_length_394_cov_3_320	320	321	G	GT	homozygous	GAGGTGGCCACACAACTACT	CCTAGACGTTATGGCCGTATT	13,20	410,21	57.639	58.175	55	47.619	398
J12_NODE_2688657_length_684_cov_5_102	102	103	T	TG	unknown	GTATTCCACCACTGACAGGC	TAGAATTGGTGAGCCTCTGG	15,20	486,20	57.999	57.894	55	50	472
J12_NODE_1205478_length_304_cov_7_163	163	164	A	AG	heterozygous	TCCGTCTTCTCTTCCATTTG	TCCTAGTGTCAATCCCCGTA	39,20	213,20	57.865	58.02	45	50	175
J12_NODE_1554420_length_265_cov_3_179	179	180	A	AC	homozygous	AGTAAACCACCCCAACAACA	TTTCAGAATCGAAATGGCTC	88,20	211,20	57.827	57.887	45	40	124
J12_NODE_425735_length_332_cov_28_183	183	184	CA	C	heterozygous	AGCCGTGCTAACTGAATACG	ACCCTCACAAACAGTTGCAT	59,20	332,20	58.081	58.058	50	45	274
J12_NODE_749274_length_257_cov_6_206	206	207	C	CT	heterozygous	CCCCAGGATTTCGACTTATT	TGTGCTGTAAGCAAGTAAGCA	101,20	258,21	57.993	57.425	45	42.857	158
J12_NODE_2483245_length_243_cov_4_129	129	130	T	TA	unknown	ATGGTTTCCGTCACACACTT	TGATGCAGAAGCATTCCATA	84,20	230,20	57.9	57.8	45	40	147
J12_NODE_456967_length_300_cov_11_89	89	90	AT	A	heterozygous	TGGGGATTTCTGATGAGGTA	GCAAAAAGAAGCACAACCAT	52,20	158,20	57.933	57.877	45	40	107
J12_NODE_268559_length_471_cov_7_344	344	345	A	AC	heterozygous	TGGTGGGTTAGATCTTGCAT	GGTCAGGCAAACGAGTTAGA	222,20	443,20	58.019	57.951	45	50	222
J12_NODE_378753_length_406_cov_15_218	218	219	A	AC	heterozygous	GATGGTGTCGACCAAGAAAG	GGATGCGGTATGTGAACAAT	46,20	377,20	58.129	58.299	50	45	332
J12_NODE_235213_length_377_cov_6_232	232	233	T	TA	heterozygous	AATTATTCGCTTACATGGCG	TCATCGTGGGGAGTGTAAGT	28,20	307,20	57.831	58	40	50	280
J12_NODE_620483_length_329_cov_9_144	144	145	CA	C	heterozygous	AACCCCATTATTAGCTTCGC	TGATTCCTTCCTCTGCTCTG	18,20	351,20	58.225	58.1	45	50	334
J12_NODE_495747_length_281_cov_14_127	127	128	C	CA	unknown	ACCCAAGCAACGTTCATTTA	CATGGGTTGAGTGTTCAGTG	17,20	176,20	58.147	57.472	40	50	160
J12_NODE_2013869_length_316_cov_6_197	197	199	CTA	C	heterozygous	TCAAGTTAGAAGCGCCAATC	TTCGATGGTTGAGGATGAGT	83,20	265,20	58.12	58.071	45	45	183
J12_NODE_865143_length_515_cov_5_453	453	454	TA	T	heterozygous	TCACCAAAACCCTCAACATT	AGGAAATTGTGAACACGAGC	163,20	501,20	57.894	57.795	40	45	339
J12_NODE_125801_length_522_cov_96_249	249	250	A	AC	homozygous	GCACTTCCTATAGCGAACCA	GATCCTGCATCTGCTTCAGT	52,20	461,20	57.999	57.969	50	50	410
J12_NODE_526459_length_218_cov_5_143	143	144	GA	G	heterozygous	AGAGAAATATTTTGCGGCCT	ATTTTCGGTTGTTCTCCCTC	61,20	191,20	57.974	58.094	40	45	131
J12_NODE_1053414_length_281_cov_8_194	194	195	AC	A	heterozygous	TCAGCAGGTGTAACAAGCAA	GTTCGCCATTTCGTAGAAGA	83,20	240,20	58.057	57.971	45	45	158
J12_NODE_1054289_length_315_cov_8_248	248	250	A	AAG	heterozygous	GGATGGCATACCTCTGATTG	CATTGCAGCAAAGACATCTG	13,20	289,20	57.961	57.997	50	45	277
J12_NODE_1446723_length_566_cov_2_92	92	93	T	TA	homozygous	CGCTATCTAGGGGTTTTTGA	TCCATGGGCAGTTTTTATGT	24,20	473,20	57.023	57.944	45	40	450
J12_NODE_596714_length_261_cov_6_202	202	205	C	CCTT	unknown	AACCTCTAGAGCCCCGTAAA	TGAGTGCTACAAAGATGGAGG	24,20	232,21	57.957	57.966	50	47.619	209
J12_NODE_2756063_length_412_cov_3_316	316	317	A	AT	homozygous	TTGCCAAAGTGGTGTTTTCT	TCAACCCATTCTCCATCTTT	222,20	345,20	58.256	57.017	40	40	124
J12_NODE_2593211_length_533_cov_3_126	126	128	A	AAT	heterozygous	TGGCGTAATGCAAACTGTAA	TACTCGGATCCCGTTAAACA	32,20	523,20	57.875	58.093	40	45	492
J12_NODE_1976815_length_1314_cov_4_1058	1058	1059	G	GC	heterozygous	CGTACATGAATCCTCCCAAG	CCATGTCAATGAGGAAGCTC	681,20	1175,20	58.02	58.23	50	50	495
J12_NODE_1634726_length_171_cov_4_81	81	83	AGT	A	heterozygous	ATTGACCCTTCACATCTTCG	TGACAATGAAGATCAGCTATGC	54,20	171,22	57.58	57.998	45	40.909	118
J12_NODE_1254827_length_307_cov_11_193	193	194	A	AT	heterozygous	ATCCGATACACGTGTCCAGT	TCGAGTTCACATGCATCATC	50,20	312,20	57.869	58.125	50	45	263
J12_NODE_964763_length_226_cov_3_140	140	141	C	CA	heterozygous	CAAATTCGAACAATGGCACT	TTTTTGTTGGCAGAGTTTCC	45,20	231,20	58.625	57.85	40	40	187
J12_NODE_1390954_length_308_cov_4_205	205	206	A	AT	heterozygous	ATTTTGCTAGCATCTGGTCG	TCCAAAACCCCACATCATAG	162,20	308,20	57.999	58.27	45	45	147
J12_NODE_908176_length_652_cov_6_539	539	545	CCATACA	C	heterozygous	AGGGTGAAATGCAATGCTAA	GGGTGACCAAAACAAGAATG	134,20	621,20	58.241	57.894	40	45	488
J12_NODE_2292104_length_559_cov_6_178	178	186	G	GAATGGTTT	homozygous	TATACACGTTTCCATGTGCG	CCGAAACAATTCATTATGCC	122,20	291,20	58.075	57.963	45	40	170
J12_NODE_2086313_length_254_cov_6_133	133	134	T	TA	heterozygous	AGAAAGGTGTGGTCTTGTGG	CCCATATGGACAAAGAAGCA	7,20	255,20	57.611	58.572	50	45	249
J12_NODE_1570910_length_546_cov_3_81	81	83	T	TAG	heterozygous	TCCAGCTTTGACCAGAAAAC	TAGGCCTAGGGTTCTTCCAG	41,20	199,20	57.923	58.41	45	55	159
J12_NODE_549507_length_173_cov_17_109	109	110	TG	T	heterozygous	AGTTTCCATTTATGGCGGA	TCACTCACACAAAAGCTTCG	14,19	165,20	58.024	57.604	42.105	45	152
J12_NODE_2236805_length_290_cov_4_239	239	240	G	GT	unknown	GTGCAGGCACCTATTACACC	CCATGTGTGAGTAAGGGGTC	162,20	317,20	58.104	57.84	55	55	156
J12_NODE_68994_length_303_cov_3_142	142	143	C	CT	heterozygous	CCATACTTCCCCTTTCGATT	ATCCGCACAAGAAGAAAGC	97,20	330,19	57.993	58.033	45	47.368	234
J12_NODE_506690_length_291_cov_23_96	96	97	T	TG	heterozygous	TCCTTGCCAAATGTCAGAAT	TAACATGCTCCATGTCAACG	55,20	297,20	58.145	58.129	40	45	243
J12_NODE_375184_length_414_cov_6_340	340	341	T	TA	unknown	GAAATTGACCATGACTTGCC	GTGATCATAACCACGGAAGC	67,20	403,20	57.99	58.019	45	50	337
J12_NODE_1452895_length_483_cov_8_298	298	300	C	CAA	heterozygous	CAAGACAATGGATGGAGGAG	ACATTCCCTGAACACATGCT	86,20	471,20	58.071	57.999	50	45	386
J12_NODE_399118_length_311_cov_9_140	140	141	T	TG	heterozygous	TATGGCGCATGAATTAAACC	TGGAAACCACCTAACCTTGA	58,20	175,20	58.513	58.049	40	45	118
J12_NODE_1838915_length_248_cov_7_89	89	90	AC	A	heterozygous	GTGTTTGGCCATTTATGAGG	AAGTGTGATCCCAATCCCTT	0,20	262,20	57.944	58.297	45	45	263
J12_NODE_1659405_length_423_cov_9_165	165	166	T	TG	heterozygous	AAGGGGAAGTTGAAGTTTGG	TCCAACAACCAAAGTCTACCA	57,20	403,21	58.148	58.119	45	42.857	347
J12_NODE_734775_length_348_cov_8_114	114	115	G	GA	heterozygous	GGCACGATGGAAAACTGTAG	GCTGCTCACCATTTTGATCT	9,20	339,20	58.228	57.892	50	45	331
J12_NODE_1596169_length_502_cov_6_401	401	404	AATT	A	heterozygous	CCATCACATGCTCCCTAATC	ATCTTTGCTGCAACACCTTC	11,20	475,20	57.961	57.95	50	45	465
J12_NODE_2144922_length_201_cov_7_146	146	148	A	ACC	heterozygous	CCCCAGAATCTTACATTACCTATG	CTCACATTTGGTTCACAAAGAC	98,24	226,22	58.073	57.237	41.667	40.909	129
J12_NODE_958385_length_566_cov_3_499	499	502	ATAG	A	heterozygous	TGGTACCAAAGTCACGGTTT	GGCATACTAAGGCAATGTCG	70,20	569,20	57.98	58.268	45	50	500
J12_NODE_924394_length_316_cov_12_200	200	201	T	TG	heterozygous	AGGCACTGATATGCTCCTTG	CTAGGGTGACTGGAATGGTG	41,20	256,20	57.922	58.001	50	55	216
J12_NODE_2499688_length_576_cov_2_112	112	114	C	CTA	heterozygous	CTCTCCAAAGCCAAAATTCA	GTAATTAACAAATGCCCCGA	85,20	488,20	57.945	57.518	40	40	404
J12_NODE_751015_length_239_cov_6_119	119	120	AT	A	heterozygous	TGTACCCAACAAACACCACA	TGAACCTAATGAGATGGCGT	19,20	179,20	58.275	58.173	45	45	161
J12_NODE_2572893_length_221_cov_6_151	151	152	T	TC	heterozygous	ACTAAAGCCCAACCAAGGAT	GGGAGCTTCTCTCAATATTTGC	40,20	248,22	57.668	59.359	45	45.455	209
J12_NODE_574031_length_277_cov_4_156	156	157	TA	T	homozygous	AACTTCTGAGTCCTTTGGGG	GAGGAGAAAGCTCAAAACAGAA	71,20	197,22	58.228	57.867	50	40.909	127
J12_NODE_1656807_length_209_cov_10_129	129	130	AT	A	heterozygous	ACAAAGTCATTGCTATCCACG	CAAGAAAGCACACAAGGAGG	95,21	203,20	57.77	58.496	42.857	50	109
J12_NODE_1414626_length_231_cov_8_179	179	180	CT	C	heterozygous	GGGACTCGTATTCAGGGATT	GCAGCAAATCTCAAACCTGT	82,20	260,20	57.918	57.95	50	45	179
J12_NODE_872736_length_199_cov_8_134	134	135	CA	C	heterozygous	CAATGAAATCGTGGGGTAAG	AGCTGAGCTTAGTGGTTTGG	72,20	177,20	57.945	57.237	45	50	106
J12_NODE_1562202_length_273_cov_6_135	135	136	G	GA	homozygous	CATTACCAAGGAAAGGCTGA	ATGTCTCGAAGTGGGTTGAA	37,20	282,20	57.823	58.129	45	45	246
J12_NODE_271291_length_366_cov_10_273	273	275	A	ATC	heterozygous	GCACCAAGAATAAGCAAGGA	TTGAAATATTGGCGAGGTGT	35,20	358,20	57.971	58.093	45	40	324
J12_NODE_702915_length_285_cov_12_183	183	185	G	GTT	heterozygous	GTCTGGGATTTGAAACGATG	TAAAAATGCGCAGATCCTTC	69,20	309,20	57.991	57.99	45	40	241
J12_NODE_1538994_length_332_cov_4_278	278	279	T	TA	heterozygous	AATAACAGCACGACAGAGCC	TAATTGTGGTGTCGCATCAT	93,20	326,20	57.979	57.408	50	40	234
J12_NODE_1091474_length_522_cov_5_276	276	277	A	AG	heterozygous	AGATCTTTTTCCGTCTGGCT	TAGGTTCGAGGGTATGTGGA	231,20	351,20	58.001	58.02	45	50	121
J12_NODE_155368_length_566_cov_3_145	145	146	T	TG	heterozygous	CTTGAGCTTGAACGCTTTGT	ATTTTAGCCCAAAAGCCAGT	1,20	193,20	58.31	57.888	45	40	193
J12_NODE_455074_length_209_cov_13_111	111	112	T	TG	unknown	GGTGTCAAATAGCTAAGGAAAGG	TCTCAGACTCTTCCCAAGACA	79,23	234,21	58.411	57.564	43.478	47.619	156
J12_NODE_2140376_length_187_cov_4_104	104	105	TG	T	unknown	CATGGGATAACCGCAATAAG	TTAGGTTTGCCATGTTGCAT	58,20	157,20	57.991	59.041	45	40	100
J12_NODE_1683054_length_170_cov_14_82	82	83	TA	T	heterozygous	CTCGCTTTTTGTTTTTCCTG	TACATTGCCCATGCCTTATT	52,20	152,20	57.694	57.99	40	40	101
J12_NODE_693316_length_253_cov_5_109	109	110	AC	A	homozygous	CCTTACCTGTACCCGAGACC	GGTTTAGTCCCGGACATTCT	6,20	189,20	58.524	57.974	60	50	184
J12_NODE_1573339_length_343_cov_8_177	177	180	C	CGAA	heterozygous	CTGATTGATCTCCGCAACTT	TCTTTGTCTAAAGGCGATGC	89,20	361,20	57.893	58.12	45	45	273
J12_NODE_1537317_length_618_cov_3_513	513	514	T	TC	heterozygous	AAAGAGCATGAGTTGTTCGC	TCCTTTTATGATGCCAAAGC	450,20	610,20	58.104	57.844	45	40	161
J12_NODE_767169_length_451_cov_10_282	282	284	A	ACT	heterozygous	ATAAGCGCGTCCAACAATAG	AAGCCATTGATGTAGGGACA	139,20	326,20	57.953	58.019	45	45	188
J12_NODE_1762741_length_317_cov_4_191	191	192	GC	G	heterozygous	CTATGATATGCCTATGGCCG	GCCAAGGAGGAAACAAAAAT	74,20	256,20	58.109	58.162	50	40	183
J12_NODE_808058_length_253_cov_6_163	163	164	A	AC	heterozygous	CGTGCTTGAGTATGTTTGTGA	TTCAAGTGTAACACCCTAACCC	103,21	203,22	57.424	58.035	42.857	45.455	101
J12_NODE_971125_length_350_cov_18_227	227	228	G	GA	heterozygous	TCTCAAGTGTTCCAGCTTCC	CCAAATGTCTTCCGTTTGAC	141,20	288,20	58	58.048	50	45	148
J12_NODE_941639_length_336_cov_4_245	245	246	GT	G	heterozygous	CTGAAGGTGTTGAACCTCGT	ACAACTCAAAGCTCACAGGG	79,20	306,20	57.771	57.93	50	50	228
J12_NODE_768068_length_406_cov_9_81	81	83	A	ACC	heterozygous	CCAACCACCCTAAAACAACA	AAGATAAGGAAGGGGTGGTG	50,20	432,20	58.378	57.975	45	50	383
J12_NODE_1613764_length_223_cov_5_82	82	83	GT	G	unknown	CTTGCACTCATAGACTGACTGATT	CAGTTCGAGGCAGTGAAGTT	19,24	175,20	57.715	58.087	41.667	50	157
J12_NODE_236085_length_365_cov_5_100	100	101	T	TA	homozygous	CAAACTGTGTATACAAGCAGCC	GGAGACATGGGAAGTGTTTG	51,22	260,20	57.538	57.971	45.455	50	210
J12_NODE_1655879_length_286_cov_7_125	125	126	TC	T	heterozygous	GTTACGAGATCCACCTCCCT	ATTATTGCAGGCATTTCCAC	65,20	168,20	58.049	57.574	55	40	104
J12_NODE_541726_length_354_cov_7_140	140	141	AG	A	heterozygous	GACAACCTTCACACACCCAT	TACCATTCTTGGGTGCTCAT	92,20	250,20	58.246	58.019	50	45	159
J12_NODE_686264_length_370_cov_11_314	314	315	G	GA	heterozygous	TAAGCAACCTTATCCGCAAC	GGTAACTTGTGTTTGATCGGA	232,20	389,21	57.926	57.591	45	42.857	158
J12_NODE_787346_length_211_cov_3_95	95	96	GT	G	heterozygous	TTTTCACCGAACTTTCTTGG	TATGCTGAATGAACCCGAAT	57,20	194,20	57.852	58.038	40	40	138
J12_NODE_342972_length_438_cov_7_296	296	297	C	CA	heterozygous	GGGTTGCAATACCATGAGAG	TGCAGACTCATTCGAGAAGC	86,20	460,20	58.019	59.271	50	50	375
J12_NODE_1304638_length_645_cov_4_3_539_547_584	539	585	_G_ATGTG_C	_GC_A_CT	_unknown_unknown_homozygous	GAAGTATTTGGCCTTGCTCA	TATATGGCCTAGGTGCCAGT	251,20	648,20	57.971	57.213	45	50	398
J12_NODE_929273_length_294_cov_11_242	242	243	TC	T	heterozygous	AGTATGTGTTCCCATCACCG	GGGAAGATTTAAAAGGTTGTCTGC	182,20	288,24	58.287	61.445	50	41.667	107
J12_NODE_321956_length_221_cov_8_130	130	132	C	CAT	homozygous	ATAATTGTCTCGTTCGCTCG	GGGCCACAATCAAAATGTTA	55,20	160,20	57.999	58.335	45	40	106
J12_NODE_454866_length_231_cov_5_169	169	170	T	TA	unknown	ACAGTTACATGCGACACCG	AAAAGACCCCTCTTATTCGC	112,19	248,20	58.127	57.437	52.632	45	137
J12_NODE_1426141_length_380_cov_8_2_153_196	153	200	_AT_C	_A_CACTA	_heterozygous_heterozygous	GACGATTGTCAATTCTGGCT	TGCACCAAATCTTGTTTCCT	11,20	350,20	57.735	58.201	45	40	340
J12_NODE_716626_length_306_cov_5_183	183	184	GT	G	homozygous	CTTCGCTGTTTGGTTTGAGT	CGCTGATGAAATTGTTACCAC	86,20	223,21	58.008	58.161	45	42.857	138
J12_NODE_1999248_length_594_cov_3_3_164_175_217	164	220	_T_C_CGTT	_TA_CT_C	_heterozygous_heterozygous_heterozygous	AACGTGTGTTTGACATGGTG	AGCCTGGTCAAGTTGGTACA	92,20	525,20	57.841	58.215	45	50	434
J12_NODE_1109360_length_432_cov_11_194	194	195	C	CT	homozygous	CGGAGAGCTGGAAGTTATGA	GCCTTTAAATACCCCCAAAA	146,20	281,20	58.048	57.993	50	40	136
J12_NODE_353884_length_509_cov_14_280	280	281	TA	T	heterozygous	AGCTCATCGTTCACCTCAAG	CTTCCATTTCCCAACTTTCC	133,20	441,20	58.029	58.477	50	45	309
J12_NODE_2449584_length_288_cov_7_2_141_238	141	239	_AC_AT	_A_A	_heterozygous_heterozygous	CGTGTCACATGATACACCCTT	GTGATGCATGACAACTCTGATT	71,21	302,22	58.357	57.667	47.619	40.909	232
J12_NODE_1211704_length_201_cov_5_143	143	144	AT	A	homozygous	GTCATGGTTGGACCATTGTT	CACTCGTAATGCGATAACCC	84,20	185,20	58.1	58.12	45	50	102
J12_NODE_1149138_length_265_cov_10_153	153	154	GT	G	heterozygous	AGGGGGAATCAAACTATGCT	AGGGCCTAAATACTCGCTTG	47,20	195,20	57.611	58.492	45	50	149
J12_NODE_2572325_length_247_cov_4_82	82	83	G	GT	unknown	CAAATGAAAGAGGGCTGTTG	CGCAAATAATCCAACGAACT	53,20	229,20	58.352	57.781	45	40	177
J12_NODE_2214442_length_206_cov_4_108	108	109	AC	A	homozygous	CGGAGACAACGAAGATGACT	TCATCTGACAATGATAACCGAG	52,20	203,22	57.87	57.698	50	40.909	152
J12_NODE_2275881_length_568_cov_3_166	166	167	A	AG	unknown	CTAATCCGCATCTTTCAAGC	TTTGGGAGACCAAACCATAA	132,20	245,20	57.605	57.917	45	40	114
J12_NODE_1505937_length_255_cov_4_199	199	200	A	AC	heterozygous	GTTACCCGATTGATCGTGAC	TGGATTTTGAGGAGGATGAC	35,20	284,20	57.863	57.487	50	45	250
J12_NODE_1491456_length_449_cov_13_93	93	94	AG	A	heterozygous	ATTCTCCAAGTGTTGTTGCC	TGGAAGTGAAGGTGGTTGAT	24,20	316,20	57.639	57.971	45	45	293
J12_NODE_2093404_length_279_cov_4_170	170	171	A	AT	heterozygous	TCCGTAACAAAATGGCTTGT	AGGTCCAGAGGATTAGTGGC	51,20	256,20	58.147	58.201	40	55	206
J12_NODE_1585724_length_301_cov_10_190	190	191	TC	T	heterozygous	CGTTGATATCTGGGGACCTA	TGAAATGGGCATATGTCTGA	0,20	251,20	57.488	57.478	50	40	252
J12_NODE_2086143_length_357_cov_5_144	144	146	T	TGA	homozygous	CCAATCGAGCACCTTAGAAA	AGGACCATAAACGAGGCTTT	12,20	337,20	57.972	57.813	45	45	326
J12_NODE_1120594_length_216_cov_4_145	145	146	T	TG	heterozygous	CACAACTTCACCAAATGCAA	TTGTCACCTGAATGTGATGG	40,20	237,20	58.158	57.852	40	45	198
J12_NODE_726594_length_289_cov_11_195	195	196	T	TC	heterozygous	AAATCAGCAGCAGAGGAAGA	AGCCATCACTTATGAGCTGC	49,20	236,20	57.766	58.075	45	50	188
J12_NODE_1792552_length_409_cov_17_211	211	214	AATG	A	heterozygous	CAGGTTCGAACTTCAAATGAC	ACTGGCTACTGGCTTGATTG	165,21	322,20	57.315	57.98	42.857	50	158
J12_NODE_1043559_length_349_cov_8_103	103	104	A	AC	heterozygous	GAGCCTCATATGTGCTATAACAAG	ATGAGTTCTTTTACCCGCCT	1,24	243,20	57.247	57.813	41.667	45	243
J12_NODE_487306_length_340_cov_7_227	227	228	CA	C	heterozygous	TTCAGACCACCAGTGGAAAT	TCCATTCCTGGGAGTGTCTA	151,20	355,20	57.971	58.071	45	50	205
J12_NODE_506118_length_343_cov_5_206	206	208	CAG	C	heterozygous	GATAAAGAGCAGCCAATGGA	CGGCATATATTCACTCAGCA	40,20	307,20	57.915	57.35	45	45	268
J12_NODE_2563848_length_191_cov_4_106	106	107	A	AT	unknown	ATAATGGCATGCAGGAAAAC	CACCATCAGCATGAAAGTCA	62,20	190,20	57.574	58.186	40	45	129
J12_NODE_910722_length_421_cov_13_327	327	328	AC	A	unknown	TAGACGATGATTTTTCCCCA	TGATTTCCACCTCTCCTCAC	155,20	400,20	58.011	57.616	40	50	246
J12_NODE_1275056_length_258_cov_16_176	176	177	A	AT	homozygous	AACGCGTTTCATGCATAGTT	GCCCTTCTTCCTCACCTTAC	74,20	280,20	58.32	57.853	40	55	207
J12_NODE_1499770_length_320_cov_8_267	267	268	CA	C	heterozygous	GCGTCAAGTATATGGGGATG	GATGGTTGGCTACGTACTGG	74,20	319,20	57.915	58.104	50	55	246
J12_NODE_1738013_length_190_cov_4_100	100	101	CA	C	heterozygous	GCTCTTTGTTTCATGGAATCTG	ACGCAAATTGCTTTATGCAG	20,22	150,20	58.836	58.985	40.909	40	131
J12_NODE_1124610_length_316_cov_8_196	196	197	TA	T	heterozygous	CTGTTCCACAAACCCAACAT	GAAGGTAGCAGCTGGCATAA	33,20	229,20	58.315	58.147	45	50	197
J12_NODE_1657959_length_257_cov_5_94	94	95	G	GT	unknown	ATTTCTTCCCCAGGTATTCG	GTGTGTATGGGCTATCTGCC	53,20	243,20	57.993	58.047	45	55	191
J12_NODE_152294_length_511_cov_19_2_260_420	260	421	_GA_C	_G_CT	_heterozygous_heterozygous	AGATATCGGTGTTGTCCCTG	CGGAACCGAGTGAATTAAGA	4,20	487,20	57.451	57.823	50	45	484
J12_NODE_1219199_length_325_cov_10_236	236	237	CT	C	heterozygous	ACATGTCTTGTCCCTTGGTG	GCGCCTACATGCTCATTATT	184,20	346,20	58.407	57.897	50	45	163
J12_NODE_1355726_length_381_cov_9_273	273	274	A	AT	heterozygous	CAAAGTGGTGGAAGGACTTG	GGACTAAATTTCACGTGTACGAAG	74,20	305,24	58.187	59.162	50	41.667	232
J12_NODE_858115_length_345_cov_11_185	185	186	GA	G	heterozygous	CCTATTTCCTAGTGCAGCGA	ACCGACTTGGAAATGTTGAA	159,20	261,20	58.147	58.048	50	40	103
J12_NODE_162809_length_499_cov_17_89	89	93	TTGAG	T	heterozygous	ATTAAATGGGCTCTTTGGGT	AAATCTAAAGCCAACCCGAC	0,20	264,20	57.552	58.188	40	45	265
J12_NODE_488584_length_242_cov_7_137	137	138	C	CG	heterozygous	TACCATGGGACTCCATTACG	AGGGGTAGGGATATCTGACG	52,20	239,20	58.298	57.946	50	55	188
J12_NODE_635139_length_226_cov_20_84	84	85	C	CG	heterozygous	GTGAGAGGTAAACCTCGTTTGT	GGGTAAACGTCCCAATTTTC	15,22	214,20	57.401	58.277	45.455	45	200
J12_NODE_1323386_length_197_cov_4_118	118	119	TC	T	homozygous	CCCAACAATCACCAAAGTGT	CAAATTTCAAATCTCCAGCC	57,20	162,20	58.315	57.277	45	40	106
J12_NODE_942705_length_215_cov_7_126	126	127	A	AT	heterozygous	CGCAAAAGAAGATTCAATGG	TAAGAATTGCTTGGTTTGGG	35,20	237,20	58.361	57.755	40	40	203
J12_NODE_1899602_length_177_cov_9_124	124	126	G	GCT	heterozygous	GTGATTAAGACAGCCAATGGA	TGACATTCACCCAGTTTGACT	16,21	149,21	57.683	58.044	42.857	42.857	134
J12_NODE_718840_length_795_cov_4_3_587_596_600	587	601	_TCGA_TC_GA	_T_T_G	_heterozygous_heterozygous_heterozygous	TTGAGGAAATGTGATTTGGC	AGGAGTACATGAAGCAAAGGTT	501,20	813,22	58.547	57.06	40	40.909	313
J12_NODE_1425037_length_541_cov_2_122	122	123	C	CA	heterozygous	TGACAACTCACCTTATTCACAGAG	TGGGTTGCCAATAACTCACT	15,24	149,20	58.445	58.076	41.667	45	135
J12_NODE_2456779_length_187_cov_3_135	135	136	CT	C	heterozygous	TTTGCTTGGCATTGGTATCT	CAGTAAAACCAGTCCGCATC	83,20	193,20	58.241	58.228	40	50	111
J12_NODE_1414948_length_382_cov_8_229	229	230	T	TG	homozygous	CCAGCTAGAACCAGACCAAA	TGGCCTAAGCTAATAATGCG	5,20	308,20	57.952	58.112	50	45	304
J12_NODE_1450040_length_483_cov_9_219	219	222	TGAG	T	heterozygous	TCTGTGAATTCTTCTTCAGCC	AACAAAGCTGCGAAAGCTAA	18,21	277,20	57.126	58.007	42.857	40	260
J12_NODE_2434799_length_1173_cov_2_680	680	681	T	TC	unknown	TCGATGATCAGGTTGGGTAT	CCGTTTGATGAATTCCATCTCT	570,20	715,22	57.804	60.32	45	40.909	146
J12_NODE_521139_length_325_cov_13_238	238	239	A	AT	heterozygous	GCAGATGGTATGTTTGGTCC	CTTTGGACTAAAAGGGAGGC	46,20	337,20	57.863	57.93	50	50	292
J12_NODE_1126434_length_274_cov_12_167	167	168	A	AT	heterozygous	GTGAGGTTCTCCCACCTTTT	GCAGTTCAGTAAAGCTATGCG	72,20	287,21	58.078	57.903	50	47.619	216
J12_NODE_812339_length_446_cov_15_269	269	270	TA	T	heterozygous	AAACTGGTGCATGTGGATCT	CACATCACAGGTTGAAGCAG	31,20	297,20	57.999	57.81	45	50	267
J12_NODE_824489_length_228_cov_14_145	145	146	GC	G	heterozygous	AGTGACTGACTCTGCTTGCAT	TGCACACTCACAACTTGCTT	42,21	255,20	57.684	58.038	47.619	45	214
J12_NODE_988613_length_862_cov_7_657	657	658	TC	T	unknown	GAATGGACGGTTAATGTTCG	GATCATGTGCATTGAAACGA	427,20	805,20	57.944	58.039	45	40	379
J12_NODE_895617_length_313_cov_26_149	149	150	T	TA	heterozygous	GCTTGATCAACCGGAAACTA	TTCCATGATTGAAACCCACT	73,20	193,20	57.821	57.835	45	40	121
J12_NODE_826793_length_303_cov_9_146	146	147	GT	G	heterozygous	TGGGACACAAAGGGTTTTTA	CCCCACTCTCCATCTCTTTT	80,20	252,20	57.973	58.173	40	50	173
J12_NODE_1783666_length_267_cov_7_180	180	181	T	TA	heterozygous	AACATGAACTGCATGGCTTC	GTTGCTAGAGGACAAGGCTG	134,20	264,20	58.726	57.7	45	55	131
J12_NODE_393620_length_226_cov_6_161	161	162	CT	C	heterozygous	TGAAGAGATTATGCTTCCCG	TCGATTCCTTCTCCAATTCA	34,20	237,20	57.916	58.215	45	40	204
J12_NODE_1181104_length_385_cov_14_180	180	182	T	TAC	heterozygous	ATTGGTGAATTCTGGTGGAA	ATGCTTAACTTCATCAGCCG	16,20	409,20	57.835	57.999	40	45	394
J12_NODE_305855_length_257_cov_3_198	198	199	A	AT	heterozygous	TACCACGAGGGCTAGACAAG	TGAGAAAGCTCTGAGGTTGG	137,20	257,20	57.98	58.158	55	50	121
J12_NODE_1074768_length_397_cov_6_238	238	239	AC	A	heterozygous	TCCTGGAGTGCCTGATACAT	TATTTTTGCCTGCCTTTCAG	127,20	374,20	58.1	58.045	50	40	248
J12_NODE_698862_length_407_cov_4_261	261	262	CA	C	homozygous	ACTTTTGAGGCGGGTCTATT	AATTCATCAGTGGGTTGGTG	100,20	407,20	57.813	58.258	45	45	308
J12_NODE_1029779_length_715_cov_4_615	615	617	T	TAA	heterozygous	AGTAAACCACGAGTGCTTGC	ACTACACTACATGGGGCGAG	534,20	698,20	58.036	57.7	50	55	165
J12_NODE_2257365_length_265_cov_10_176	176	177	GC	G	heterozygous	GTATGGGGTGCAGACAAATC	CTTTTCCGCTACCTCCTCTC	34,20	274,20	57.863	58.148	50	55	241
J12_NODE_1972317_length_176_cov_6_107	107	110	AAGG	A	heterozygous	CAAGGGCAATATTCTCCACA	TGCTGCCAATCTAGTCACTG	61,20	163,20	58.572	57.571	45	50	103
J12_NODE_1675962_length_601_cov_2_513	513	514	A	AC	heterozygous	ACAGCATTTGAAAGCCAAAC	GTTCACGACATGACTGCAAG	413,20	547,20	57.877	57.808	40	50	135
J12_NODE_1090496_length_243_cov_4_91	91	92	TG	T	heterozygous	GCATCGATTTCTTCCATGTC	GTTTATCACCACCAAGGCAT	36,20	135,20	58.088	57.39	45	45	100
J12_NODE_371102_length_687_cov_5_455	455	461	C	CTTAAAA	heterozygous	GTGGCTCATGCTTTTTAGGA	GTGCAAAAGACTTAGGGCAA	199,20	528,20	57.971	58.027	45	45	330
J12_NODE_1001660_length_456_cov_6_2_137_331	137	332	_TA_C	_T_CA	_heterozygous_heterozygous	ATGTTTGGAACTCGGATTGA	TCAAATTGGAGAGATTCGGA	50,20	423,20	57.991	58.215	40	40	374
J12_NODE_689083_length_300_cov_11_194	194	195	CA	C	heterozygous	AAGCCTTTGGGCATATTAGC	TTGCTCCCAAGGATTTAGTG	72,20	224,20	58.362	57.823	45	45	153
J12_NODE_796530_length_713_cov_5_587	587	588	A	AT	unknown	ACATGCTCTTTCCCCTCTCT	CCTTATTTGCAGAAGCCTCA	151,20	623,20	57.925	58.12	50	45	473
J12_NODE_1881257_length_341_cov_5_277	277	278	T	TA	unknown	ACACAACCTGATACACGGCT	TTTCGTTTGAGGGATTTACG	116,20	349,20	58.087	57.755	50	40	234
J12_NODE_607050_length_569_cov_13_118	118	121	TGAA	T	heterozygous	AAAAACCATTTTCCTACCCG	AACAATTCGCTTAGGTGCAG	38,20	339,20	57.976	58.054	40	45	302
J12_NODE_386559_length_202_cov_46_85	85	86	A	AT	homozygous	CGAGGATTATTGAAAGCACG	GGGTGAATATCATCGATTCGT	9,20	230,21	58.387	58.73	45	42.857	222
J12_NODE_1024454_length_478_cov_10_372	372	373	C	CT	unknown	GGCTTGTATCCAACAGAGGA	TTCCAACTCTTCAAGTTGCTG	161,20	490,21	57.737	58.146	50	42.857	330
J12_NODE_626920_length_323_cov_9_151	151	152	A	AT	heterozygous	CGTAATCAAGTGTAATTGGCCT	ACTCAATTATCACCCTGGCA	89,22	326,20	58.212	58.019	40.909	45	238
J12_NODE_1138224_length_246_cov_12_182	182	183	T	TA	heterozygous	TGAAATGTGAAGGTTCGGTT	AAATGCTCACTAACCGTCCA	48,20	238,20	58.048	58.228	40	45	191
J12_NODE_1693299_length_230_cov_4_100	100	101	G	GT	heterozygous	TCAAGAGCTCCTAGATTCTGCT	TACTTCCAGCACCCCAGTAG	53,22	255,20	57.605	57.827	45.455	55	203
J12_NODE_911952_length_455_cov_7_228	228	229	T	TG	heterozygous	CGAAATTCCTCAGCCTTACA	ATCCACCCCTACTATGCCTC	189,20	301,20	57.972	57.946	45	55	113
J12_NODE_604232_length_315_cov_9_100	100	103	G	GACA	heterozygous	GCACTTTATCTGGCCATCAC	TTTGTCTGGATTGGTGTGTCT	51,20	205,21	58.173	58.044	50	42.857	155
J12_NODE_1318454_length_307_cov_5_137	137	138	T	TA	heterozygous	TGATGTCTGTGATTGGTAACG	GAAGTGACTTTGCTGGTGCT	89,21	229,20	57.036	58.087	42.857	50	141
J12_NODE_1549619_length_217_cov_9_152	152	153	GA	G	heterozygous	TGCAACATGATCACCTTCAG	TATCTTTGAAGCGCACCTTT	117,20	232,20	58.186	57.662	45	40	116
J12_NODE_2209175_length_196_cov_5_106	106	107	T	TA	unknown	ATTGCTTTACCCGAACTCCT	GTTTCCTAAAGGGGGAAAAA	36,20	163,20	57.813	57.221	45	40	128
J12_NODE_2080990_length_381_cov_6_221	221	222	AT	A	unknown	CAGCCAGTATTGCCCTCTTA	ACAAAAAGAGCTTCGGGTTT	176,20	387,20	57.999	57.983	50	40	212
J12_NODE_2666739_length_673_cov_2_594	594	595	T	TG	unknown	ATCTTCATTGATGGGCTTGA	CGATTCAATTCTATTGCGTGTC	221,20	678,22	58.088	59.614	40	40.909	458
J12_NODE_745919_length_241_cov_5_148	148	149	G	GT	heterozygous	GCATACAGTGGATTGTGCTG	TTCCAGATCTTGGGCATTAC	14,20	255,20	57.701	57.61	50	45	242
J12_NODE_1260351_length_465_cov_7_187	187	188	A	AT	heterozygous	CCCATGATCATTTGCTTCTC	AAGTTAACATCCATTGCCCA	73,20	282,20	58.088	57.944	45	40	210
J12_NODE_793203_length_212_cov_5_147	147	148	AT	A	heterozygous	ACCTATTTTCGACCCAGACC	ATCCATTTTCAAGGGTTTCC	2,20	239,20	57.974	57.821	50	40	238
J12_NODE_2287792_length_839_cov_3_575	575	576	TG	T	heterozygous	CTAGGGTTAGGTTTTGGGGA	AGCAATTAACATAGGCGTGC	273,20	765,20	58.047	57.952	50	45	493
J12_NODE_1446013_length_818_cov_4_293	293	297	A	AATTT	homozygous	ACAACCTTAAACATGCCCAA	CCAGACCTAGCTTTCGATGA	173,20	484,20	57.999	58.048	40	50	312
J12_NODE_1650444_length_283_cov_3_228	228	229	GA	G	homozygous	GCAAAGGGAGATATGGTTCA	CCTGAAGTTGCAGTGGAGTAA	73,20	304,21	57.61	58.023	45	47.619	232
J12_NODE_1032988_length_544_cov_6_414	414	415	TC	T	heterozygous	TTTGCACGTTCTCTTTACCC	ATTCGCCAACAACAAAAGAG	343,20	446,20	57.878	57.878	45	40	104
J12_NODE_2060439_length_484_cov_3_133	133	134	CA	C	heterozygous	GGCAGCAGCTGTTATCTTTT	TGTTTTAAATATGGGCCAGG	71,20	458,20	57.271	57.52	45	40	388
J12_NODE_1940320_length_231_cov_8_131	131	132	AT	A	heterozygous	AGTTTTGCAACAGGCATAGC	AATATTTGCTGCCTGCTGAT	70,20	237,20	58.053	57.482	45	40	168
J12_NODE_479687_length_238_cov_13_111	111	112	AC	A	heterozygous	TTGACAGTTGCGTCAAAGAA	AGGCATGTAAACTGGTGCAT	76,20	197,20	58.028	58.104	40	45	122
J12_NODE_1265909_length_448_cov_4_248	248	249	AC	A	heterozygous	GGAAAGAAACCCGCTCTAAA	GGACAACCCCACATTCTAAA	178,20	337,20	58.442	57.364	45	45	160
J12_NODE_200506_length_340_cov_32_277	277	280	A	ATCT	heterozygous	CATCTGTGCTCAAGACGAAA	CATTTCAATGCCTGACCAAT	83,20	340,20	57.539	58.423	45	40	258
J12_NODE_998716_length_452_cov_9_250	250	256	A	ATATATT	heterozygous	GGCCTAAATTCTGGAATGGT	CACCTTCGAGGAATCGACTA	188,20	412,20	57.992	57.894	45	50	225
J12_NODE_906507_length_313_cov_9_133	133	134	C	CA	homozygous	GATGGTGGTGGTCTTTTGAG	GGACAACCTAGGGTTCATCA	45,20	224,20	57.971	57.421	50	50	180
J12_NODE_957342_length_354_cov_5_299	299	300	C	CT	heterozygous	GCTCAAATTCTTTGCCTTCA	TGAGACCTACCACTAAGCATGA	163,20	379,22	58.093	57.512	40	45.455	217
J12_NODE_2241926_length_420_cov_6_226	226	227	A	AG	heterozygous	GCAAATAGAAGGGGTCAACA	TTGAGTCATAGTGCGAAATCC	2,20	262,21	57.67	57.834	45	42.857	261
J12_NODE_784655_length_919_cov_5_688	688	689	TG	T	homozygous	AACCGTATTTGGATTAGCCC	TTCTTTGGCTGTTTCCACTC	314,20	768,20	57.948	57.923	45	45	455
J12_NODE_191624_length_373_cov_7_234	234	235	AC	A	heterozygous	AATGGAAGATGGTTTTGGGT	CTATCTCGAGACCCTGCAAA	194,20	338,20	58.214	58.048	40	50	145
J12_NODE_2521007_length_219_cov_4_134	134	135	GA	G	heterozygous	AGACGTTTCCACACAAGCAT	TCTGATTAGCAAGCTTTCCG	71,20	230,20	58.215	58.267	45	45	160
J12_NODE_864842_length_282_cov_6_195	195	196	C	CA	heterozygous	TTGTTGCACAAAATCTCGTC	TATGCAAGGTCTATGCCGAT	158,20	261,20	57.312	58.214	40	45	104
J12_NODE_1069873_length_501_cov_9_268	268	272	ATAAG	A	heterozygous	ATGGCGTGAGTGGAGAAATA	GCATTACCTTTTGCAGCAGT	241,20	458,20	58.173	58.053	45	45	218
J12_NODE_965415_length_228_cov_14_131	131	132	A	AT	heterozygous	ATTCTGGAATGCGATGTCTC	TTCCATGCATGCTCTAAACA	64,20	177,20	57.674	57.86	45	40	114
J12_NODE_1590294_length_222_cov_4_138	138	140	GTT	G	homozygous	CATTGATTTTGAATCTCGGG	TGAGTCTGAGGATCCGAAAG	94,20	216,20	58.011	57.941	40	50	123
J12_NODE_1727886_length_188_cov_8_106	106	107	AC	A	heterozygous	TATGCCTTCTCCGAGTTGAC	CTGCAGGAAAATTCAAGGAA	65,20	164,20	57.893	57.945	50	40	100
J12_NODE_691499_length_300_cov_5_208	208	210	GTT	G	heterozygous	GTTCACTGTGTTCAAACCCC	TTTGGATCTGCTTGTGGACT	156,20	323,20	57.87	58.287	50	45	168
J12_NODE_1952418_length_435_cov_16_282	282	283	C	CT	unknown	TTTCCGGTTCTGAAGTCTCA	CAATCCCAATCAAGCATCTC	171,20	354,20	58.414	58.088	45	45	184
J12_NODE_1496069_length_563_cov_12_182	182	183	A	AG	heterozygous	GGAATTCTCTTCAGTCATCCAG	TGCATAGATGTGCCAAAATG	149,22	328,20	57.853	58.145	45.455	40	180
J12_NODE_2636851_length_978_cov_2_491	491	492	T	TC	homozygous	TCTTTGATGATCCCCTAATCC	AAAGGAAGTTGAGAGCTTACGA	70,21	526,22	57.925	57.462	42.857	40.909	457
J12_NODE_347687_length_418_cov_18_219	219	220	A	AT	heterozygous	CAGGGCATGTTAGATTTTGG	TATGAATCTCCCATTTGCGT	133,20	386,20	58.093	58.038	45	40	254
J12_NODE_693072_length_175_cov_5_121	121	122	T	TA	homozygous	GGGCTGGGATGTTAGGTTAT	AGTTTCTGGTGCTGGTCTTG	40,20	147,20	57.875	57.93	50	50	108
J12_NODE_592119_length_351_cov_11_91	91	92	A	AG	unknown	TCAAAAGAGGAAAGCCAAGA	GGTCTTTTGGGCAACCTAAT	3,20	340,20	57.672	58.046	40	45	338
J12_NODE_348514_length_476_cov_12_279	279	280	T	TA	heterozygous	TCTGGACCAATCCCAGATTA	TAGCATGTCCAGCACAGAGA	218,20	328,20	57.933	58.081	45	50	111
J12_NODE_2196465_length_478_cov_4_404	404	405	GA	G	heterozygous	GAGACGATCAACCAAGCACT	GGATTCATCCATTTGTCCAG	90,20	458,20	57.869	57.775	50	45	369
J12_NODE_1935587_length_446_cov_3_341	341	342	T	TA	homozygous	GGATGTACAAGACCAGCACC	CGGATTTAGATCTGGGAAAAG	54,20	408,21	57.999	57.824	55	42.857	355
J12_NODE_1524576_length_368_cov_11_182	182	183	GT	G	heterozygous	TCACAGCTTGTTTTGGATCA	TAGCTCCTCCTTCAAACCCT	88,20	315,20	57.806	58.002	40	50	228
J12_NODE_827481_length_308_cov_7_240	240	241	G	GT	heterozygous	TGAACAAGCCTTGGTGTGTA	CATTAGGTTCATCTTTCTCCCA	138,20	334,22	57.736	58.188	45	40.909	197
J12_NODE_1212283_length_310_cov_13_238	238	240	C	CAA	heterozygous	AGTCCTCCCTCAGCAAGTTT	TGTCCTTTGTCATAGGTGTTCA	41,20	289,22	57.982	58.132	50	40.909	249
J12_NODE_107238_length_251_cov_16_144	144	145	T	TC	heterozygous	TTACATGCTCCCTCCTCTTG	TCTTGCTGTCGTTTCACAAA	40,20	224,20	57.894	58.028	50	40	185
J12_NODE_328085_length_472_cov_18_179	179	180	TG	T	heterozygous	GCTGGAAATCCTCAAAGACA	GTTGAGCAAATTCAAGCCAT	101,20	225,20	57.864	57.82	45	40	125
J12_NODE_523977_length_236_cov_6_131	131	132	G	GA	homozygous	ACTATTCCCGACACCATTGA	GTGGGAAATGGAAGAAAACA	64,20	189,20	57.864	57.488	45	40	126
J12_NODE_547115_length_240_cov_12_123	123	124	AT	A	unknown	TTGTTCCAATTTAGCCCAAC	TCCAAATCTTTGGTGGAAAG	36,20	208,20	57.607	57.643	40	40	173
J12_NODE_1305040_length_232_cov_10_118	118	119	TG	T	heterozygous	GGACGCTGATCGAGTAAAGA	CAAATTGAACCTCGACGACT	51,20	221,20	58.048	57.797	50	45	171
J12_NODE_227874_length_519_cov_15_272	272	273	C	CT	heterozygous	TTTTGGCCCACTACAGAGAG	AGCAAAATTGTTCAGCATCC	162,20	391,20	57.952	57.82	50	40	230
J12_NODE_802478_length_220_cov_9_104	104	107	T	TCGA	heterozygous	TTGCTTTGTCACTTGTGGAG	GGTGAGTTTGAATCGGTACG	76,20	233,20	57.44	58.076	45	50	158
J12_NODE_1414814_length_318_cov_4_180	180	181	A	AT	heterozygous	GCCAATTCATACACGTATTATGCC	TGATGGTTATAAGGTGGCCT	27,24	203,20	61.581	57.032	41.667	45	177
J12_NODE_532061_length_480_cov_8_2_268_275	268	276	_TA_AT	_T_A	_heterozygous_heterozygous	GCCTGGTATTTGCTACATGAAT	GGACGATGTGAGGGAACTTA	0,22	444,20	58.163	57.58	40.909	50	445
J12_NODE_2249663_length_338_cov_13_159	159	160	A	AC	heterozygous	AGAGGGTAAAATGACTCCCG	ATTCCATTGCCACCAAGTAA	49,20	246,20	58.121	57.944	50	40	198
J12_NODE_291850_length_302_cov_6_167	167	168	CA	C	homozygous	CAGAAGGTATACACGAAGCCA	GGCCTTTCAAGGTCCTATGT	12,21	309,20	57.92	58.121	47.619	50	298
J12_NODE_626946_length_232_cov_6_160	160	162	A	ACT	heterozygous	GAGTCTTCGGGACTTCAACA	CAGATGACATGCTCAATCCA	44,20	244,20	57.84	58.125	50	45	201
J12_NODE_805508_length_232_cov_16_155	155	156	GA	G	heterozygous	TCAATGATTAGGCAGTGGAAC	CATGCTAAGTTGGGCTATCAA	128,21	257,21	57.683	57.94	42.857	42.857	130
J12_NODE_959587_length_387_cov_10_205	205	206	CA	C	heterozygous	ACAAGCAACATTGTGGGAAT	CCGCAAAACATTCTCAGTTT	22,20	324,20	57.922	57.878	40	40	303
J12_NODE_904669_length_303_cov_10_184	184	185	A	AC	heterozygous	TCGAATTGGAGCACCTTATC	GCAGAGGTTTGAGGAGTTCA	159,20	301,20	57.763	58	45	50	143
J12_NODE_2758917_length_176_cov_3_98	98	99	AG	A	unknown	AGAGATTGTATGGAGAGAAACCTG	CTTTCAGCGAGGCCATATAA	26,24	172,20	57.992	58.018	41.667	45	147
J12_NODE_1770670_length_263_cov_9_171	171	173	G	GAA	heterozygous	AATGGATACAGCAGTTGGGA	GATAAAAGTCGAGGCCCTTC	10,20	215,20	58.019	57.875	45	50	206
J12_NODE_519973_length_197_cov_28_111	111	112	G	GA	unknown	CCGAAGAAGCTCTAGTGGAA	GTTTTGAAGCTTGGGACTGA	18,20	205,20	57.302	57.923	50	45	188
J12_NODE_1492775_length_370_cov_7_273	273	274	CA	C	heterozygous	TCCCTTTCCATATTGGTTCA	TCTTGCTGAATGTGTCTGCT	166,20	329,20	57.86	57.1	40	45	164
J12_NODE_2766769_length_320_cov_4_266	266	267	T	TC	heterozygous	ATTGTGGGAACGATCTTCAA	TGAGCAAGGAATTCAACACA	21,20	339,20	57.991	57.806	40	40	319
J12_NODE_1780835_length_222_cov_6_149	149	150	TA	T	homozygous	TTACTATGACGCAGTGTGCC	CGGAGTCGAGTACGATTTGT	89,20	192,20	57.374	57.826	50	50	104
J12_NODE_622803_length_341_cov_4_235	235	236	T	TC	heterozygous	AACATGTTCCGAACTGGAAA	CCTGTCAGTGGTGGAAAAAG	192,20	314,20	58.048	58.187	40	50	123
J12_NODE_1722204_length_221_cov_7_82	82	84	C	CTG	heterozygous	CGGAAACATCAAGCAAAGAT	GAACACATTTCCTCCCCTTT	36,20	193,20	57.821	57.946	40	45	158
J12_NODE_359430_length_202_cov_19_108	108	109	AT	A	unknown	AAGAATGGTTCGTGGCAATA	TCTGGGATGGTGATTTATGG	69,20	191,20	58.093	58.215	40	45	123
J12_NODE_1660284_length_748_cov_3_490	490	491	G	GT	heterozygous	CCCATATAAGGGACGATATGC	CGAGGCATTACCGAACTCTA	455,21	559,20	58.301	57.999	47.619	50	105
J12_NODE_726025_length_249_cov_4_128	128	129	GC	G	unknown	TGGGTTTTGGGTTTGTTAGA	GTTCAGTGGACAGGTCGAAG	30,20	260,20	57.973	58.275	40	55	231
J12_NODE_1746272_length_656_cov_4_503	503	506	TAAG	T	heterozygous	CGGAAGATGATCCAGCTAAA	TAACCCGTCTTCAAAACGAA	307,20	679,20	57.916	58.267	45	40	373
J12_NODE_294916_length_185_cov_12_84	84	85	T	TA	heterozygous	CCTATAATTCACTTCACCCGAA	CGCATACAATGCTTAGACCA	42,22	141,20	58.138	57.413	40.909	45	100
J12_NODE_228497_length_352_cov_5_297	297	302	T	TAA,TA	heterozygous	TGACATGGCACTTAATGGTG	CGAGAGATAAGGAAATATCTTGGG	46,20	344,24	57.968	59.524	45	41.667	299
J12_NODE_308585_length_282_cov_10_206	206	207	C	CT	heterozygous	TACCAAGACGCACGAATACA	TGGGCCAAACTGTTAGAGAC	107,20	302,20	57.792	57.797	45	50	196
J12_NODE_1219861_length_295_cov_14_111	111	114	T	TATA	heterozygous	GACCGGAAACAAGAAAATCC	AACTTGAACGATGCAAATCC	57,20	251,20	58.478	57.668	45	40	195
J12_NODE_1399053_length_291_cov_8_228	228	230	C	CAT	heterozygous	CTCGAGCACCATCTCAGAAT	CTCATTTGCATGAGGGCTAA	151,20	253,20	57.97	58.869	50	45	103
J12_NODE_1399210_length_201_cov_10_148	148	151	T	TAGA	homozygous	CTTTTAGGCACCAGAATCCA	GCATCTTTGTACCAGCGACT	28,20	202,20	57.823	57.979	45	50	175
J12_NODE_1947473_length_982_cov_4_540	540	541	AC	A	heterozygous	GGCCATGTGTCTATGTCCTC	ACCTCAAAAGGGATGAGACC	307,20	665,20	57.939	58.021	55	50	359
J12_NODE_1375900_length_270_cov_5_187	187	188	TC	T	heterozygous	ACAATTTTAATCGGGCCTTC	CATTCCCACAAAATTTCCAC	138,20	248,20	58.062	57.765	40	40	111
J12_NODE_895698_length_257_cov_7_205	205	206	CT	C	heterozygous	CAACACCTCTGACCGGATAC	CCTCCCAACTTGGTACTATTCA	55,20	276,22	58	58.124	55	45.455	222
J12_NODE_1644270_length_242_cov_10_180	180	182	G	GGC	heterozygous	CTTCCAGTCCCTTTTTGATG	GAGGAGTTGGTGTATGACGG	135,20	249,20	57.242	58	45	55	115
J12_NODE_601069_length_419_cov_27_294	294	295	AC	A	heterozygous	TTACGAGTTCACCTCCATCC	CTAGGTCTGCAGCAAGGAAG	159,20	443,20	57.58	57.856	50	55	285
J12_NODE_707651_length_280_cov_8_218	218	219	C	CA	heterozygous	GAAGGTTCACGATCGAATTG	TTATTTGGCAGGCGACTTAG	113,20	269,20	58.145	58.071	45	45	157
J12_NODE_891113_length_242_cov_8_131	131	132	T	TA	unknown	TACTTCGAGGATCGTACCCA	CCGAAGTTAATTGCAACCAC	3,20	223,20	58.173	58.147	50	45	221
J12_NODE_176790_length_296_cov_12_224	224	225	A	AT	heterozygous	CAAAATCAAAGCTTCCCAGA	GCAAGCATTCTAGTTGTTGGA	137,20	260,21	57.945	58.04	40	42.857	124
J12_NODE_107425_length_588_cov_8_139	139	140	TA	T	heterozygous	CTGGCTCTTGAGTGGAGTGT	ATTTCGGGTAAGTGCATCAA	99,20	387,20	58.01	58.093	55	40	289
J12_NODE_1009356_length_301_cov_21_244	244	245	AT	A	heterozygous	TCAGGTTGAAGTTGAGAGGC	AAGCAGTCGTCCGATATCAA	21,20	276,20	58	58.326	50	45	256
J12_NODE_688522_length_220_cov_9_95	95	97	T	TAA	homozygous	ACGCTTCACTGAATAGTTTGG	GGTTTTCGATTTCTGATTGC	51,21	240,20	57.05	57.273	42.857	40	190
J12_NODE_815751_length_210_cov_12_136	136	137	A	AT	heterozygous	GGGATCTTCCCAGAATTGTT	GCTTCCCAAAAGATATGTGC	27,20	176,20	57.89	57.303	45	45	150
J12_NODE_951415_length_460_cov_18_2_164_246	164	247	_T_AG	_TC_A	_heterozygous_heterozygous	TTAAGTGTGGTTACCCGGTC	ACATGACACCTGTTACGGCT	120,20	425,20	57.455	58.087	50	50	306
J12_NODE_1217418_length_335_cov_7_207	207	208	G	GA	heterozygous	CCAAGCAAATGGGTTTACAA	GCAAGATGTTGGAAAGAAGC	93,20	363,20	58.531	57.544	40	45	271
J12_NODE_1469668_length_176_cov_8_109	109	110	T	TC	heterozygous	AGATCCGCAATTGTTGGTAA	GATCATGCCCAAACTCAAAC	63,20	167,20	58.093	57.99	40	45	105
J12_NODE_837647_length_270_cov_8_189	189	190	CT	C	heterozygous	GCAGTGACCTGTCAAAAATGA	AAATAACCATCCTTGTGGCA	0,21	234,20	58.763	57.944	42.857	40	235
J12_NODE_1803063_length_337_cov_5_227	227	228	C	CT	heterozygous	ATGTGAAAGGTAGAACGGGC	CTTTGGGGACAAAGTACCCT	18,20	281,20	59.056	58.029	50	50	264
J12_NODE_753047_length_189_cov_9_121	121	122	A	AT	heterozygous	CCGTGCCAACTTTATCACAT	GCTCATTGTTGGAATCTGAAG	15,20	149,21	58.502	57.406	45	42.857	135
J12_NODE_1100452_length_265_cov_7_203	203	204	C	CT	heterozygous	AACATGCGATTACCAAAAGC	TTAAATTGGTAGTGTTGGCTCC	110,20	228,22	57.779	58.188	40	40.909	119
J12_NODE_438479_length_710_cov_2_541	541	542	TA	T	heterozygous	TTACATCCTCCCCAGAAACA	ATCTTTGTTGTTTGGCCCTA	166,20	650,20	57.992	57.217	45	40	485
J12_NODE_1187088_length_553_cov_2_470	470	472	C	CAT	homozygous	ATCCCCAAGCTCGTAACTTT	ATGAGCATTCGACCAAGGTA	64,20	524,20	57.813	58.173	45	45	461
J12_NODE_468635_length_205_cov_15_127	127	128	G	GA	heterozygous	TTCAACCAAACACCTAAGGG	GGAACTTAAATGCCCGAGTT	28,20	184,20	57.58	58.188	45	45	157
J12_NODE_401832_length_399_cov_6_259	259	261	T	TAA	heterozygous	AATCGGTTTCGCCATAAAGT	TACATCAGGTTCCCTTGCTC	47,20	375,20	58.582	57.737	40	50	329
J12_NODE_2491259_length_311_cov_5_124	124	125	T	TC	heterozygous	GCCTTAAAAGTTTCAACCAGG	TAAAACCTCGGCTTCTATGC	1,21	259,20	57.928	57.165	42.857	45	259
J12_NODE_803931_length_249_cov_4_144	144	145	GA	G	homozygous	GATTCCATCAACACTTGGGA	CGAGACTCCCTGTCCAATTA	112,20	233,20	58.331	57.739	45	50	122
J12_NODE_331661_length_291_cov_5_239	239	240	AG	A	homozygous	ATCGCTCATGCTAAACAAGG	CCATCATTTGGCTTCAATCT	24,20	313,20	57.999	57.61	45	40	290
J12_NODE_851868_length_291_cov_13_170	170	171	TG	T	heterozygous	ATAGACCGGACCTTCCAAAC	ACAGCAGACGAATTACCAGC	121,20	300,20	57.974	57.979	50	50	180
J12_NODE_1414960_length_201_cov_8_119	119	120	GA	G	heterozygous	ACCCAAAGACACGAGATTCA	CGGGGTGGATATCCCTATAC	78,20	181,20	58.129	58.083	45	55	104
J12_NODE_1509603_length_414_cov_17_301	301	303	CAG	C	heterozygous	GAGTGGCTTCATTGCCTTTA	TGAACATTTTGTTGTGCCAG	196,20	411,20	57.971	58.158	45	40	216
J12_NODE_799590_length_299_cov_8_165	165	166	GA	G	heterozygous	CAAGCTACACATGTCCATAATGC	AAGGAATTGGTGGAGAAAGG	61,23	234,20	59.554	58.094	43.478	45	174
J12_NODE_398038_length_300_cov_8_240	240	241	TA	T	heterozygous	GGATTTGGAAAGACAGAGCA	CGTCGTGACGTTGTTCTCTA	52,20	319,20	57.864	57.472	45	50	268
J12_NODE_508857_length_386_cov_3_324	324	325	GA	G	unknown	AATGAGAGCACGGATACTCG	TGAAGCCTTGGCATTAGGTA	40,20	360,20	57.922	58.387	50	45	321
J12_NODE_1099062_length_332_cov_7_267	267	268	G	GT	heterozygous	GGCATTCATGGAATTGAGTC	GGGAGTAACGAAATTCAGCA	171,20	304,20	57.931	57.821	45	45	134
J12_NODE_1142317_length_1124_cov_3_554	554	555	AG	A	unknown	TACCCTTGGTGCAAAACTGT	ACTCACGAGGTGGGCTACTA	500,20	954,20	58.132	57.417	45	55	455
J12_NODE_1366409_length_290_cov_5_223	223	224	A	AT	heterozygous	ACAATGGGGTGTTCTTTTGA	TTGTCCCCACAGATCCTTC	4,20	319,19	57.894	58.41	40	52.632	316
J12_NODE_1593504_length_350_cov_11_165	165	167	TAA	T	heterozygous	GGCTACAAGTTCCAAACCAG	TCATTTTGGGAACAAGGGTA	61,20	212,20	57.331	57.917	50	40	152
J12_NODE_1979442_length_287_cov_3_204	204	206	TAC	T	homozygous	TACTAATTGCGCCAAAGGTC	GACCTTTTTACGAAGTGCCA	154,20	293,20	57.926	57.878	45	45	140
J12_NODE_194179_length_573_cov_9_265	265	277	TTTTCAATGTTTG	T	heterozygous	TGTATGCTAAAATGCTGCCA	TGGGAGCTTGCTCTTATCAC	106,20	600,20	57.969	58.048	40	50	495
J12_NODE_981478_length_177_cov_9_98	98	99	G	GC	heterozygous	GTGATTTTTGTTGGCTTGCT	ATGACCCTTTGTGCATTGAC	43,20	168,20	57.877	58.416	40	45	126
J12_NODE_2204555_length_251_cov_6_197	197	198	C	CA	heterozygous	TGTACACCGAGGTTCTCCAT	ACGGTGCTCTTTTTGTCAAG	86,20	252,20	58	58.008	50	45	167
J12_NODE_658408_length_404_cov_10_172	172	173	G	GA	heterozygous	CTTGCCTGAATCAACCTCAT	CTCCACCTGACCTCCCTAAT	109,20	334,20	57.737	58.05	45	55	226
J12_NODE_415371_length_362_cov_13_242	242	243	A	AT	heterozygous	GTCGGACTTGCTGCTAGGTA	TCAGAATGAACCAAACAACG	184,20	372,20	58.132	57.154	55	40	189
J12_NODE_1138593_length_1156_cov_4_2_562_1055	562	1056	_TG_T	_T_TC	_heterozygous_unknown	CGTGCAACTTCTTCCAGAAT	GGTGAGCATCAGTTTCCATC	415,20	1114,20	57.951	58.07	45	50	700
J12_NODE_1530376_length_243_cov_9_129	129	130	AC	A	heterozygous	CCGTGTGTTGACAGTTCAGA	TTTGAGCTTTGGTCTGTTCC	74,20	233,20	58.232	57.923	50	45	160
J12_NODE_1156072_length_392_cov_14_303	303	304	A	AG	unknown	CTAGGTGAACCCCAGACCTT	TCCTTTCAAACAAAACCACC	215,20	414,20	58.106	57.549	55	40	200
J12_NODE_1903849_length_346_cov_3_278	278	279	C	CT	homozygous	AGACCTACAGGGGGTAATGC	TGGCAGTTGTGCATTGATTA	158,20	367,20	58.001	58.703	55	40	210
J12_NODE_776838_length_222_cov_8_154	154	155	TA	T	heterozygous	GCCATCTGGTTCAGAGAAAA	CCATTGCCTCTTAGGTCTTG	19,20	224,20	57.864	57.425	45	50	206
J12_NODE_2636587_length_720_cov_3_151	151	152	CA	C	heterozygous	ACACAAGCTGGAATCCTCAA	ATGTTTCCTCAGGTCATCCA	39,20	243,20	58.287	57.91	45	45	205
J12_NODE_1635009_length_294_cov_6_223	223	224	A	AC	unknown	CTAAGCCAAATACCACAACCA	TCACGTTGGAGCTCACACTA	117,21	278,20	57.706	57.977	42.857	50	162
J12_NODE_1108479_length_536_cov_15_234	234	235	TA	T	heterozygous	GTGTTGTGCAACCACACAGT	GCCTTACTTCTTGGCCTTCT	139,20	542,20	57.985	57.695	50	50	404
J12_NODE_2071709_length_329_cov_5_234	234	235	AT	A	homozygous	AGAAGCTCCTGAACCCACTT	TCCCATGTTTTGTCTATGGTG	44,20	293,21	57.982	58.338	50	42.857	250
J12_NODE_845619_length_236_cov_15_140	140	141	A	AT	heterozygous	TGATTGTGCCGAGTAATCCT	TTCAGCTAAAATCCCTTGGA	105,20	213,20	58.173	57.43	45	40	109
J12_NODE_1593015_length_473_cov_11_275	275	276	GA	G	heterozygous	CACCGAAGGAAACATTGAAG	ATCAAGGCATTGGTTGATGT	4,20	474,20	58.201	57.863	45	40	471
J12_NODE_1331877_length_297_cov_19_233	233	234	T	TG	heterozygous	GTAGTTCCCTCGGTTCGATT	ATGGCGATGCCATATTCTAA	58,20	295,20	58.121	58.082	50	40	238
J12_NODE_1372807_length_507_cov_6_451	451	452	GT	G	heterozygous	TCGTCTTCCTGGAACTTGAG	GGAATTGGTGTTGAACTGGA	153,20	526,20	58.001	58.387	50	45	374
J12_NODE_151756_length_436_cov_5_174	174	175	CG	C	heterozygous	GGCCAAATTCAGCATAGAGA	TTAATGAAGCATGGCCCTTA	55,20	373,20	57.915	58.253	45	40	319
J12_NODE_462324_length_272_cov_5_217	217	218	G	GA	homozygous	GCAAAGGTGGGAGGTTTTAT	GTTCTTTTCCAATTTCCGGT	79,20	272,20	58.046	58.02	45	40	194
J12_NODE_2223720_length_186_cov_3_92	92	93	C	CA	heterozygous	GTGCTATTTACAGCCGAAGC	ATCGACAATTTTGGGTACGA	20,20	198,20	57.688	57.944	50	40	179
J12_NODE_1055927_length_464_cov_12_181	181	182	T	TA	heterozygous	TGTTGCAGTCTGGAAGTTGA	AGGCCCAGAGAAGAACAAGT	12,20	347,20	57.946	57.982	45	50	336
J12_NODE_2455294_length_669_cov_3_546	546	547	C	CT	heterozygous	TCAGAAACTCACGTCAGCAA	AAAAGGGTGCACTTTCGTTA	521,20	684,20	58.112	57.426	45	40	164
J12_NODE_264067_length_201_cov_5_91	91	92	AT	A	heterozygous	GGAAAGGAGCAGAAACCCT	AAAGCATTCCTTCCAAATCC	69,19	191,20	58.31	58.11	52.632	40	123
J12_NODE_457070_length_453_cov_9_254	254	255	T	TA	heterozygous	CCGAACATTTCGTGCTTAGT	TACGGATGAAGGTAGAAGCG	68,20	372,20	57.906	57.999	45	50	305
J12_NODE_489381_length_263_cov_12_142	142	143	CA	C	heterozygous	ATCGCTGTTTGGTCCAGTAG	TGCCCTTCTCTTTGTGTTGT	52,20	238,20	57.826	58.342	50	45	187
J12_NODE_876575_length_422_cov_10_196	196	197	C	CA	unknown	TAAATGATGCCCCATTTGTC	GCTGCAATGAAGGTTTGTCT	80,20	327,20	58.282	57.95	40	45	248
J12_NODE_426265_length_261_cov_10_207	207	208	CG	C	heterozygous	TTTGCATGGATGTCACTTTG	TATTGCAAACCATCACAGGA	43,20	233,20	58.099	57.542	40	40	191
J12_NODE_1419208_length_188_cov_4_115	115	116	T	TC	homozygous	GAACAAAGGCTTTCCATTCA	GTCATATGCTTCTTGCTCCC	4,20	169,20	57.793	57.357	40	50	166
J12_NODE_2041828_length_910_cov_4_2_444_823	444	824	_C_GA	_CG_G	_heterozygous_homozygous	TTAGAAGCTCGTTGGATTCG	CACCTCAAATGACACTTTAGCA	316,20	928,22	58.12	57.961	45	40.909	613
J12_NODE_966700_length_323_cov_5_142	142	143	T	TG	heterozygous	CACCATTTGCAAACAAGGTT	TCCTGTGTTTATCGCAGTCA	83,20	184,20	58.528	57.836	40	45	102
J12_NODE_1433295_length_259_cov_5_209	209	210	CA	C	heterozygous	TTCGGAGTTGCGATTAAGAG	CAAGCATGGATGTCTTGTGA	56,20	271,20	58.12	58.186	45	45	216
J12_NODE_572423_length_450_cov_14_176	176	178	G	GGA	heterozygous	TCTTGGAGCATCCTATGGAG	TTACCCCTGTCCTTCCTACC	115,20	237,20	57.835	57.975	50	55	123
J12_NODE_415693_length_570_cov_6_300	300	301	AT	A	homozygous	ACCATTTTTGCTTGTTCAGC	TATACCGACAGAGGCCGATA	233,20	355,20	57.877	58.214	40	50	123
J12_NODE_567528_length_220_cov_9_88	88	89	T	TC	heterozygous	GGAGTGGTTTTCAGGGTTTT	AAATCCATTCTTTTGACGGG	4,20	184,20	58.002	58.879	45	40	181
J12_NODE_364743_length_335_cov_10_2_190_192	190	194	_G_A	_GTA_ATG	_heterozygous_heterozygous	CAGCTTGGGAGAAGTTGTGT	GCTTTTCAGATCAGCCTTCA	104,20	248,20	57.93	58.173	50	45	145
J12_NODE_2109743_length_257_cov_11_102	102	103	TA	T	homozygous	TATGGAACCTCGGTCAAGAA	TTTGCACGTTGTATCGAAAG	2,20	156,20	58.145	57.446	45	40	155
J12_NODE_224901_length_454_cov_10_298	298	299	TA	T	heterozygous	TCCGAAGTGTTTGATTCCAT	TCCAGTACCCTGACGTTGTT	123,20	456,20	57.991	58.059	40	50	334
J12_NODE_746448_length_392_cov_8_173	173	174	AC	A	heterozygous	AGGAGGGGAAGAGACAGAGA	TGCATCTAAACCCACACGTA	10,20	352,20	57.973	57.635	55	45	343
J12_NODE_1607102_length_380_cov_13_282	282	283	CT	C	heterozygous	TCACCCAACTTTCTTTGCTC	AGTTCCTGTGGGTGTTCTGA	152,20	355,20	57.923	58.113	45	50	204
J12_NODE_1742562_length_201_cov_6_112	112	114	T	TCA	heterozygous	CCACTAAAATAGACCACCACCT	AAGATGATGGCCCATAACAA	9,22	189,20	57.18	57.887	45.455	40	181
J12_NODE_271537_length_287_cov_26_107	107	108	CA	C	heterozygous	AAGTGTAGTGAAGGCAACGC	GTGAAGTAGCCCGTGAGAAA	84,20	195,20	58.036	57.951	50	50	112
J12_NODE_1685694_length_280_cov_3_194	194	196	T	TTA	homozygous	GACTTAGATCGGGGAAAAGC	CTAAGGTTTAAACGGGGCTC	112,20	306,20	57.875	57.889	50	50	195
J12_NODE_1388964_length_237_cov_8_184	184	185	A	AT	heterozygous	TGGAAGATCTGACTTTGGCT	TTCCCTTCTTCTGTTTCCCT	48,20	215,20	57.451	57.827	45	45	168
J12_NODE_2330637_length_292_cov_7_199	199	201	C	CTA	heterozygous	TGCTTTGTCTCTTCCCTTTG	GCAACATGATCCAACACGTA	19,20	228,20	58.077	57.967	45	45	210
J12_NODE_657669_length_210_cov_15_137	137	139	C	CAT	homozygous	CCTCTTTGCCTCACACAAGT	CCCTAGTTGTCAACGTAAGTTTGT	1,20	239,24	57.93	58.741	50	41.667	239
J12_NODE_1963293_length_336_cov_3_251	251	252	AT	A	heterozygous	CCCCATGTTGAAATTTTGAG	GCAAGCTTACAATCCCATGA	98,20	360,20	57.917	58.723	40	45	263
J12_NODE_1508562_length_291_cov_9_87	87	88	C	CT	heterozygous	TTCGCTTGGAGATCTCATTT	ATCATATTGCATGTTGCACG	64,20	277,20	57.485	58.016	40	40	214
J12_NODE_817347_length_195_cov_10_96	96	97	T	TG	heterozygous	TTTGGCAGTCACTTGTGCTA	TGAATTGAGGACAATACATCCC	3,20	139,22	58.057	58.765	45	40.909	137
J12_NODE_744119_length_173_cov_7_91	91	92	T	TA	homozygous	CCAAAAACGGGTACTTCAAA	CCCTTCACGAAAGATGTGAC	18,20	144,20	57.666	58.129	40	50	127
J12_NODE_1285303_length_434_cov_3_380	380	381	AG	A	unknown	GTGATTTTTGGTGGAAATGC	ACCCAAGCCTAATCGAACTT	318,20	444,20	57.915	57.813	40	45	127
J12_NODE_1863830_length_183_cov_16_130	130	131	GA	G	heterozygous	TAGCTATCCCAGCATGATCC	ACTTGTGCCATAGAGGTTGC	25,20	192,20	57.733	57.824	50	50	168
J12_NODE_331512_length_235_cov_11_83	83	84	G	GC	heterozygous	AGAATGAGCTTTTTCTGCCA	TACTCTTGGCGGATTCTCAA	56,20	217,20	57.698	58.449	40	45	162
J12_NODE_1022682_length_329_cov_7_2_85_238	85	239	_G_T	_GT_TA	_heterozygous_heterozygous	CCTGAAGTTTCATGAACCAAG	CAAGTTTCCCAATTCTGGTG	8,21	262,20	57.318	58.049	42.857	45	255
J12_NODE_567612_length_320_cov_5_103	103	105	AAT	A	homozygous	CTTGTTGGAATCAACTCGCT	TTGAGGGACAAAAGAGCTTG	7,20	184,20	57.951	58.077	45	45	178
J12_NODE_669840_length_329_cov_4_255	255	256	A	AT	heterozygous	GTTGGATTGGATCGTTTGAG	AATCATAGCTCACAACAGGTGA	136,20	302,22	57.991	57.357	45	40.909	167
J12_NODE_1054655_length_279_cov_14_117	117	119	GAA	G	heterozygous	AAGAGACGAGAGCAGCAAGA	AAGCTTGCAACATGGTTTTC	2,20	142,20	58.058	57.877	50	40	141
J12_NODE_2013097_length_486_cov_6_260	260	261	G	GC	heterozygous	ATCAAGTAGGGGGAGCAATC	TGCCCTGCATAGTACAGTGA	215,20	370,20	58.067	57.866	50	50	156
J12_NODE_812005_length_681_cov_2_565	565	566	GA	G	heterozygous	ACCATGTTTACATGCATCCC	CCCTCGCTTGCAAAATACTA	481,20	594,20	58.145	58.071	45	45	114
J12_NODE_2430939_length_761_cov_5_410	410	411	T	TG	homozygous	AGACTGCGATATGCGAAAAC	TCCAGCAATACCCCTGAATA	350,20	781,20	57.998	58.038	45	45	432
J12_NODE_162909_length_392_cov_3_308	308	309	A	AG	homozygous	AAATGGGTCCTGATAGAGCC	TCGTCATCTAAGTTAGCCCG	39,20	359,20	58.067	57.999	50	50	321
J12_NODE_2528292_length_182_cov_4_89	89	90	C	CA	heterozygous	ACGCATGCATCATCTTAATG	TCCGAAACCAATGTTCTGAT	10,20	187,20	57.188	57.991	40	40	178
J12_NODE_383446_length_342_cov_16_262	262	263	TA	T	heterozygous	TTTGTTGCCTTTTTCAGCTC	CTGACGGCTTTCCTTTTGT	22,20	361,19	58.147	57.938	40	47.368	340
J12_NODE_1769702_length_313_cov_4_95	95	96	TG	T	heterozygous	CGTCCCATCACACACTAAGG	GGAAAATTCCAATGGGGTAT	65,20	177,20	59.007	57.585	55	40	113
J12_NODE_1682101_length_499_cov_4_325	325	326	AG	A	homozygous	GACCTGTCGTTTGCAAGATT	ACAAGCTGCACCGTTAACTC	282,20	381,20	57.795	58.036	45	50	100
J12_NODE_1433140_length_761_cov_3_201	201	202	A	AT	heterozygous	GGCTCCAACAAGTAGCCATA	GTTAATTTGCTGCGCGCTT	148,20	321,19	57.849	61.408	50	47.368	174
J12_NODE_2692901_length_317_cov_8_82	82	83	C	CA	heterozygous	AACCGAAAGGACGCTAATTT	GAGGCCAAAGTGCTTCATAA	26,20	143,20	57.888	57.971	40	45	118
J12_NODE_2102422_length_234_cov_13_119	119	121	A	ATG	heterozygous	AAGCCTTTAGTCACCGCTTT	TCAGCCTCCTTGATTACGAG	35,20	262,20	58.149	58.048	45	50	228
J12_NODE_1781964_length_448_cov_13_190	190	191	AT	A	heterozygous	GCAAAGGGAAACCGTAAAAT	TTGAAGCTTTGGAAAACCAC	156,20	272,20	58.113	57.85	40	40	117
J12_NODE_629203_length_297_cov_5_230	230	231	A	AC	heterozygous	GCTCATTCACTTGAGCTGGT	ACGCAACAAAAGCATAATCC	58,20	285,20	58.028	57.779	50	40	228
J12_NODE_830276_length_311_cov_6_177	177	178	AG	A	heterozygous	TAATCCTGGTTCTGTTCCCA	TCCCACAACAATCTCATCCT	15,20	321,20	57.992	57.91	45	45	307
J12_NODE_1137256_length_198_cov_14_114	114	115	T	TG	homozygous	TGTCAAACTTGATTGCTACTGG	CATGCTTATTCTTCGCCATT	70,22	182,20	57.961	57.871	40.909	40	113
J12_NODE_1241074_length_190_cov_14_122	122	123	T	TC	heterozygous	AAAGTGGTGTGCGTTGTTCT	GTCAGAACAGGGGATCTCG	9,20	212,19	58.271	58.142	45	57.895	204
J12_NODE_1618022_length_311_cov_4_143	143	144	G	GA	heterozygous	CAAATGATCCAAAGCAACCT	GGAAGGAACCAATTGGAAAG	11,20	242,20	57.67	58.477	40	45	232
J12_NODE_1491698_length_348_cov_4_87	87	88	A	AG	heterozygous	CCTTGCCTATCTTGGAGATTC	TGCCACCCATATCTGAAAGT	2,21	329,20	57.889	58.019	47.619	45	328
J12_NODE_464860_length_283_cov_6_138	138	139	C	CT	heterozygous	CCGTCATGATTTTAACCTGC	CTTTTGGCTGTTCCTTTCAA	75,20	280,20	58.093	58	45	40	206
J12_NODE_1942410_length_367_cov_8_230	230	231	T	TG	heterozygous	ATCGATGAAACTGGTTGGAA	CTTTGCCCAAAATTTGACAC	91,20	333,20	57.991	58.12	40	40	243
J12_NODE_1199758_length_176_cov_4_100	100	101	A	AT	homozygous	TTCTTAATCGCTCCATCTCG	TCGTCCCCTCTGAACTAGAA	2,20	147,20	58.066	57.455	45	50	146
J12_NODE_1333188_length_553_cov_5_445	445	446	A	AT	heterozygous	GAAGTGAGGTTGTGTTTGGC	GGGGTCATACTCTAGGGTTAAAA	343,20	574,23	58.187	57.699	50	43.478	232
J12_NODE_1654456_length_326_cov_7_183	183	184	A	AC	heterozygous	GATTGAAGGCATGGAATTTG	CATTGAGACAACATCGGACA	106,20	271,20	58.01	58.02	40	45	166
J12_NODE_403665_length_241_cov_11_113	113	114	TC	T	heterozygous	ACCTGATGATGGTCTTGCAT	CCTTCCCTCATTTCATGGTA	6,20	268,20	57.939	57.459	45	45	263
J12_NODE_1860448_length_364_cov_3_209	209	210	C	CT	heterozygous	CCAAGCGAATCCAAGACTTA	ATCGAGGTGGTATTGAACGA	30,20	378,20	57.972	58.019	45	45	349
J12_NODE_1730171_length_374_cov_9_139	139	140	AT	A	heterozygous	CAATGATGTTCAACAAGCCA	TTGGGGTATTTCAGGATCAA	96,20	198,20	58.099	57.86	40	40	103
J12_NODE_211532_length_286_cov_6_229	229	232	G	GAAA	homozygous	GCGGGGTAAACAGTTGTATG	GTCATTGAGGTTGCAATCATAG	27,20	257,22	58.027	57.243	50	40.909	231
J12_NODE_1296509_length_377_cov_11_255	255	256	CT	C	heterozygous	TCAGTTTTAGCATTCGCACA	TTCTTCAGTATGTGGGGTGG	133,20	382,20	58.075	58.414	40	50	250
J12_NODE_1187900_length_321_cov_10_190	190	191	CA	C	heterozygous	TGGAATATGCATTCCCAACT	GTGCTTGTGCTGTTCAGATG	70,20	309,20	57.887	57.976	40	50	240
J12_NODE_72720_length_224_cov_4_140	140	141	T	TG	homozygous	CCACTACCATCCTCGTTGAG	ACTGCTTCCCAACAAATTGA	81,20	231,20	58.158	58.201	55	40	151
J12_NODE_896931_length_338_cov_5_265	265	266	T	TA	heterozygous	CAGAAGTTGGCACCTGTTCT	TCTTGAATCCAGGCATTGTT	206,20	364,20	57.93	58.145	50	40	159
J12_NODE_1234954_length_263_cov_8_195	195	196	GA	G	heterozygous	TGATTATGATGTGGGTGTGC	ATTTCCATTATCATGCCGC	106,20	292,19	57.741	58.392	45	42.105	187
J12_NODE_124111_length_380_cov_13_2_224_280	224	282	_AT_TTA	_A_T	_heterozygous_heterozygous	AAAATCCAGGAATACGGGAG	ACTTGCCTTTAGATACCAACCA	184,20	386,22	57.993	57.828	45	40.909	203
J12_NODE_476501_length_792_cov_6_601	601	602	A	AC	heterozygous	AACCACCTTGTGAAACGGTA	ATGTTTTGGCTGTTTATCCG	381,20	778,20	57.98	57.635	45	40	398
J12_NODE_925983_length_232_cov_4_173	173	174	G	GA	homozygous	TCAGCCCAACTGTACTGTAACAT	CGTTATCATCCCGACCTATG	5,23	231,20	58.712	57.916	43.478	50	227
J12_NODE_23244_length_244_cov_9_145	145	146	CA	C	heterozygous	AACACAGTGAACACCACCAA	ATGCAATATTTTGAGACCGC	33,20	182,20	57.367	57.723	45	40	150
J12_NODE_1343931_length_439_cov_12_241	241	242	AT	A	heterozygous	GAAATGCAAGAGCACTGGTT	TTTTTGTCCGGTTGGTCTAA	133,20	273,20	57.95	58.121	45	40	141
J12_NODE_1716479_length_1142_cov_3_639	639	640	TG	T	heterozygous	TGGTGCAAACTCAAAATCAG	TCAGCCCTGTAGCCACTAAC	602,20	1039,20	57.316	57.98	40	55	438
J12_NODE_1700735_length_312_cov_8_222	222	225	TTAC	T	homozygous	TTGGATCATCCCAATGTAGTG	CCCACCTCTACCCCTAACTATC	3,21	341,22	58.284	58.053	42.857	54.545	339
J12_NODE_817617_length_476_cov_10_2_250_332	250	334	_C_ACG	_CTTGTT_A	_heterozygous_heterozygous	TTGTTGAAGACTGAAAGGGG	TTGAGTTCCTTTTTGCAAGG	41,20	359,20	57.77	58	45	40	319
J12_NODE_1736195_length_538_cov_2_92	92	94	TGC	T	heterozygous	CCATAAGAATTCCGGACAGA	CGAGTAGGATGTTCGTGGAC	16,20	495,20	57.612	58.158	45	55	480
J12_NODE_1287622_length_235_cov_5_180	180	181	G	GA	heterozygous	ATTTGCCTTCTGGGAAAATG	ATTTGACTCTATTCTGACGGCT	8,20	223,22	59.019	57.144	40	40.909	216
J12_NODE_239597_length_283_cov_6_135	135	136	A	AT	heterozygous	TAATGAGCTCTTTCCCCTCC	GAAGCTGTCTATGCAGCATGT	7,20	311,21	58.333	58.145	50	47.619	305
J12_NODE_2594858_length_510_cov_5_239	239	240	T	TA	homozygous	TGGGGAAAAAGTAGGTTTGA	CCAACAATCAGAGAGATCTGG	123,20	537,21	57.192	57.309	40	47.619	415
J12_NODE_383136_length_351_cov_6_288	288	290	C	CTT	heterozygous	AGTGCCATTACAGAATCCCA	TTAGATCCATCCACTGCGTT	65,20	351,20	58.019	58.173	45	45	287
J12_NODE_1190994_length_471_cov_17_231	231	232	C	CA	heterozygous	TGGCAGATATTGCCTAGTCC	TGCATCAGAGCCAACTAACA	96,20	363,20	57.791	57.997	50	45	268
J12_NODE_1977686_length_334_cov_7_240	240	241	T	TA	heterozygous	TAGCTTTCGATGACCACACA	AAGATCTCTGCCCCCTACAC	152,20	279,20	57.836	58.201	45	55	128
J12_NODE_983295_length_294_cov_7_223	223	224	T	TA	heterozygous	GGGATAAATCATTTTGGCCT	GCATATTTATGCACCCCAAG	48,20	259,20	57.869	57.99	40	45	212
J12_NODE_2269364_length_1038_cov_3_551	551	552	G	GA	homozygous	GTGACGATTAGTCAGGGTGG	CGGGATCATCATTGACATTT	135,20	579,20	58	58.215	55	40	445
J12_NODE_1558304_length_257_cov_6_156	156	157	C	CA	homozygous	CCTGTGGCAGTTGCTTAAAT	TCCATTCTGAAGATGGGTAACT	81,20	274,22	57.906	57.668	45	40.909	194
J12_NODE_1287599_length_215_cov_7_81	81	82	A	AC	homozygous	TTTTGGCATGACAACCTACA	CCACAAATAACTCCGTAATGG	8,20	216,21	57.605	57.068	40	42.857	209
J12_NODE_1412722_length_225_cov_5_153	153	155	CCT	C	unknown	TCTCGAGACACTATTTCGCC	TAATGTCTCGGTTCTGGTGG	77,20	185,20	58.048	58.569	50	50	109
J12_NODE_1513925_length_232_cov_5_157	157	158	TG	T	heterozygous	GCCTGGAAAATTTAGAGGGA	TGCAATCTGTTACCCCCTTA	108,20	229,20	58.252	58.093	45	45	122
J12_NODE_245545_length_694_cov_5_187	187	188	C	CT	heterozygous	GTCTTCCGTTTGTGTGTTTTC	AACCTTTCACCCCAATAACC	104,21	307,20	57.22	57.759	42.857	45	204
J12_NODE_392851_length_338_cov_17_232	232	235	AAAT	A	heterozygous	AGGGAATCACCACCAAAAAT	AGGAATGATGGCTTTTGCTA	8,20	257,20	58.214	57.456	40	40	250
J12_NODE_314357_length_613_cov_5_2_406_425	406	427	_AAT_AAG	_A_A	_heterozygous_heterozygous	AGAAGACACCTTGGTAGGGG	TTGGAGGGTTGATTAGAGACA	121,20	603,21	58.106	57.255	55	42.857	483
J12_NODE_2411414_length_314_cov_6_153	153	154	A	AT	homozygous	CTCAACGGATGCCATAAATC	GTTTTCGTCAGGCTTTTGAA	123,20	332,20	58.038	57.999	45	40	210
J12_NODE_974622_length_378_cov_6_317	317	318	GA	G	unknown	CTTGCCATGAGTGTTTGTCA	TGATGCTTCTTGCTATGTGTTC	17,20	407,22	58.246	58.053	45	40.909	391
J12_NODE_1803759_length_691_cov_3_213	213	214	T	TA	homozygous	CGCCTTTCATTCATAATCGT	ATCGCCTTCGTTTTAAGGTT	130,20	310,20	57.725	57.888	40	40	181
J12_NODE_539406_length_380_cov_12_255	255	256	AG	A	heterozygous	GTATGCCCCCTTGAGAATTT	GCTTCTCTGTGATGCATGTG	137,20	371,20	57.992	57.913	45	50	235
J12_NODE_410951_length_300_cov_5_218	218	219	A	AT	unknown	CTCAAGATTGCCCAAAAAGA	AGGAAAGAGAGATGTGTGCG	2,20	294,20	57.945	58.029	40	50	293
J12_NODE_1155771_length_309_cov_6_170	170	171	TG	T	heterozygous	ATTGATTCAGTCTTGTGGGC	ATGTTTAGGTTTGGCTGGGT	19,20	194,20	57.577	58.436	45	45	176
J12_NODE_835383_length_295_cov_7_170	170	171	AG	A	heterozygous	TGGTTCCCAACTGTTTTTGT	CGTGAAGCTCTTGAGTCCAT	111,20	276,20	57.952	58.029	40	50	166
J12_NODE_220532_length_396_cov_6_257	257	263	ATAAAGT	A	heterozygous	CAAAAGCTTCGAAAACCTCA	AACCATCATCTTCCTCCCTT	21,20	286,20	58.147	57.494	40	45	266
J12_NODE_310872_length_267_cov_73_180	180	182	A	AAC	heterozygous	GCCAGGGTGATCATACAAAG	TCCGTGAAGCTGCAATTAGT	82,20	272,20	58.019	58.529	50	45	191
J12_NODE_787984_length_395_cov_5_136	136	137	G	GA	heterozygous	TGAATCAAGCTTGGAAGGTG	TTGGTTTTATAGGTGGACGG	59,20	270,20	58.847	57.49	45	45	212
J12_NODE_1746121_length_207_cov_7_124	124	125	A	AC	heterozygous	CACCAAAAACTCATCCCAAT	TAAAATGATCGGATGTGCG	62,20	161,19	57.364	58.073	40	42.105	100
J12_NODE_1486806_length_229_cov_6_137	137	138	CT	C	homozygous	TCGACCCGATTTGTGATATT	TTTGAGCCCATACTTGAAGC	103,20	254,20	57.887	57.971	40	45	152
J12_NODE_1030377_length_209_cov_6_121	121	122	GA	G	heterozygous	TAGGACCAATGCGCAAATTA	AGCACCTCCACAAAATCATC	92,20	201,20	59.169	57.577	40	45	110
J12_NODE_518260_length_348_cov_8_128	128	129	AT	A	heterozygous	TCCAAGTGTCGGCTTATTTC	CACAAAAGGCAATATCAGGG	74,20	361,20	57.821	58.093	45	45	288
J12_NODE_1474469_length_299_cov_3_190	190	191	AT	A	heterozygous	GGACAAGAAGGCCAAAAAGT	CGAAGTGGAGCATTCTTGTT	100,20	239,20	58.293	57.951	45	45	140
J12_NODE_1519186_length_274_cov_5_168	168	169	AG	A	heterozygous	TCGAAGCACAGAAAACAAGA	ATTCATTACTCAAGCGGCAG	72,20	221,20	57.185	57.999	40	45	150
J12_NODE_2272829_length_272_cov_7_161	161	162	TG	T	heterozygous	CAGTTCAATACCCTTCTCCG	CGGATGTTGTTGAGCAATTA	40,20	193,20	57.272	57.227	50	40	154
J12_NODE_1407032_length_722_cov_5_573	573	574	A	AT	heterozygous	TCCACATATTCCGCATTCTT	ACAAAAGGGGAGGTTTGTTC	534,20	674,20	58.038	58.002	40	45	141
J12_NODE_518825_length_448_cov_10_219	219	221	T	TTC	heterozygous	TAATTGTGGGTATGGGATGG	AACCCCTTTCCTTTTGTTTG	130,20	330,20	58.011	58.073	45	40	201
J12_NODE_122242_length_591_cov_8_329	329	330	AC	A	homozygous	CCATGAATCACCTGAAAAGG	AGTTTGTCTGCAAGTTTGGC	183,20	579,20	57.992	58.008	45	45	397
J12_NODE_238394_length_388_cov_14_317	317	318	T	TG	heterozygous	GATCTTGGATGGATGTGGTC	CACTCTTGATCTTGTTTAGCCA	47,20	380,22	57.683	57.187	50	40.909	334
J12_NODE_2607046_length_645_cov_3_536	536	538	T	TGA	homozygous	ATTCATGCTCGCGAAAATAC	TGCCTAAGCAGTTCGATACTTT	465,20	652,22	57.87	58.237	40	40.909	188
J12_NODE_194109_length_325_cov_4_170	170	171	A	AC	homozygous	CAACCCGGTTTGTGATATTT	GTGGTACAAAAATTGCGGAG	139,20	262,20	57.338	58.147	40	45	124
J12_NODE_2422671_length_716_cov_3_563	563	565	AAT	A	heterozygous	TAAGGACGTTCAATGGGGTA	ATGCCTTGGTATTTTATGCG	137,20	610,20	57.945	57.688	45	40	474
J12_NODE_301487_length_285_cov_21_211	211	214	TGGC	T	heterozygous	ACGAAAACCATCAACCCTTT	TTCATGACGGTCAACTACCA	18,20	306,20	58.411	57.508	40	45	289
J12_NODE_518506_length_202_cov_5_132	132	133	C	CA	heterozygous	TGCTTTTGATCACATCCTGA	CATTTGTGGTTGGGTTTCAT	98,20	204,20	57.743	58.173	40	40	107
J12_NODE_942595_length_175_cov_10_119	119	120	AT	A	heterozygous	ACTAAGAATGGGCAGTCGC	CGGCTAGCACTAGATTTCCA	33,19	158,20	57.907	58.147	52.632	50	126
J12_NODE_159170_length_397_cov_9_157	157	158	T	TA	heterozygous	GAGCAAAACTGACTCAACTTAGG	GCTCAACGTACGGTTTGTTT	120,23	280,20	57.391	57.812	43.478	45	161
J12_NODE_1848799_length_368_cov_12_256	256	258	TCA	T	heterozygous	CTTTGGCCGCATATTAAGAA	CCCTGAAGAGATTGCAAGAA	66,20	368,20	57.947	58.02	40	45	303
J12_NODE_607729_length_387_cov_12_157	157	159	TGA	T	heterozygous	TTCCCACTCAAACTATCCCA	ATCGCATAGTGGCAGTTCAT	92,20	200,20	57.992	58.201	45	45	109
J12_NODE_666415_length_333_cov_5_181	181	182	CT	C	heterozygous	TGGCTTGCTACCATTCTTTT	CTTCATTGCTGATTTCGGTC	131,20	308,20	57.515	58.298	40	45	178
J12_NODE_2662002_length_813_cov_2_459	459	460	CT	C	heterozygous	TCGTTTGGCTCATTGAGAAT	GGGAATCTGGGAAATGTTTT	418,20	756,20	58.298	57.821	40	40	339
J12_NODE_2602315_length_282_cov_5_223	223	225	C	CAT	heterozygous	GGGAAATTCAAGAGGGAAGA	GCTCCGATCAAAATCAGATG	22,20	264,20	58.161	58.243	45	45	243
J12_NODE_977414_length_657_cov_2_590	590	591	G	GA	unknown	GAGCACGATGACATCAAATG	CAAATTCCCATTCATACTCAGC	466,20	622,22	57.606	58.582	45	40.909	157
J12_NODE_640445_length_314_cov_6_119	119	120	T	TG	heterozygous	TTCCGAAATCCTGTCCAATA	TTCCAGGTAATCCTGTGCTC	37,20	331,20	58.011	57.737	40	50	295
J12_NODE_907446_length_330_cov_6_106	106	109	A	ATAT	heterozygous	ATGGAGATCAGAGGCTGTTG	GGATGCTATTGAAACCGAGA	8,20	152,20	57.809	57.763	50	45	145
J12_NODE_1226996_length_266_cov_13_140	140	141	GA	G	heterozygous	TGCAATCCAATGAAACCCTA	GAACCATTCGAATCTAGGACC	90,20	294,21	58.965	57.596	40	47.619	205
J12_NODE_2278562_length_840_cov_2_640	640	641	AC	A	heterozygous	TGGCCAACATAGTTGATCCT	CTTCCTCTGAATGAGACCGA	573,20	753,20	58.019	57.941	45	50	181
J12_NODE_1438640_length_307_cov_11_219	219	220	AT	A	heterozygous	TCGGGTCACAAATAGCTTTC	ATTGTTCAAACTGTGCCCAT	14,20	256,20	57.821	57.922	45	40	243
J12_NODE_1151241_length_299_cov_3_239	239	240	A	AG	heterozygous	TGAATCACTGATGACGATGC	TCGTTTACTGACGTGTCAACC	180,20	296,21	58.125	58.689	45	47.619	117
J12_NODE_2334170_length_182_cov_9_84	84	85	A	AG	heterozygous	CGGAAAGGCATATACCCATA	AGAAAATCAGTCAGTTGCGG	49,20	193,20	57.49	57.951	45	45	145
J12_NODE_166313_length_384_cov_16_2_273_299	273	300	_TA_CT	_T_C	_heterozygous_heterozygous	GCATTGTCACTGATGGTCAA	AAGCGTTGCAAGAGTGCTAT	165,20	383,20	58.019	57.811	45	45	219
J12_NODE_1613391_length_249_cov_4_146	146	148	T	TTC	heterozygous	CCTTGTATGAAGAAGGGGTG	CATGGAAATCCGACCAGTTA	11,20	175,20	57.117	58.422	50	45	165
J12_NODE_2324140_length_196_cov_11_99	99	100	CT	C	heterozygous	CAGCCAACACTTCACTTCAG	CAAACTTTTGCAGCGGTAGT	0,20	184,20	57.007	58.108	50	45	185
J12_NODE_741366_length_562_cov_4_471	471	478	C	CGTTGGCT	heterozygous	GGAATTGTTGGCAAAGTGAC	TTCCTGGTCGTCGTATTTTC	223,20	502,20	58.048	57.67	45	45	280
J12_NODE_772767_length_352_cov_19_279	279	280	TC	T	heterozygous	ACCACAACTTGGACTGTGCT	AATGCAGCAGAGAAAGCAAC	178,20	338,20	58.201	58.256	50	45	161
J12_NODE_1182641_length_210_cov_11_94	94	95	G	GC	homozygous	CAAAATCCTTTTCGGCTCA	TCACTACTTGATCCCTCACCA	38,19	212,21	58.829	58.144	42.105	47.619	175
J12_NODE_820691_length_485_cov_20_173	173	174	A	AG	heterozygous	GGACCATCCGAAGTACAGTG	TTATGGTTCAAGATGGCGTT	88,20	450,20	58	58.093	55	40	363
J12_NODE_1849340_length_221_cov_11_159	159	160	AT	A	heterozygous	GCCAGAGATGACTCAACCAT	GTTTCCTCGAAAGCAAGACA	26,20	182,20	57.644	58.076	50	45	157
J12_NODE_2766427_length_592_cov_2_496	496	499	TAA	T,TA	heterozygous	ACAAGCATGCATGAAACACA	TCAGCTTATTGAGCCTGAACTT	435,20	613,22	58.706	58.289	40	40.909	179
J12_NODE_2240169_length_629_cov_3_563	563	568	CAACAT	C	unknown	TTGAGTTGGAACACGAGTGA	GTGACATGAAATTTGGCGA	93,20	590,19	57.779	58.024	45	42.105	498
J12_NODE_119285_length_255_cov_36_204	204	205	TG	T	heterozygous	AGCAGAGTTTTGGCTTGAGA	TGCTAATTGTTAGTTCCCTGC	0,20	261,21	57.826	57.092	45	42.857	262
J12_NODE_951962_length_235_cov_6_84	84	85	TG	T	heterozygous	AGCAAAGCTATTTCCAAGGAC	TTATTGTGCCCGACTCTTTC	60,21	243,20	57.647	57.821	42.857	45	184
J12_NODE_1255148_length_653_cov_4_499	499	503	TTAGG	T	heterozygous	GTTTAAAATGCTCGTGCTCC	AAAATGCACTTTACTCCCCC	449,20	634,20	57.512	58.046	45	45	186
J12_NODE_2722862_length_514_cov_6_2_217_331	217	332	_AG_AT	_A_A	_heterozygous_heterozygous	ATGTGGAGATTGCATTGGTT	CAGGATAGCGGAGATAGCAA	116,20	430,20	57.863	58.093	40	50	315
J12_NODE_1632797_length_551_cov_3_113	113	114	TA	T	heterozygous	ATGGGTTAGTGGATTGGGTT	ACACAGCAGGGGTAAGAAAGT	45,20	150,21	58.094	57.858	45	47.619	106
J12_NODE_1647200_length_413_cov_10_221	221	222	T	TA	heterozygous	TTAGTAACGGCTGACTTGGG	AGGAAAGGGAGGTAGCTGAA	144,20	369,20	57.907	58.002	50	50	226
J12_NODE_2692560_length_771_cov_3_181	181	182	A	AT	heterozygous	TCGTATCGTGAGCCAAATTC	GAAAATCGAGACCCCGTAAT	143,20	344,20	58.723	57.992	45	45	202
J12_NODE_258440_length_346_cov_13_2_165_291	165	294	_T_T	_TA_TGTG	_heterozygous_heterozygous	GAAGTGGTAGTGGTTTTGCG	TCGTGTCCGTTGTATTGAGA	36,20	370,20	58.283	57.673	50	45	335
J12_NODE_153254_length_480_cov_13_275	275	276	AG	A	heterozygous	AATGCTACCACCACAAGGAA	GGCCCTCTATGTTCGGTAAT	125,20	488,20	58.076	58.019	45	50	364
J12_NODE_177896_length_375_cov_15_260	260	261	A	AT	heterozygous	GCATTTTCTGATGCAGGTTT	CACGACCATCCCAAATTTAC	88,20	404,20	57.82	57.793	40	45	317
J12_NODE_1358540_length_517_cov_4_124	124	125	G	GA	heterozygous	TTGCCTCATGAGTCTCTTTTG	ACAATGGCACCATCAGTCTT	32,21	467,20	58.09	57.999	42.857	45	436
J12_NODE_2031600_length_191_cov_5_133	133	134	G	GC	homozygous	GCATGGATTGTGATTGGACT	AGGGTCAATTTAGGGCTGTC	28,20	216,20	58.36	58.121	45	50	189
J12_NODE_1633060_length_221_cov_5_167	167	168	GT	G	heterozygous	TTTGGACCTCCCACTAATCA	CTCTCGTTTGCCAAATCTGT	29,20	221,20	57.992	57.951	45	45	193
J12_NODE_1364125_length_213_cov_10_126	126	127	A	AG	homozygous	GTCATTTACCCTGACATCGC	TGACCAGAGACGTCAACTCA	44,20	189,20	58.019	57.858	50	50	146
J12_NODE_1775151_length_337_cov_15_248	248	250	GTA	G	heterozygous	GCATTGATGCAATGAGACAA	ACATAAAGCAAGCTGCCAAC	6,20	355,20	58.201	58.053	40	45	350
J12_NODE_2825907_length_458_cov_22_241	241	253	CGGATGGTAACCT	C	heterozygous	TCCCGGTTGAACATTAAGAA	TCCTTGGTAGGTTGCATAGG	5,20	356,20	58.066	57.7	40	50	352
J12_NODE_1640249_length_756_cov_4_559	559	560	TA	T	heterozygous	TGAGGAGTTGTGCTCCTAGC	ACACGATGCCTCAAATTCTC	436,20	775,20	58.187	57.735	55	45	340
J12_NODE_1643370_length_286_cov_4_213	213	214	AT	A	homozygous	TTAAATAACTCGAGCCACCG	TAGGCTTGGTTGGGTATTGA	10,20	255,20	57.927	58.093	45	45	246
J12_NODE_1254195_length_342_cov_9_160	160	161	CA	C	heterozygous	CCAGCACTTTTCCAAGAGAA	GAGAATAAATGGAGCGTGGA	84,20	212,20	58.077	57.763	45	45	129
J12_NODE_1471945_length_178_cov_4_121	121	122	AC	A	homozygous	ATGGTGGAACCAAACAAGAA	ATAGATTTTGCCCTGCCAAT	40,20	184,20	57.894	58.534	40	40	145
J12_NODE_317854_length_441_cov_16_300	300	302	CTG	C	heterozygous	CCTATGACATTTCCCACCAC	CTTTTGCTTGAGTGCTGCTT	229,20	455,20	57.708	58.459	50	45	227
J12_NODE_864882_length_522_cov_2_113	113	114	TA	T	heterozygous	GATGGGTATTGGGGAATCAC	AAACACAAACAAACAGGGGA	3,20	457,20	58.912	57.952	50	40	455
J12_NODE_2705409_length_3519_cov_3_3032	3032	3033	G	GC	unknown	CGTCCCAGACATGGTCTTAC	TATTCGTGCCATGACATTTG	2985,20	3465,20	58	57.988	55	40	481
J12_NODE_807509_length_315_cov_14_88	88	89	G	GT	heterozygous	GGAGCTTCGCTTGCTAAGTA	TTGCTGCTGATTGTTTACCA	20,20	281,20	57.571	57.919	50	40	262
J12_NODE_1208760_length_226_cov_15_152	152	154	TTA	T	heterozygous	TCCCTCCTGGAATTTAGGTC	TAAAGTCATGCAAATTGGGG	47,20	221,20	58.04	58.48	50	40	175
J12_NODE_2141983_length_298_cov_3_232	232	233	A	AT	homozygous	TCAGAAACAACCCAAGCAAT	AAACATGACTTGCACACATAGG	154,20	325,22	58.201	57.691	40	40.909	172
J12_NODE_348702_length_473_cov_10_81	81	82	A	AT	heterozygous	AGCTGTGTTGAAGGCAAAAT	AGCTTCTTGCAATGGTTGAC	36,20	348,20	57.481	57.95	40	45	313
J12_NODE_1772664_length_459_cov_6_284	284	285	C	CT	unknown	CAACCGACAAGGAAAGAGAA	ATTGGCGATGTCATAATGCT	68,20	326,20	57.924	58.065	45	40	259
J12_NODE_1456863_length_251_cov_4_162	162	163	C	CT	homozygous	ATTAGGGCGAGATCCTTCAT	TTTTGGAGATGGCGATAGAG	25,20	210,20	57.701	57.916	45	45	186
J12_NODE_546891_length_452_cov_31_315	315	316	A	AT	heterozygous	GCCAATATCCAACAATGAGC	AAGGGACCAAAAACAAGTCC	49,20	450,20	58.037	58.002	45	45	402
J12_NODE_1523089_length_327_cov_13_121	121	122	A	AT	heterozygous	TGCTTTTTCGAGAGTGATCC	GGGACCCTTACCCTCAAATA	91,20	257,20	58.019	57.849	45	50	167
J12_NODE_221761_length_579_cov_17_250	250	251	TA	T	heterozygous	CACCATCATCGTCAAGAACA	TATCCAAAAGCTTCCAATGC	83,20	402,20	58.02	57.844	45	40	320
J12_NODE_1229218_length_464_cov_15_237	237	238	TA	T	heterozygous	TTTGGAGTCCATCTCTGTCC	TGAAGTGCCATGTGATCTTG	186,20	336,20	57.616	58.186	50	45	151
J12_NODE_226829_length_701_cov_16_363	363	388	AAACATGCTCCACTTCGTAGCATAAG	A	heterozygous	TTGTCAATAGCTCTCCCAGC	AGAAGGAACAGCAAGGGATT	73,20	541,20	58.048	57.853	50	45	469
J12_NODE_2783190_length_617_cov_4_518	518	519	C	CA	heterozygous	CGACCATCAGGTTAAAATGG	GCCAATATAAGTGTCGAACCA	420,20	567,21	57.945	57.647	45	42.857	148
J12_NODE_1811893_length_259_cov_11_97	97	98	C	CA	heterozygous	CCAACCCCAATAGATGACTG	AGTCTTTTCATGATGGCTCG	6,20	241,20	57.865	57.893	50	45	236
J12_NODE_1457765_length_295_cov_4_131	131	132	GC	G	homozygous	TCCTTCCAAGCAATAAGCTG	GCAAGAGTCAGTTTGCAGGT	104,20	205,20	58.12	58.087	45	50	102
J12_NODE_1919700_length_494_cov_11_278	278	279	TA	T	unknown	GGGTTTGGATTTAGTTGGCT	AACAAAGGTATGTGGCATGG	13,20	479,20	58.046	58.352	45	45	467
J12_NODE_400946_length_268_cov_4_191	191	192	AG	A	homozygous	AATCACCAATGCACCAGAAC	GCCTTTTGTCTCCCTCTCTT	147,20	251,20	58.416	57.582	45	50	105
J12_NODE_975149_length_345_cov_14_229	229	231	TTA	T	heterozygous	AGCTGCAGGTGATCTTTTTG	AGTTCGGTGTTCAACCTCTG	116,20	366,20	58.104	57.771	45	50	251
J12_NODE_2401549_length_218_cov_4_87	87	88	A	AT	heterozygous	AAATTAGGCAATGAGCTTGG	GTGTGTCATGTGTATCTCATGCT	34,20	195,23	57.018	57.614	40	43.478	162
J12_NODE_1132016_length_308_cov_8_2_185_210	185	213	_T_TTTA	_TTTTA_T	_heterozygous_heterozygous	CAATATGCCCCTCGAAAAT	GCCCTTATCAGCCCTCTAAC	6,19	280,20	57.505	57.902	42.105	55	275
J12_NODE_1112406_length_264_cov_7_139	139	140	C	CA	heterozygous	TGAGACGCAAAACAACACAT	AGAGCAAAGAAACTGAGCGA	34,20	290,20	57.734	57.98	40	45	257
J12_NODE_1925981_length_394_cov_6_243	243	244	AG	A	heterozygous	AACTGTTGCTCGCCATAGAC	GAAAATCAAAACTTGGGCCT	181,20	396,20	57.979	58.162	50	40	216
J12_NODE_47225_length_574_cov_184_396	396	397	C	CT	homozygous	GCTCCCTCAGGTACCTTTTC	TAGTTCTTCCACTTGCTGGG	239,20	594,20	57.853	57.952	55	50	356
J12_NODE_807323_length_224_cov_15_158	158	159	AG	A	heterozygous	TCACTCAAATCATGAGCACG	AAAGGATGGAGAAAGCAACC	73,20	243,20	58.352	58.24	45	45	171
J12_NODE_1039228_length_214_cov_5_95	95	97	T	TTG	heterozygous	CTCAGCGAGCGATGCAAAT	AAGGTTGACTACACGCTGCT	3,19	160,20	62.584	57.632	52.632	50	158
J12_NODE_1208353_length_211_cov_6_116	116	117	A	AT	homozygous	TTCTAGTGGCTTTTGTCAGTCA	CCCAAAGTATCCAACTCTCTAACA	11,22	230,24	57.693	58.759	40.909	41.667	220
J12_NODE_792043_length_240_cov_19_93	93	94	C	CT	heterozygous	GGCATTGATGAATTCCATGT	TGAGAGGCCTAATGGTTTTG	14,20	117,20	58.215	57.823	40	45	104
J12_NODE_2574346_length_615_cov_4_456	456	457	AT	A	homozygous	GAAATCAAACCACAAGTGCC	CATGGGAAAAATCTTCATGC	365,20	566,20	58.048	58.01	45	40	202
J12_NODE_2147158_length_248_cov_11_179	179	180	CT	C	heterozygous	TGTTATTTCCAGTGAGGGGA	AAACAGGCCTGATCAACAAC	138,20	273,20	57.992	57.639	45	45	136
J12_NODE_923235_length_369_cov_8_205	205	206	TC	T	heterozygous	TTGGTCGGTTTGGTTAGGTA	TACCAAAGGTGGCGGTATAA	82,20	299,20	58	58.045	45	45	218
J12_NODE_2467212_length_232_cov_7_165	165	166	C	CG	heterozygous	GGTTTGTGTTTCAGGGTCTG	TGCAGACAACCAACTATCACA	71,20	260,21	58.03	57.75	50	42.857	190
J12_NODE_748865_length_328_cov_11_193	193	194	C	CT	heterozygous	TTGGATGTGAGGGTTGCTAT	GCCTTACAGAATCAAGACAAGC	15,20	284,22	58.019	58.149	45	45.455	270
J12_NODE_586710_length_186_cov_17_91	91	92	A	AT	homozygous	CTAGCCAAGCCATTGAAGAA	ATTAACAAAGGCAAACTGCG	2,20	196,20	58.12	57.98	45	40	195
J12_NODE_640452_length_415_cov_12_199	199	200	CA	C	heterozygous	CCGTCTGTCTTGCTTTTCAT	CCCCATATACTTGTTGCCAG	147,20	308,20	57.951	57.972	45	50	162
J12_NODE_1965498_length_667_cov_3_585	585	586	G	GC	heterozygous	CCAACGTAGCTGACTTCGAT	AGCTCAAAATTCTTCAGCCTC	136,20	631,21	57.98	57.825	50	42.857	496
J12_NODE_1326940_length_435_cov_7_215	215	216	CA	C	heterozygous	ACCAGATTAGAACCGGGAAC	TCCACGAAAGGTGGGTAGTA	68,20	361,20	57.974	58.077	50	50	294
J12_NODE_303106_length_290_cov_8_215	215	216	TC	T	homozygous	TGGACAAGCTGACCCTAAAT	TGATGACAACAAAGGTGTGG	6,20	306,20	57.268	57.915	45	45	301
J12_NODE_272384_length_217_cov_5_105	105	106	A	AT	heterozygous	ACTCCTTGTCCTGTTTTCCC	CAAGCCACCACTTGGATTAC	52,20	180,20	58.078	58.076	50	50	129
J12_NODE_698822_length_443_cov_11_192	192	193	G	GA	heterozygous	TCTGTCGTTATTAGGAGCGG	TGGGTGTTTGAGGAAGACTG	137,20	236,20	57.999	58.695	50	50	100
J12_NODE_156123_length_174_cov_10_117	117	119	GTT	G	unknown	TCTTTTTGAAGACGGTGGTG	TGGTTGATAGAGCACAACGA	85,20	193,20	58.746	57.836	45	45	109
J12_NODE_1675230_length_384_cov_8_307	307	309	TTC	T	heterozygous	TTGGGTTCGATCATTCAACT	GTCACGACACTGCTACACCA	219,20	341,20	57.991	58.263	40	55	123
J12_NODE_1654357_length_398_cov_14_241	241	242	TC	T	heterozygous	ATATTTCAAGGCAAGGTCCC	TCCAATCTTCAATGGCCTTA	194,20	401,20	57.992	58.16	45	40	208
J12_NODE_39261_length_281_cov_20_220	220	221	G	GA	heterozygous	TTATGCCCATGAACCGTAGT	AACATATCCCCAACTCCTCG	123,20	267,20	57.971	58.861	45	50	145
J12_NODE_40443_length_259_cov_23_173	173	174	C	CT	heterozygous	AGTCAAGTTCCCGTGAAGAA	GTACGTTAAACAACGTGCCA	74,20	223,20	57.357	57.225	45	45	150
J12_NODE_1506063_length_374_cov_11_237	237	238	G	GT	heterozygous	AAGGAGGGAATTAAACGACG	GCCACTGCAGTTTCCTAAAA	139,20	275,20	58.188	58.027	45	45	137
J12_NODE_872046_length_222_cov_5_123	123	124	AT	A	homozygous	CCAAATCTAAACCAACCGAA	CGCCGTCTTAGACTATCGTG	33,20	212,20	57.609	58.554	40	55	180
J12_NODE_1527437_length_479_cov_6_227	227	228	A	AT	heterozygous	ACAATTCACAGGGGCATTTA	AAGCATGCCCATTTGATAGA	123,20	480,20	57.944	58.187	40	40	358
J12_NODE_438538_length_183_cov_6_105	105	107	A	ATG	homozygous	GCAGTATGTGGCATCATTCA	CCCGAGGTCAAGTTTACTTTT	26,20	132,21	58.069	57.424	45	42.857	107
J12_NODE_1194157_length_241_cov_4_146	146	147	A	AT	heterozygous	TGGGAACATCGAGACAAACT	TCCACATTCATATCCAAGTACG	94,20	265,22	58.129	57.515	45	40.909	172
J12_NODE_1887613_length_244_cov_4_174	174	176	GTT	G	heterozygous	AATGATGCCTTATTGGATGC	CCAGTTCATGGAGTGGTTTC	140,20	254,20	57.515	57.971	40	50	115
J12_NODE_179191_length_294_cov_5_201	201	202	G	GT	homozygous	CAAAGATTACCATTGGCGTC	CTCGCTTCGAATCAAAAAGT	55,20	323,20	58.093	57.246	45	40	269
J12_NODE_1893781_length_367_cov_6_197	197	198	T	TC	homozygous	CCACTCTCTTCCCTTCCATT	TTGGAAAGAAGCAAACCTAGTC	131,20	264,22	58.173	57.689	50	40.909	134
J12_NODE_338912_length_223_cov_13_156	156	157	C	CT	heterozygous	CAAGAAGCTTTGTTCCCTGA	AAACAGAAGCAGATCGGATG	22,20	240,20	58.077	57.893	45	45	219
J12_NODE_1843300_length_703_cov_4_178	178	179	AG	A	unknown	AAGTTCCCGTTCATACTCAGC	ACTTACGGTGGGACACATTG	61,21	236,20	58.332	58.342	47.619	50	176
J12_NODE_1033007_length_293_cov_9_232	232	233	T	TA	heterozygous	ATTTGTGTGGTGGCTGTCTT	CACAAGAAATTTGCACCTCC	182,20	310,20	58.058	58.201	45	45	129
J12_NODE_2170747_length_252_cov_12_193	193	194	T	TA	heterozygous	CCTTTTGAAGTCACCCCTTT	TGACTGGCACATCAAAAGAA	53,20	270,20	58.148	57.806	45	40	218
J12_NODE_1661894_length_337_cov_6_124	124	126	TTG	T	heterozygous	AAGCAGCCAAGTCTAGAGGC	AGACATTGCCCAAAATATGC	15,20	338,20	58.842	57.574	55	40	324
J12_NODE_2766023_length_618_cov_4_138	138	139	T	TC	heterozygous	TTGTATTTTCCATCGTTGCC	GACATGCCCAACAAGAAATC	6,20	498,20	58.482	57.99	40	45	493
J12_NODE_1791637_length_532_cov_3_104	104	112	GATTGAGCC	G	heterozygous	TTGGTAATTACTGTTAGTGCCG	TGGCATACAATCCTCTTGGT	59,22	505,20	57.011	58.019	40.909	45	447
J12_NODE_1243837_length_196_cov_9_100	100	101	TG	T	heterozygous	GCAACCATAGAGGACCATCA	TCTTGCACAACTGTTCACTCA	36,20	221,21	58.516	58.023	50	42.857	186
J12_NODE_2534090_length_173_cov_4_113	113	114	TG	T	heterozygous	TCGAATACTCTCTCATCCAACA	GCCTTCAATAGTGCGTCTGA	43,22	198,20	57.422	59.028	40.909	50	156
J12_NODE_281334_length_251_cov_4_197	197	198	GT	G	heterozygous	TTTCCTTTTTGTCTGGCTTG	GCCTTTGTCTCTTGCCATTA	7,20	265,20	58	57.971	40	45	259
J12_NODE_93836_length_198_cov_5_99	99	100	GA	G	heterozygous	AATCATTCCCGTCAGATAGAGA	TGAGTGACATTGTTCTTCTGGA	38,22	214,22	57.757	58.342	40.909	40.909	177
J12_NODE_451010_length_303_cov_10_215	215	217	TTA	T	heterozygous	GTCCATCCTCTGGTCTCCTT	ACAATGGCCATCATTACCAG	94,20	256,20	58.101	58.298	55	45	163
J12_NODE_839036_length_216_cov_11_150	150	151	CT	C	heterozygous	CTTCATTTGAAAATGTGGGC	ATGGGTCGAGGAGATCTAGG	17,20	209,20	58.066	58.146	40	55	193
J12_NODE_515477_length_383_cov_23_309	309	310	GT	G	heterozygous	TTGCGTTCAACCTCCTACTC	GATAGTCACGAACCACAGCC	111,20	388,20	57.951	58.158	50	55	278
J12_NODE_984626_length_298_cov_6_161	161	162	CT	C	heterozygous	GCTCTGCTTACCACATGGAT	GCATCAAGAGCCAATCAACT	106,20	323,20	57.765	57.892	50	45	218
J12_NODE_1244034_length_353_cov_6_260	260	261	C	CA	heterozygous	TACAAATCAATGCTGCCAGA	ACCGTTCTTCTTTGTTGCTG	63,20	325,20	57.86	58.008	40	45	263
J12_NODE_1671290_length_335_cov_12_250	250	251	AG	A	homozygous	TAGGAACAAGCGAGTTCAGG	CGCAATAAAAGCCTATGACC	64,20	291,20	58.105	57.428	50	45	228
J12_NODE_779939_length_724_cov_7_604	604	605	G	GA	heterozygous	CAACCATTAACAAAGGCACC	TCTAGAAAAGGGCCAAGGAT	338,20	706,20	57.999	57.876	45	45	369
J12_NODE_620586_length_369_cov_7_189	189	190	TC	T	unknown	GAAGGTTTTGAATACGGAGACA	ATCCCAGACGTTTCATTTTG	118,22	218,20	58.239	57.517	40.909	40	101
J12_NODE_1210801_length_291_cov_9_221	221	222	G	GA	heterozygous	CGTCGTGCTGAATTTGTATG	CAGGAAGGTACGTCTCTTTGC	36,20	266,21	57.792	58.994	45	52.381	231
J12_NODE_1417732_length_255_cov_13_164	164	166	TCA	T	heterozygous	ACGCATCAGTCAGAAAAACC	TCTCAACTGGTGCATCAAGA	1,20	218,20	57.795	57.883	45	45	218
J12_NODE_1774912_length_229_cov_5_98	98	99	TC	T	homozygous	GGTCGAGAATGAGTGGCTAA	TTTGAGTCATATCGGGAACC	46,20	182,20	57.893	57.456	50	45	137
J12_NODE_603327_length_186_cov_4_123	123	124	CT	C	homozygous	CCAAAATTGAGGAGGGAAAT	TGAGTCAGTCTAGGTTGGGC	17,20	146,20	57.967	57.87	40	55	130
J12_NODE_961400_length_516_cov_12_344	344	356	ATTATCTCCAAGT	A	heterozygous	GCAGGAACCATAACAGTTGG	ATCATCTTCTGCGGCTACTG	237,20	517,20	58.076	58.076	50	50	281
J12_NODE_673285_length_258_cov_11_132	132	133	AT	A	homozygous	TCTAACCAGACACCTTTGGG	TCACTCCTGCTAAAGTAGTCATCA	66,20	283,24	57.644	58.225	50	41.667	218
J12_NODE_1835918_length_202_cov_3_110	110	111	TA	T	unknown	TAGGATCGGAATTGGTATGC	TCAAATAGTCCCAAACCACTG	36,20	183,21	57.518	57.593	45	42.857	148
J12_NODE_455751_length_248_cov_13_181	181	182	G	GA	heterozygous	GAGGACTACCATCTGAGCGA	TGGGTGCTTAAGTAGGCATT	65,20	262,20	57.97	57.395	55	45	198
J12_NODE_1681229_length_174_cov_11_102	102	103	T	TA	heterozygous	ATTTCCCTTTTGACATGCCT	GCACCTAAATTATGTCCAGAGAAC	17,20	145,24	58.504	58.294	40	41.667	129
J12_NODE_678612_length_485_cov_19_249	249	250	A	AG	heterozygous	ATATCCGACTCGAACACCAA	AAAGCAAAATGAAGCAGGTG	63,20	304,20	58.019	58.027	45	40	242
J12_NODE_1971621_length_652_cov_2_576	576	577	T	TC	unknown	ACTTCTTCCAATGGGGTCTC	ATTCATCCACATTCCCTCCT	540,20	665,20	58.021	58.242	50	45	126
J12_NODE_1035287_length_397_cov_4_128	128	129	T	TG	heterozygous	GCAATTTTATGTCACACCCC	AAAGTTGGTTGAAGCTGCTG	67,20	248,20	57.791	58.16	45	45	182
J12_NODE_694591_length_259_cov_7_122	122	123	AT	A	heterozygous	TGGTTGCTTCTTCAAACGAT	GAGGACATGAGGCATAGTCAA	91,20	224,21	58.352	57.751	40	47.619	134
J12_NODE_1994661_length_256_cov_5_125	125	126	A	AC	heterozygous	TTATACCAGCATAAAGTCGGC	CTGCAGAAGGGTCAGTCATT	28,21	148,20	57.017	57.87	42.857	50	121
J12_NODE_2100524_length_287_cov_9_141	141	142	TA	T	heterozygous	ATTTCACCAGCTTTTGCTTG	TGGATTAGCCATGTTCCTGT	114,20	265,20	58.027	58.019	40	45	152
J12_NODE_860965_length_615_cov_4_502	502	503	TA	T	heterozygous	AATTGTTGGCTTGGTTGTGT	ACATGCCAACTCAATTCCAT	74,20	538,20	57.98	57.863	40	40	465
J12_NODE_303094_length_493_cov_15_302	302	304	A	ATG	heterozygous	GGTTTGAGATGGAGCTCTGA	TATTCCCCATGCAAGAAATG	11,20	334,20	57.94	58.429	50	40	324
J12_NODE_1166878_length_256_cov_10_140	140	141	AT	A	heterozygous	TTCCTAATGACCCGACAGAA	CATGCAAAATTGATGCCAAG	2,20	170,20	58.145	60.073	45	40	169
J12_NODE_62340_length_203_cov_10_115	115	116	TA	T	heterozygous	CACAACTTGGTCGTAAACATTC	GGCAGTGTTTTCCGAGATTA	0,22	213,20	57.216	57.821	40.909	45	214
J12_NODE_2211209_length_390_cov_8_149	149	151	A	ACC	heterozygous	TTGTTTAGCATTAGCCAGCC	CATGTTAGACAAAGCTCGCA	4,20	385,20	58.07	57.664	45	45	382
J12_NODE_238184_length_296_cov_6_233	233	235	T	TAC	heterozygous	TGCGAAAAGCTACACTGTCA	CTTGCTTGTCAACACCCTTC	65,20	269,20	58.215	58.342	45	50	205
J12_NODE_1495684_length_246_cov_6_129	129	130	C	CA	heterozygous	TGGCGTAAGACTTTCAAGGA	TTGTTAATCCGATCATGGCT	106,20	268,20	58.501	58.038	45	40	163
J12_NODE_787710_length_290_cov_7_227	227	228	GA	G	heterozygous	TGCCCTTCGTTTATGAAGTC	GAATTGGATGGGCCAACTAT	119,20	304,20	57.821	58.717	45	45	186
J12_NODE_1832529_length_244_cov_6_171	171	172	T	TC	heterozygous	TCTCCTTCTAATGCCTCAATTC	TTAGCCTGCTCAAGTTCTCC	99,22	223,20	57.579	57.298	40.909	50	125
J12_NODE_1320821_length_448_cov_9_319	319	321	TTA	T	heterozygous	ACTCCACCGTGTTCAACTGT	CTTTGTTTCCGTTTGTGTCC	80,20	427,20	58.039	58.105	50	45	348
J12_NODE_2540850_length_253_cov_5_174	174	176	ACG	A	heterozygous	GACCCCATCAATCAATCAAC	AGGTCCCAGTTTCCTGTTTC	79,20	236,20	57.614	58.078	45	50	158
J12_NODE_687126_length_429_cov_19_208	208	209	C	CT	heterozygous	ACCTCACTTCCCTAACCCAC	TCAAAATGGTCCTGGTTTGT	147,20	247,20	57.954	57.894	55	40	101
J12_NODE_2024264_length_305_cov_3_202	202	205	G	GAAA	heterozygous	ACGCTGATGTGGCTAGTAGG	GGCAACATTTCCAGCATAAG	106,20	245,20	58.008	58.241	55	45	140
J12_NODE_852796_length_293_cov_21_219	219	220	AT	A	heterozygous	CAGGTGCAAGAATTCAATGG	TCGTTATTCCAAGCCTACTCA	62,20	309,21	59.123	57.53	45	42.857	248
J12_NODE_1688722_length_267_cov_10_185	185	186	AT	A	heterozygous	CATCATCATCCACCAATTCA	GGTTTTTAATTCGCCAAAGG	148,20	249,20	57.647	58.606	40	40	102
J12_NODE_2443239_length_265_cov_9_86	86	87	G	GC	heterozygous	TCCTAGGCTTTGTCAAGTTCA	TATCTTCTCGGCAAGACCAG	30,21	210,20	57.622	58.048	42.857	50	181
J12_NODE_416908_length_199_cov_6_128	128	129	G	GT	heterozygous	ACTTAGCGGGGAATTTCATC	ATAATGGCTTTTATCGGGCT	25,20	155,20	58.136	57.744	45	40	131
J12_NODE_1198562_length_171_cov_7_108	108	109	AG	A	unknown	GCTTGGTTCCACAGTCATTT	CCATTTAATGTCTTCAGCCC	8,20	175,20	57.639	57.155	45	45	168
J12_NODE_1382002_length_396_cov_7_192	192	193	A	AT	heterozygous	CAAGTCATTGAAGCTAGACTGGT	AACATGAAATGACCCGAGAA	166,23	283,20	57.703	57.991	43.478	40	118
J12_NODE_1740715_length_172_cov_6_104	104	105	CT	C	homozygous	CGTTTTGCTTGTGTAGCTGA	GAAAGCGTCCAACTTTTTGA	39,20	174,20	57.725	57.999	45	40	136
J12_NODE_992051_length_231_cov_19_151	151	152	T	TC	heterozygous	TGGATTGAGAAGAGCCTTTG	TCCAATTTGTGGAGAGGAAA	89,20	194,20	58.02	58.117	45	40	106
J12_NODE_116402_length_461_cov_7_278	278	279	CG	C	heterozygous	AGACGTGCAAAAGGTCAGTT	GCAAAGCCACACCTTAAGTC	103,20	390,20	57.447	57.481	45	50	288
J12_NODE_2003312_length_290_cov_9_227	227	228	TA	T	unknown	CTACGAAGGGCTTCAACAAA	CTGACAAAAGTGAAGAAAGACTGC	184,20	288,24	58.027	59.624	45	41.667	105
J12_NODE_1596431_length_465_cov_13_320	320	321	G	GA	heterozygous	CAATCATTTTTGGGATGAGC	TCTGGGTTGACTTGGTTTGT	204,20	457,20	58.01	58.03	40	45	254
J12_NODE_778948_length_438_cov_6_342	342	344	A	ATG	heterozygous	ATGCCATGGAAATGGAAGTA	TTCCACCCCTATTTTTCTCC	217,20	429,20	57.887	57.967	40	45	213
J12_NODE_1769311_length_739_cov_5_92	92	96	CCTTG	C	heterozygous	CACAGGAAAGAGAGGTGGAA	TGATCTCTTTATTTTGCCGC	59,20	436,20	57.842	57.99	50	40	378
J12_NODE_235735_length_322_cov_5_232	232	233	TC	T	homozygous	GTCCCTAAACCTAAGACAAGCA	GCTAGCTCATGCACCAATTT	47,22	341,20	57.576	57.998	45.455	45	295
J12_NODE_836311_length_240_cov_5_129	129	130	TC	T	homozygous	CAATCATTCTCACGATTCCC	CACCATGTAACGTCCCAAAT	53,20	202,20	57.932	58.201	45	45	150
J12_NODE_1739850_length_286_cov_6_229	229	230	A	AG	heterozygous	CGGGATAGTCAATCACCAAC	CAACCTTTTACTGACGGCTT	79,20	258,20	57.864	57.038	50	45	180
J12_NODE_2281980_length_925_cov_4_198	198	199	AT	A	homozygous	AGGGATCAGTTTGCACTTTG	TTTCGAGTGTGACGCATTTA	121,20	470,20	57.797	57.919	45	40	350
J12_NODE_1028206_length_259_cov_14_185	185	186	CT	C	heterozygous	ACGGTGATCACATGAGGAGT	AGCAAAAGACAGATGGATGC	78,20	241,20	57.916	57.892	50	45	164
J12_NODE_769369_length_328_cov_17_2_186_204	186	205	_GA_AG	_G_A	_heterozygous_heterozygous	AAGGTCTTCGCCTTCTTTTC	CCCCTATTCATGAACCACAG	59,20	239,20	57.668	57.865	45	50	181
J12_NODE_926608_length_276_cov_25_154	154	155	AT	A	heterozygous	ACATGTGTATGAATGCGTGC	TGTGATCCTTTTCTTGGTATGC	6,20	300,22	57.996	59.091	45	40.909	295
J12_NODE_1577697_length_225_cov_3_157	157	158	T	TG	homozygous	CTGTGTGGCACAAGTCAGAG	CGAGTTGGGACTTAATCGAG	9,20	181,20	57.955	57.425	55	50	173
J12_NODE_755378_length_284_cov_4_169	169	171	C	CTA	homozygous	TTTTGCAACCTAACGTCTCC	TGGTGGGTTTCTTCTTTGAG	33,20	308,20	57.878	57.77	45	45	276
J12_NODE_1149730_length_374_cov_14_97	97	98	C	CA	unknown	AGAGAACGCATATTCATCGC	CCGTTGTTGTGAAGGATGAT	51,20	332,20	57.942	58.415	45	45	282
J12_NODE_2451786_length_291_cov_10_191	191	192	T	TA	heterozygous	ACATGGAAAAAGCATGTGGT	CAGTGCTAGTGCAGCTCAGA	161,20	284,20	57.922	58.038	40	55	124
J12_NODE_2101309_length_397_cov_5_266	266	267	T	TC	heterozygous	GCCATCACCAATTAACCAAA	AGTCACTTGAGTGGTTGGGA	139,20	402,20	58.335	58.113	40	50	264
J12_NODE_2132095_length_455_cov_13_388	388	392	ATTGT	A	heterozygous	TAAGTTCGGTCATGGTCGTT	CAAAATTCAAAGTTGTGGGC	289,20	429,20	58.076	58.12	45	40	141
J12_NODE_902568_length_299_cov_4_219	219	221	C	CAA	homozygous	TTCAATCGATTTTAGCTCGG	CCAAGGTCTCCGTAAAGACA	2,20	310,20	57.991	57.799	40	50	309
J12_NODE_1175981_length_336_cov_11_94	94	95	C	CT	homozygous	CTTTGTTCTCCTTACTGCCG	GATAGAATTGGCATGGTTGC	23,20	302,20	57.637	58.037	50	45	280
J12_NODE_2021747_length_541_cov_3_462	462	463	G	GT	heterozygous	ACAGGTAAAACGGGTGTTCA	TGCATGCACTCTATGAATTCTG	289,20	548,22	57.98	58.945	45	40.909	260
J12_NODE_2231990_length_555_cov_2_342	342	343	G	GA	heterozygous	GGTGCCAAATTTGTGGTTTA	TGGAGAGAAACAATTCCCTG	58,20	447,20	58.387	57.71	40	45	390
J12_NODE_1726445_length_687_cov_3_255	255	256	CT	C	heterozygous	CGTCCTCAAAAATCTTTCCA	AGCTCGGGAAACAAAAGAGT	197,20	348,20	57.795	58.055	40	45	152
J12_NODE_1493740_length_337_cov_5_196	196	197	G	GA	homozygous	CCACGATAGCAAAGGTCTGT	AAAAGTGTTGTCCTGGTGGA	72,20	286,20	57.826	58.03	50	45	215
J12_NODE_461704_length_613_cov_2_109	109	110	T	TC	heterozygous	GCCTGCAGATGTAACCCTTA	GGGGAGCTCAGGTAGTTTTC	33,20	192,20	57.849	57.853	50	55	160
J12_NODE_2127835_length_338_cov_12_284	284	285	GT	G	heterozygous	TTCCCAAAACTGAAAAGCTG	GCAACTCCCTAACTTAAGAGCA	206,20	341,22	58	57.853	40	45.455	136
J12_NODE_230749_length_313_cov_14_212	212	213	C	CA	heterozygous	ACACCCAATTTTCGTACTGC	GCCTGGGATCCAATTTTAGT	143,20	304,20	57.604	57.992	45	45	162
J12_NODE_161206_length_503_cov_17_2_190_263	190	264	_CA_G	_C_GT	_heterozygous_unknown	ACCCATACGTGAATTCCTCC	GTGGTAATTTTTGCTGGTGC	7,20	332,20	58.717	58.147	50	45	326
J12_NODE_415676_length_383_cov_9_180	180	183	A	AAGC	homozygous	GCATTTGGACTCAACCAGAC	AAGAATCCAAGGGTCATTCC	67,20	272,20	58.129	57.89	50	45	206
J12_NODE_548221_length_398_cov_13_345	345	346	A	AG	heterozygous	CAACCGGGTTTTCCTTTAAT	TCGTCCAAAATAGCAGGAAC	280,20	392,20	57.976	57.821	40	45	113
J12_NODE_554261_length_259_cov_19_138	138	139	G	GC	heterozygous	CTTCGCATTCTCTTCCGATA	ATAGGGTGAGGTTCCTGCAT	105,20	226,20	58.066	58.473	45	50	122
J12_NODE_2468172_length_299_cov_7_248	248	249	AC	A	heterozygous	TGGATATAATGGGTTGGGTG	GTTATTGTGGAGTTGCAGGG	215,20	326,20	58.011	58.076	45	50	112
J12_NODE_2074114_length_173_cov_4_114	114	115	AC	A	homozygous	TCCCGAACCCTATTTTTCTC	CCGACTTTCGATTCCAATAA	2,20	168,20	58.11	57.699	45	40	167
J12_NODE_959410_length_355_cov_10_238	238	244	T	TAAA,TA	heterozygous	ATCCAAAAATGCGACACAAG	GCATCCATGAAAACATCACA	41,20	341,20	58.625	57.875	40	40	301
J12_NODE_1197334_length_340_cov_4_269	269	271	CTT	C	unknown	TTGCCAGTTTCATACCCAAT	TGAAGACCCGGTCAACTTAT	22,20	359,20	57.944	57.113	40	45	338
J12_NODE_876317_length_293_cov_13_235	235	236	AT	A	heterozygous	ACGTGAAGCTTGAGCTCTGT	TTCAAAGCACGATAAAAGGC	152,20	322,20	57.829	58.044	50	40	171
J12_NODE_2295664_length_270_cov_9_123	123	124	T	TA	unknown	GCTTGCTTAAGTTTCTTTGCTG	ATGAAGTGCAGAACTGGAGC	17,22	183,20	58.527	58.028	40.909	50	167
J12_NODE_822032_length_424_cov_15_340	340	343	TGAA	T	heterozygous	CTAAAACTGCAGGGACTGGA	TTCATGGTTGTCTGACCTGA	68,20	429,20	57.952	57.543	50	45	362
J12_NODE_408799_length_227_cov_17_116	116	117	G	GC	heterozygous	CCCGGTTTCATAAGTGTCAA	GCTAATTGGGAGAAGGGAAG	76,20	229,20	58.475	57.876	45	50	154
J12_NODE_1955423_length_1038_cov_2_930	930	931	TA	T	homozygous	AGGCAAAGTGTGTGTGTTCA	GGGCTTGATTGAAAGATTGA	572,20	1066,20	57.705	57.735	45	40	495
J12_NODE_566718_length_204_cov_6_85	85	86	GA	G	heterozygous	TGCCTAAGTAGCAAATCCCA	AGCTTAATGTATCCCCTGCC	43,20	145,20	58.387	58.162	45	50	103
J12_NODE_2056017_length_1074_cov_4_556	556	557	CT	C	heterozygous	AGCTACAGGCTCAATGGTTG	GGGACTCTAGCGCTTTAACC	330,20	640,20	57.98	58.098	50	55	311
J12_NODE_690505_length_302_cov_11_251	251	252	T	TC	homozygous	GAGGCTTCCCTCTCATTTGT	GGGAGCTGATATGCTCAAAA	72,20	300,20	58.324	57.915	50	45	229
J12_NODE_1735581_length_342_cov_7_158	158	159	G	GT	heterozygous	GGCGTATGGCATAACAAAAG	TGCACATTCAAACCAAACAC	42,20	202,20	58.187	57.997	45	40	161
J12_NODE_608574_length_244_cov_9_120	120	121	C	CA	heterozygous	GATTTGCAACAGCACCTTTT	TTTCCTGCACCTTGAAAGTC	75,20	254,20	57.877	57.923	40	45	180
J12_NODE_1606443_length_253_cov_5_163	163	164	T	TC	heterozygous	AAACCCTCATTCTGTGTGGA	CAATGGTGAGGGAGACAAAG	91,20	220,20	57.971	58.13	45	50	130
J12_NODE_1901615_length_235_cov_12_165	165	166	TG	T	heterozygous	GCTTTATTGACAATCCCGAA	GTGGGAGTGGTAGTGGAGAA	115,20	224,20	57.697	57.548	40	55	110
J12_NODE_638933_length_211_cov_10_93	93	94	A	AC	unknown	GATACCACTCTGGAAGAGCTAGAA	GGTATTGACCAATGGCATCT	1,24	189,20	58.261	57.327	45.833	45	189
J12_NODE_116603_length_402_cov_16_196	196	197	TG	T	heterozygous	GCTCTCCTGCTGTTTTATGC	TGTTCCAAGAAGCAACACAG	69,20	258,20	57.725	57.44	50	45	190
J12_NODE_780244_length_333_cov_5_200	200	202	C	CAT	heterozygous	ACTGTTCATGGGAATTGGAA	TAATTTCATGGCCCACTGTT	151,20	338,20	57.835	57.944	40	40	188
J12_NODE_1279282_length_333_cov_3_249	249	250	AT	A	heterozygous	TGTCCATGGTTCCTGAGAGT	GCTCTAGCATGTTTCACGGT	36,20	348,20	58.052	57.979	50	50	313
J12_NODE_1339916_length_531_cov_4_423	423	424	A	AT	heterozygous	AAGGGGTTGATTTCTTGGAC	AGATTTCCGACTACGTGAACA	212,20	449,21	57.946	57.344	45	42.857	238
J12_NODE_1467722_length_183_cov_3_85	85	86	TC	T	heterozygous	GGATGGAGTGATGAATCTGG	GGAATCATGACCCAATTTGA	40,20	203,20	57.849	58.187	50	40	164
J12_NODE_2258896_length_218_cov_13_168	168	170	TGG	T	heterozygous	CTGAGCACAACATCTCAACG	AGCAGACCAGTCCAAACTCA	60,20	222,20	57.977	58.435	50	50	163
J12_NODE_22374_length_332_cov_8_122	122	124	T	TAA	heterozygous	TTTTGTGCCTCCTGACTTTC	ATGAGCCACGAACAAGTGAT	85,20	258,20	57.923	58.158	45	45	174
J12_NODE_600320_length_304_cov_9_224	224	226	GGC	G	heterozygous	AAAACCAGCATTGACGAATC	CAGAGGATCATTCATTTGGC	112,20	279,20	57.668	58.088	40	45	168
J12_NODE_683462_length_620_cov_5_82	82	84	A	AAT	heterozygous	TTTGTCGCTGAGGGAAATAG	TAGGTTCACCATCCTCGGTA	2,20	305,20	57.972	58.02	45	50	304
J12_NODE_367871_length_227_cov_18_96	96	97	AT	A	heterozygous	CTCCTGATGAATTTTCCGTG	TACTGCAGCAAGAAGAACGA	0,20	209,20	58.145	57.377	45	45	210
J12_NODE_1884648_length_328_cov_5_216	216	217	A	AT	heterozygous	AATCCGAGGTCACACGAATA	AAAATGAAGAGCTGGAGCAA	84,20	260,20	58.019	57.698	45	40	177
J12_NODE_2137326_length_300_cov_5_155	155	156	TA	T	heterozygous	AGGATTGAGAGGAAGATGGG	CGATTTACGGTGGGTACCTT	14,20	178,20	58.118	58.834	50	50	165
J12_NODE_74712_length_220_cov_9_136	136	137	T	TA	heterozygous	AAGCCTCTTGGGTTTGATGT	CGTTAAGGTTCCCTTTCCTC	22,20	191,20	58.646	57.787	45	50	170
J12_NODE_475034_length_291_cov_13_192	192	193	G	GA	homozygous	ATTGGCATTGTTGATGTTCC	ACCAAAAACAAGGGGAAAAG	53,20	257,20	58.271	58.073	40	40	205
J12_NODE_2019431_length_200_cov_6_87	87	88	GA	G	heterozygous	CATTTTGGAAAAGATGTCGG	CAAACCTAGCATCTGACACTACA	52,20	192,23	58.066	57.141	40	43.478	141
J12_NODE_1340058_length_277_cov_8_220	220	221	T	TG	heterozygous	ATTGTCCATGCACACAACTG	TAGCCATGTCGGATACAGGT	23,20	245,20	57.945	58.048	45	50	223
J12_NODE_213768_length_287_cov_16_115	115	116	G	GT	heterozygous	GGACTTTGTGCAGAAAAGGA	AGCTAAGCCGAGTTTGACTG	75,20	188,20	57.923	57.389	45	50	114
J12_NODE_167286_length_209_cov_10_98	98	99	T	TA	heterozygous	AGAAACCAAAAGGACAAGCA	CAAATGCCCATTTCTGTTTC	9,20	203,20	57.455	58.066	40	40	195
J12_NODE_121456_length_280_cov_13_146	146	147	G	GT	heterozygous	GAGTTGTCCCTGATCCAAGA	CAATTCAGAGCACCTCGTCT	8,20	207,20	57.616	58.029	50	50	200
J12_NODE_1426855_length_380_cov_6_290	290	291	GA	G	heterozygous	AATGGACTACCTTTGTGGCA	ACACAGTTGGCGGATACAAT	137,20	389,20	58.076	57.95	45	45	253
J12_NODE_1232898_length_419_cov_10_320	320	321	AC	A	heterozygous	GCAGGTTTCTATGGTAGGCA	AGGGATTATTTCCCTTGTGC	48,20	405,20	57.849	57.992	50	45	358
J12_NODE_2404204_length_1235_cov_3_96	96	97	CA	C	unknown	TCCAAATGAGGGATGGTAAA	TATCTTCTTTGGCAGCAACC	18,20	121,20	57.86	57.971	40	45	104
J12_NODE_2178511_length_673_cov_4_88	88	89	TA	T	heterozygous	CTGAAAAGAAACCCGATTCA	AGCGAAAAGGTACCACAATG	49,20	242,20	57.795	57.757	40	45	194
J12_NODE_495546_length_379_cov_8_226	226	227	C	CT	heterozygous	TGTGTTTCCAGGTACCGAAT	GTACGAAGGTTGCGACAGTT	79,20	358,20	57.923	57.883	45	50	280
J12_NODE_338735_length_385_cov_6_93	93	94	AT	A	homozygous	AAAGATCTGGTATGACCGAAAC	CAATTACACATGGTGGTGGA	15,22	118,20	57.233	57.642	40.909	45	104
J12_NODE_1007377_length_721_cov_4_659	659	660	G	GT	homozygous	GGGTATGGTTGCTAATGCAG	ATGCATGCACACACAAAAAC	371,20	703,20	58.12	58.026	50	40	333
J12_NODE_526706_length_206_cov_9_121	121	122	A	AT	heterozygous	CCTTTCAGCCATTCGTATTC	AACACCTGCAATGCTTGACT	3,20	180,20	57.306	58.371	45	45	178
J12_NODE_805726_length_336_cov_8_145	145	147	A	AAT	heterozygous	AGCTCAAATCTATTTCCTGCTG	AGACTTAAGATCATCCGGGG	5,22	217,20	57.8	58.067	40.909	50	213
J12_NODE_1718637_length_270_cov_5_186	186	187	AT	A	heterozygous	TGGGTCGAGGTTCTATCATT	AAAAAGGGTTTGAAGATGGG	1,20	213,20	57.047	58.02	45	40	213
J12_NODE_1689196_length_355_cov_9_284	284	285	A	AT	heterozygous	GCAGAGTTTCTTTCCTGCAA	GTCAAATGAACCCATTTCCA	173,20	367,20	58.228	58.243	45	40	195
J12_NODE_2835085_length_537_cov_2_456	456	457	TC	T	heterozygous	CTCCCATGTGGTATCCTCAG	CGAATGCATGATTAAAGCCT	57,20	507,20	57.941	57.871	55	40	451
J12_NODE_1367059_length_371_cov_7_240	240	241	AT	A	homozygous	TACAGGGTGGTGAATTTGCT	ATAGGAACAAGCAAAGGGCT	158,20	331,20	58.076	57.956	45	45	174
J12_NODE_1380603_length_308_cov_11_253	253	254	T	TA	heterozygous	AACTTTATGTGCCCGATTGA	TGGTTATCAGTGGCATGTAGC	160,20	323,21	58.093	58.665	40	47.619	164
J12_NODE_2159915_length_508_cov_5_373	373	374	C	CT	heterozygous	TGGCTTGATCACCTTGATTT	AGAATGTGGGTGAAAGTCCA	327,20	427,20	58.145	57.971	40	45	101
J12_NODE_755370_length_291_cov_6_180	180	181	A	AT	heterozygous	GAAGAGCTTTAGCGACGATG	CATGAACATGGCTTTGATTG	59,20	267,20	57.877	57.542	50	40	209
J12_NODE_91873_length_369_cov_35_140	140	141	G	GT	homozygous	AGCCTGGTATTTGCTACATGA	CCACCAAGCATCTCCTACAC	1,21	344,20	57.408	58.158	42.857	55	344
J12_NODE_816535_length_500_cov_19_198	198	200	TTA	T	heterozygous	CATGCTGCAGAGACATCAAG	CTCTTGTTGTGTGCGTTTTG	123,20	318,20	58.081	57.957	50	45	196
J12_NODE_1645601_length_322_cov_9_226	226	227	T	TA	heterozygous	TTGCCAGAGAAGACATCACA	GCACGTTTTGAATAACTGGG	88,20	273,20	57.883	58.147	45	45	186
J12_NODE_1845314_length_305_cov_5_114	114	115	C	CA	unknown	GGTCCCAAGAAAGGAAAAGA	GCAGCAATTCAAGTATGCAA	39,20	255,20	58.214	57.536	45	40	217
J12_NODE_637682_length_463_cov_11_237	237	238	T	TA	heterozygous	AAGGTGAATGTAAAAGGGGC	AAGGAGTCGCTGACTTTTCA	121,20	395,20	58.046	57.671	45	45	275
J12_NODE_2031122_length_644_cov_2_165	165	166	TC	T	heterozygous	CCCTACACCATGTTCGACTC	TGAGTAGAATGGCATGTACTTAGG	101,20	292,24	58	57.572	55	41.667	192
J12_NODE_1628254_length_277_cov_4_138	138	139	CA	C	homozygous	CGATTTGCCTAAGCTATTCAGT	GCTCACTCATTCTGCTCCAT	31,22	221,20	57.764	57.969	40.909	50	191
J12_NODE_1557251_length_469_cov_5_2_188_409	188	410	_AC_CT	_A_C	_heterozygous_heterozygous	TGTGTAGAGGATGGATTGGG	GGCCTAAGCCCTTTCTGTAA	163,20	436,20	58.359	58.467	50	50	274
J12_NODE_694607_length_195_cov_3_118	118	119	CA	C	heterozygous	CCGAAATGGAGCTAAGTTCA	TTCGGCTTTAGCTCATCAAC	22,20	141,20	57.972	58.12	45	45	120
J12_NODE_434400_length_325_cov_39_175	175	178	CAAT	C	heterozygous	CTGCTTGTTTCACCGCTTAT	TGAAGATGTGAGCATGGAGA	125,20	331,20	58.054	57.818	45	45	207
J12_NODE_2709792_length_446_cov_3_332	332	333	T	TC	heterozygous	CGTGGATAAGTACACTCGGG	TGTGTGAAAAGTGAATGCGT	84,20	408,20	58.105	57.734	55	40	325
J12_NODE_657749_length_430_cov_20_217	217	218	A	AT	heterozygous	GAATGATAGGCCCTCCTTGT	TGGGATTCAATTCCGAACTA	83,20	314,20	58.067	58.011	50	40	232
J12_NODE_801489_length_506_cov_12_229	229	231	A	AAT	heterozygous	CCCCCATGTTAATGTGTGAT	GGGAGGGAAATTCTTTTGAA	89,20	430,20	57.991	58.084	45	40	342
J12_NODE_494409_length_220_cov_11_143	143	146	GATA	G	heterozygous	TTTACACAAAAAGGAACGGC	GCTGATTCGTGACCTAAGGA	19,20	201,20	57.81	57.893	40	50	183
J12_NODE_1622988_length_547_cov_4_283	283	284	CT	C	heterozygous	GGACATAGTGGAATTGCAGG	ATTCCAGTGCAAACAACGAT	188,20	427,20	58.019	58.076	50	40	240
J12_NODE_1662725_length_282_cov_6_196	196	197	C	CT	heterozygous	TACTCCTTCACTCTCGGCTG	GGCAAATCATCAAAACAAGG	91,20	276,20	58.187	58.066	55	40	186
J12_NODE_848247_length_299_cov_33_102	102	103	CA	C	heterozygous	CTCCTGCAGCCATGTACTCT	TTGGATCCTCTCGCTAAATG	29,20	245,20	58.058	57.916	55	45	217
J12_NODE_1498753_length_269_cov_5_122	122	125	TGAA	T	unknown	AAGCCACACGAGAAGAATTG	CATAACATTGGCTTTTTCCG	1,20	233,20	57.951	58.162	45	40	233
J12_NODE_1832059_length_213_cov_7_136	136	137	G	GT	heterozygous	TTCTGTAGTTGGAGCCTTGC	GCATGAAAACATGGCACATA	112,20	213,20	58.104	57.987	50	40	102
J12_NODE_91893_length_373_cov_11_2_204_210	204	212	_G_TGA	_GT_T	_heterozygous_heterozygous	CGTTATCCATTGGAGCGTAT	CACAGAAGAGGTGCTCGACT	140,20	339,20	57.605	58.172	45	55	200
J12_NODE_2074990_length_354_cov_7_293	293	294	CA	C	unknown	AAGAAGCTTCAGCCATGAAA	CCCTTCTTGAGTTGGATACCT	110,20	380,21	57.698	57.273	40	47.619	271
J12_NODE_1509325_length_244_cov_16_167	167	168	T	TA	heterozygous	TGTAATGATTGATTCCGACG	AAATATGCTGCAAATCCCTG	4,20	208,20	57.002	57.725	40	40	205
J12_NODE_1791314_length_554_cov_2_150	150	152	TTA	T	homozygous	TGCACCTTCTCATTACCACA	GAAACCATGGCTGACAATTT	7,20	243,20	57.673	57.515	45	40	237
J12_NODE_1707233_length_243_cov_11_168	168	170	A	AAG	heterozygous	CAGGTTCACAAGCCAAGTCT	GAAACGCCTTGGATAAGAGA	63,20	234,20	57.93	57.032	50	45	172
J12_NODE_577346_length_191_cov_10_84	84	85	TG	T	heterozygous	GGGAGGAGGATTCACAAGAG	TCAGTCCTTCATGTTCCCTT	1,20	179,20	58.664	57.131	55	45	179
J12_NODE_77939_length_182_cov_25_103	103	104	T	TA	heterozygous	TCCCCTTACCTGTCACTCAA	GATGGTTTCAGGACTTTGAACT	12,20	195,22	58.13	57.314	50	40.909	184
J12_NODE_1052805_length_594_cov_6_451	451	463	T	TTAGTGACCGCAG	heterozygous	GGGGGCACTGACTTAAGAAT	AGCCCCTGCAAAGAATAAGT	116,20	604,20	58.121	57.956	50	45	489
J12_NODE_2029466_length_196_cov_4_98	98	99	A	AG	heterozygous	TCAAAAGAGCAAATCGGTTC	TGATAGTGACACGTGGTATGC	25,20	133,21	57.944	57.063	40	47.619	109
J12_NODE_1009451_length_409_cov_18_113	113	114	C	CT	heterozygous	ATGTCTGCCTAGCAGGTGAA	AATGGCTTCCTTTATGGGAC	56,20	397,20	58.47	57.992	50	45	342
J12_NODE_668204_length_171_cov_14_114	114	115	C	CT	heterozygous	ATTTTCTCTACCGGCACCAT	TGGTGTGTTCACCAGATGAG	58,20	163,20	58.53	57.999	45	50	106
J12_NODE_437075_length_233_cov_5_159	159	160	TC	T	heterozygous	CTTGCTTTTAGGTCATCTGGA	AAGAAGCTGACCTTTTGGCT	98,21	199,20	57.113	58.201	42.857	45	102
J12_NODE_872696_length_220_cov_5_135	135	136	A	AG	heterozygous	GCTGCACAAGGGAGATCTAA	GATGCGAGACAAAGACACAA	63,20	176,20	58.048	57.37	50	45	114
J12_NODE_494865_length_448_cov_28_165	165	166	T	TA	heterozygous	TGACAATATGCTGGCTCAAA	TCAAGGAGTTGTGCTGTTGA	105,20	448,20	57.86	57.946	40	45	344
J12_NODE_269874_length_185_cov_6_82	82	83	T	TC	heterozygous	GGTGAAACCGAAAATCAGAA	ACATGTCCCACTGGCTTTTA	27,20	179,20	57.641	58.076	40	45	153
J12_NODE_1812723_length_175_cov_6_94	94	95	T	TA	homozygous	GCTGCCATAAGAGGAAAGAA	CCTAAACTTCACCCCAGACA	5,20	147,20	57.184	57.644	45	50	143
J12_NODE_1202302_length_277_cov_7_175	175	177	ACT	A	heterozygous	ATTTATTGCCCAGGGAAAAG	ATCAAGCGATCAACTAACGC	46,20	219,20	58.062	57.998	40	45	174
J12_NODE_743130_length_268_cov_7_190	190	191	AT	A	unknown	GACTTGCTTCCCCTATGACA	CCAGTTTGATGAGCGAGTTT	150,20	280,20	57.737	57.951	50	45	131
J12_NODE_1669534_length_174_cov_7_101	101	102	G	GT	heterozygous	TAATAAGGCCATTTGGGGAT	AAGCCCATGTATGCCTAGTG	6,20	200,20	58.263	57.727	40	50	195
J12_NODE_28309_length_489_cov_19_355	355	356	T	TG	homozygous	TGGGAATGTGAATGGGATAG	TTATGATGGGAAAAGATGGC	40,20	380,20	58.215	57.489	45	40	341
J12_NODE_909595_length_372_cov_4_232	232	233	G	GA	homozygous	CAAAGACAAATGACTTGTGGTC	GGCCTAACAAATTTCACCCT	166,22	351,20	57.237	58.046	40.909	45	186
J12_NODE_1188864_length_293_cov_16_85	85	86	G	GA	heterozygous	CGTCGCTGAGGGAAATAGA	ATACAGCCGTGAGGAAACAA	3,19	216,20	58.961	58.228	52.632	45	214
J12_NODE_1252716_length_505_cov_4_108	108	109	T	TC	heterozygous	AGATGTTCAAATCTGCCGAA	CAAAGAAAGTTTGAAGCCCA	24,20	479,20	58.298	58	40	40	456
J12_NODE_881976_length_398_cov_27_278	278	279	TC	T	heterozygous	CAGCCATCCAAAACAAAATC	AAAAGTCTCCGCTCGTCTCT	146,20	330,20	58.066	58.282	40	50	185
J12_NODE_1072588_length_633_cov_8_317	317	318	GC	G	heterozygous	GGGTACGACCCTTGGAATAC	CCAAACCTAAATTCGAGCAA	148,20	636,20	58.24	57.901	55	40	489
J12_NODE_1635449_length_484_cov_12_234	234	236	TTG	T	heterozygous	CAATCACTCATGGACAAGCA	CCCTACAAACCTCCTGGAAT	132,20	311,20	58.186	57.975	45	50	180
J12_NODE_1178824_length_388_cov_6_202	202	204	A	ATC	unknown	AATGACGGGTGGTGACTAGA	TGGTCGATATAAGGTTGGGA	115,20	330,20	58	57.888	50	45	216
J12_NODE_900260_length_225_cov_13_129	129	130	TA	T	heterozygous	ATTTCCCTATTCCCAAAACG	GGGGAAGATCTGCGCATT	61,20	250,18	57.924	61.13	40	55.556	190
J12_NODE_576393_length_188_cov_17_84	84	85	CT	C	heterozygous	GTTATGTTCTTGGGCCGTTA	TTCGGGAAATAAGAAGCGAT	39,20	178,20	57.635	58.785	45	40	140
J12_NODE_575404_length_403_cov_5_268	268	269	AT	A	unknown	TTTAGCTTTCAAACCCCCTT	GAGTGCATGAAAAATTGGTGAG	56,20	379,22	57.863	59.615	40	40.909	324
J12_NODE_1803113_length_294_cov_7_84	84	85	AC	A	homozygous	GGCTAAGATGCTCCACTTGA	TCGTTTGAGAAGAGAGGTGG	27,20	252,20	58.048	58.001	50	50	226
J12_NODE_580865_length_341_cov_8_2_164_226	164	227	_AT_A	_A_AG	_heterozygous_heterozygous	AGGTTCGGAATTTTTGGAAG	TTGTTTGATGGAGGGGTAGA	0,20	358,20	58.162	57.992	40	45	359
J12_NODE_167995_length_270_cov_9_152	152	153	T	TG	heterozygous	CTGGGTGTGTGAGAGAGGTC	CCAGCTGGCCTATTCTGTTA	51,20	183,20	58.202	57.999	60	50	133
J12_NODE_1715358_length_305_cov_6_245	245	246	T	TC	heterozygous	AACACATGCAAGAACTCGGT	TGGTAGCTATTGCAATTCGG	114,20	333,20	58.215	58.794	45	45	220
J12_NODE_367288_length_235_cov_5_130	130	132	A	AAG	heterozygous	AGGGGAAAGGATGATTGGTA	CTACACAGAATCTGGGGGTG	10,20	227,20	58.307	58.001	45	55	218
J12_NODE_2109865_length_313_cov_8_234	234	235	AT	A	heterozygous	ACTGGACAGGGTTTTCAACA	CAGTGATTTTTCCTGTGCCT	130,20	303,20	58.03	57.797	45	45	174
J12_NODE_687556_length_402_cov_27_218	218	221	TAGA	T	homozygous	CGAGATCGATTGAAGAATGG	TGTATTTCGGAGAAGCAAGG	5,20	263,20	58.243	57.972	45	45	259
J12_NODE_361927_length_359_cov_8_91	91	92	C	CT	unknown	GAATTCCCAAATGCAACAAC	TTATTGGATGCTTTCTTGGC	21,20	356,20	57.915	57.844	40	40	336
J12_NODE_1475232_length_218_cov_7_135	135	136	C	CA	homozygous	CCCCCACTAACATCTCAAACT	TGGTAAGAGAATTGGTGCGT	76,21	213,20	58.042	58.228	47.619	45	138
J12_NODE_918472_length_371_cov_5_181	181	182	AC	A	heterozygous	AAGTTCAGTGGCAAGGTGAG	TGAAGGAAGCAATTTGAAGG	154,20	278,20	57.93	57.945	50	40	125
J12_NODE_1111169_length_384_cov_11_256	256	257	GA	G	heterozygous	AAAATTCAGAAACCCCAAGG	TTTTTATGCCACCCATGTCT	93,20	308,20	58.02	57.944	40	40	216
J12_NODE_2275119_length_230_cov_6_137	137	138	GA	G	heterozygous	TATTAGGACAGAATCGGCCA	GGGAAATCTGGGTTTCTGTT	78,20	241,20	58.187	57.946	45	45	164
J12_NODE_128339_length_494_cov_20_256	256	258	CTT	C	heterozygous	CCTTATGCCACATGTTCTCC	CCTTCACAAAAAGGCTTCAA	106,20	464,20	58.019	58	50	40	359
J12_NODE_987192_length_268_cov_6_176	176	177	TC	T	homozygous	TAGTAACCAGCCAATCCCAA	AAGTTCTGGCTTCGGAAAGT	64,20	206,20	58.093	58.055	45	45	143
J12_NODE_1167793_length_285_cov_16_120	120	121	TA	T	heterozygous	GTCCGGTAATTGCAGCTTTA	TCATCCGAGCTAATCCTGAG	12,20	195,20	57.926	57.991	45	50	184
J12_NODE_186042_length_277_cov_14_214	214	216	A	ACT	heterozygous	GAGGCTTGAAAGGGTAGTCC	TGAGGGAACTGCAAAGAGAC	25,20	267,20	57.853	58	55	50	243
J12_NODE_1745891_length_319_cov_6_208	208	209	CT	C	unknown	ATACAAGGGACGACAAACCC	GGAGAAGAAGTGAAACCCTTG	114,20	242,21	58.766	57.896	50	47.619	129
J12_NODE_2399998_length_228_cov_8_158	158	159	T	TA	heterozygous	ATTGAAATCCCTTGGTCTCG	GTAAACCAACGTGAAGCACC	13,20	226,20	58.981	58.132	45	50	214
J12_NODE_1261002_length_380_cov_16_200	200	201	AG	A	heterozygous	CAATTCTTCATGTTGGGCTC	TCTGCTTGAGTTTCGTTCGT	64,20	383,20	58.145	58.65	45	45	320
J12_NODE_1942510_length_294_cov_5_188	188	190	TTC	T	heterozygous	ATTACCGCTTAAAACCCCAG	ACCTTCTTGTTCATACGCCA	162,20	299,20	58.138	58.228	45	45	138
J12_NODE_140187_length_377_cov_5_89	89	90	C	CA	heterozygous	TCTTTCTTTCATGGCTCCTG	AGGCACCCCAGAGATTTAAC	57,20	239,20	58.02	58.121	45	50	183
J12_NODE_1191834_length_442_cov_10_250	250	251	AT	A	heterozygous	TGAAGCTTTTGCTTGGATTC	AGCAGCTTAACACGTGGAAC	172,20	309,20	58.093	58.036	40	50	138
J12_NODE_1411677_length_335_cov_4_225	225	228	T	TTTA	heterozygous	TCGGTTATTTCAGGGTTTGA	AGGCAATGGGAGACACTTTT	188,20	355,20	58.066	58.646	40	45	168
J12_NODE_279999_length_514_cov_17_408	408	409	CG	C	heterozygous	AGTGCTGAACTCAGGGACTG	GAATGCCGAAGCTTGAGTTA	357,20	468,20	58.01	58.12	55	45	112
J12_NODE_118282_length_304_cov_8_221	221	222	AT	A	heterozygous	AACACGCGAACTTGTTTAGG	GATTTTGGCATGTTGGTAGC	2,20	333,20	57.961	58.092	45	45	332
J12_NODE_2021349_length_365_cov_4_159	159	160	A	AG	homozygous	GTAGCGGTAAGCCGACTTTT	AGCCAATAAGTCTAGCCCGT	7,20	348,20	58.541	57.982	50	50	342
J12_NODE_764206_length_242_cov_12_138	138	139	G	GC	homozygous	AATTGTTGGCATGGTCGTAT	CTATCTACGAAGCCCCTTGC	98,20	229,20	57.82	58.952	40	55	132
J12_NODE_476664_length_494_cov_7_299	299	304	TCAAGG	T	heterozygous	TGATGAACAGAAGGCTCACA	TTGGGTCTTTCTATGTGGGA	190,20	484,20	57.883	57.992	45	45	295
J12_NODE_188178_length_263_cov_5_121	121	123	AAC	A	heterozygous	GGTTAGAGCCAAACATCAGG	TGGAGACCAGTATTCCGAGA	0,20	257,20	57.268	58.23	50	50	258
J12_NODE_140714_length_426_cov_10_205	205	206	A	AC	heterozygous	CCTGAATGGATGGATCTTTG	AAGCGTTATGATAGGATGCG	87,20	311,20	57.933	57.898	45	45	225
J12_NODE_1847989_length_395_cov_7_2_128_203	128	204	_AT_G	_A_GA	_heterozygous_heterozygous	CCCTGGAAACAACAAACAAG	ATTCCCAGGAAACTCAATCC	55,20	403,20	58.105	57.89	45	45	349
J12_NODE_1342693_length_187_cov_17_137	137	138	AG	A	homozygous	CATCAACATCCAAGCTGTCA	CATCACTTGATTGCATCTGCT	67,20	179,21	58.186	58.891	45	42.857	113
J12_NODE_949984_length_405_cov_25_126	126	127	AG	A	heterozygous	TTCTCGAAAGACTTGCTGCT	AACTTAAATGCCAGGCACAG	3,20	364,20	57.98	57.906	45	45	362
J12_NODE_148056_length_174_cov_25_99	99	101	C	CAA	heterozygous	TATCTCTCCGAATGTCGGTC	CCAACTTTTGAGAAGGTAGGAA	20,20	129,22	57.676	57.552	50	40.909	110
J12_NODE_1494299_length_389_cov_12_114	114	115	GT	G	heterozygous	TATCAATGCTCAGGTTGGGT	CAAAACATGAAATGGGGTGT	65,20	164,20	58.019	58.173	45	40	100
J12_NODE_518090_length_341_cov_9_219	219	220	T	TC	heterozygous	CTGGCGTCTGCAATAAGAGT	TACGGACATGAAATGCACAC	91,20	302,20	58.132	57.967	50	45	212
J12_NODE_2208525_length_175_cov_8_89	89	90	A	AG	heterozygous	CCATCAACAGCATCATCATC	TGTTCCTATGCTAAGGATTACAGC	49,20	151,24	57.371	58.907	45	41.667	103
J12_NODE_639339_length_454_cov_10_294	294	295	C	CA	heterozygous	GATTCCTTCAACGTCATTGC	CAGCCTCTCACCAATGTTCT	101,20	391,20	58.145	57.87	45	50	291
J12_NODE_1063309_length_1133_cov_2_1026	1026	1027	T	TG	homozygous	GCCAATTTTGTCCATTTCAC	TGCAAATGAAACCTAGCCTC	972,20	1155,20	57.915	57.971	40	45	184
J12_NODE_1424003_length_287_cov_6_224	224	225	A	AT	heterozygous	AGCTTGCCACCTCCTTATTT	TGTTGATGGTTCTCTCCTCC	54,20	252,20	57.956	57.616	45	50	199
J12_NODE_1489474_length_190_cov_4_86	86	87	A	AG	heterozygous	AGCGCATATACATGGCCAAA	GCATGTATAGGGACTTGGTGA	55,20	165,21	61.368	57.56	45	47.619	111
J12_NODE_830929_length_393_cov_15_276	276	278	G	GGT	heterozygous	GAAAAGAAAGAGCCTCTGGG	CACTTTTGTTGGGGATCAAT	170,20	310,20	58.121	57.364	50	40	141
J12_NODE_1226302_length_316_cov_5_253	253	254	CA	C	homozygous	AAAGCTGCCTTCATCACAAC	ATCACTAGGGCGATTGCATA	22,20	321,20	57.95	58.214	45	45	300
J12_NODE_1870012_length_213_cov_5_84	84	85	TC	T	homozygous	ATCCTTGGCAGAGGGTATTT	GCACCAATGTTGTTTGTGAA	1,20	107,20	57.611	57.997	45	40	107
J12_NODE_296605_length_341_cov_9_168	168	171	TTAC	T	heterozygous	CAATGGGGATGTTAACGAAG	ATCGTTGAGTTGAACGGAAG	106,20	218,20	57.945	57.797	45	45	113
J12_NODE_275523_length_720_cov_2_161	161	162	AG	A	homozygous	TTGGCAGATAAGGATTTTGC	CATCAATCCTCGGTAAAGGA	110,20	267,20	57.844	57.612	40	45	158
J12_NODE_2382580_length_392_cov_5_180	180	181	T	TG	heterozygous	GCTACTTGTGATTCGGCACT	AGACAACAACCAAATTCCCA	89,20	395,20	57.979	57.894	50	40	307
J12_NODE_689589_length_398_cov_13_249	249	250	TC	T	heterozygous	AACTGGTTGCTGTTCTGAGC	GCCAACAGCAGATATCAAGG	41,20	307,20	58.087	58.326	50	50	267
J12_NODE_2410219_length_733_cov_3_642	642	643	CT	C	heterozygous	TTCACCTTCGTACTCCAAGC	GCACGAAAAGCCTAACAAAA	301,20	719,20	57.951	58.097	50	40	419
J12_NODE_541200_length_314_cov_15_82	82	83	AT	A	heterozygous	CGCATCTTAATGCACTACCC	TGTCCTGGTTTGTCTTAGCC	12,20	278,20	58.268	57.797	50	50	267
J12_NODE_245025_length_304_cov_7_170	170	171	T	TA	heterozygous	ACACTGGCGCACATACTACA	TGGGGTAGAATTGATCGAGA	116,20	279,20	57.795	58.089	50	45	164
J12_NODE_1802614_length_320_cov_4_194	194	195	T	TA	homozygous	TACACGACAAACACGATTGC	TCCAACACCAAAGTAGGCTC	169,20	312,20	58.187	57.797	45	50	144
J12_NODE_1822937_length_323_cov_4_125	125	126	TC	T	homozygous	TCTGAATAGATGCTCCCTCG	ATGTATTCCATTGGCCTTGA	8,20	320,20	57.991	57.887	50	40	313
J12_NODE_1221422_length_500_cov_13_384	384	385	A	AC	heterozygous	TCCCTTTTCCTCTTACACCC	TGGATTATGCAGGATTTGCT	90,20	512,20	58.094	58.187	50	40	423
J12_NODE_339468_length_199_cov_5_117	117	119	A	ATG	heterozygous	CTCACAAGCATACCAAGTTCAA	TGGGTTTGTATATAGCCATGTG	6,22	172,22	57.961	57.486	40.909	40.909	167
J12_NODE_1175228_length_205_cov_5_87	87	88	AT	A	homozygous	TTTGGGACTTTGCACTGATT	CGATGTCACATGAAATGGAA	4,20	217,20	58.201	57.876	40	40	214
J12_NODE_2110295_length_203_cov_5_109	109	111	ACT	A	heterozygous	TTCTAATTGGCTGGGACAAA	CCAGAATCATCTTCTGCACC	39,20	225,20	58.214	58.23	40	50	187
J12_NODE_2403493_length_675_cov_3_143	143	144	T	TC	heterozygous	TCCTCAAAGTCCATCTCTTCA	CCCCAATTTACACCTGACAT	47,21	540,20	57.438	57.238	42.857	45	494
J12_NODE_293253_length_244_cov_12_186	186	187	C	CT	heterozygous	GAAGTTAAAAACAAGCCGCA	TGATTAGTTTCCCAGGACCA	41,20	227,20	58.097	57.992	40	45	187
J12_NODE_406654_length_301_cov_12_225	225	226	T	TC	heterozygous	TCCAAGAGGTGCCAAACTTA	TTGCATCTTTTGATGGTGAG	110,20	282,20	58.352	57.249	45	40	173
J12_NODE_975219_length_437_cov_4_220	220	221	A	AG	heterozygous	GCTGAATAAGGACCAACCAA	TTTGACCAATTGAAGAGGGA	73,20	435,20	57.67	58.117	45	40	363
J12_NODE_174267_length_174_cov_16_98	98	99	A	AT	heterozygous	CCACCTCTCAGGGGAATAAT	TATCTGTCCGGTTTACAGCC	1,20	156,20	57.919	57.698	50	50	156
J12_NODE_1450155_length_290_cov_5_165	165	166	A	AT	unknown	GCGAGCTGATAAGGTTGTGT	GCCACCAACTACTTGAGCAT	78,20	270,20	57.979	57.824	50	50	193
J12_NODE_2333958_length_176_cov_8_111	111	113	ATT	A	heterozygous	GCTGAGTGCTGACCTACCAT	GTTCCAAAAACCCAACTTCA	4,20	194,20	57.898	57.549	55	40	191
J12_NODE_843354_length_353_cov_7_176	176	177	A	AT	heterozygous	CGACTATGACATTGCAAGATACAC	CCCTTCTTTCCCATCATTTT	134,24	360,20	58.725	57.967	41.667	40	227
J12_NODE_630622_length_830_cov_4_2_646_665	646	666	_TG_T	_T_TA	_heterozygous_heterozygous	GGTCATGGTTCGTCATTTTC	CAGTTATTGTTTGATTCGAGCC	598,20	859,22	57.834	58.766	45	40.909	262
J12_NODE_554961_length_599_cov_8_395	395	398	C	CCTT	homozygous	AATATCTCGGGAGACTTGGG	TAGGCTTTCAGGCTCTTTCA	272,20	529,20	58.067	57.85	50	45	258
J12_NODE_459927_length_682_cov_3_90	90	91	T	TC	homozygous	TTAACCGCTGAAGCAGACAT	AATCACAGCTCTGAGGATGC	28,20	217,20	58.529	57.969	45	50	190
J12_NODE_1776429_length_351_cov_7_261	261	265	CATAT	C	homozygous	CATGTTCAGCATGCCTACTACT	CTCGTTCCATCTTCTCCGTA	95,22	310,20	57.092	57.894	45.455	50	216
J12_NODE_389071_length_395_cov_15_98	98	101	C	CATA	heterozygous	CGTCCCTTATGTATTCCCACT	CCACATGACTCGCATCATTA	39,21	154,20	57.943	58.069	47.619	45	116
J12_NODE_1306414_length_272_cov_6_177	177	178	C	CA	heterozygous	GACATTACAAGTCCATCTAGCCA	TGATCGATTGGAAGCTTGTT	45,23	237,20	58.277	58.298	43.478	40	193
J12_NODE_606202_length_431_cov_11_273	273	275	T	TAA	heterozygous	AATCCTTCGAATTGTGACGA	CCACTGCTCTCTTCCCCTAT	185,20	423,20	58.145	58.35	40	55	239
J12_NODE_1514830_length_469_cov_6_3_179_210_402	179	403	_C_A_AC	_CT_AT_A	_heterozygous_heterozygous_heterozygous	AGAAGGAACAACAACCATGC	CTCATGATCGGTGTGTATAACG	146,20	497,22	57.639	58.054	45	45.455	352
J12_NODE_2202446_length_173_cov_5_94	94	95	T	TA	heterozygous	GAGAAGTCATTAGGCTGGCA	TCCATCCTTGGTGGCTATAA	62,20	192,20	58.048	58.038	50	45	131
J12_NODE_2610132_length_311_cov_5_155	155	157	ATC	A	heterozygous	GACAACAGCAGGAGCAATCT	ATTTTGCATCCGTTTGTAGG	112,20	293,20	58.028	57.635	50	40	182
J12_NODE_560150_length_428_cov_5_302	302	303	GC	G	heterozygous	AACAAAGGGGGTGAGTTTTC	GGTTGGACGGAGATAGTGTG	195,20	366,20	58.002	58	45	55	172
J12_NODE_511187_length_199_cov_22_112	112	113	CT	C	heterozygous	TTTGACTGCAATAGATGAGAGG	CCTAGACCAGGATGTTTCCA	64,22	206,20	57.125	57.582	40.909	50	143
J12_NODE_1075568_length_262_cov_6_189	189	190	C	CA	heterozygous	CAAAAGCCTTCATTTTCTGC	ACTTTGACACCAATGGCTTT	82,20	216,20	57.635	57.173	40	40	135
J12_NODE_462737_length_235_cov_8_171	171	172	G	GC	heterozygous	ACAATATAACGTGAACGGCG	CGGATCCGAGAGGATAAAG	63,20	194,19	58.583	57.287	45	52.632	132
J12_NODE_708243_length_320_cov_6_236	236	237	A	AT	homozygous	GTGCGCAAGTTTATGACACA	GTGTTGGACGACAATAAGGG	127,20	282,20	58.345	57.923	45	50	156
J12_NODE_911947_length_292_cov_10_154	154	155	CA	C	heterozygous	CACAGCCATAACCATTCCTC	ATCCACCGGAATTTGCTTAT	111,20	275,20	58.019	58.394	50	40	165
J12_NODE_1612538_length_546_cov_6_200	200	201	G	GA	homozygous	CCGCGACTTTATACGTCCTA	CGAATGGCATTACCAGAAAC	111,20	408,20	57.954	58.093	50	45	298
J12_NODE_1216241_length_312_cov_11_162	162	163	C	CT	heterozygous	AAGGCAGAGGTGGCTTCTAT	GCTCGCAATATCTTCACCTC	0,20	282,20	58.028	57.512	50	50	283
J12_NODE_1381697_length_433_cov_5_357	357	358	G	GA	homozygous	GGCTTCTAAGAAAGTTGGGC	GCGTGGAGCTAAGTTGGATA	56,20	406,20	58.072	57.999	50	50	351
J12_NODE_1846374_length_254_cov_6_154	154	155	T	TG	heterozygous	TTAGGGGTAACGATGAATGC	CGGCATGTTACACTGTCCTT	31,20	262,20	57.577	58.65	45	50	232
J12_NODE_2218271_length_744_cov_3_500	500	501	GA	G	unknown	TGGACCACATTGTTTTTCCT	TTTTGACTCAATCCCACGTC	420,20	540,20	57.894	58.543	40	45	121
J12_NODE_1969168_length_490_cov_11_2_274_362	274	363	_C_A	_CA_AC	_heterozygous_heterozygous	TCATCTTTGTCCCTCGACAT	AGTGTATGGCTTCATGGGAA	22,20	432,20	58.071	58.019	45	45	411
J12_NODE_1186835_length_463_cov_14_322	322	327	C	CCCACT	homozygous	TTGCTAATTCAAGCTCCCAC	GTGAGAAATCATGGTTTAGGGA	35,20	458,22	57.971	58.046	45	40.909	424
J12_NODE_238526_length_309_cov_8_163	163	165	T	TTC	heterozygous	AATTTTCTGCTTGCTCATGG	TGCAGCATCCTTAACACAAA	79,20	329,20	57.971	57.919	40	40	251
J12_NODE_2486054_length_316_cov_4_133	133	134	A	AC	homozygous	GTTTCAAATGCAACCTCCAC	GCCTCATCTTTTAGCAACGA	90,20	343,20	58.048	58.12	45	45	254
J12_NODE_694819_length_494_cov_14_342	342	349	TGTCAATG	T	heterozygous	CAAAGGAACATACCGGACAG	TTGAAAAGCCCTTCACAAAC	118,20	520,20	58.077	57.85	50	40	403
J12_NODE_63477_length_387_cov_13_300	300	301	T	TA	heterozygous	GCCTAGCATGGTGGATATTG	TCATACAAGCTGAACAGCCA	124,20	346,20	58.065	57.997	50	45	223
J12_NODE_484775_length_480_cov_15_218	218	219	G	GT	heterozygous	GGGGAAAGACATCTCAACCT	TCCTCAACACCATCATTCAA	97,20	258,20	58.021	57.41	50	40	162
J12_NODE_1420365_length_283_cov_11_147	147	148	A	AG	heterozygous	TAAAACCCAGTACGCAGCAT	GGCATCTGTCTCACACTCCT	97,20	221,20	58.32	57.781	45	55	125
J12_NODE_2196226_length_262_cov_6_203	203	205	C	CCT	heterozygous	CTCAGTCATCTCAAACGGCT	AATCGGCACCCTTTAGTCTC	91,20	285,20	58.029	58.267	50	50	195
J12_NODE_1478455_length_1015_cov_5_784	784	789	T	TATTCC	heterozygous	TGCTAAGGACCTGAGTTTGG	GTTGACGTATCCCGTCATTC	751,20	889,20	57.952	57.863	50	50	139
J12_NODE_593765_length_288_cov_16_225	225	227	T	TTA	heterozygous	CTCAGTTAGAGACGTTGGGG	GATTGCATCGGGTCATTTTA	35,20	312,20	57.39	58.43	55	40	278
J12_NODE_1247026_length_390_cov_6_2_226_238	226	239	_G_AC	_GA_A	_heterozygous_heterozygous	TCGTCGGATTTAGTGACCTC	GTTTTTGATGAAAACCAGGG	39,20	301,20	57.737	57.037	50	40	263
J12_NODE_2823223_length_381_cov_9_257	257	258	C	CG	heterozygous	AACACCGTGATAATGGATGG	TGTGCAAGCAGCTACAACAT	2,20	404,20	58.145	58.086	45	45	403
J12_NODE_151496_length_440_cov_18_250	250	251	G	GT	heterozygous	ACGTTGTACTGGGAAAGCAA	TTTCCATCCCACTGATCCTA	188,20	378,20	58.283	57.933	45	45	191
J12_NODE_1295799_length_293_cov_5_233	233	235	CAT	C	heterozygous	AGTTTGTGGTGCACTTGTGA	CATGCTTGCATATCTTGCAG	209,20	309,20	57.705	58.046	45	45	101
J12_NODE_1614949_length_305_cov_6_169	169	170	T	TG	heterozygous	TATAGCCAATCACCTTCCCA	TGGTTTTCTTCATCACCACA	48,20	319,20	58.038	57.477	45	40	272
J12_NODE_613725_length_484_cov_14_260	260	261	TA	T	heterozygous	GCATACCGAAACAATATGGC	GGGAAAAACCGAAAATAGGA	110,20	389,20	57.989	58.037	45	40	280
J12_NODE_2287614_length_617_cov_2_544	544	546	TCA	T	heterozygous	TTCCCCAAACAAAAGGTACA	CATATTAAGCGCAGGCTGAT	106,20	591,20	57.973	58.043	40	45	486
J12_NODE_1789976_length_1123_cov_5_619	619	620	C	CT	unknown	GAGAGTTGAGGAGTGGGTCA	GCTTGTACCGCCTGATCTTA	546,20	900,20	57.751	57.999	55	50	355
J12_NODE_1967157_length_396_cov_8_288	288	289	GT	G	heterozygous	TGCTTGCCCTCCCTTATATT	CACCTTGTAACCTTACTGCCA	92,20	367,21	58.671	57.828	45	47.619	276
J12_NODE_762168_length_273_cov_12_216	216	218	C	CGT	heterozygous	TCCTGGTGTCAATTCAGGAT	TTAACCTGGTAATGGAGTCCC	80,20	254,21	57.91	57.917	45	47.619	175
J12_NODE_615112_length_329_cov_17_267	267	268	C	CT	heterozygous	GAGCATGCCAATGAAGTTCT	TCCGCAACTTCTTTTTGTTC	168,20	305,20	57.892	57.999	45	40	138
J12_NODE_143485_length_260_cov_8_189	189	190	A	AT	heterozygous	TTTAGAGGTTTTGCGGTGAG	CAACCAATGGAGAGATATGTGA	65,20	267,22	58.027	57.546	45	40.909	203
J12_NODE_2404704_length_433_cov_5_373	373	374	T	TC	heterozygous	TGCCATTCTTACCTTTTTGC	GAAAGTTTGGAAGGGTCACA	213,20	452,20	57.899	57.612	40	45	240
J12_NODE_1310699_length_528_cov_3_98	98	99	TC	T	heterozygous	AGGCTATAGGTTCGGGAAGA	TCCACATAGGTGAAGGGAAA	1,20	193,20	57.903	57.992	50	45	193
J12_NODE_419466_length_313_cov_11_143	143	144	T	TA	heterozygous	GAAATCCATAAGCCACTTGC	CACATTCTTGCTTATGGTGCT	56,20	168,21	57.303	57.919	45	42.857	113
J12_NODE_273272_length_360_cov_14_234	234	235	C	CG	heterozygous	TGCCCTATGGGTATTTCTCA	AAGCCACTCAATGCAAAAAG	9,20	331,20	58.038	58.027	45	40	323
J12_NODE_1964546_length_170_cov_12_86	86	87	AT	A	heterozygous	ACAACTCATTGCAAGCCTGT	GCAGGCTGTTGATCTAAGGA	23,20	171,20	58.371	58.048	45	50	149
J12_NODE_1209378_length_423_cov_13_272	272	273	A	AG	heterozygous	TTGAGGAACTCCCATTTTGA	GTAAATTGCGGGAATGTTTG	207,20	350,20	58.117	58.018	40	40	144
J12_NODE_1103587_length_209_cov_4_148	148	149	AC	A	heterozygous	AGCAACCTCGAGAGAAAAGC	TTTCGAGGGTTTCCTTTCTT	78,20	217,20	58.817	57.904	50	40	140
J12_NODE_2020900_length_293_cov_6_182	182	183	AC	A	homozygous	GGAATCACCTGCAAAATCAT	GACGACGGCGAAATTTACTA	73,20	320,20	57.453	57.926	40	45	248
J12_NODE_1882425_length_359_cov_9_276	276	277	G	GA	heterozygous	GATAAGGCATATCGGTGGTG	CAACAATTGGTTTGTTTCCC	152,20	320,20	57.915	57.823	50	40	169
J12_NODE_1896379_length_830_cov_4_592	592	593	TC	T	heterozygous	GGACCGTATCCATGATGTGT	CGCCATAAAGCCTTCACTAA	451,20	852,20	58.07	58.071	50	45	402
J12_NODE_689338_length_584_cov_2_195	195	196	TA	T	homozygous	AAATTGGGTCATGAGGTTGA	CAAGTTGTTGGGCTGATTTT	161,20	611,20	57.835	57.729	40	40	451
J12_NODE_1131888_length_243_cov_10_191	191	192	C	CA	homozygous	TTCTTCCATGCATCTCCATT	CGATGTTTGCTGATACTTCCA	83,20	271,21	58.088	58.785	40	42.857	189
J12_NODE_1430479_length_387_cov_10_246	246	248	TTC	T	heterozygous	TTGTCTGGAAAATACTCCGC	ATCAAGCGAAGAACAACGAG	13,20	382,20	57.821	58.104	45	45	370
J12_NODE_724318_length_263_cov_5_131	131	132	A	AT	homozygous	CATTCGGTCAAAATATGGGA	AAGGTTTTCACGGATAAGGG	81,20	195,20	58.282	58.046	40	45	115
J12_NODE_748438_length_267_cov_19_134	134	135	TA	T	heterozygous	ATTTAGGGGTGTGGTAGGGA	CAAGACTCGAGAAAACACCAA	38,20	192,21	58.24	57.995	50	42.857	155
J12_NODE_1349569_length_290_cov_4_159	159	160	T	TA	homozygous	ATCACGTGGCTCAATGTTCT	AGCTGCACCATTCACTCTTC	85,20	195,20	58.158	58.028	45	50	111
J12_NODE_675851_length_253_cov_5_134	134	135	AT	A	heterozygous	ATGACCGATTATGTCCATGC	AAGGGTGTAAATGCACAATAGG	33,20	161,22	58.243	58.077	45	40.909	129
J12_NODE_1142036_length_446_cov_9_184	184	185	A	AT	heterozygous	GAAGTGGCTTTCTTTTTCCA	TGAGTCTTGAATGTGCTCCA	100,20	440,20	57.066	57.883	40	45	341
J12_NODE_727792_length_280_cov_8_156	156	157	C	CT	homozygous	CCCGAGATTCTTTGACACAC	TGTTCTCATCTCCCCAACAT	70,20	270,20	58.129	57.91	50	45	201
J12_NODE_2619171_length_622_cov_2_237	237	238	CT	C	unknown	GGGATCATGCCATTAGAGAA	CTTGGCTGAGAAGAACCTCA	179,20	633,20	57.549	58.158	45	50	455
J12_NODE_698749_length_288_cov_5_100	100	101	GA	G	heterozygous	GACATACATACGAGGAAAGAAACC	GTTCTTGTTTTGTGAAGCCAC	59,24	216,21	58.164	57.373	41.667	42.857	158
J12_NODE_1317910_length_180_cov_4_101	101	102	TG	T	heterozygous	TGCTCTAGTAGCACCTCCTATTG	AGAAAACCTCTATAGACCAAGGTG	21,23	128,24	57.892	57.182	47.826	41.667	108
J12_NODE_2122906_length_663_cov_3_497	497	498	A	AG	heterozygous	CTATAGCTCAACAAGCCCCA	TAGTTGGCACATGTTTGGTG	467,20	665,20	57.999	58.028	50	45	199
J12_NODE_1940987_length_482_cov_8_2_236_287	236	289	_A_G	_AT_GAA	_heterozygous_unknown	GCTCGATAATTGCCAAATCA	ATGCCAACTATGCCAACATT	50,20	374,20	58.723	57.97	40	40	325
J12_NODE_1588002_length_323_cov_6_132	132	133	GA	G	unknown	GGTGGGAATACCCTTAATTTG	GACATGGGTCCTCCTTTTCT	100,21	294,20	57.373	58.021	42.857	50	195
J12_NODE_1190162_length_196_cov_13_124	124	125	GA	G	heterozygous	GTCCCTTTCTCTATCCCCTG	TACAAGGACAATCAATTGCG	77,20	217,20	57.648	57.227	55	40	141
J12_NODE_638671_length_269_cov_15_157	157	159	T	TGG	heterozygous	AGGTCTTGTATGGCCTTGTG	CAGTCAGGGTTGGAGAAGTG	47,20	231,20	57.671	58.274	50	55	185
J12_NODE_1220002_length_506_cov_21_171	171	172	A	AC	heterozygous	CTCATGAAGGAGCGACTGTT	GCATCGAAATAAGATCCCAA	54,20	320,20	58.029	57.639	50	40	267
J12_NODE_103479_length_294_cov_10_134	134	135	T	TA	homozygous	TCGCGAGACAAAACATACCT	GGCTGGGGATTAAACAAAAG	52,20	220,20	58.379	58.556	45	45	169
J12_NODE_1702292_length_712_cov_3_2_456_458	456	459	_A_A	_AAC_AC	_heterozygous_heterozygous	TAGGCCATGCTGGTTTTTAC	TCAAGCAAGCTTATTTGGCT	376,20	732,20	57.781	57.808	45	40	357
J12_NODE_804971_length_460_cov_17_2_261_270	261	271	_A_T	_AC_TA	_heterozygous_heterozygous	CACAGCCCCACATAAAAGTT	GCCCTAAATCCCAAATTGTT	163,20	427,20	57.606	57.923	45	40	265
J12_NODE_185288_length_267_cov_4_154	154	155	CA	C	heterozygous	AGGCTTGAACAACCCTCTTT	GCATGTCTGTGGCAACACTA	89,20	229,20	57.909	58.276	45	50	141
J12_NODE_973397_length_565_cov_10_117	117	118	G	GT	heterozygous	TATTGCCAGCTCCTTCAAAC	GAGCTGCTATTTGGGTGAAA	92,20	197,20	57.971	57.971	45	45	106
J12_NODE_473699_length_483_cov_6_2_187_296	187	297	_T_C	_TA_CA	_heterozygous_heterozygous	TTATAGGTGAGGAGAGGGGG	ACCCAATATTCGGCTACACA	157,20	429,20	58.068	57.971	55	45	273
J12_NODE_131427_length_480_cov_16_318	318	319	A	AC	heterozygous	GATGTTCGTGAGGTCTGTCC	CTGCAGAATAAACCAGTGGC	157,20	342,20	58.052	58.379	55	50	186
J12_NODE_221658_length_207_cov_13_156	156	157	AT	A	heterozygous	TTCCTCCATGGACTCAAAGA	TTGGAGCTACTAGAAGAACGATG	125,20	232,23	58.201	57.867	45	43.478	108
J12_NODE_804233_length_371_cov_5_232	232	233	GA	G	heterozygous	CAAACCCATGCTCAAAATTC	TTTGGTAGTGCTGCAAACAA	173,20	303,20	58.066	57.978	40	40	131
J12_NODE_261856_length_369_cov_5_290	290	291	C	CT	heterozygous	AGAAAACTGGGGACCATTTC	CGCGCTTTGAATAACATTTC	104,20	372,20	57.946	58.446	45	40	269
J12_NODE_1675547_length_262_cov_5_180	180	181	T	TC	heterozygous	TGCTTCAGATCGATTCCCTA	TCCATGCACTAAAAACGAGG	93,20	203,20	58.396	58.771	45	45	111
J12_NODE_878655_length_715_cov_3_274	274	275	CT	C	homozygous	GGCCAAATAGCATGACACAT	CCCTCTCATTTCCATTCCTT	202,20	373,20	58.451	58.04	45	45	172
J12_NODE_2088474_length_388_cov_9_318	318	319	GC	G	heterozygous	ATCCCACATAGCCAACTCAA	ATGCATGTTCACTCGACCTT	144,20	392,20	58.019	58.158	45	45	249
J12_NODE_112899_length_418_cov_8_2_233_267	233	269	_AC_G	_A_GGA	_heterozygous_heterozygous	GCATGCAGGGAATTTATGTC	ATTCCCTAACCCAATGCTTC	133,20	372,20	58.037	57.992	45	45	240
J12_NODE_1041725_length_260_cov_7_208	208	209	CA	C	heterozygous	GAGTTCCCTTGATTTCATGC	CAGACCTTGATTGCCAGAAT	89,20	267,20	57.17	57.737	45	45	179
J12_NODE_2027262_length_233_cov_7_143	143	144	AG	A	heterozygous	AGTTGGGCGAGGATAAAGTT	TCCAGAGGAGTCTGAGGATG	89,20	259,20	57.813	57.856	45	55	171
J12_NODE_2035552_length_289_cov_7_122	122	123	T	TG	heterozygous	GGAGCAAGGTACCTGTGAAG	ATCGTCACCACATCCATTTC	1,20	162,20	57.387	58.201	55	45	162
J12_NODE_1528846_length_368_cov_5_147	147	148	GA	G	homozygous	GTGTAGACCATCCAACTCGG	TTGAAGTTGGCTTCTCCAAG	17,20	320,20	58	58.077	55	45	304
J12_NODE_383273_length_222_cov_21_110	110	111	T	TA	unknown	CCCGAATTCTTGTCTGAATG	CCAAACAGTCCTCGTAATGG	44,20	167,20	58.145	58.077	45	50	124
J12_NODE_584321_length_624_cov_18_84	84	86	TAC	T	heterozygous	CAGAATTCGAAGATGTCAAGC	TGCATCAACATGAATTGGAG	21,21	211,20	57.56	58.039	42.857	40	191
J12_NODE_848496_length_247_cov_7_154	154	155	G	GA	heterozygous	GATTATCACCGGAGCTTCCT	AGCCCCCACACTTAGTTGAT	109,20	256,20	58.214	58.525	50	50	148
J12_NODE_1058394_length_278_cov_6_213	213	214	C	CT	heterozygous	AGCAGCCATTACCAATACCA	GATGGCTGAGGTCCTGTATTT	82,20	307,21	58.12	58.134	45	47.619	226
J12_NODE_1555285_length_176_cov_6_88	88	89	AC	A	heterozygous	GTCAGAGAGACGTTGGGAGA	AGGAGAAGATTTTTGGCTGG	49,20	148,20	57.918	58.385	55	45	100
J12_NODE_564701_length_505_cov_10_217	217	219	C	CTT	heterozygous	TTGGTTTTATTGGACCATGC	CGAGCAAAAGGAATTCGATA	156,20	465,20	58.335	57.991	40	40	310
J12_NODE_2588888_length_338_cov_5_262	262	263	GT	G	heterozygous	ACTTTGGCGAATTTCCTCTT	ATGGTTAATCTTGCGATGGA	117,20	316,20	57.929	58.038	40	40	200
J12_NODE_452641_length_396_cov_19_272	272	273	G	GT	heterozygous	GACTTCCATGTAGCAATGCC	TCTCCCTTTCTCTATGTTTTGC	104,20	384,22	58.173	57.635	50	40.909	281
J12_NODE_832989_length_327_cov_11_169	169	171	AAC	A	heterozygous	GGAGGAACCCAATTAAAGGA	GCAGCTGGTCCAAACTTCTA	120,20	291,20	57.967	58.104	45	50	172
J12_NODE_1609441_length_271_cov_11_125	125	126	G	GT	unknown	GACAACCATTAAAGAGGCGA	TAAAGACGGATGTGCAAACA	88,20	193,20	57.821	57.763	45	40	106
J12_NODE_1018578_length_464_cov_14_231	231	232	A	AT	heterozygous	GAGGGAAATGGGAATAAGGA	TCTAGCTCATGCCTCCTGTC	152,20	444,20	57.912	58.129	45	55	293
J12_NODE_1497004_length_210_cov_12_105	105	106	CA	C	heterozygous	TGTGATTTTGTCATGCGGTA	GGACTGTCATCGGTTCCTAA	12,20	158,20	58.547	57.58	40	50	147
J12_NODE_392846_length_455_cov_13_232	232	234	CTG	C	heterozygous	GTGTATAGCAACCCCCTCCT	CTGGAAGATCCCCACCTAGT	91,20	407,20	58.001	58.05	55	55	317
J12_NODE_414031_length_361_cov_8_166	166	168	CTT	C	heterozygous	TCTAAAGTCCCCACCAATGA	TATTTTGGGAGGATGTGTGG	119,20	332,20	57.992	58.27	45	45	214
J12_NODE_642446_length_331_cov_10_275	275	276	G	GA	heterozygous	GAACCAGTGAAAATGGCAAC	TCAGCTTCCAAACGAGAGTC	38,20	328,20	58.048	58.158	45	50	291
J12_NODE_1384435_length_397_cov_22_158	158	163	GAATCT	G	heterozygous	TTGATGTGGTCAGTGTGGAC	GGGTGAAAAAGGACCTGAAT	30,20	213,20	57.824	57.946	50	45	184
J12_NODE_1979939_length_449_cov_10_200	200	201	AG	A	heterozygous	TCAAGCTTTCTGCTCTGGTT	GCCCCTCAAAAACAGAGATT	120,20	272,20	57.826	58.24	45	45	153
J12_NODE_1595099_length_222_cov_4_155	155	156	C	CA	heterozygous	TTTATAGGCAGTTCGGGACA	TTCAAGAGTAGGTCGATGCC	1,20	217,20	58.241	57.893	45	50	217
J12_NODE_1136283_length_191_cov_10_86	86	87	CT	C	homozygous	AAGCGAATCTTGCAACTCTG	ACTTTATCCGCTGTTATGCG	53,20	164,20	58.256	57.953	45	45	112
J12_NODE_1866779_length_334_cov_7_202	202	203	C	CA	heterozygous	TTTGCTAACGTGGAGGAAAG	TGAAGGAACACAACAGACCA	53,20	274,20	58.027	57.61	45	45	222
J12_NODE_811360_length_514_cov_16_269	269	270	TG	T	heterozygous	ATTGGTGCAATTCTGTTGGT	ACGCATGGAAAGAAAATCAG	77,20	464,20	57.922	57.821	40	40	388
J12_NODE_1010676_length_329_cov_5_219	219	220	GA	G	heterozygous	GAGACAAGCATGCCGTAGTT	CAGCAATCCATAATCTCGCT	30,20	358,20	57.979	57.943	50	45	329
J12_NODE_2128525_length_304_cov_6_137	137	139	G	GGA	heterozygous	TTGTGTATTCCATTGCCCTT	CAAACGTGTACGGTGTGTGT	37,20	229,20	57.944	57.935	40	50	193
J12_NODE_953791_length_486_cov_17_213	213	216	T	TTGC	heterozygous	ATTGCAATCCTCCTTAACCC	TTGACCCAGGTCCTTCATAA	128,20	431,20	57.992	57.992	45	45	304
J12_NODE_437778_length_264_cov_18_86	86	87	CA	C	homozygous	ATCCAAGCCTTAATTGGCAT	TGTCGAGTTTCTGGGTTTAGA	0,20	250,21	58.534	57.47	40	42.857	251
J12_NODE_1749271_length_235_cov_9_159	159	160	T	TC	heterozygous	CTTCAAGACAACCCCACAAG	GGATTTGTTGAAATTGGTGC	13,20	207,20	58.187	57.915	50	40	195
J12_NODE_284394_length_258_cov_6_92	92	94	A	ATC	homozygous	AACAATTCCATCCACCTTCA	GAATGGTTAGGCTGGGTTTT	20,20	265,20	57.835	58.046	40	45	246
J12_NODE_1441984_length_524_cov_3_443	443	444	T	TA	heterozygous	CCAACATTCGTGTGATCTTCT	AAGCCAAAGATCCTTGTGAA	4,21	469,20	57.655	57.393	42.857	40	466
J12_NODE_522381_length_792_cov_4_197	197	198	G	GC	homozygous	CCATGGCAAGCCATATCTAC	AATTTCCGAACCAAACCTTC	87,20	557,20	58.065	58.02	50	40	471
J12_NODE_1296507_length_447_cov_12_260	260	261	A	AG	heterozygous	ATTCCGGAAAGACCAATTTC	TTCTTCTTTGGGCTTTGATG	26,20	431,20	57.966	57.945	40	40	406
J12_NODE_716033_length_359_cov_4_270	270	272	CAT	C	heterozygous	CTCTTCCTGCTGGTTTTCAA	ACATAAAATGCACCCAAAGC	47,20	362,20	58.077	57.632	45	40	316
J12_NODE_425242_length_186_cov_15_121	121	123	C	CTT	heterozygous	TTCCTGTGCTAGGGTCTTTG	CGCAAGATGCATCAAACAA	49,20	164,19	57.952	59.373	50	42.105	116
J12_NODE_2055576_length_211_cov_6_128	128	129	TC	T	heterozygous	GGTCCTTTGCTCTGATGGTA	GGATCTTTGCTTTGCTGGTA	50,20	194,20	57.737	57.971	50	45	145
J12_NODE_546366_length_203_cov_7_148	148	149	AC	A	heterozygous	AGGGTGAAATGCTGTCATGT	GTTAGGCAGGTATTTATCAGTGTG	17,20	229,24	57.999	57.033	45	41.667	213
J12_NODE_2249034_length_227_cov_5_104	104	105	TA	T	heterozygous	CCCTGTCTATCAATCGATGC	CACGATCCTTCGGTTTATCA	44,20	255,20	58.117	58.572	50	45	212
J12_NODE_1469586_length_398_cov_4_262	262	263	GA	G	heterozygous	GGAGATGGTCTGAAGGGATT	TCCAGAGAGCTTGGGATAGA	187,20	417,20	57.964	57.55	50	50	231
J12_NODE_346858_length_253_cov_5_98	98	99	CT	C	heterozygous	CGAGATTACCTGGAATGACTG	AGCTTGCTGCTGTAGCACTT	34,21	282,20	57.285	58.091	47.619	50	249
J12_NODE_882865_length_275_cov_11_194	194	195	GA	G	heterozygous	AACCAGAAATGTTTCAGCCA	ATCATGACGCTTCCTGTGTT	5,20	221,20	58.201	58.158	40	45	217
J12_NODE_996576_length_226_cov_13_148	148	149	T	TC	homozygous	CTGAGCAAGGCTTCAGAGAT	GCAATGTGTGATGGAAGACA	78,20	202,20	57.353	58.019	50	45	125
J12_NODE_1484554_length_245_cov_8_146	146	147	AC	A	heterozygous	GAAATGGTGGAACGTGAAAA	GAGGCAAAGATGAAAGGAAA	61,20	244,20	58.449	57.003	40	40	184
J12_NODE_1993849_length_305_cov_5_219	219	220	T	TA	homozygous	GGCACATTGAAGAATTGGAC	TCCCATCGTCAATTTCACTT	141,20	251,20	57.99	57.991	45	40	111
J12_NODE_94990_length_312_cov_6_260	260	261	T	TG	heterozygous	AATTCGATGCCTCCATCATA	ACTCACGACGAAACCGAGTA	138,20	336,20	57.981	58.37	40	50	199
J12_NODE_1299546_length_593_cov_2_191	191	192	A	AT	heterozygous	GCCAATTGCAAAGCACTACA	GCTTGGGGTGATTCTTTTTG	50,20	548,20	59.879	59.546	45	45	499
J12_NODE_2351892_length_1114_cov_2_570	570	571	T	TC	heterozygous	GCATCTGTCCATGGGTTATG	ATTGTACCTGCAAGGGGAA	114,20	595,19	58.799	58.005	50	47.368	482
J12_NODE_2102016_length_533_cov_5_125	125	126	GA	G	heterozygous	TCCCAGTGCTTTGTAGTTTTC	CTAACTACTCTAGGGCGGGG	45,21	178,20	57.021	57.984	42.857	60	134
J12_NODE_2246864_length_281_cov_7_106	106	107	AG	A	heterozygous	ATTGATACACGCCTTGAAGC	AATCCAACAAACCTTCACCA	20,20	171,20	57.848	57.894	45	40	152
J12_NODE_1111139_length_281_cov_6_165	165	168	GTAC	G	heterozygous	ATTAGGCGAGACCATCATTG	TAAGTTGGCCACTCTAAGGC	136,20	238,20	57.639	57.125	45	50	103
J12_NODE_1232497_length_212_cov_5_122	122	123	G	GT	heterozygous	TGAGGTTGTGCTTGTGTCAG	TGCATCAACCAAAAGTACCA	24,20	201,20	58.401	57.605	50	40	178
J12_NODE_2092731_length_314_cov_8_144	144	145	G	GT	heterozygous	TGCCAGTAACAGGTATGCAA	GGCCGTAGAAGAAACAAACA	60,20	299,20	57.792	57.878	45	45	240
J12_NODE_1217136_length_223_cov_7_128	128	129	T	TC	heterozygous	TGCTTAATCAAATGTGCTCG	GGTCAAGCTCCAACTCAGAA	58,20	181,20	57.539	58	40	50	124
J12_NODE_1282825_length_326_cov_6_91	91	93	AAC	A	heterozygous	TGAGAACTCCATTACATTGTGG	AGCTTCTGTTGGGAACCTTT	47,22	310,20	57.606	57.909	40.909	45	264
J12_NODE_1354886_length_324_cov_3_196	196	197	A	AT	heterozygous	TTTGCAGAGTTGTGTGCAGT	TTTGCCTCTGGAAACATCAT	153,20	279,20	58.038	58.145	45	40	127
J12_NODE_2116262_length_216_cov_13_115	115	116	T	TG	heterozygous	TTCCTACCAGTAGGCTCTGC	TGGTCAGATAAGGGCATTGT	68,20	231,20	57.173	58.019	55	45	164
J12_NODE_372554_length_292_cov_12_136	136	137	AT	A	heterozygous	AGCAATTGGCACTCACATTT	CCCGTTTCTTTTCATTTCCT	93,20	315,20	58.229	58.162	40	40	223
J12_NODE_1039495_length_406_cov_5_346	346	347	A	AT	heterozygous	CCAAAACAAATGGAGCCTAA	GGTGATACGCCAATCCATTA	12,20	435,20	57.755	58.309	40	45	424
J12_NODE_1497644_length_310_cov_6_164	164	165	C	CT	homozygous	GTCCATAGAACATTTGGGCA	GAAGCAGTGCCAAACTCACT	51,20	233,20	58.423	58.087	45	50	183
J12_NODE_377514_length_400_cov_5_211	211	213	ATT	A	heterozygous	TTTTTCTGCTTTGGTGAAGC	TCACACTGAAAACCCCAGTT	71,20	316,20	58.147	58.03	40	45	246
J12_NODE_1634284_length_267_cov_19_93	93	95	AGG	A	heterozygous	AAAAGTTGGACAAAACGTGG	TCGAAAATCAGTAAGGGCTC	49,20	192,20	57.637	57.032	40	45	144
J12_NODE_303246_length_397_cov_6_259	259	261	C	CTT	heterozygous	CAGGTTCTTGTTCGACGAGT	GAGTTCCTGCAGCAAATGTT	149,20	397,20	57.93	57.95	50	45	249
J12_NODE_985056_length_730_cov_2_532	532	533	G	GT	heterozygous	CTCACAAATAAAGGGCGAGA	GCTGGTCATCAAGTTCCATC	400,20	573,20	57.972	58.07	45	50	174
J12_NODE_1625165_length_262_cov_5_205	205	206	AT	A	heterozygous	GGGATGCACAACACCATATT	CCACTACTTCCAGCTGCATT	28,20	257,20	58.145	57.98	45	50	230
J12_NODE_451496_length_188_cov_22_97	97	98	C	CG	heterozygous	ATACCTTCCAACCGGTCATT	TTACGGAGAACTCCCCTACC	48,20	157,20	58.24	58.121	45	55	110
J12_NODE_474966_length_429_cov_16_169	169	170	C	CT	homozygous	GTCAGATTGAACGCATCTCC	GCTCCATCTTTTGCCTACAA	69,20	390,20	58.23	57.971	50	45	322
J12_NODE_488709_length_229_cov_5_149	149	150	TC	T	heterozygous	TCTGCTTCCTAGTTGGCAAT	CCGTCAAGAGTAGTATCCGC	1,20	185,20	57.575	57.452	45	55	185
J12_NODE_709237_length_221_cov_8_120	120	123	G	GACT	heterozygous	CATTGAGGATCCCAAAATCA	CTGCCCTTCTCACCTATGAA	9,20	189,20	58.341	57.894	40	50	181
J12_NODE_1077816_length_378_cov_6_143	143	144	C	CA	heterozygous	AACACTGTCCAATTGATCCC	GTTTTGGATCCATTTCGATG	48,20	260,20	57.257	57.859	45	40	213
J12_NODE_2036386_length_264_cov_5_208	208	209	TA	T	heterozygous	TTGTAGGCAAAGGTTCAAGC	CCGAATCATTATTTCCTGGG	134,20	292,20	58.027	59.227	45	45	159
J12_NODE_1029665_length_180_cov_4_119	119	120	A	AG	homozygous	TTGCAGGAGATTTAGCTTGG	TCCCCTGTAAGAGAGCACAC	72,20	201,20	58.12	57.87	45	55	130
J12_NODE_2595172_length_206_cov_3_106	106	108	TTG	T	heterozygous	CATGCATTCTTGGCTTTTCT	CGTTCAAACCATGGAAAACT	60,20	208,20	57.971	57.578	40	40	149
J12_NODE_458259_length_202_cov_6_129	129	131	ATT	A	heterozygous	ATCCATGTAGCCATTACCGA	TCACAGAGCAAAAGCAAACA	1,20	187,20	57.915	58.187	45	40	187
J12_NODE_2154421_length_180_cov_5_102	102	103	GT	G	heterozygous	CCATGATTTCAGGTTAGGGTT	AGCATCCTTATCATCCACCA	22,21	203,20	57.917	57.961	42.857	45	182
J12_NODE_575858_length_468_cov_6_274	274	276	ATC	A	heterozygous	TACCGCATAGTTGCTCCTTC	GGCATTTCATCCTCTCTCAA	180,20	320,20	57.999	57.804	50	45	141
J12_NODE_144498_length_253_cov_7_121	121	122	C	CA	unknown	TCCCTTTGTTGTCTGTGTCA	CCTCAACAGTGCCAGAAACT	27,20	205,20	57.61	57.93	45	50	179
J12_NODE_676850_length_516_cov_14_108	108	110	C	CAT	unknown	GTGAAGCATTCCCTAACCAA	GACTTATTCTGCGTGGCACT	76,20	526,20	57.67	57.979	45	50	451
J12_NODE_1307952_length_373_cov_13_214	214	215	A	AT	heterozygous	TAGCATGCTCCTCCAACTTC	GGTTCGAGTCGAGAGTGGTA	49,20	366,20	58.048	57.87	50	55	318
J12_NODE_1925920_length_198_cov_7_132	132	133	CA	C	homozygous	ATTCGATTCCCACCATTTG	CGAATTAATCGGACACCAAC	70,19	206,20	58.201	57.944	42.105	45	137
J12_NODE_725215_length_311_cov_9_221	221	222	C	CA	heterozygous	ACTTCCCCCAAAAACTGAAC	GCCGACGACTTGAGAATTTA	137,20	302,20	58.002	57.971	45	45	166
J12_NODE_478724_length_679_cov_18_612	612	613	CA	C	heterozygous	CGGCTATAGCAATGAGGAAA	CACCAAGCTTTCATATTTCACC	291,20	705,22	58.018	58.629	45	40.909	415
J12_NODE_1747918_length_356_cov_6_269	269	270	GA	G	heterozygous	TGTCTTTTGCCTTTGCTACC	CTCTCAGCTGCACAAGAGGT	90,20	314,20	58.027	58.333	45	55	225
J12_NODE_274624_length_508_cov_6_302	302	303	AT	A	heterozygous	TGGAGCATATACCTGGGTTG	TCGAGCACTTTTTGTAAGGG	186,20	456,20	58.449	58.027	50	45	271
J12_NODE_733779_length_391_cov_5_235	235	240	C	CT,CTT	unknown	CAGCATTGCAACAAATTCAG	GCATGATTCCCTGTCCATAA	198,20	418,20	57.919	58.369	40	45	221
J12_NODE_202207_length_447_cov_21_213	213	214	TA	T	heterozygous	CCCTTGATCATCTCATTTGC	GCCAGTGAAAGAAGGCAATA	41,20	310,20	58.088	57.971	45	45	270
J12_NODE_1858368_length_435_cov_6_360	360	361	A	AC	heterozygous	TGGTATTTGGACCCTCAAGA	TAAATACGGCTCACGGTCTC	68,20	400,20	57.992	57.849	45	50	333
J12_NODE_583453_length_434_cov_7_231	231	235	CAACT	C	homozygous	GGCCAAAGAACTTACAAGCA	GAACCCATTTCACAACTTGC	137,20	309,20	58.027	58.048	45	45	173
J12_NODE_836504_length_275_cov_12_209	209	217	A	AAAATAAAT	unknown	TATGGGCATGGAATATGCTC	TTTTGCATGTAGGAAGCTCA	137,20	279,20	58.405	57.1	45	40	143
J12_NODE_277574_length_469_cov_15_2_203_303	203	304	_A_CG	_AT_C	_unknown_heterozygous	TTCCAGACAATGTGGTTCCT	GCAGGTTTGGTGAATAATGC	113,20	403,20	57.971	58.092	45	45	291
J12_NODE_440215_length_238_cov_9_130	130	131	G	GA	heterozygous	AATATCACCCGTACCAACCA	TAATTAGCCCCATTGCTTTG	1,20	253,20	57.67	57.806	45	40	253
J12_NODE_2016728_length_398_cov_11_308	308	312	C	CGAGA	heterozygous	CAAAGACCAATGGGTAAACG	TCGAACAGAAATCCAGTGGT	149,20	395,20	58	58.129	45	45	247
J12_NODE_1641335_length_205_cov_5_91	91	93	TGC	T	heterozygous	GGCAAAGTTAACTGGTCTTCA	TGAAAGTACCCTTTCATCGG	38,21	179,20	57.021	57.672	42.857	45	142
J12_NODE_149519_length_260_cov_8_83	83	84	CA	C	heterozygous	AGAAAACAGGCAAGCTGCTA	TGGAATTTTTCCCCTAGTCC	30,20	273,20	57.933	57.967	45	45	244
J12_NODE_1698274_length_718_cov_2_230	230	232	ATT	A	heterozygous	GCTAAACATACATCAAGCTAAGGC	CAGAAAAGTCAGTTTCGGGA	36,24	322,20	58.62	57.924	41.667	45	287
J12_NODE_2100066_length_284_cov_6_178	178	179	A	AG	heterozygous	GAATTGGCACCTCAATCAAC	ACCCGAAGGTAAGTTATTTGG	39,20	206,21	57.99	57.205	45	42.857	168
J12_NODE_1162231_length_280_cov_14_198	198	202	GATCT	G	heterozygous	AGGAAAGGCACTACGTGTCA	GGTCATCTTCAGGTCAGGAA	64,20	285,20	58.37	57.616	50	50	222
J12_NODE_715231_length_440_cov_9_323	323	324	T	TC	heterozygous	TAAGCACTATCAGCATGCCA	CACTCAATTTGCCTGTGTCA	47,20	404,20	58.046	58.246	45	45	358
J12_NODE_723808_length_291_cov_5_190	190	191	G	GT	heterozygous	TTGAGCAGAATATTGGTGGAG	CATCTGGTGCATTTTGTTACC	4,21	303,21	57.836	58.013	42.857	42.857	300
J12_NODE_1881374_length_332_cov_7_147	147	148	T	TG	heterozygous	CACTACATGCACCAATCGAA	TGGTCACGCAATGTTAAAAG	2,20	309,20	58.129	57.291	45	40	308
J12_NODE_270586_length_438_cov_17_2_317_357	317	359	_C_G	_CT_GTA	_heterozygous_heterozygous	CCCCTACTGGTTCTTCCATT	ATCATTGGAGTTGGACCACA	108,20	386,20	57.975	58.774	50	45	279
J12_NODE_1787420_length_256_cov_9_90	90	91	A	AC	heterozygous	CGTCTGAATGTGTGTTGGAC	CCTTCCTTCTCTAAACCCGA	7,20	204,20	57.469	58.384	50	50	198
J12_NODE_136601_length_291_cov_9_240	240	247	T	TACCATTC	heterozygous	CAAGATCCTTGGAGTTGACG	TTCCATTGGCAATCTTTCTC	41,20	278,20	58.286	57.735	50	40	238
J12_NODE_389433_length_437_cov_8_2_111_154	111	155	_TAA_T	_T_TA	_heterozygous_heterozygous	ACGATCAGACCAACACATGA	AGGTGTAGACTTCGCTCACG	21,20	357,20	57.4	58.116	45	55	337
J12_NODE_1449269_length_232_cov_5_154	154	155	TA	T	unknown	GAATGCAGCTTGAGGTTTGT	GAATCACAAGCACCATGACA	111,20	255,20	57.95	58.019	45	45	145
J12_NODE_606402_length_245_cov_13_173	173	174	G	GT	heterozygous	GTGGAGCAAGTGTGGCTAGT	TACCCAAAGCCCAATTTACA	93,20	239,20	57.958	58.018	55	40	147
J12_NODE_2292780_length_410_cov_5_283	283	285	C	CTG	heterozygous	CATATGTTTTTGGGTTTGGC	GCCTTGTGAAAGTCCAGAGA	233,20	437,20	57.873	58	40	50	205
J12_NODE_1646474_length_208_cov_6_87	87	88	A	AT	heterozygous	AATCGATTCAATTGCTGGAC	CCGAGACAAAAAGCAACAAT	13,20	131,20	57.608	57.878	40	40	119
J12_NODE_602098_length_346_cov_8_179	179	180	CA	C	heterozygous	ACCCTCCAATAGCTGGTTTC	ACCGTGGAGGTTTCTGTGTA	23,20	367,20	58.121	58.059	50	50	345
J12_NODE_37946_length_235_cov_17_119	119	120	AG	A	heterozygous	TGGATAGGGCAGTGTGGTAT	CCGTCATCCTGTAAAAGTTCA	80,20	260,21	57.893	57.743	50	42.857	181
J12_NODE_936973_length_356_cov_4_235	235	236	AT	A	heterozygous	TTGTTCCCTTCTGCTAGGTG	TTGATTATCGGACAAATCCC	25,20	380,20	57.952	57.338	50	40	356
J12_NODE_889193_length_317_cov_6_166	166	167	GA	G	homozygous	GTAGTTTCCTTGGGGGATTC	TGGCCCAATCTAAGCTATCA	80,20	285,20	57.436	58.335	50	45	206
J12_NODE_921465_length_492_cov_19_362	362	363	T	TA	heterozygous	TGAAGTGAAAGGGACACCAT	GCACTCAGCAGTCAGGATTT	304,20	453,20	57.971	58.028	45	50	150
J12_NODE_1410652_length_323_cov_4_258	258	259	TG	T	heterozygous	GGTGGACACGTATGAACCAT	TGTCCGTAACCACATTTTCA	19,20	282,20	58.129	57.445	50	40	264
J12_NODE_326094_length_201_cov_6_149	149	150	T	TC	heterozygous	TCAAATGGAACCGAAGGTTA	AGCTAAACTCTCATTCCCCG	83,20	199,20	58.066	58.411	40	50	117
J12_NODE_2072606_length_204_cov_4_133	133	134	AT	A	homozygous	GTTATAATGACCACACGGGC	TTACCTTGGGAACCAACTCA	64,20	171,20	57.82	58.049	50	45	108
J12_NODE_558598_length_479_cov_14_206	206	207	AG	A	heterozygous	TTCTTGCAACACTAGGAGGC	TGACAAGGATCTTGCAGTAACA	153,20	461,22	58.104	58.432	50	40.909	309
J12_NODE_1950526_length_316_cov_6_144	144	145	T	TG	unknown	CTTGTCAACTCGGCAAATCT	CAATCGGTCTGAAGCATTTT	40,20	312,20	57.951	57.821	45	40	273
J12_NODE_119796_length_296_cov_6_177	177	178	T	TA	homozygous	GGCCCATTCTGTTAGGTTTT	GGGAGGTCCTAAGTTCAAGC	105,20	223,20	58.046	57.853	45	55	119
J12_NODE_199832_length_298_cov_46_91	91	92	A	AG	unknown	TCGTTTGTGTGTTCCAAGG	CCAATGACCATCCTGAACTC	0,19	240,20	58.067	57.91	47.368	50	241
J12_NODE_1496019_length_291_cov_10_113	113	114	AG	A	unknown	CAATGTGCTTGGAGCTATCA	ACCACCACTGTTCTCATTGC	29,20	164,20	57.442	58.568	45	50	136
J12_NODE_904243_length_485_cov_15_237	237	238	GT	G	heterozygous	CGCTTCGTCAACCATCTATT	AAGAATTTGCACTCCTGCAT	1,20	319,20	57.849	57.419	45	40	319
J12_NODE_119726_length_275_cov_7_190	190	191	A	AG	heterozygous	ACTGGTACAAGGCACGGATA	GACCTTTTCTGATGCTGGAA	71,20	271,20	58.104	57.864	50	45	201
J12_NODE_831902_length_193_cov_8_140	140	141	CT	C	heterozygous	GGACGATGAAAGCAAAGGTA	CCAGGTTCAGATCCGTTAAG	48,20	202,20	57.821	57.272	45	50	155
J12_NODE_1740646_length_369_cov_16_90	90	91	C	CA	heterozygous	CCCATGCTGAAGATGATGTA	ATTGCAGCTGATTTTTGAGG	61,20	281,20	57.049	57.971	45	40	221
J12_NODE_432567_length_267_cov_6_137	137	138	A	AT	homozygous	TGATGGATGTAGCAGCTGAA	TAAGCACAAAACAGCAAGCA	71,20	290,20	57.937	58.284	45	40	220
J12_NODE_1546209_length_569_cov_9_233	233	235	TCC	T	homozygous	AGTCCGATGGTTTAACTCCC	TTTAGTGCAGAGATGGGACC	111,20	585,20	57.974	57.737	50	50	475
J12_NODE_443430_length_280_cov_7_186	186	187	TA	T	heterozygous	TAGTTTTCCCGATCATCGAC	CATTCCCACAAATTATCCCA	32,20	210,20	57.61	58.133	45	40	179
J12_NODE_379000_length_306_cov_12_234	234	235	C	CA	heterozygous	ATGCTTTAGATGCCGTCAAG	TCCAAAACTTGAGATCTGCC	191,20	309,20	57.999	57.864	45	45	119
J12_NODE_1353448_length_205_cov_6_132	132	133	A	AT	homozygous	GGAAATGAATCATAATGGCG	TAGCCAAGCCTAACTGACCA	61,20	224,20	57.908	58.528	40	50	164
J12_NODE_2054689_length_420_cov_11_341	341	342	A	AC	heterozygous	TGACTCGATCCTAGACTCCG	GTATTTTTGGCACTATTCCCC	67,20	378,21	57.971	57.509	55	42.857	312

## Sheet: b
3b: The list of InDels which only appeared in J/D-I.
SeqID	START	END	REF	ALT	homozygous or heterozygous	primer.left	primer.right	primer.left.start.size	primer.right.start.size	primer.left.T(℃)	primer.right.T(℃)	primer.left.GC(%)	primer.right.GC(%)	primer_produce_size
D12_NODE_574346_length_351_cov_6_179	179	180	TA	T	heterozygous	CTGTATTCCCCGAACCTTCT	TGGTGGTGGGAGAAAAGATA	82,20	301,20	58.121	57.992	50	45	220
D12_NODE_986272_length_229_cov_8_156	156	157	CA	C	heterozygous	GTTCATGCTGTGGAATTGGT	TGATTCAATCGTCACCAACA	43,20	213,20	58.416	58.457	45	40	171
D12_NODE_1398182_length_291_cov_20_119	119	120	A	AT	heterozygous	ACCTTGCAGTTCTCACTTCG	AGCTGTCCAGAAACAAATGC	21,20	170,20	58.087	57.95	50	45	150
D12_NODE_462930_length_503_cov_18_423	423	424	A	AT	heterozygous	CGTCCAAAGTGAAAACCATC	TTTCCACCACCAAAACAGAT	65,20	476,20	58.048	57.894	45	40	412
D12_NODE_1952506_length_310_cov_6_252	252	253	TA	T	unknown	GATTCAACCAAAAATGGTGC	TGAGGACCAAATTACGGAAA	123,20	289,20	57.915	58.066	40	40	167
D12_NODE_2306605_length_317_cov_6_173	173	174	A	AT	heterozygous	GCACTTAAATTTCAGCACAGG	AGGGGTGTGTGTAAAGGACA	101,21	272,20	57.586	57.901	42.857	50	172
D12_NODE_647634_length_286_cov_7_189	189	190	T	TA	homozygous	TCTTGATTGGCAAACTGTGA	AGTCCAAGTGCCAATTCCTT	38,20	303,20	57.806	58.646	40	45	266
D12_NODE_25714_length_317_cov_8_143	143	146	A	AAAG	heterozygous	TGATGATAGGAAGGGCAAAA	TTCCTTCACTTATTGCTGCC	7,20	263,20	58.16	57.971	40	45	257
D12_NODE_1858348_length_192_cov_4_107	107	108	TG	T	homozygous	TTGCCAGTAGGTTAAGGCTG	GCCAGTCGATCCATTATGAC	4,20	165,20	58.054	57.96	50	50	162
D12_NODE_209342_length_438_cov_10_235	235	237	A	AAC	heterozygous	GGGTCATTTATTTGGGACAA	TCGACGTTCAATTTTCACAC	82,20	319,20	57.248	57.15	40	40	238
D12_NODE_847979_length_308_cov_11_159	159	160	A	AT	heterozygous	CATCCAACATCATCATCCAC	ACGGTTTCAGACCTTGTTTCT	68,20	334,21	57.027	57.831	45	42.857	267
D12_NODE_127780_length_343_cov_10_117	117	118	A	AG	heterozygous	GCATCCATGTGGAGAAAGAC	TCATCTTCTTTTGCCCTCAG	3,20	308,20	58.07	58.02	50	45	306
D12_NODE_980807_length_178_cov_11_106	106	107	AT	A	heterozygous	ATATGAAAGTCGGCAAAGGA	TCTAAAGCTGCCTCATGGTT	32,20	131,20	57.306	57.575	40	45	100
D12_NODE_352602_length_187_cov_6_106	106	107	CT	C	heterozygous	GCACTGCATCACAAAAATTG	TGGCTTGGACTTCTTGAAAC	30,20	172,20	57.761	57.923	40	45	143
D12_NODE_2382687_length_319_cov_5_81	81	82	T	TA	heterozygous	GCTCGGGAATTCAATGATTA	TGAGACATTGCTTCACCTCA	10,20	216,20	57.639	57.883	40	45	207
D12_NODE_385767_length_233_cov_4_150	150	151	C	CT	heterozygous	GCATTTGGGGGTAGAAGAAT	TAGAGGTGGGAATAAAGGGG	91,20	247,20	57.992	57.994	45	50	157
D12_NODE_2302079_length_178_cov_6_101	101	102	GA	G	heterozygous	GGGATATTGCTAGCTAAACTGG	ACATGCATAGGACGAGAAGG	17,22	125,20	57.169	57.766	45.455	50	109
D12_NODE_333713_length_570_cov_12_508	508	509	C	CA	unknown	CATCCAAGGAAGAGCAAAGA	GCAGGTGGGAGTATTACCCT	408,20	561,20	58.02	58.001	45	55	154
D12_NODE_2344512_length_190_cov_11_115	115	116	A	AT	heterozygous	AACACGTGACAGGAGATGGT	CAGCTTGGTTAATATCATGTGC	38,20	158,22	57.979	57.367	50	40.909	121
D12_NODE_968002_length_238_cov_5_2_128_173	128	175	_C_A	_CA_ATT	_heterozygous_heterozygous	GGGGATCCTGCAGTTTATCT	TGAAAGTCGATGTTCCCAAT	72,20	254,20	58.067	57.991	50	40	183
D12_NODE_1327613_length_217_cov_10_83	83	84	C	CA	heterozygous	CACATTGCAATCTTCAGGTG	GGTTGGACCTGGGTCTATTT	5,20	227,20	57.673	57.826	45	50	223
D12_NODE_2144788_length_311_cov_7_134	134	135	A	AT	unknown	ACATTCCTGGAACTGCATTG	TTCGTAGATCTTCCTGTCGG	24,20	226,20	58.57	57.894	45	50	203
D12_NODE_2121275_length_172_cov_10_103	103	104	G	GC	heterozygous	TCATGGAAATCGAGTTGTGA	CCTCAAGGATCAAAATAAGGG	23,20	142,21	57.577	57.684	40	42.857	120
D12_NODE_1567090_length_253_cov_3_175	175	178	T	TTAA	heterozygous	CCGGTGTTCCTTGTCTCTTA	AAGCTGCTTCATCCACAGAG	7,20	218,20	57.799	58.187	50	50	212
D12_NODE_1068616_length_325_cov_5_266	266	268	A	AAT	heterozygous	TTGTCGAGTTTCGACTGTCA	CGTTTATTTCGATATTCGCC	191,20	338,20	57.946	57.318	45	40	148
D12_NODE_1838658_length_649_cov_2_490	490	491	AT	A	unknown	CTAGACCCAGTTTGAGGGGT	ACATATGGAAGCGTACCTGAA	115,20	536,21	58.106	57.259	55	42.857	422
D12_NODE_1110461_length_299_cov_6_208	208	211	T	TGTC	heterozygous	TGGGTCCACTGAACCTCTAA	ACCAGCAATGGCAAACTAAG	116,20	260,20	58.13	57.906	50	45	145
D12_NODE_1820677_length_707_cov_4_575	575	576	T	TC	unknown	CCACTACTTACCCAAGCGAA	TGCTGGTCTGGTGGTTAAAT	231,20	730,20	57.907	58.076	50	45	500
D12_NODE_1446120_length_463_cov_12_376	376	378	CTA	C	heterozygous	GTAATTGGCAGACCATGAGC	TGGGTAAAATCCAGGTGAAA	39,20	406,20	58.173	57.917	50	40	368
D12_NODE_358772_length_259_cov_5_131	131	132	G	GC	heterozygous	CCGCTAGCAAGACGATTTAG	GAAGTTGTTGGAAAACGCTG	60,20	250,20	57.837	58.405	50	45	191
D12_NODE_1044869_length_398_cov_6_344	344	345	A	AG	heterozygous	AAATACATGGGGTCGTGTTG	AGGTTGTGGTGCTTTAATCG	173,20	371,20	58.201	57.757	45	45	199
D12_NODE_13547_length_427_cov_5_242	242	243	AT	A	heterozygous	AATGGTATCTTTTCCCCTGC	AATCGTGAAGGCTGCATTAG	202,20	446,20	57.992	57.999	45	45	245
D12_NODE_1693456_length_317_cov_7_243	243	244	C	CT	heterozygous	AAGAGAGCCTTTTGCTTTCC	TGATAGGGCTTTTATGCTGC	167,20	275,20	57.813	58.017	45	45	109
D12_NODE_1942298_length_196_cov_5_126	126	127	AT	A	heterozygous	TATGGAAGTTTCTCCCTTTGG	GTATATACCATTGAACGTGCCC	83,21	182,22	58.175	58.275	42.857	45.455	100
D12_NODE_528944_length_424_cov_14_241	241	242	A	AT	heterozygous	AATCGGGGGATTTTGATAAG	CCCTGCAACATGGTTATTTC	179,20	298,20	57.871	57.944	40	45	120
D12_NODE_2078130_length_256_cov_5_176	176	177	C	CA	homozygous	GGATTATAATTGCCCCGAGT	GCTCAACAAGTTGATGCTCC	15,20	252,20	57.896	58.444	45	50	238
D12_NODE_301553_length_276_cov_17_209	209	210	GC	G	heterozygous	TCCGTATCCTCAAATTCCG	CATAATGGAAGCTGGTGGAC	15,19	302,20	58.506	58.019	47.368	50	288
D12_NODE_285190_length_271_cov_4_183	183	186	T	TAAG	heterozygous	ACCCTTAGAGGGCATAGGAC	GACCAAAATCACAGACCTGC	36,20	236,20	57.225	58.129	55	50	201
D12_NODE_623895_length_331_cov_8_186	186	187	A	AT	heterozygous	CTTTCATTGTTGTGAATGCG	CGGGTCCAGTGAGAAGAATA	29,20	328,20	57.763	57.739	40	50	300
D12_NODE_182252_length_450_cov_5_160	160	161	T	TC	homozygous	TTGATCCAACTTTGACCCAT	TGAATACGAGTGAGGGGTGT	57,20	416,20	57.835	58	40	50	360
D12_NODE_52291_length_351_cov_69_233	233	238	CCGAGT	C	unknown	ATGAGGAAATCGAGAGAGGG	AATGCATCTGCATAACTCCC	38,20	280,20	58.27	57.637	50	45	243
D12_NODE_1417611_length_187_cov_15_95	95	96	GC	G	heterozygous	TCTTTGCACTCTCCAAAAGC	GTGGCGATAGGGAAATGAAT	56,20	155,20	58.228	58.86	45	45	100
D12_NODE_404902_length_336_cov_6_161	161	162	T	TG	heterozygous	ACGGTACTTCAATTGTGTTGG	CTTTCTGCCCCCTTCATTAT	114,21	279,20	57.528	58.136	42.857	45	166
D12_NODE_997943_length_239_cov_6_149	149	150	A	AG	homozygous	TATCCCAATCATGGTTCGAC	CCTTTTCTTTCTGATTGGCA	23,20	248,20	58.215	57.945	45	40	226
D12_NODE_151731_length_311_cov_11_135	135	136	G	GC	heterozygous	GTGATGTGGGTACCATTTGC	ATGTATGCAATTCCGGAGAA	8,20	227,20	58.699	58.038	50	40	220
D12_NODE_333015_length_225_cov_18_84	84	85	CT	C	heterozygous	AAGCTCGAGGTGCCTACTTC	CCATCAAGCTACTGTTTGCC	23,20	223,20	58.697	58.379	55	50	201
D12_NODE_736497_length_307_cov_12_211	211	212	AC	A	heterozygous	GATAAACACCGAATCCATGC	GCCGAGAGTTATTTTATTCCCT	43,20	315,22	57.885	57.896	45	40.909	273
D12_NODE_160346_length_223_cov_12_163	163	164	GA	G	heterozygous	CGAACCAGTGTCTCATTTCC	CCAACCTTGATGAACCACTC	102,20	215,20	58.129	57.971	50	50	114
D12_NODE_1106406_length_321_cov_9_265	265	266	G	GA	heterozygous	TCTTCAACCCAGTTCCCATA	CATTTTGCTTCCCAACATCT	64,20	305,20	57.992	57.67	45	40	242
D12_NODE_20094_length_181_cov_11_95	95	96	C	CA	heterozygous	AATAGGAAAGTGGTCGGTCA	CGGAGCTCCATAGGCTAAAT	64,20	164,20	57.113	58.443	45	50	101
D12_NODE_1636056_length_322_cov_9_256	256	258	A	AAT	homozygous	AAGATGAAGGGAATGGAAGC	ACATGGAATTGCCACCAATA	146,20	284,20	58.187	58.697	45	40	139
D12_NODE_752783_length_327_cov_5_166	166	167	AT	A	homozygous	AGAACGAATGGATGGAACAA	TCGAAACCACTATTTTTGGC	34,20	308,20	57.991	57.754	40	40	275
D12_NODE_2342684_length_285_cov_5_206	206	207	AC	A	heterozygous	ATCCATCCAGTTTTGAACCA	AAGCCAATTGACCTCCTAGC	71,20	295,20	57.835	58.411	40	50	225
D12_NODE_887651_length_375_cov_12_282	282	283	CA	C	heterozygous	GTTAATGTTAAGGGCAGCCA	GTTTGCTCCCAACAATTCTG	191,20	364,20	57.781	58.201	45	45	174
D12_NODE_793234_length_251_cov_5_190	190	191	CA	C	homozygous	AAAGGGATTGAGCATTGTTG	TTTGATTTCACGAGTCGGAT	74,20	226,20	57.67	58.145	40	40	153
D12_NODE_553401_length_274_cov_11_183	183	184	T	TA	heterozygous	TTGAGGAAGGTGGTCTCAAC	GGGGTTTGAGAGTCTTATGCT	116,20	263,21	57.679	57.417	50	47.619	148
D12_NODE_114924_length_248_cov_4_92	92	93	GT	G	homozygous	CCAAGCAGATTTTTGGTCAC	GATTAGGCATGGTGAAGGTG	0,20	221,20	58.201	58.019	45	50	222
D12_NODE_915351_length_378_cov_6_192	192	193	AC	A	heterozygous	TAGCACTCGAACCTCAGACC	TGCTTCAGTGGCTAATGTCA	91,20	286,20	58.029	57.997	55	45	196
D12_NODE_84719_length_174_cov_7_104	104	105	G	GC	heterozygous	CGACGTCGTTTCTTTCAGTT	CCTCAATAGCCTAGATTTTCCA	9,20	193,22	58.008	57.551	45	40.909	185
D12_NODE_2138468_length_600_cov_8_182	182	183	C	CA	heterozygous	ACCATGGGTAACAACACGTC	GTGACCATTCCAAGATTTCG	93,20	330,20	58.187	57.991	50	45	238
D12_NODE_1676632_length_365_cov_14_290	290	291	G	GT	heterozygous	TTCCTGCTTCCGTTTTGATA	AATAGGAAAGGGCGAGAAAA	52,20	316,20	58.361	57.949	40	40	265
D12_NODE_976519_length_234_cov_5_167	167	168	AT	A	heterozygous	AAGTACAAGCGAGCAACACC	TGCTGCAACTGGTTCAAATA	106,20	244,20	58.036	57.919	50	40	139
D12_NODE_864273_length_235_cov_8_150	150	151	A	AT	heterozygous	CATGCTCCATCTCAAACACA	ATTGGCTAGGGAGGAAGAAA	6,20	200,20	58.186	57.876	45	45	195
D12_NODE_1011062_length_234_cov_12_181	181	184	A	ATTT	homozygous	ACGGCTGATATGGTGGTAGA	CGGTGCAGTTTACTATCCTGA	60,20	238,21	58.048	57.92	50	47.619	179
D12_NODE_978526_length_388_cov_13_2_233_296	233	297	_ACATCTG_TA	_A_T	_heterozygous_heterozygous	TGCCTCAAGGCTAAACAAAC	TTTTCCATCATGCTCCTGTT	77,20	336,20	58.027	58.145	45	40	260
D12_NODE_362326_length_264_cov_8_137	137	138	A	AT	homozygous	GCAAAGGTCGAACCCTAGTT	GGCCACAATTAATATAGGTGGA	58,20	266,22	58.319	57.907	50	40.909	209
D12_NODE_1675599_length_288_cov_4_224	224	225	A	AT	homozygous	TCAAAACGGGTAAAACCTTG	GCCCAATAAGTTAGGACACG	115,20	317,20	57.666	57.246	40	50	203
D12_NODE_2359172_length_199_cov_5_145	145	146	CA	C	heterozygous	AGGCTAAACGCGAACTCATA	CCCAAATTCGTTATCTGCAA	100,20	213,20	57.69	58.625	45	40	114
D12_NODE_1106697_length_345_cov_8_271	271	273	CAA	C	heterozygous	GTCGCAACTTTTCATTCCAT	ATCCTGGAGGAACTGTGTCA	92,20	368,20	57.668	58.052	40	50	277
D12_NODE_2066716_length_247_cov_5_163	163	164	TC	T	homozygous	AAATCTCCAAATCAGCCACA	CTGCTTTTGGGAATTAGGGT	37,20	228,20	58.145	58.188	40	45	192
D12_NODE_874063_length_184_cov_15_89	89	90	T	TA	heterozygous	GGTGAATGGCAATGGAAATA	CAGCAATAGGAACCTCCTGA	22,20	169,20	58.282	57.894	40	50	148
D12_NODE_675883_length_719_cov_5_575	575	576	C	CA	unknown	GTTGAGGCAAACCTTTTTCA	CAGGCTTTCCTTTTGCACTA	518,20	701,20	57.85	58.174	40	45	184
D12_NODE_576866_length_541_cov_7_370	370	371	T	TA	heterozygous	CATTTCTTTGGCGCATAGTT	CCGAGAGCCACTTTATGGTA	125,20	562,20	57.926	57.85	40	50	438
D12_NODE_44867_length_263_cov_11_150	150	151	CT	C	heterozygous	AACCACCACGTACGCATAAT	TCTCTTGGATTGCTGTGTGA	37,20	223,20	57.905	57.883	45	45	187
D12_NODE_789176_length_302_cov_8_235	235	236	C	CA	heterozygous	CCTTGTGGTAGCAAATTCTCTT	TCTTTTTGGGAGATTGTGGA	62,22	290,20	57.576	58.117	40.909	40	229
D12_NODE_2227705_length_479_cov_4_279	279	281	ATG	A	homozygous	AACTTAAGGCAGTGCAGGTG	AATCGGTTATTCATTGCTCG	22,20	379,20	58.036	57.725	50	40	358
D12_NODE_266095_length_201_cov_7_104	104	106	A	AAG	homozygous	TTCCAAAAATGGGCTGTTAC	GAAAAAGCTACCTGGGAACC	70,20	188,20	57.607	57.786	40	50	119
D12_NODE_73610_length_217_cov_4_151	151	152	T	TA	homozygous	CTTCCAGAGCGAGACTTTCA	AAGCAGCTTCAGATCGACAT	77,20	176,20	58.315	57.637	50	45	100
D12_NODE_1629849_length_186_cov_5_113	113	114	AT	A	homozygous	ATCAAGGCTGATAGATGGGA	TTCACCCTTTTCGTTACAGC	86,20	185,20	57.139	57.878	45	45	100
D12_NODE_1925932_length_181_cov_4_82	82	83	C	CA	heterozygous	TGACACACACATACATTCGACA	TCAAAGCAACGAGCTATTCC	51,22	208,20	58.467	58.12	40.909	45	158
D12_NODE_1023264_length_256_cov_15_87	87	88	TA	T	unknown	AGTGGAGTAGTGAAGTATTGTCCA	CCTACTTGGAAAATGCAAGC	50,24	150,20	57.005	57.515	41.667	45	101
D12_NODE_540951_length_324_cov_5_246	246	248	TTG	T	heterozygous	TCTTAAACCGGGAGCTCTTT	GGAGACACGACAGCAAGAGT	212,20	331,20	58.072	58.009	45	55	120
D12_NODE_217341_length_378_cov_4_152	152	154	T	TGA	heterozygous	TAGGTGGGGAACACTCAAAA	ATGCAGCATCGAGGTAAGAG	125,20	260,20	58.049	58.076	45	50	136
D12_NODE_2693373_length_282_cov_3_183	183	185	GCC	G	homozygous	TCTTCCTAGAAGTGGTGGGA	CTTACATACGTGGCTGCTCA	136,20	278,20	57.296	57.536	50	50	143
D12_NODE_930100_length_224_cov_6_163	163	164	A	AT	homozygous	GCGCATCTACGAATTGTTCT	CCGTCTATAATACCCTGCCA	21,20	244,20	57.998	57.607	45	50	224
D12_NODE_1284300_length_945_cov_4_443	443	446	TTTC	T	unknown	GGGTAAAAATCTTTCGTAGCAG	TCTAAATTCAACTGTCGGGC	227,22	472,20	57.198	57.821	40.909	45	246
D12_NODE_1324373_length_610_cov_3_254	254	255	TG	T	unknown	TGGCAAAAACTCATCCTAGC	CGAAGCATCACAACCTCTCT	75,20	507,20	57.971	58.029	45	50	433
D12_NODE_1938051_length_286_cov_3_142	142	143	G	GT	heterozygous	CAACCACAAATGACATTCCA	TAGATCCCTTCACGAAATGC	116,20	279,20	57.775	57.763	40	45	164
D12_NODE_885623_length_284_cov_22_95	95	96	CA	C	heterozygous	CACTAAGCGGTTTCATTGGT	GAGGCAGGTTTCTTTTCCAT	56,20	210,20	57.757	58.24	45	45	155
D12_NODE_191521_length_460_cov_21_2_205_344	205	346	_ATC_A	_A_ATC	_heterozygous_heterozygous	CGTATTGCCACCATGATTTC	ATTGCTGCAGTATTTGGCAT	57,20	433,20	58.846	58.268	45	40	377
D12_NODE_2363681_length_288_cov_3_97	97	98	A	AG	homozygous	GTGGAGGTCTATGAGTGGTTTT	CGGTGAAGGAACAAAAGAAA	33,22	164,20	57.195	57.852	45.455	40	132
D12_NODE_1025940_length_261_cov_4_211	211	212	T	TC	heterozygous	TGTGTAACTCTAGTATGGCCACC	TGCAAGTTTACAATAGCGGA	40,23	239,20	58.213	57.083	47.826	40	200
D12_NODE_766325_length_660_cov_3_506	506	507	AT	A	heterozygous	TTTCGTCGAATCCTGTTTTC	TAACTGTGTTGACAGCCGAA	407,20	669,20	57.793	57.897	40	45	263
D12_NODE_1433165_length_316_cov_8_252	252	253	GC	G	heterozygous	TATAGAGCCTCTTGCCTTGG	TCCAACTCCTCTTTCAACCA	138,20	284,20	57.217	58.258	50	45	147
D12_NODE_252456_length_315_cov_8_173	173	174	AG	A	heterozygous	CTTGGGAACTCACTGGTGTC	TCTGCTGATTGTGCAGTGTT	102,20	267,20	58.113	57.976	55	45	166
D12_NODE_520435_length_235_cov_22_115	115	116	TC	T	heterozygous	TCATGGAGTTGGCTCTGAAT	CAAGCGTACTCATTACTCACCA	6,20	155,22	58.23	57.989	45	45.455	150
D12_NODE_1181555_length_348_cov_5_131	131	132	T	TC	heterozygous	TAGCCTCCAACGACGTAAAC	CTTGCCTCAACTGGTTTGTT	7,20	193,20	57.906	57.856	50	45	187
D12_NODE_2236773_length_205_cov_4_125	125	126	AC	A	heterozygous	GGGAAAAGTGGACTCTGGAT	GCTCCACTTGGAAATATGGA	73,20	183,20	58.021	57.61	50	45	111
D12_NODE_560615_length_439_cov_4_217	217	225	T	TGAGATTAA	heterozygous	ATTTCCCGCCAAAATTAGAC	GCGCCAAGTAACACCTAAAA	93,20	347,20	58.062	57.98	40	45	255
D12_NODE_1515490_length_293_cov_5_231	231	232	GA	G	heterozygous	CAAAAATGGCTGGTATTTGG	GGCATGACAGAAACGCTAAT	103,20	256,20	58.018	57.848	40	45	154
D12_NODE_2734696_length_1368_cov_2_198	198	199	A	AT	heterozygous	GTGCCGAAGTTGATGTCTTT	CACTCGAGCTAATTGAGGGA	59,20	345,20	57.795	58.048	45	50	287
D12_NODE_976544_length_175_cov_6_92	92	94	G	GTT	heterozygous	TCTGTGGTGTGAAAGAGAAATG	GAAATAAAAGGGCAATCACTCC	30,22	129,22	57.856	58.997	40.909	40.909	100
D12_NODE_2168383_length_286_cov_5_188	188	189	GA	G	heterozygous	TGGATCTGGACCGAAAATTA	TCCAAATGTAAGAGACCCCA	76,20	224,20	58.011	57.992	40	45	149
D12_NODE_696249_length_279_cov_6_162	162	164	TAG	T	heterozygous	TCACTGACTTCAGCATCGAA	GAGCTTTGAGGGGATTTAGC	44,20	233,20	58.05	58.019	45	50	190
D12_NODE_2012944_length_991_cov_4_870	870	871	G	GC	homozygous	TTAGGGCATGTGGTTTCTGT	CCGATACACCGAATCTTGTC	599,20	950,20	58.076	58.019	45	50	352
D12_NODE_783031_length_233_cov_13_172	172	174	TTA	T	unknown	TTTAAGATCTGATGCTGGGG	CTCATGCATCCCTTTCAAGT	26,20	253,20	57.765	57.737	45	45	228
D12_NODE_1548055_length_278_cov_4_194	194	195	A	AC	heterozygous	GTCCATTGGAGACATTTTGC	GAAAATCAATGCCCCATACA	11,20	254,20	57.99	58.282	45	40	244
D12_NODE_1211997_length_320_cov_16_246	246	247	C	CT	heterozygous	TTCCACCGACTAACAGGGTA	TTTCACGTTGGATTTGTGGT	23,20	308,20	58.077	58.874	50	40	286
D12_NODE_245512_length_630_cov_10_572	572	573	CT	C	heterozygous	TAACCATGGAGGAACCTTGA	TTTTGGTCAGCTAGGTGTTTG	165,20	626,21	57.992	57.948	45	42.857	462
D12_NODE_2442433_length_598_cov_3_211	211	212	T	TG	homozygous	GACATTCAGCTGCGAAGAGT	AGCCAAGACGTTATGACCAG	175,20	553,20	58.187	57.826	50	50	379
D12_NODE_173567_length_237_cov_6_131	131	132	TC	T	heterozygous	GACTCCACACTTGACCTTGC	TTGACACGAGACCAACTTCA	90,20	192,20	58.275	57.779	55	45	103
D12_NODE_1696588_length_199_cov_4_123	123	124	T	TC	unknown	CATCTCAGCTGCAAAATTGA	AGTGTTGCTCTCTTGGCAAT	47,20	168,20	57.572	57.542	40	45	122
D12_NODE_1634136_length_224_cov_5_2_115_166	115	168	_AT_T	_A_TCC	_heterozygous_heterozygous	GCGTAGAACCCACAGAGAAA	AAGAGAGTGAGAGTGCGTGC	43,20	212,20	57.951	58.333	50	55	170
D12_NODE_1215795_length_519_cov_8_284	284	285	AC	A	heterozygous	GGCAGTCAACAAGTCAATCC	TGGAACTCCCTCTCTCTTTG	254,20	494,20	58.129	57.006	50	50	241
D12_NODE_2725260_length_270_cov_4_214	214	217	TAGA	T	heterozygous	AAATGCATGCAGGTTCTGTC	CATTTGTTGCAGGTCAGTGT	56,20	251,20	58.726	57.137	45	45	196
D12_NODE_560792_length_224_cov_7_131	131	132	A	AT	heterozygous	GCCATGTTTACCATTGATGTC	GAGCTTTCCAAACCAAAACA	2,21	184,20	57.805	57.85	42.857	40	183
D12_NODE_1703845_length_230_cov_15_174	174	175	CA	C	heterozygous	GAGGCATGCTCAATAATAAAGG	TGTTGGATGAGCCAAATACA	24,22	251,20	57.932	57.542	40.909	40	228
D12_NODE_1398828_length_302_cov_21_217	217	218	AT	A	unknown	GCTTATCAGTTGCCATCTCC	GGCTTGTGACCAGTGAAGTC	53,20	263,20	57.357	58.275	50	55	211
D12_NODE_1044285_length_226_cov_7_106	106	107	T	TC	homozygous	GACCTATTTTCGTCCACACG	CTCTAACTTGGGTCACACGG	10,20	251,20	58.076	58.215	50	55	242
D12_NODE_919456_length_330_cov_10_165	165	166	AC	A	heterozygous	AGGATAAGAAATGTCAACAGGG	GAAAAACTTTGTGCATGGCT	109,22	270,20	57.236	57.877	40.909	40	162
D12_NODE_1370758_length_708_cov_2_183	183	187	G	GACAA	unknown	TAAACCAACCACCATGCTTT	TTGGGGTGAGGAAATTGTTA	72,20	218,20	57.999	57.917	40	40	147
D12_NODE_1667381_length_225_cov_5_159	159	160	G	GC	heterozygous	TATGCAAGGTTTCTTTGGGA	TGGAGGCATTGAAGAAACTC	93,20	193,20	58.214	57.864	40	45	101
D12_NODE_1595252_length_265_cov_10_200	200	201	AC	A	heterozygous	CTCAGGTGTAGGGACATTGG	GTCCCTGCATGATAGGTTTG	144,20	257,20	58.001	58.019	55	50	114
D12_NODE_385721_length_278_cov_8_113	113	114	CT	C	heterozygous	TTTTCGTCATATCTCACTCAGC	GCTTGAACAATTCTGGGAAG	2,22	165,20	57.121	57.393	40.909	45	164
D12_NODE_889257_length_270_cov_6_134	134	135	C	CA	heterozygous	AGACCCCCAGAACAGTAATTG	CCATCTCACCTTGTACTTTGG	49,21	287,21	58.042	57.194	47.619	47.619	239
D12_NODE_2515652_length_684_cov_4_566	566	567	C	CA	heterozygous	CATCCTTGATCATAGACCCG	CCCATTCACATATGCTTTCC	211,20	657,20	57.962	57.887	50	45	447
D12_NODE_1052048_length_465_cov_9_269	269	274	ATATAC	A	homozygous	CCAAGGAGAGGACTCAGGTT	GTGGAAATCAAAACCAAGCA	164,20	365,20	58.313	58.599	55	40	202
D12_NODE_1022111_length_255_cov_23_140	140	141	G	GC	heterozygous	GTCCAATTCTTTCCCCATCT	TCGGTGTGCCTTATCATTTT	107,20	208,20	57.89	58.093	45	40	102
D12_NODE_712372_length_519_cov_12_291	291	292	G	GA	homozygous	ACCACTTGGGTAAACCATGA	CTTTGGACCCTACCTGGTCT	156,20	410,20	57.768	58.106	45	55	255
D12_NODE_2148062_length_182_cov_4_110	110	113	A	ATTT	heterozygous	CGAAATGATTTTGTGGCTTC	AACCCAGTCTTTCAAAACCC	11,20	140,20	58.214	58.002	40	45	130
D12_NODE_2214821_length_419_cov_6_311	311	312	T	TA	heterozygous	TCATTATGCCACCCAAGAGT	AAAGACAGTGCAAGAGCTGG	92,20	392,20	58.019	58.243	45	50	301
D12_NODE_301334_length_459_cov_20_198	198	199	G	GC	heterozygous	TTCTGCTACAGATTTCGCTCT	AAGCACAAGACAAACGCTTC	99,21	221,20	57.016	58.16	42.857	45	123
D12_NODE_2350452_length_184_cov_7_90	90	91	C	CA	heterozygous	CCAAAGTAGGGAAGTTCATACG	GTTGATGAATGTCTGGCTCC	43,22	186,20	57.829	58.07	45.455	50	144
D12_NODE_1297497_length_257_cov_5_192	192	193	TC	T	heterozygous	GAGTGCCCCATGAAAACATA	ATCAACCGTCTCCCTACTCC	70,20	247,20	58.423	58.049	45	55	178
D12_NODE_1183901_length_352_cov_8_155	155	157	T	TGA	heterozygous	CATGATTAGTGGGGAAAACG	GGAAATCATACTGGCACTGG	52,20	330,20	57.945	58.019	45	50	279
D12_NODE_1323653_length_211_cov_11_142	142	144	G	GTA	homozygous	AGATCAATTTTAGGAGCGCA	CATGTTTGATCCATTCCCAT	102,20	220,20	57.605	58.06	40	40	119
D12_NODE_1312199_length_276_cov_9_168	168	169	TA	T	heterozygous	TCCAAATTCCAGAACCGATA	CAACAGTATTCCCTGGCAGA	78,20	208,20	58.011	58.722	40	50	131
D12_NODE_1413058_length_290_cov_10_119	119	120	GA	G	heterozygous	CCCATTATGCTTCATCCATT	CAGTTTTCAGAAATGCGGTT	73,20	203,20	57.367	57.878	40	40	131
D12_NODE_1330806_length_221_cov_5_151	151	152	AT	A	heterozygous	TTTCGAGTGGACCTTTGAAC	TACACAGGTGGTAGGGCAAT	7,20	219,20	57.768	57.951	45	50	213
D12_NODE_386003_length_219_cov_11_96	96	97	T	TA	heterozygous	CAACTTTGAAAAATGTCGGG	AAAGTTTCCCTCATTCCTGG	25,20	213,20	58.121	58.094	40	45	189
D12_NODE_813064_length_208_cov_15_108	108	111	ATAG	A	heterozygous	AATGCCACATCCAGTGAGTT	GCTCCAACAGCTTCAGACAT	62,20	170,20	57.999	58.028	45	50	109
D12_NODE_168377_length_527_cov_6_426	426	428	A	AAC	unknown	ACTCAAAAACAGCGTCCAAC	CCTCATCCATTATTCCCCTT	156,20	539,20	57.854	57.794	45	45	384
D12_NODE_1075457_length_399_cov_4_315	315	316	T	TG	heterozygous	CAACAAACACAACGATTGGA	CAGTCCCTTAAAATTTCAACCC	53,20	359,22	57.998	58.907	40	40.909	307
D12_NODE_1264672_length_360_cov_4_236	236	238	TAC	T	heterozygous	TGTCGAAGTTGTGCTTGAAA	ACAGGAGATTAGGTGACCCC	116,20	344,20	58.028	57.897	40	55	229
D12_NODE_711699_length_326_cov_10_149	149	150	TA	T	heterozygous	CATTTTTGGCCATCTCTTTC	TATGCCGTTGTTGTGTTCTG	29,20	243,20	57.277	58.187	40	45	215
D12_NODE_1508758_length_252_cov_17_150	150	151	CA	C	heterozygous	GTGTTAAAGACTTGCGCCAT	ATCAACGCAAAATCTGGAAG	9,20	232,20	57.905	57.821	45	40	224
D12_NODE_1410433_length_289_cov_34_156	156	157	TG	T	heterozygous	CGTTGATAAGCATACCCATGT	GACAGACACAACTTGATGCAAA	62,21	192,22	57.528	58.828	42.857	40.909	131
D12_NODE_2144134_length_200_cov_3_147	147	148	AT	A	heterozygous	CCAAGAACAAGCCAAAAAGA	TTCTGTCTCGTATACGGCATT	30,20	180,21	58	57.408	40	42.857	151
D12_NODE_1117950_length_200_cov_7_102	102	103	CT	C	heterozygous	TAATGCGAAACCTTGGAAAG	AGATTTGGCTGCTTGATCTG	47,20	193,20	57.901	58.048	40	45	147
D12_NODE_2197301_length_567_cov_1_447	447	448	A	AT	homozygous	GGTCCCGAGACCACTATTCT	CGATCAGACCCATCATCTGT	2,20	480,20	58.049	58.455	55	50	479
D12_NODE_2478985_length_223_cov_5_171	171	172	GA	G	unknown	CATCCAAGTCCGTGTAACAA	AGCAAGATGGCCTCTAATGTT	9,20	205,21	57.023	57.968	45	42.857	197
D12_NODE_1073308_length_298_cov_11_2_118_245	118	246	_G_A	_GA_AT	_heterozygous_homozygous	CACATTTCTTTCCGCAAGTT	TGCAACTAATTTGCCCTACC	30,20	283,20	57.878	57.781	40	45	254
D12_NODE_1763764_length_409_cov_11_186	186	187	TG	T	heterozygous	TCCTCGGGTTAACTGGATTT	GGAAAGCAGAATGCACACTT	95,20	225,20	58.503	57.95	45	45	131
D12_NODE_1152623_length_256_cov_8_2_107_164	107	165	_CT_A	_C_AT	_heterozygous_heterozygous	AGCAAGACCTGTGATTTGGA	TTAAATGAGATGTGGGCTCC	79,20	211,20	58.287	57.61	45	45	133
D12_NODE_274348_length_385_cov_10_95	95	96	A	AT	heterozygous	TCCAAGAATTCCTTAACCGA	AGCACCCAAGAATGGTATGA	14,20	280,20	57.281	58.019	40	45	267
D12_NODE_1633713_length_266_cov_3_82	82	83	T	TC	homozygous	TCAAGATAGGACCCGTTTCA	ACATGTGGTCTCTGCCATTT	23,20	231,20	58.145	57.999	45	45	209
D12_NODE_2521337_length_638_cov_3_584	584	585	TC	T	heterozygous	GAGAGGAAAGGGATTTCAGC	TTGGTCTTGGATGGAATTGT	232,20	657,20	57.918	57.835	50	40	426
D12_NODE_1445871_length_311_cov_12_244	244	246	A	AAG	heterozygous	TGTTGAAGGGAATGAAGCAT	CGTCAGCTGCTCTTTTAAGG	148,20	326,20	58.145	57.934	40	50	179
D12_NODE_1154061_length_318_cov_10_213	213	215	TTG	T	heterozygous	ATGGGTTTTTGAGGCTAAGG	GACCTGATTGTGTAACCCGA	129,20	291,20	58.188	58.415	45	50	163
D12_NODE_1257998_length_446_cov_20_266	266	267	A	AG	heterozygous	ACCAAAGGAAACGACAAGTG	GAGAGCAAATGCCCAATATG	148,20	289,20	57.702	58.187	45	45	142
D12_NODE_209434_length_309_cov_12_120	120	122	ACT	A	heterozygous	GAGGCCTCTGAGGATACACC	ACTAGAGATGGGCTTTTGCC	51,20	290,20	58.693	58.411	60	50	240
D12_NODE_342395_length_319_cov_6_262	262	263	CA	C	heterozygous	AATTTTCTTCCGGACGATCT	AATGAGAGTGAAGATGCCCC	94,20	335,20	57.73	59.094	40	50	242
D12_NODE_1139641_length_339_cov_4_151	151	152	G	GC	homozygous	GTGCAAATGTGCTAACTTGTGT	TCGTCTTTGCTTTCCTCATC	104,22	309,20	57.895	58.019	40.909	45	206
D12_NODE_667897_length_560_cov_3_123	123	126	T	TGAA	heterozygous	GGTGAACGTACCATCAAAGG	ATCAGAAAACCCTCATCCCT	49,20	520,20	57.923	57.494	50	45	472
D12_NODE_1585646_length_248_cov_5_164	164	165	G	GA	homozygous	CCAAATGGGTAATCCGAAAT	TCAAGATTACCAGTCGAGGC	76,20	187,20	58.622	57.893	40	50	112
D12_NODE_1041206_length_182_cov_3_97	97	98	C	CA	heterozygous	CCAGAATGCTTCTCAAATGC	TTTCCCCTTGGTCCTAGTTC	12,20	155,20	58.45	58.094	45	50	144
D12_NODE_1377955_length_171_cov_3_116	116	117	GT	G	unknown	CAATCAGTTCTTTGTGAACAGG	TCTGCAAGGAGCAGTAGCTT	17,22	174,20	57.393	58.008	40.909	50	158
D12_NODE_1508702_length_369_cov_6_263	263	265	A	ACT	heterozygous	GATTCAAGCAATGCAAACCT	TTGGTGCTTGCATATTTCAG	68,20	367,20	57.82	57.383	40	40	300
D12_NODE_1614379_length_453_cov_6_261	261	262	TA	T	heterozygous	ATTTGACCTTCACTGCTTCG	GCAAACAAATGGCTCTGAGT	172,20	284,20	57.951	57.95	45	45	113
D12_NODE_411852_length_321_cov_17_114	114	116	C	CAT	heterozygous	TCACGTCAGGAAAACATGC	ATTTGGCTATGGTGTCGGTA	42,19	272,20	58.171	57.971	47.368	45	231
D12_NODE_109670_length_185_cov_20_120	120	121	TC	T	heterozygous	CAGCCTAAAGAAAACGCAAA	AACGATTGGACCCTTCTCTT	7,20	148,20	58.239	57.704	40	45	142
D12_NODE_2649483_length_228_cov_9_119	119	120	TG	T	heterozygous	TGTTTTTGCTCTTGTGGTCA	AAAGTTTGGCAACATGGAGA	51,20	226,20	57.867	58.201	40	40	176
D12_NODE_1838130_length_629_cov_3_454	454	455	GA	G	heterozygous	CCATGATTTTCTTCCCTCCT	GATTTTGCGCTTCTAGTGGA	129,20	618,20	58.04	58.12	45	45	490
D12_NODE_2125036_length_620_cov_2_484	484	485	A	AT	unknown	CTGGTGGATCCATTTTTCTG	GCACACAAATAGTCCCTGCT	420,20	532,20	57.992	57.824	45	50	113
D12_NODE_245021_length_395_cov_5_205	205	206	C	CG	heterozygous	GTGAGCATCAATTCGTAGGG	GCAATCATGCTTGGAGAACT	67,20	288,20	58.173	57.892	50	45	222
D12_NODE_1149945_length_466_cov_6_357	357	358	TA	T	heterozygous	CTGCTGCTACGGTACTTGGT	CCTGCAGATATTTTAGCCCA	46,20	460,20	58.064	57.873	55	45	415
D12_NODE_1447533_length_422_cov_5_2_303_348	303	349	_T_A	_TA_AC	_heterozygous_heterozygous	AGTTTTCCAACAATCCCACA	GGATGACCATGAAAGCCTAA	202,20	421,20	57.894	57.61	40	45	220
D12_NODE_2158767_length_1162_cov_4_543	543	544	A	AT	heterozygous	TCATCCGTAGGTGACTCCAT	GAAGGCTTGAGAAACGTTGA	449,20	876,20	57.94	58.076	50	45	428
D12_NODE_316340_length_176_cov_5_84	84	85	A	AT	heterozygous	TGGGACCCATTCTTGTTTTA	TCTGGATACGCGAGTTCAAT	54,20	200,20	57.917	58.326	40	45	147
D12_NODE_1904142_length_292_cov_6_213	213	214	G	GA	heterozygous	ATGATTTCCGGTTCTTCACA	CCCACCGTCATATTGTTACC	83,20	257,20	57.991	57.67	40	50	175
D12_NODE_954636_length_318_cov_9_136	136	137	A	AT	heterozygous	TGTGGAATTACGGAGAAGGA	ATTGTTTGCTAACGACTGCC	6,20	308,20	58.145	57.905	45	45	303
D12_NODE_2011982_length_248_cov_9_144	144	145	GT	G	heterozygous	ATGAATTTTCTGGCCGAGC	TGCGAGTTCTGGTTGATGTA	119,19	268,20	60.17	57.836	47.368	45	150
D12_NODE_1430930_length_293_cov_17_212	212	214	C	CAG	heterozygous	CTCCCGCTTTCTCTCTTCTC	AACAAAAGGGCAACAAAGTG	131,20	298,20	58.35	57.786	55	40	168
D12_NODE_1924026_length_222_cov_4_167	167	168	GT	G	homozygous	CACCCTAAGGTATGGGCTTT	CTCAGCAAACACCCTAATGG	54,20	202,20	58.072	58.228	50	50	149
D12_NODE_350244_length_355_cov_5_231	231	232	A	AT	homozygous	TTATTCGAAGCCTGAGTTGG	CGTTTAACAGAATCGAAGGG	164,20	333,20	57.972	57.37	45	45	170
D12_NODE_1187462_length_207_cov_3_89	89	90	G	GC	heterozygous	TCTTGCTTAGGCAACTCGAT	CTAGGCGATCTGCAAATGTT	54,20	158,20	57.727	57.999	45	45	105
D12_NODE_957203_length_235_cov_10_170	170	171	CT	C	heterozygous	TCAGGAAATTCCAACCGATA	GCCCTTGACAACATTGATTC	30,20	218,20	58.011	57.99	40	45	189
D12_NODE_1247631_length_716_cov_4_574	574	575	C	CG	heterozygous	AGAGATTCCTCTCAATGCCC	GTTCAAAATCAGGGGGAAGT	376,20	611,20	58.27	57.946	50	45	236
D12_NODE_632053_length_231_cov_8_165	165	166	GA	G	heterozygous	AAGTTGCCTGGTTCTTACCC	GAGGGTTTTCCTTTGGATGT	69,20	252,20	58.174	57.946	50	45	184
D12_NODE_258183_length_287_cov_12_195	195	196	C	CT	heterozygous	TTGCCTATGCTGAACTTTCC	ATGTGATCCATCACTTGCCT	46,20	284,20	57.971	57.939	45	45	239
D12_NODE_1310828_length_251_cov_4_177	177	178	GA	G	heterozygous	AAGGCCACGTAATATCCACA	AAACCCCTCAGGTAGGACAC	136,20	277,20	57.971	57.954	45	55	142
D12_NODE_2385637_length_801_cov_4_604	604	605	CT	C	heterozygous	ATTTTATCTCCACGCACCAA	AAATTATTCACCCGACCCAT	269,20	705,20	58.093	58.11	40	40	437
D12_NODE_326693_length_212_cov_8_138	138	140	A	ATG	heterozygous	CTTCTTCAGGTTCAAGGCAA	CATCGGTTTCTGCATTCTTC	41,20	184,20	58.077	58.298	45	45	144
D12_NODE_2027806_length_172_cov_14_115	115	116	GA	G	heterozygous	TTTTCGATGAGCTTTTACCG	GGTGCCACAAACCAATAAAG	31,20	142,20	58.045	57.999	40	45	112
D12_NODE_1271687_length_346_cov_5_147	147	148	GA	G	heterozygous	AAATACCCAGGCAGATAGGG	GGTGGCCTATATGTTGCTTG	63,20	195,20	58.02	58.12	50	50	133
D12_NODE_1934211_length_393_cov_4_238	238	241	TCGA	T	unknown	TTGGCCATACCAAGATCAGT	TTGGAATATCTCCACGAAGC	124,20	406,20	58.019	57.763	45	45	283
D12_NODE_145592_length_230_cov_8_158	158	159	G	GC	heterozygous	CAACGACATTGCAGACAAAA	CCTAACCATATGCATAAATACCCG	52,20	216,24	58.316	60.641	40	41.667	165
D12_NODE_1347285_length_175_cov_5_84	84	85	AT	A	heterozygous	TTTCTCACCTGTTCTTTGCAG	ACCTGACAGTTGACAGTAGTCGT	25,21	131,23	58.146	57.919	42.857	47.826	107
D12_NODE_1731325_length_316_cov_10_232	232	233	GT	G	heterozygous	AAATGAAGGGTGGGGTAGAG	TTGAAAATGCAGGCACAGTA	27,20	324,20	57.975	57.919	50	40	298
D12_NODE_1245435_length_415_cov_5_331	331	333	T	TAA	heterozygous	TGGGGCAGAATATACAAGGA	GAACTCTGTTGAAATTTGGCCT	4,20	367,22	58.038	59.637	45	40.909	364
D12_NODE_1498176_length_266_cov_12_198	198	199	GA	G	heterozygous	TAAGAAATGGGGAGGAACAA	CCTTTCCGTATATGTCATCTCCAA	143,20	243,24	57.13	61.37	40	41.667	101
D12_NODE_1153501_length_258_cov_8_130	130	131	AG	A	heterozygous	CGAGTACAATGAGCTCCGAT	CCCAAATTTACCTGCTTTATGG	90,20	195,22	57.922	59.743	50	40.909	106
D12_NODE_1329749_length_325_cov_8_227	227	228	AT	A	heterozygous	TGAGGTCAAGTTCCTCCAAA	CAGCAGACTCTGTCAAAGCA	198,20	310,20	58.258	57.841	45	50	113
D12_NODE_1689386_length_362_cov_5_135	135	136	A	AC	heterozygous	ATCCTGTCATGTGGGAGTTG	TAGGGAAACGAGGTTGAATG	13,20	279,20	58.349	57.672	50	45	267
D12_NODE_2625747_length_810_cov_2_121	121	122	T	TA	homozygous	CCGCGAATCTCTATCTGAAA	GGGTTACCCCAATCTCCTTA	1,20	186,20	58.066	57.849	45	50	186
D12_NODE_1149064_length_183_cov_8_126	126	127	GT	G	heterozygous	GGCACTAAGGGAAGTTTGCT	TCACCTCATTTAGGCTCTCG	5,20	189,20	58.462	58.048	50	50	185
D12_NODE_1118951_length_605_cov_4_2_90_478	90	480	_AT_TTG	_A_T	_heterozygous_heterozygous	GAGCCATGCATGTAGCAACT	TGCAAACAAGTTCAGCTTTG	18,20	619,20	58.906	57.696	50	40	602
D12_NODE_2710018_length_538_cov_3_86	86	88	A	AAT	homozygous	CTTTGGAATGCCTAAAAGCC	AGCCCAAGCAGAGTCCTATT	60,20	530,20	58.831	58.028	45	50	471
D12_NODE_2426098_length_619_cov_2_536	536	538	AAC	A	heterozygous	AGTTCCAACAATTCCCCCT	TGCACTGCCTCATAAGTTACA	501,19	601,21	58.283	57.052	47.368	42.857	101
D12_NODE_501358_length_401_cov_8_241	241	242	T	TA	heterozygous	CCCAGAAATTCATTTTGCAC	AGGAGACACGAGAGTGAACG	205,20	312,20	58.066	58.01	40	55	108
D12_NODE_796157_length_212_cov_5_130	130	132	T	TAA	heterozygous	ATGAAGGACAAGCATGCAAT	AAAATCCAGACCCCTCTTTG	15,20	167,20	58.173	58.094	40	45	153
D12_NODE_1451304_length_219_cov_5_161	161	162	AG	A	heterozygous	GATGCTACATGCGATTACAACA	CATAGGAGAATCGGTGGAGA	109,22	211,20	58.728	57.678	40.909	50	103
D12_NODE_952574_length_246_cov_8_187	187	188	T	TC	heterozygous	TAGATGTATTTGGGCCTCCA	TTCTTTTGAGCCTTGCAAAC	4,20	237,20	58.038	58.147	45	40	234
D12_NODE_1283798_length_230_cov_6_167	167	168	AT	A	heterozygous	GAAGACGGATGGTCTTGATG	CAGGATTGGTGATCGAGCTA	144,20	248,20	58.071	58.824	50	50	105
D12_NODE_681896_length_439_cov_15_277	277	278	G	GT	heterozygous	GCAGAAACAAAGCCAGGTTA	TTTAGCCATGGAGTACCAGC	1,20	385,20	58.027	57.849	45	50	385
D12_NODE_241415_length_369_cov_40_281	281	282	C	CT	homozygous	AATCTGGGATAGCTGGTTCC	ATATTCCTGCGCTTACCCTT	97,20	366,20	58.067	57.861	50	45	270
D12_NODE_740021_length_249_cov_10_139	139	140	A	AT	heterozygous	TTTACTCTTCTCCGGGCTTT	CAAATACCAGCATGGACCTC	80,20	238,20	58.072	58.019	45	50	159
D12_NODE_824541_length_227_cov_6_130	130	131	AG	A	homozygous	AACAAACTCCCATTGTCGAA	TATTAAGTACCATCCGGGCA	102,20	218,20	58.048	57.991	40	45	117
D12_NODE_875912_length_350_cov_10_217	217	218	GA	G	heterozygous	TGAATGTGGTCAACAACCTG	GGGATTGTGTATATGAACGGA	186,20	329,21	57.915	57.29	45	42.857	144
D12_NODE_1772874_length_227_cov_5_150	150	151	AT	A	homozygous	CTTGGCGAAAACATCAAAGT	TGTGCTAAGCTTATGGTTGGA	24,20	249,21	57.878	58.451	40	42.857	226
D12_NODE_1728661_length_440_cov_8_259	259	260	A	AC	homozygous	AACACATGGGTTTTCAGTGG	TGTATGAAAAGGGAGCAAGG	114,20	392,20	58.315	57.823	45	45	279
D12_NODE_1577117_length_378_cov_18_2_234_252	234	253	_T_GA	_TAA_G	_heterozygous_heterozygous	TCTTCTTCTTGTTGATCCGC	TAAAGCCAGCCTGAAATCTG	62,20	289,20	58.019	58.12	45	45	228
D12_NODE_794982_length_365_cov_9_115	115	116	A	AT	heterozygous	GCACATATCACCTTTGTTTCC	GCCCTAGTGTTTGGTGTGAT	43,21	228,20	57.075	57.512	42.857	50	186
D12_NODE_251789_length_247_cov_15_163	163	164	A	AC	unknown	CACTGGCCAAAAGCAAGTAT	TAAATTGGAGGGGTTGAAGG	44,20	190,20	57.906	58.876	45	45	147
D12_NODE_1115993_length_246_cov_11_153	153	154	TC	T	heterozygous	AAATGCGCCTGTTGATTTAG	CCGAATTTACTTCAAGCACC	82,20	267,20	57.926	57.367	40	45	186
D12_NODE_1027453_length_286_cov_12_217	217	218	T	TG	homozygous	CCCTTTCTTTTAAGGTGCAA	CCTCCATCATGTGAATTCCT	138,20	274,20	57.056	57.357	40	45	137
D12_NODE_688505_length_1254_cov_5_651	651	655	G	GTCAT	heterozygous	CCATATCCAGTCCATCAAGC	CCGATGTACGCTTTTCTGAT	461,20	940,20	57.961	57.849	50	45	480
D12_NODE_623934_length_267_cov_11_168	168	169	TC	T	heterozygous	CTTGTCAACTGAAAGCAGCA	CACTTCACCAGGATGACACA	52,20	279,20	57.766	57.999	45	50	228
D12_NODE_663525_length_262_cov_18_180	180	182	A	AAT	heterozygous	ACACCAATTCAGTTCCGAGA	AACATTTCACTAATGCCCCA	77,20	250,20	58.129	57.944	45	40	174
D12_NODE_86749_length_411_cov_13_292	292	293	C	CG	unknown	GCAGACAAGGAAGCTGATGT	ACAGTTTAACAAGGCAAGCG	176,20	409,20	58.028	58.108	50	45	234
D12_NODE_780520_length_255_cov_25_107	107	110	G	GTTT	heterozygous	TCCAACATCCTCCAAAAGTC	GCTCACTCAATGACAATACAACAC	80,20	279,24	57.55	58.703	45	41.667	200
D12_NODE_1679467_length_205_cov_5_137	137	138	C	CA	heterozygous	AAATCCTCATCCTGCATTGA	GCTTGTGTGAACATTGAGCA	73,20	200,20	58.088	58.41	40	45	128
D12_NODE_918197_length_190_cov_6_136	136	137	TC	T	homozygous	ACGCGATTAAGCCCTTTTAT	AGCCTAATTTAGACCCTATCCG	2,20	174,22	57.932	57.921	40	45.455	173
D12_NODE_700208_length_391_cov_4_242	242	243	CA	C	homozygous	GAAAGCAAATTCATGCCACT	ATGGTCACTAACGTGGAGGA	128,20	377,20	57.82	58	40	50	250
D12_NODE_566334_length_394_cov_21_2_210_222	210	223	_TA_AT	_T_A	_heterozygous_heterozygous	TGCTGAAAGGTGATGTTTGA	GCCTTGATGTCAGTCCAATC	184,20	327,20	57.806	58.07	40	50	144
D12_NODE_1354227_length_371_cov_8_298	298	301	C	CATG	heterozygous	TCCTATGGTCCCAATAAGCA	GTCACATGTGGAAACGACAA	207,20	337,20	58.038	57.914	45	45	131
D12_NODE_166324_length_511_cov_9_222	222	226	T	TTTAA	heterozygous	TTTCAAACTCGTAACTCGCC	CCGAACTCATCGTAGCTGAT	41,20	523,20	58.027	57.922	45	50	483
D12_NODE_2372967_length_261_cov_7_186	186	187	A	AC	homozygous	CCCCCTTAAGCTGGATCATA	CACAGAACGAGCACATCAAA	97,20	287,20	58.995	58.409	50	45	191
D12_NODE_921108_length_307_cov_5_176	176	177	TC	T	heterozygous	GTGGTTGCCAGATTTCACTC	GCGTCAGGAAAAGAGTACCA	132,20	304,20	58.129	57.951	50	50	173
D12_NODE_638870_length_933_cov_5_580	580	581	CT	C	unknown	ATTGATCTAGCACTCGCCTC	GACATTGCCTTCCTGACAAC	283,20	679,20	57.104	58.129	50	50	397
D12_NODE_377286_length_281_cov_19_148	148	150	ATT	A	homozygous	AAGAAATGTTCTCGTGGTGC	GGTCTGTTCATCCCACTCAC	26,20	289,20	57.795	57.886	45	55	264
D12_NODE_1891387_length_223_cov_5_112	112	113	T	TC	heterozygous	TCAGACATTCATCCAACCCT	TGAGTTTCTCTTGGTTTTGAGG	2,20	164,22	57.91	58.485	45	40.909	163
D12_NODE_1161044_length_511_cov_8_185	185	186	AG	A	heterozygous	ATCATCCAACTTGCTTCGTG	GGAGCAACTCTCCAACTTGA	149,20	455,20	58.724	58	45	50	307
D12_NODE_1885013_length_682_cov_3_547	547	548	A	AT	heterozygous	AGGAGATCTGGCCTTCAGTT	CTTTAACTTCAATCCCCCGT	486,20	660,20	57.925	58.046	50	45	175
D12_NODE_333362_length_326_cov_7_215	215	216	CT	C	heterozygous	CTCCATTTTTCGCTTCTCAA	ACGAGAAGAGAGTGAGGGGT	191,20	298,20	58.093	57.903	40	55	108
D12_NODE_1310808_length_250_cov_17_189	189	192	A	ATTG	heterozygous	GGAATTGCTGAGATGGAAGA	CCATGTCACCACTTTAACAACA	141,20	279,22	57.804	58.458	45	40.909	139
D12_NODE_2131227_length_898_cov_3_2_515_542	515	543	_CA_TA	_C_T	_heterozygous_heterozygous	TATCTTGTGGTTCAGAGGGG	GACCCTTCTATGAGATGCGA	485,20	708,20	57.582	57.834	50	50	224
D12_NODE_1254352_length_264_cov_6_147	147	148	T	TC	homozygous	CCAACTTTGATAGCCAAGACA	CAGTCCTCAATGGTTTTTGC	17,21	256,20	57.893	58.201	42.857	45	240
D12_NODE_240128_length_311_cov_13_138	138	139	C	CA	heterozygous	TTCGTTCCAAAGCACTGAAT	TCATGGAATTTGTGGAAACC	109,20	249,20	58.352	58.243	40	40	141
D12_NODE_100524_length_460_cov_15_222	222	223	C	CA	heterozygous	TCAGGCACACATCTTGGTAA	AGAGGGGCTGTGATCTTTTC	181,20	282,20	57.673	58.324	45	50	102
D12_NODE_1306918_length_329_cov_6_252	252	253	A	AT	heterozygous	GCCGTTGTTGCTAAGAGTGT	TGAATGCCACAACAACAAGA	135,20	336,20	58.036	58.675	50	40	202
D12_NODE_2176516_length_331_cov_6_187	187	188	G	GC	heterozygous	CCTGGACTCTGTAGAAAGCG	GAATTTTTGACCCAACAACG	88,20	272,20	57.702	57.972	55	40	185
D12_NODE_875097_length_191_cov_13_101	101	103	A	AAT	heterozygous	TGAGCATCAAAGTAAAGGGC	TCTTCCAGGGGACCTTATTC	7,20	199,20	57.971	58.04	45	50	193
D12_NODE_1558667_length_314_cov_18_85	85	89	TTTCA	T	heterozygous	TTTCCAACCACACCAAAAGT	CCATTCCACTAACAACAGGG	55,20	322,20	57.952	57.924	40	50	268
D12_NODE_1101304_length_270_cov_7_176	176	177	G	GA	heterozygous	TCAGACAGGGTATGGCAACT	GACCACACAGCCCTTTATCA	117,20	266,20	58.158	58.57	50	50	150
D12_NODE_1172599_length_336_cov_11_281	281	285	TCAGA	T	heterozygous	CAAGGAGAAACCATGTTTGG	CGTCATATGGGCTGGTTAGT	176,20	345,20	58.049	57.575	45	50	170
D12_NODE_1237697_length_699_cov_2_596	596	597	C	CT	heterozygous	AAAAAGGTCTAGTGCCACTTTG	TTCAGCTTAGGATTCGTTCG	570,22	690,20	57.631	58.12	40.909	45	121
D12_NODE_194838_length_191_cov_9_90	90	91	CT	C	heterozygous	TGCTTCATGAAATGGTGTCA	ATGCAACCTAGCAACCACAT	1,20	138,20	58.62	58.104	40	45	138
D12_NODE_2199047_length_245_cov_8_137	137	138	C	CA	heterozygous	GAGGTCCTACAAAAGCAGCA	CAACCATCCCAGCATGTAAT	81,20	223,20	58.104	58.298	50	45	143
D12_NODE_642983_length_312_cov_4_230	230	231	T	TG	homozygous	ACACCAATTTGGCACTCAAT	ACTACGAGTCGATGAGGCAT	118,20	256,20	57.922	57.35	40	50	139
D12_NODE_1354315_length_202_cov_14_119	119	120	C	CA	heterozygous	ACCTGCAGCTCAACTGAAAC	CTGATAGCCAAGAGAAGCGA	7,20	160,20	58.087	58.352	50	50	154
D12_NODE_1312104_length_179_cov_6_119	119	120	T	TG	heterozygous	TCGGTGTACAACCAAAAGTTG	TCACTCCCTCATCCACTCTC	21,21	162,20	58.591	57.686	42.857	55	142
D12_NODE_1327400_length_309_cov_4_238	238	239	TA	T	heterozygous	CGAAGTAGATGGCTTCTCCA	TCTTAGAGCTTACCTTGCTTAGGA	50,20	334,24	58.048	58.165	50	41.667	285
D12_NODE_1675034_length_230_cov_11_165	165	166	TA	T	heterozygous	TTTGACAAACTTGAGAGTGCC	CGAACCTAATTTGGAGTGGA	101,21	205,20	57.994	57.672	42.857	45	105
D12_NODE_1478329_length_429_cov_6_248	248	249	C	CT	homozygous	CAAAGATTTTTGGGCCAGTA	CTCAAATACGATAAAGGATGGG	38,20	385,22	57.755	57.662	40	40.909	348
D12_NODE_567462_length_298_cov_11_244	244	246	ATT	A	heterozygous	CTCCCCACAAAACAGAGAGA	TGCTCTATTTATTGCAGCCA	109,20	309,20	57.842	57.172	50	40	201
D12_NODE_1543214_length_216_cov_16_111	111	112	AG	A	heterozygous	CGTCCATTTGCAGAGAACTT	CATGAATTCTGACTCGTCCC	27,20	170,20	57.951	58.071	45	50	144
D12_NODE_223663_length_206_cov_5_118	118	119	A	AT	heterozygous	TGAATCTGCAAATCAGAGAGAG	CCTCGTTATTTCGCCCTAAT	27,22	182,20	57.298	58.225	40.909	45	156
D12_NODE_647567_length_543_cov_12_128	128	129	A	AC	heterozygous	TACCTCATGCATGCTCGTTA	AGGTGATCATCCAGGCAATA	72,20	262,20	57.889	57.961	45	45	191
D12_NODE_696223_length_304_cov_11_218	218	219	CT	C	heterozygous	GCCATAGGAGGAGGATAAGC	TACAATCGACAACAAGCACC	116,20	321,20	57.847	57.181	55	45	206
D12_NODE_2734261_length_856_cov_5_178	178	179	AC	A	homozygous	TCATGGTTTTATCCATCCGT	TGAGATCAGTCCAATCCATGT	80,20	396,21	57.735	57.925	40	42.857	317
D12_NODE_2067858_length_231_cov_6_119	119	120	TA	T	heterozygous	CAAACCATTGTAAAGGACCG	CGTCGTACACAGAGGTTCAA	5,20	231,20	58	57.307	45	50	227
D12_NODE_1290680_length_279_cov_7_208	208	210	G	GTT	heterozygous	AAGAAAATCCGAAAGCCCTA	AAACCGACACGCAAAATAAC	55,20	262,20	57.949	57.69	40	40	208
D12_NODE_175838_length_449_cov_45_2_175_317	175	318	_T_AT	_TGAA_A	_heterozygous_heterozygous	GCCAAATCATTACATGCTCC	AAAAGGGCTCAAACCATACC	135,20	395,20	58.037	58.046	45	45	261
D12_NODE_1429032_length_268_cov_8_173	173	174	T	TA	heterozygous	ATCTGCATTGCCTGATTCAC	TGCACTCGTGTTGCACTAAT	49,20	268,20	58.674	57.926	45	45	220
D12_NODE_1758600_length_328_cov_9_89	89	90	TA	T	heterozygous	TGGGAATTCATGTCGGTAAG	GAATCACAACAACCCAAAGC	18,20	165,20	58.422	58.048	45	45	148
D12_NODE_1476102_length_1147_cov_5_163	163	164	A	AG	heterozygous	TCGAAAACTCGATTCCTCAC	TTCCAACTCGAAATGGATCT	4,20	404,20	57.864	57.174	45	40	401
D12_NODE_404834_length_312_cov_4_161	161	162	AC	A	heterozygous	CATTAGTGGTTCCTCCGTGT	TCTCTTGACTCAACCAACCC	25,20	226,20	57.514	57.679	50	50	202
D12_NODE_361183_length_198_cov_14_143	143	144	AC	A	homozygous	GCGTGAAAGCCAAGTTACTC	TTCACCGAAGCTTTTAGCTG	45,20	221,20	57.632	58.32	50	45	177
D12_NODE_632124_length_300_cov_6_182	182	183	GA	G	heterozygous	GTTCTCCAAATAGACATTGGCA	TGGATGTCCTCCCATGAATA	51,22	298,20	59.091	58.718	40.909	45	248
D12_NODE_1305908_length_302_cov_8_182	182	183	C	CT	heterozygous	ATCTCTCCCACATATGCCAA	ACAACCTTGCCATCAGGTTA	33,20	302,20	57.961	58.076	45	45	270
D12_NODE_542727_length_349_cov_11_297	297	299	T	TAA	heterozygous	ATGTTTGGGTCAGAGGCATA	TTGAATGTGCGATAGAGTGG	166,20	373,20	58.019	57.281	45	45	208
D12_NODE_2086746_length_499_cov_6_439	439	440	TG	T	heterozygous	CAAAGTTCCATTTGTCCAGG	TGTTGAAATTATTGGGACGG	146,20	520,20	58.049	58.334	45	40	375
D12_NODE_1866766_length_305_cov_11_249	249	250	C	CA	heterozygous	CGTGTTAAACGTTTTGCCTT	ATGTGCATGTAGCATTCGTG	2,20	291,20	57.891	58.158	40	45	290
D12_NODE_2255854_length_268_cov_5_209	209	211	G	GAT	heterozygous	ATGGTTGAATGAATGGGTGT	GGACTTGTGAGAGCAAAAATTC	156,20	270,22	57.547	57.982	40	40.909	115
D12_NODE_58005_length_327_cov_5_257	257	258	AC	A	heterozygous	ACTGGCCACATTTGAAGAAA	CAAACTTGTTCATGCATTGG	180,20	306,20	58.201	57.605	40	40	127
D12_NODE_1223259_length_468_cov_11_349	349	350	TG	T	heterozygous	GCAAAACACTGTGGCTTCTT	GATCGTTGAACATGAAGTTGG	162,20	375,21	58.008	58.062	45	42.857	214
D12_NODE_1528245_length_605_cov_3_95	95	97	G	GAA	heterozygous	GTATCAATGGCGGAGTTGTC	CCCAACTATTCACCTCGCTA	63,20	527,20	58.019	57.85	50	50	465
D12_NODE_1020018_length_258_cov_6_115	115	116	A	AT	heterozygous	ATTCGGGTTTTTGGTAATGC	TGGGGTTCGACTGGTATAAA	73,20	273,20	58.809	57.945	40	45	201
D12_NODE_1881806_length_924_cov_4_554	554	555	A	AG	heterozygous	GGATTAATGGTGTGCCAAAG	GCTGTTTATGGGCAACAATC	102,20	586,20	57.944	58.092	45	45	485
D12_NODE_1247134_length_444_cov_8_366	366	367	TA	T	heterozygous	TTGTTCCCCTACCCCTAGTC	TGTAGCGATCTAACCTTCGG	292,20	403,20	57.975	57.999	55	50	112
D12_NODE_1193510_length_840_cov_3_91	91	93	A	ACT	homozygous	CTTAACTTGCGACAGGGAAA	ACTGCTTCCAATTTCTGTGC	30,20	489,20	58.027	57.95	45	45	460
D12_NODE_676663_length_483_cov_23_178	178	179	C	CT	heterozygous	GGTAATGGATCTGAGTTTACCACT	TTTACTGGGCAAGATGGGTA	81,24	358,20	57.685	58.093	41.667	45	278
D12_NODE_1450824_length_427_cov_6_281	281	282	AG	A	heterozygous	CCAATAAATGTCCGACCAAG	TCGATCTAGCTGAGCGAACT	6,20	328,20	57.945	57.95	45	50	323
D12_NODE_2424563_length_555_cov_3_466	466	467	GA	G	homozygous	TTTAGACTCGTAACGGGCAG	TCATCGTTAACAGTGGCTCA	37,20	513,20	58.054	57.836	50	45	477
D12_NODE_1806765_length_432_cov_4_350	350	351	AT	A	homozygous	TGATCAGCTGCATGCATAGT	ATGTCACTGTTTTGGAGGGA	209,20	412,20	57.966	57.971	45	45	204
D12_NODE_1132914_length_212_cov_6_103	103	104	A	AT	heterozygous	TTATGCCATTTTGGGTTCTC	GAAAGTGTTGAAGGAAGGCA	73,20	239,20	57.548	57.923	40	45	167
D12_NODE_811637_length_408_cov_7_235	235	236	TG	T	homozygous	GGGCAGTTTTTAACCCAAAT	TCAGAGCAAGTCAGAGGAAAA	148,20	409,21	57.975	57.812	40	42.857	262
D12_NODE_1082506_length_293_cov_5_183	183	186	A	AATT	homozygous	TCCTTGTCTTACCGGTTTCA	GCGATGGATACTCTTGACCA	140,20	286,20	58.201	58.672	45	50	147
D12_NODE_593231_length_438_cov_15_96	96	102	AACATCT	A	heterozygous	CTTCAGGGTAAGTAAAGACGGA	CGCGTCATACTAACTTGGCT	39,22	381,20	57.578	58.081	45.455	50	343
D12_NODE_1366668_length_345_cov_11_127	127	129	TTA	T	heterozygous	GGAATGGCTTTTGAGTTTTG	CTCTGCCCTTTCCAATAACA	47,20	180,20	57.338	57.823	40	45	134
D12_NODE_1706057_length_318_cov_6_174	174	175	CA	C	heterozygous	CGGACCTCTTCACGATTCTA	TCGATAGGAAGTGCCTGAAC	5,20	318,20	57.894	57.893	50	50	314
D12_NODE_140571_length_220_cov_9_143	143	144	TC	T	heterozygous	GCCAATTTTGATCCTGAGAA	TTGAGACGGTTGATTGTCCT	23,20	212,20	57.735	58.129	40	45	190
D12_NODE_1500133_length_197_cov_11_109	109	110	C	CT	heterozygous	TTGAGAAGGATGGGATGTGT	CATAGGCATTTCGTTTCAGG	11,20	136,20	57.91	58.241	45	45	126
D12_NODE_360610_length_181_cov_10_124	124	125	GT	G	heterozygous	GTTTCGACTAGGCCCAAAAT	GGCCCATCAACTAGAGGGTA	8,20	181,20	58.188	59.006	45	55	174
D12_NODE_2059669_length_197_cov_9_103	103	105	ATT	A	heterozygous	GGCTAAATTTCCCTTCAATCG	CTTTTTGGGACATTGATTGC	72,21	205,20	59.922	58.066	42.857	40	134
D12_NODE_578542_length_199_cov_8_112	112	113	T	TA	heterozygous	TCTGTGAGGTCCATAACCGT	CTCCGTTGATGAAGTATGCC	57,20	222,20	58	58.173	50	50	166
D12_NODE_667589_length_208_cov_16_102	102	103	A	AC	heterozygous	CCCTTCATCTGATCTGGTTG	AGCAGGCACAAAAGAAACAC	10,20	206,20	58.071	58.008	50	45	197
D12_NODE_1080735_length_303_cov_17_138	138	139	A	AT	heterozygous	TGGAGAACCCTGCAACTTTA	ACAAAGGAGGTTGGTGTTGA	111,20	253,20	58.352	58.03	45	45	143
D12_NODE_861426_length_345_cov_12_227	227	228	TG	T	heterozygous	TGCAAACTTTCTCCCTTTTG	TCTCAACACGCTTTTTAGGG	33,20	363,20	58	58.027	40	45	331
D12_NODE_1040718_length_1195_cov_3_731	731	732	AT	A	unknown	TGGACTCGACCCTACTACCA	TTCTTTCCGCAGTTATCAGG	673,20	888,20	58.158	57.972	55	45	216
D12_NODE_311179_length_238_cov_9_188	188	190	TTA	T	heterozygous	GGAGGTTGAGCTGAAGTGAA	CAAGTGTCCCATACACAGCTT	140,20	242,21	58	57.744	50	47.619	103
D12_NODE_1175210_length_358_cov_11_117	117	118	A	AT	heterozygous	ATTTAGCAGCAGATGACCCA	GCTCTTGACAGCTCCAATGT	6,20	304,20	58.326	58.028	45	50	299
D12_NODE_1152333_length_387_cov_14_262	262	263	C	CA	unknown	AGCCTAACCATCAAACCACA	GGCATGTATAGGCTGGAGTG	193,20	345,20	58.076	58.201	45	55	153
D12_NODE_571617_length_191_cov_10_133	133	134	A	AT	heterozygous	TCGAAGGTTAGCCTTTGTTG	TGTTTCAGAGCAGACATGGA	62,20	186,20	58.027	57.883	45	45	125
D12_NODE_529527_length_238_cov_25_92	92	93	T	TA	heterozygous	TCACCAAAGCTACCAAAAGC	CGATGCCTCTTTAACCTACG	66,20	261,20	58.027	57.546	45	50	196
D12_NODE_1197909_length_405_cov_8_215	215	216	GA	G	heterozygous	CCTCACGAGCCCTATACAGA	GAGAAAAGCTGTGCAGGAGA	150,20	323,20	57.923	58.315	55	50	174
D12_NODE_663030_length_433_cov_9_203	203	211	GTTATGGAA	G	heterozygous	CACAGTGGAAGAAGAAGCGT	CATCAATCCCTCTTTAGGCA	13,20	424,20	58.087	57.765	50	45	412
D12_NODE_1936707_length_651_cov_2_135	135	136	TA	T	heterozygous	AAGTCCTTGCCATCAATGAG	AGTCGCACAACACAGTTTCA	0,20	265,20	57.737	57.872	45	45	266
D12_NODE_1461643_length_201_cov_3_108	108	109	T	TG	unknown	CTTGTCTTGCATTGCATTTG	GCGTCATAAATTGCATGAGA	50,20	158,20	57.919	57.316	40	40	109
D12_NODE_1383408_length_248_cov_7_177	177	178	TA	T	heterozygous	AGGGAAACTCGACATTCAAA	GCTCATTGGTTTCTCCCTGT	55,20	255,20	57.238	59.141	40	50	201
D12_NODE_889012_length_242_cov_7_156	156	157	A	AG	heterozygous	AAATGAAGTTGAGGCCGTCT	CAGATACGGGGTCAGATGAG	120,20	235,20	58.792	58.1	45	55	116
D12_NODE_2474509_length_1369_cov_2_663	663	664	CT	C	heterozygous	GAAATTGTCTTGGAGTGGATG	TACAACACACCAGAGCATCG	599,21	917,20	57.096	58.276	42.857	50	319
D12_NODE_475037_length_407_cov_15_230	230	232	CTT	C	heterozygous	ACTGAAACACATTGGGCTGT	AAGGGAGAAAACCAGCTCAT	193,20	313,20	58.058	57.853	45	45	121
D12_NODE_684563_length_185_cov_5_84	84	85	A	AC	heterozygous	CATCAACGGTCCCATTAAGA	CCTAGGTTTCATTTCAGTCACC	27,20	149,22	58.422	57.724	45	45.455	123
D12_NODE_311929_length_223_cov_11_162	162	163	C	CG	heterozygous	CACATGAAATACATTGCCGA	TTTTTGAAAGTATCCCCGTG	74,20	237,20	57.988	57.609	40	40	164
D12_NODE_1814728_length_277_cov_5_182	182	185	G	GGTT	heterozygous	TTGCTGCACTAGTTTCCTCC	AGCTTTTCAAGTTGGCACAC	11,20	251,20	58.104	58.008	50	45	241
D12_NODE_329073_length_339_cov_9_139	139	140	A	AT	heterozygous	TGTCTGAAAACCAGGGAAAA	AGGTTCTAGCATCAATCCCC	108,20	250,20	58.173	58.067	40	50	143
D12_NODE_562119_length_260_cov_5_179	179	180	GA	G	heterozygous	GCATTGAGAAGGAAAAAGCA	TAAATCCCAACCCATCTCAA	31,20	204,20	58.093	57.86	40	40	174
D12_NODE_1551272_length_247_cov_4_169	169	170	TA	T	heterozygous	ATCAATGAGGAGCCAGTTTG	ATGGGTCACAAACGGTAATG	42,20	242,20	57.737	58.201	45	45	201
D12_NODE_426697_length_437_cov_6_347	347	357	CACTAGTGTAA	C	heterozygous	GGGTTGTACAAAGTTGGTCG	GTCGCTGTTTTTCCTCTTATCA	60,20	430,22	57.98	58.516	50	40.909	371
D12_NODE_1529892_length_239_cov_11_122	122	123	T	TC	heterozygous	TTGTGCAATTTCTCAACCCT	CCCTTCATCAGGTGTTTTTG	37,20	153,20	58.201	58.049	40	45	117
D12_NODE_937362_length_484_cov_8_352	352	353	AT	A	heterozygous	GAAGATGGTGCTGCAGAAAT	TCGCCCTTACTTATTTGCAC	263,20	446,20	57.892	57.926	45	45	184
D12_NODE_1038950_length_255_cov_11_198	198	199	C	CT	homozygous	CAAGCAACGAGGACAAAACT	GTGTTTAGGTAGCTGAATGACTTG	97,20	282,24	58.008	57.242	45	41.667	186
D12_NODE_1247725_length_287_cov_4_233	233	234	T	TA	heterozygous	TGCCCATCAACTCCTTACAT	CCTATTGGAACAACACCTCG	155,20	305,20	58.019	58.077	45	50	151
D12_NODE_1408516_length_202_cov_5_88	88	89	AT	A	heterozygous	ATACTTTTGGCGGGATCTTG	TATTTAGCAAACAGCTGGGC	4,20	194,20	59.043	58.07	45	45	191
D12_NODE_119034_length_180_cov_5_121	121	122	AT	A	homozygous	CATGCATGGCTGGTAATATG	CCTCAACAACTAGGAGCAAGA	21,20	195,21	57.477	57.224	45	47.619	175
D12_NODE_1911462_length_280_cov_18_86	86	87	A	AG	heterozygous	TGGACACAAGTACCATCCCT	TCCACTGGCCAGATACTCTC	22,20	241,20	57.84	57.809	50	55	220
D12_NODE_1032783_length_309_cov_7_168	168	169	A	AT	heterozygous	ATTGCTTTCTGGCTGATTTG	CACCTGATTCAATCCAAAGG	52,20	210,20	57.971	57.992	40	45	159
D12_NODE_350075_length_251_cov_7_155	155	158	C	CTAA	heterozygous	AGCAACTTGAGGGGGAAATA	GAAAAGAAAGCTTGGTGGGT	47,20	194,20	58.646	58.293	45	45	148
D12_NODE_684015_length_382_cov_10_326	326	327	A	AT	homozygous	GCCATTTGAGTTGGCTTATG	GCTTTCCCAATATCAACAATGC	59,20	379,22	58.241	60.681	45	40.909	321
D12_NODE_734531_length_384_cov_7_142	142	143	TC	T	heterozygous	CAGACTTCTTTTGGCGTTGT	ACGGACAAAGATTTAAGGGG	80,20	392,20	58.008	58.046	45	45	313
D12_NODE_1183587_length_267_cov_5_182	182	183	CT	C	unknown	AAGGGCCTTAGAATGGTTTG	GTGATGCCACGTCATTTGTA	12,20	271,20	58.188	57.967	45	45	260
D12_NODE_744326_length_286_cov_6_146	146	149	CTCA	C	heterozygous	AACTTGACCCCAAACATTGA	GTGCAATTAATTTTTCCCCC	86,20	191,20	57.894	58.288	40	40	106
D12_NODE_392536_length_267_cov_5_201	201	202	C	CT	heterozygous	ATCCAACTCATTCCAACCCT	TATGGTTTTGCTAAAGGGCA	119,20	292,20	58.297	58.304	45	40	174
D12_NODE_2019382_length_215_cov_4_107	107	109	T	TCA	homozygous	CGGAGCTATCGATATTGGTG	CGAGGATGCTAGCTCAAAAA	0,20	216,20	58.214	58.267	50	45	217
D12_NODE_401214_length_241_cov_4_153	153	154	A	AT	homozygous	ACTCGATGGTGACCACTGTT	AAAGCCGTTTGTTTGTTGAG	92,20	255,20	57.979	57.934	50	40	164
D12_NODE_1452665_length_271_cov_9_183	183	184	A	AT	heterozygous	GCCGGGGTTATTCAGTCTAT	TTGCATGACCTTGACATTTG	120,20	238,20	58.019	58.099	50	40	119
D12_NODE_1036534_length_488_cov_14_244	244	245	GA	G	heterozygous	AAGAGAATCGCATGGACAAG	ATTCGCCAAACTTGCATAAG	122,20	447,20	57.893	57.926	45	40	326
D12_NODE_33961_length_290_cov_9_159	159	160	CA	C	heterozygous	CTTCAACAAGGAAGCTCCAC	GCAATCACATTTCTACAAGCTG	97,20	245,22	57.514	57.599	50	40.909	149
D12_NODE_289094_length_358_cov_12_205	205	206	C	CA	heterozygous	TAAGAGCTGTTTTGGTTGGC	CTGTATGTTCATGTAGGCATCTTC	61,20	366,24	58.027	57.852	45	41.667	306
D12_NODE_816576_length_480_cov_8_204	204	205	A	AC	heterozygous	AGCATCACTAGTTCAGGTTGC	AATTCGGAGAAGCTTGAGGT	107,21	419,20	57.091	58.001	47.619	45	313
D12_NODE_586540_length_335_cov_10_233	233	234	TC	T	heterozygous	GGTTGCTTTGTTGGAGAGTG	TTGTTCCTCCGCACAAGTAT	202,20	351,20	58.342	58.228	50	45	150
D12_NODE_315568_length_252_cov_7_194	194	195	CT	C	homozygous	GTCTCAAAATGGGTGAAAGC	CTCACTCCGATTTTCACTCG	40,20	276,20	57.235	58.442	45	50	237
D12_NODE_2399944_length_592_cov_2_514	514	515	CA	C	homozygous	TCCTGTATTTGTTGCAGACG	CAGTCCAGGCTAAACCGTAA	469,20	607,20	57.346	57.907	45	50	139
D12_NODE_114918_length_465_cov_10_347	347	348	AT	A	heterozygous	GAGAGATTGTGCCTACCGAA	CGCATGAATTCTTCCACAAT	27,20	382,20	57.893	58.574	50	40	356
D12_NODE_1257413_length_540_cov_3_83	83	84	TA	T	unknown	TGTTTTTGGGCTTTACAAGG	TGGAGCCCATTATGTTGATT	42,20	149,20	57.811	57.887	40	40	108
D12_NODE_1129229_length_170_cov_16_83	83	84	GA	G	heterozygous	AACCTAGTTGGACCTCACCC	CTGAGCATTTTTGCCTCAAT	8,20	168,20	57.954	57.971	55	40	161
D12_NODE_1386187_length_237_cov_6_149	149	150	A	AC	heterozygous	ATGCTTTCCACAGCAAAAAG	AAAAGTTATGGAAGGCAGCA	110,20	230,20	58.027	57.515	40	40	121
D12_NODE_1601744_length_512_cov_10_284	284	285	G	GA	heterozygous	GCGAGTAAGTAGGTCGTGGA	CACGTAATTTTTGGAATCGC	47,20	381,20	57.98	58.161	55	40	335
D12_NODE_326393_length_259_cov_18_171	171	172	TC	T	heterozygous	CATGGTTTTCAAACTCCTTACC	AAGCCTTGGTGAAAAGAGGT	43,22	239,20	57.663	57.909	40.909	45	197
D12_NODE_1004320_length_284_cov_11_232	232	233	G	GA	heterozygous	ATTAGAAGGGGCTCAGCAAT	GATGGCAGCTAGGATGGTTA	17,20	264,20	57.902	57.791	45	50	248
D12_NODE_1195567_length_178_cov_8_92	92	93	G	GC	heterozygous	CGGGTGGTCTAAATGAAGAA	CCTCATCGATCAGAACATCTTT	27,20	140,22	57.672	58.267	45	40.909	114
D12_NODE_1012819_length_226_cov_6_135	135	136	TA	T	heterozygous	GTCAAAATGCAATCGGAGTC	GTGTTGTTGCGGGTATTTTC	38,20	177,20	58.145	57.999	45	45	140
D12_NODE_1390290_length_312_cov_11_161	161	162	T	TG	heterozygous	AGAGACAATGCTTGACCCTG	CTTGTTGCATGCTTCCTTTT	106,20	265,20	57.87	58.027	50	40	160
D12_NODE_1537273_length_205_cov_10_122	122	123	AT	A	heterozygous	AAACGCAAAGTACTCACGGA	TTCCATTGTAAGGCACCAGT	21,20	152,20	58.432	58.076	45	45	132
D12_NODE_793233_length_456_cov_5_384	384	385	A	AC	homozygous	TGTTCTTGCTGCTATGTCCA	CTCGTTAGAGTTGATCCCGA	36,20	469,20	57.997	57.894	45	50	434
D12_NODE_367386_length_287_cov_8_210	210	211	A	AT	heterozygous	TATGGTGGAGGTGAAAAGGA	AATTGCAAGTTCTTTGCCTG	94,20	236,20	57.992	58.027	45	40	143
D12_NODE_760626_length_363_cov_11_91	91	92	CA	C	heterozygous	TCAAAGTCAGAGGATGTTTGG	CAGCCAGCAGAACAAAAAGT	62,21	385,20	57.783	58.16	42.857	45	324
D12_NODE_1080347_length_224_cov_10_172	172	173	AT	A	heterozygous	CGCTTGGCTAACTCATTCAT	GCTCATACAGGGGCAAGATA	8,20	234,20	57.999	57.791	45	50	227
D12_NODE_746251_length_228_cov_16_85	85	86	TG	T	heterozygous	GGCTCAGCAGAAAGAAATCA	TCATGGCACTGGGATTTAGT	33,20	226,20	58.173	58.019	45	45	194
D12_NODE_2476488_length_341_cov_5_111	111	112	CT	C	unknown	CCCAAAGCACAATTAGAAGC	GGGTTGTAAAGGGGAACAGT	75,20	206,20	57.515	57.882	45	50	132
D12_NODE_996235_length_371_cov_22_305	305	306	AG	A	heterozygous	TGCATGAAGGGAGGAGATAG	CCAGTTGCACTTTCTCAGGT	225,20	329,20	57.835	57.93	50	50	105
D12_NODE_1271361_length_222_cov_6_151	151	152	C	CT	heterozygous	CACCGTTTTTAACACTGCAA	GGCACTGCTTAGTTGTTGCT	10,20	227,20	57.354	58.187	40	50	218
D12_NODE_1609417_length_252_cov_13_184	184	185	T	TC	heterozygous	GGTGAAACGATCTACATGGC	TTCGAGAAGTACAGGGATCG	79,20	265,20	58.019	57.894	50	50	187
D12_NODE_1303138_length_354_cov_10_238	238	239	TA	T	heterozygous	GTGTTGGGCATGAAAGATTC	TTGGGAATGTGTAGGGAAGA	19,20	345,20	57.99	57.992	45	45	327
D12_NODE_849678_length_212_cov_3_141	141	142	G	GT	heterozygous	TTGACAGTTCCTTTCCTAATGG	CAGTTGGTTCGTGTCTAGGG	95,22	196,20	58.238	58.215	40.909	55	102
D12_NODE_1456791_length_318_cov_9_156	156	157	C	CT	heterozygous	AGGAGCGTTATCAACTACCAAA	ATACATAACCACATGGGGGA	69,22	245,20	57.965	57.456	40.909	45	177
D12_NODE_2435576_length_194_cov_5_95	95	96	TG	T	heterozygous	GAGTGGCCTTTGTCATTTTAAC	CAAAGAGAAAGGAACTGCCA	0,22	178,20	57.8	58.077	40.909	45	179
D12_NODE_1113641_length_405_cov_4_352	352	353	CT	C	heterozygous	AGTTTGGTGAGGTCGAGAGA	AAATGGTTGGTTGACTTCCA	257,20	407,20	57.416	57.894	50	40	151
D12_NODE_179758_length_268_cov_14_201	201	202	GC	G	heterozygous	AACAGGGCTAGAACGGACTT	GGGCTTTTTGGTAATTTGGT	96,20	251,20	57.936	57.975	50	40	156
D12_NODE_514046_length_281_cov_6_191	191	192	T	TG	homozygous	GTCAAACAGTGAAAATGGGC	ACACAGACGTGTGGGATTTT	101,20	237,20	58.048	57.9	45	45	137
D12_NODE_580949_length_368_cov_9_289	289	290	G	GC	heterozygous	TCTGAAAAATCTTTGCCGTC	AAATGCCAATCCTGAATACG	52,20	343,20	57.944	57.577	40	40	292
D12_NODE_1259943_length_734_cov_2_207	207	209	T	TGA	homozygous	TATATGTTTGTTGGTGCCGA	TCCAATTTAAGCATGGGCTA	81,20	246,20	57.509	58.253	40	40	166
D12_NODE_510942_length_276_cov_13_106	106	107	C	CA	heterozygous	TCAACACACTCATCCACCAG	TGAGTGACAGGTAAGGGGAA	59,20	189,20	57.999	58.13	50	50	131
D12_NODE_183043_length_479_cov_9_247	247	248	CT	C	unknown	CCTTTTCAAAGCTCAATCATGC	GAGCTCACGCGTAAATTGTT	120,22	415,20	61.084	58.053	40.909	45	296
D12_NODE_2263582_length_223_cov_8_130	130	132	T	TAA	heterozygous	TGTTTGAAGAAAGAGTGGGG	AGGTCCAAAACCAATGTCCT	59,20	175,20	57.77	58.35	45	45	117
D12_NODE_625938_length_274_cov_6_210	210	211	CT	C	heterozygous	GATAAGGCATTAGGCATGGTT	CCTCCTCCCTAAAAATCTGG	153,21	252,20	58.1	57.733	42.857	50	100
D12_NODE_2624187_length_238_cov_4_94	94	95	A	AT	homozygous	CCACCGGTAGAATGTACGAG	AAGTTTTGGTGACTTTCGGA	20,20	132,20	58.105	57.302	55	40	113
D12_NODE_312118_length_311_cov_34_173	173	174	TC	T	heterozygous	GGGAGAAATTGAAGGGGATA	GGCCGAATTTGTTCAAGTAA	143,20	275,20	57.912	57.754	45	40	133
D12_NODE_2608955_length_187_cov_7_128	128	129	T	TG	unknown	GTTTCTGTGATTTGGATGGC	AGGGATACTTAAATCGAAGGCT	56,20	187,22	57.99	57.553	45	40.909	132
D12_NODE_2171359_length_283_cov_12_110	110	111	GA	G	heterozygous	CCAGCATGCATACAAATTCA	GGCCAGGGTAATCACTGTAA	23,20	295,20	58.145	57.546	40	50	273
D12_NODE_129662_length_314_cov_10_121	121	122	C	CA	heterozygous	TGCTGCTGCTAACAGACTTG	TCCTGTCCTTGTTGAAGCTC	68,20	195,20	57.956	58	50	50	128
D12_NODE_1035165_length_184_cov_15_100	100	101	GT	G	unknown	TCCCAGTTTAGTCCCGATTT	TCCATCGCTGAAACAAGATT	26,20	199,20	58.503	58.298	45	40	174
D12_NODE_1831096_length_249_cov_6_184	184	185	TA	T	heterozygous	GCTCAAGTCCATGCAAATTC	GCTCCTCAACCTGCAGATAA	9,20	245,20	58.299	58.048	45	50	237
D12_NODE_2090396_length_653_cov_4_465	465	466	G	GT	heterozygous	ACACTCTCACACCCTTCCAA	CCCTAGCACTGCAAGTTTGA	377,20	634,20	58.113	59.072	50	50	258
D12_NODE_305428_length_432_cov_9_318	318	320	G	GAA	heterozygous	AAAAAGGAAGACCGAAGCAT	AGCTGCTTTCTTGTGGTACG	244,20	355,20	57.929	58.187	40	50	112
D12_NODE_2370409_length_333_cov_5_184	184	185	T	TA	heterozygous	TCTCCTTTAGGTTGTGGCTG	AAATTCCCTTTCCCTCCTCT	14,20	220,20	57.952	58.137	50	45	207
D12_NODE_1559867_length_225_cov_6_168	168	169	GT	G	heterozygous	ACAGCCTTGTGATTTTGCAT	CAATTCCATCAAAGCCAAAC	3,20	216,20	58.229	58.066	40	40	214
D12_NODE_1990086_length_206_cov_6_95	95	98	CCTG	C	heterozygous	TTGATGTCTTTGTTGCATCG	CCTGCTAGACCTGCACATTT	41,20	203,20	58.259	57.98	40	50	163
D12_NODE_1228156_length_227_cov_13_171	171	172	T	TC	heterozygous	TGGCCTAGTAGGTATGGTGC	CCCACCTCTACTCATAGTTTGG	60,20	246,22	57.727	57.753	55	50	187
D12_NODE_2171592_length_350_cov_7_188	188	189	T	TA	heterozygous	GATGGATGTTTGGTGGTGTT	CGCCGGTAGAAGATGATAAA	108,20	237,20	58.1	57.873	45	45	130
D12_NODE_1293737_length_377_cov_6_245	245	246	T	TA	heterozygous	GGTGGCCTGACAAATATGAG	ATGAACAGTCATGGTGGGAG	103,20	404,20	58.019	58.349	50	50	302
D12_NODE_2489831_length_670_cov_3_102	102	103	TA	T	heterozygous	GGGAAAGGTTCAACGAAAAT	CGAATCAGACCCAAAAACAC	44,20	525,20	58.02	58.048	40	45	482
D12_NODE_2228961_length_198_cov_4_143	143	144	AC	A	homozygous	ATTGGAGCAAGGTACAAGGG	GCCCGAAAGACCTTACAAAT	25,20	171,20	59.052	58.188	50	45	147
D12_NODE_596033_length_256_cov_4_2_103_105	103	106	_CG_GC	_C_G	_heterozygous_unknown	CCATTGAACTCCTATGCACC	GCAGCTTCATGGTTAAGGAA	78,20	218,20	58.019	57.971	50	45	141
D12_NODE_1400135_length_225_cov_8_133	133	134	C	CA	heterozygous	AAAGAGACATGGGAGGCTCT	TCCATTTGCAGTATCAGCAG	11,20	232,20	57.925	57.442	50	45	222
D12_NODE_434056_length_211_cov_21_81	81	82	GA	G	heterozygous	AATTTGAGGGTTGAGAGGCT	CGGCGGTTAGAAATACTGAA	58,20	219,20	57.853	57.927	45	45	162
D12_NODE_594947_length_323_cov_9_118	118	119	G	GT	heterozygous	AACCCAGAGCTGATTTGCTA	TGGAAAAGCTTGGTTCTTTG	49,20	251,20	57.575	58	45	40	203
D12_NODE_1420863_length_265_cov_10_135	135	136	CT	C	heterozygous	AGCCATTTTCCTGTCTTCTGT	TTCCAACCTAACCAAACGAA	22,21	162,20	57.922	58.121	42.857	40	141
D12_NODE_1086372_length_216_cov_4_162	162	164	GTA	G	homozygous	TCACATTTGATTGTCAGCCA	GACGACCAAGTTGGCTTATG	45,20	195,20	58.62	58.228	40	50	151
D12_NODE_909913_length_205_cov_11_150	150	151	AC	A	heterozygous	TTGCACCACTTGCGTAGATA	GAACGTGCTATTCCTGTTGC	68,20	222,20	57.948	58.38	45	50	155
D12_NODE_1052542_length_332_cov_9_257	257	258	TC	T	heterozygous	CAAGGCATTTCTTTTGCAGT	AGAAAAGGAACCAAAAGGGA	113,20	280,20	58.027	57.76	40	40	168
D12_NODE_1039681_length_285_cov_7_170	170	171	G	GA	heterozygous	TCGAGTGCTAATTTGGTTGAG	CAAAGAAATTTCAACACGGC	94,21	298,20	58.041	58.267	42.857	40	205
D12_NODE_1522884_length_181_cov_4_119	119	120	C	CT	homozygous	CGATGCCACGTCACTTTAAC	CTCTCATGTGTTAACCCCCA	11,20	147,20	59.199	58.414	50	50	137
D12_NODE_249456_length_312_cov_14_201	201	203	TTC	T	heterozygous	CTCCAACGCTAATTAAGCCA	AGTCCACCAAGCCATAATCA	59,20	247,20	58.071	58.019	45	45	189
D12_NODE_2070835_length_396_cov_5_200	200	201	A	AT	heterozygous	CGATCCATGAGCACCTCTA	AACTGAAAAAGGGAAGGTGG	25,19	420,20	57.255	58.148	52.632	45	396
D12_NODE_1932376_length_541_cov_7_325	325	327	A	ACT	heterozygous	CGCTTTAGGGGACAACACTA	TTGCATTTTGGGTCTTAACG	267,20	454,20	57.907	58.674	50	40	188
D12_NODE_1073966_length_264_cov_4_178	178	181	A	ATAC	homozygous	AACATGAGGTGCATGTGGTA	AAGCACTTGTACTGGCATCG	34,20	237,20	57.37	58.952	45	50	204
D12_NODE_2090163_length_329_cov_11_272	272	273	T	TG	heterozygous	TGAGCAGGTGGGAACATTAT	TTGGGGGTAAAATGTCTTTG	161,20	308,20	58.019	57.462	45	40	148
D12_NODE_386612_length_404_cov_16_252	252	253	T	TG	homozygous	GAGCAACCAATTTTTGATCG	ATTGCTGCCTGTTACTTTGC	211,20	379,20	58.214	58.053	40	45	169
D12_NODE_929234_length_262_cov_7_146	146	147	C	CT	heterozygous	CGTCACTGCTTGTTTTGATG	GTTGACTAGAAGCAAGGCCA	68,20	252,20	57.897	58.104	45	50	185
D12_NODE_563201_length_263_cov_7_138	138	139	G	GA	homozygous	TCTCTAGGCGCCTTTGATTA	TGTCAAAGCAGCTGTGGTAA	2,20	284,20	57.754	58.057	45	45	283
D12_NODE_239702_length_286_cov_10_115	115	116	T	TA	homozygous	GGAAACCCTAGGGCTATTTG	CAAGCAAAGCCCTCATCTTA	67,20	242,20	57.696	58.12	50	45	176
D12_NODE_409001_length_447_cov_6_335	335	336	C	CT	heterozygous	CGGACTGGATGAAAGTGTCT	TCCATCTTAGCAAAACCAGG	181,20	381,20	57.71	57.823	50	45	201
D12_NODE_1980213_length_314_cov_5_109	109	110	A	AC	heterozygous	CGAAGGCCACTACCTCAAAT	TCAAATGGGTAAATCGTGGT	6,20	160,20	59.195	57.793	50	40	155
D12_NODE_2703398_length_228_cov_13_171	171	172	TC	T	heterozygous	AAGAAGCATGGATTGTCTGC	CATTAACTCCAATGGCCAAC	68,20	249,20	57.892	57.944	45	45	182
D12_NODE_292814_length_274_cov_12_211	211	212	C	CG	homozygous	TAGGTTGGATTTGGTCTCCA	GAGACAAGGCAATCTCCAAA	179,20	296,20	57.992	57.864	45	45	118
D12_NODE_213671_length_666_cov_3_482	482	483	GT	G	heterozygous	GCATACGTGTGTGTGTTGGT	ATTAATTAGGGTGCAAGGGG	454,20	674,20	57.871	57.949	50	45	221
D12_NODE_1804379_length_209_cov_5_87	87	88	G	GT	heterozygous	AGTGTCGAGCCTAACTGTGC	TAAAATTTTCCCTCCCTTGC	13,20	237,20	58.116	58.175	55	40	225
D12_NODE_379990_length_261_cov_3_181	181	182	T	TA	homozygous	AGACAGCGATACCCACTACG	GCTACTCCTGCAAACAGCAT	15,20	228,20	57.854	58.132	55	50	214
D12_NODE_981203_length_248_cov_9_161	161	162	T	TC	heterozygous	GACATGTCAGATTCAGGCAA	GCTGAAGTTTGAGGCATGTT	86,20	212,20	57.133	57.95	45	45	127
D12_NODE_1598220_length_526_cov_2_441	441	442	T	TG	heterozygous	AAGCGCATAGTGGATTTGAG	AGGTTTATGAAATGCCTCCC	86,20	483,20	57.999	57.992	45	45	398
D12_NODE_1041507_length_283_cov_8_170	170	171	A	AT	heterozygous	TACCGAGAGTTGGGCTATTG	ATTGTATGAACGGATCCCAA	23,20	253,20	57.85	57.735	50	40	231
D12_NODE_1692192_length_330_cov_7_178	178	179	CA	C	heterozygous	TTGGACACATCAGACACCAG	TCATCGACTGCATGCTTAAC	22,20	273,20	57.999	57.439	50	45	252
D12_NODE_1104946_length_593_cov_2_497	497	498	G	GA	heterozygous	GGCACCTCAATGACAAAAAG	GATTGGAGAGTGCCGAGTTA	88,20	577,20	58.201	57.893	45	50	490
D12_NODE_1041247_length_335_cov_4_265	265	266	C	CT	homozygous	AAGTCGACAAGGCAAAGATG	CCTTCAGTCAAAACTGGCAT	220,20	319,20	57.951	57.797	45	45	100
D12_NODE_1344616_length_423_cov_7_3_210_221_301	210	302	_T_TC_C	_TTA_T_CT	_heterozygous_heterozygous_heterozygous	GACATCTTGCATCGGTTAGG	ACAACAAGGTCAGGGTGAGA	99,20	446,20	58.173	58.113	50	50	348
D12_NODE_909931_length_351_cov_7_83	83	84	CA	C	heterozygous	CCACTTGAAAAGCAGCAAAT	GCTCGACGTCATGAAGAACT	23,20	236,20	58.027	58.028	40	50	214
D12_NODE_124398_length_269_cov_10_203	203	205	AAG	A	heterozygous	CCCTTCCCAAATTACCAACT	TGCGTATTCATTCTCTTCCTG	73,20	253,21	57.904	57.985	45	42.857	181
D12_NODE_1271994_length_211_cov_11_142	142	143	TA	T	heterozygous	CCTTTCCCCCTTTCTTTTT	CTCAAACCTAAACGGGCCTA	0,19	230,20	57.257	59.221	42.105	50	231
D12_NODE_549995_length_368_cov_5_91	91	92	TC	T	homozygous	TCAGAATACCGAAGACAGCAC	ACCTTGTGGTGGTTCAGAAA	48,21	152,20	57.965	58.03	47.619	45	105
D12_NODE_2784176_length_402_cov_6_156	156	157	G	GA	heterozygous	TGAGGGTTTCAATAAGCCAA	TTCTTGGACCTGAGTTGCTC	73,20	195,20	58.214	58	40	50	123
D12_NODE_73829_length_387_cov_18_246	246	247	AT	A	heterozygous	TCACCTATCAAACGTGACCC	AAATCGGCTCTAGCATGTGA	218,20	349,20	58.415	58.477	50	45	132
D12_NODE_1684289_length_639_cov_2_405	405	406	G	GT	unknown	ATGCAATAATCTATTCGCCG	AAGCTCAAATAAGCTTGCGA	322,20	642,20	57.776	57.953	40	40	321
D12_NODE_1566617_length_271_cov_6_103	103	105	A	ATT	heterozygous	TACTCCCATTTTCCCAAACA	GCTTAGCTTTGCACCCATAA	61,20	199,20	57.917	58.07	40	45	139
D12_NODE_1012392_length_497_cov_2_89	89	90	GT	G	heterozygous	AGCTATGCAAAGCAGCAAAT	GCCCTCCGATCTATTTGAGT	18,20	494,20	57.834	58.214	40	50	477
D12_NODE_866901_length_331_cov_6_104	104	106	AAT	A	heterozygous	GCGGCTTTTTCTTTTTCC	TTCACTCAAAGCCCATTCAT	28,18	238,20	57.548	58.145	44.444	40	211
D12_NODE_1980383_length_184_cov_11_104	104	105	CT	C	heterozygous	ACTTTTCCGCTCACCTCTCT	TGTGCTGCAATCTTTGAATC	34,20	160,20	58.133	57.408	50	40	127
D12_NODE_1706884_length_178_cov_4_115	115	116	GT	G	homozygous	GCGGTATTGTGATGACTTTTG	TTGCATGAGAACAGGTGCTA	35,21	144,20	58.161	57.997	42.857	45	110
D12_NODE_533119_length_283_cov_14_165	165	166	AT	A	heterozygous	TCTTAGCACGCAAATTGGTT	CACTGCCCTTGATTTGCTAT	84,20	238,20	58.439	57.849	40	45	155
D12_NODE_372922_length_230_cov_4_120	120	121	T	TA	heterozygous	CATTTTGAAAGCCTGGTTTG	CGGATCCTGGTATGATCAAG	21,20	183,20	58.267	57.962	40	50	163
D12_NODE_1473051_length_972_cov_4_672	672	676	A	AT,AC	heterozygous	GGTCGTCCTTCAAGTTGTTG	GAACGCAAGACAAGGAACAT	316,20	743,20	58.187	57.795	50	45	428
D12_NODE_2345846_length_187_cov_6_96	96	99	T	TGTG	heterozygous	CGGCGTAGTTAGTTCTGGAG	TCGACTACGAGTCCCATCTC	62,20	211,20	57.665	57.809	55	55	150
D12_NODE_1519744_length_444_cov_4_232	232	233	A	AT	heterozygous	AATTCCCGAATTCCATTCTC	GATGCAACCCACAAGTATCC	23,20	302,20	57.911	57.863	40	50	280
D12_NODE_1238928_length_553_cov_6_495	495	496	TG	T	heterozygous	ATGGACAGGTCTAAGTGCCA	ACTCACGAGGCCTTTTTACC	158,20	527,20	58.158	58.319	50	50	370
D12_NODE_996005_length_256_cov_12_196	196	197	CA	C	homozygous	GGCATCTCCTATCCAAAGGT	CATGTGTGCTCTGCATCTTG	128,20	260,20	58.067	58.978	50	50	133
D12_NODE_998940_length_307_cov_14_214	214	216	C	CTT	heterozygous	CAATGTGGTTTTTGTTGCCT	CCATACACAACTTGGTGCAA	111,20	323,20	58.528	58.028	40	45	213
D12_NODE_471693_length_319_cov_14_118	118	119	G	GA	heterozygous	CTGGTGGGCAAGACAAGTAT	ATCATCTCCATGCCTGTTGT	69,20	313,20	57.671	57.939	50	45	245
D12_NODE_393230_length_558_cov_13_415	415	416	A	AT	heterozygous	AAAGTCGTACAAATCGCTGC	CTCATGTCAGTGGGGAAAAC	214,20	508,20	58.053	57.971	45	50	295
D12_NODE_2000776_length_613_cov_3_187	187	188	T	TC	unknown	AATTAAGGGGACTTGGTTGG	ATTGGCAGCAGCAAAATAAG	126,20	320,20	57.904	58.07	45	40	195
D12_NODE_1291939_length_194_cov_6_94	94	95	GT	G	heterozygous	GCTCACGAATACCTAGGCTG	CAGACTTTGTCCCAATTCGT	18,20	205,20	57.604	57.641	55	45	188
D12_NODE_269866_length_300_cov_8_167	167	168	A	AT	heterozygous	CCAAAATCTTCGAAGCAGAA	TTTTCCAAGCTTATGGGTTG	109,20	292,20	58.093	57.755	40	40	184
D12_NODE_1851467_length_304_cov_6_242	242	243	G	GT	homozygous	TCATGATGATCAACTTTGCG	GATTGGTTGAGAACCATCAACT	183,20	326,22	58.201	58.028	40	40.909	144
D12_NODE_229788_length_225_cov_17_173	173	174	AT	A	heterozygous	TTACAAGGTTGGTCAGGGAA	CGATGTGCTTTTTGACCTATG	61,20	232,21	58.049	58.307	45	42.857	172
D12_NODE_1528370_length_330_cov_8_150	150	151	GT	G	heterozygous	GCAACCATACTCCACGATTC	AGCTCACCTTGAATTTGACG	46,20	237,20	58.019	57.951	50	45	192
D12_NODE_1445559_length_189_cov_7_103	103	104	AT	A	heterozygous	GCACATTTTTGGCTGTTAGAC	TCTCCAATACGTCTGGCACT	70,21	215,20	57.436	58.315	42.857	50	146
D12_NODE_1362812_length_345_cov_9_264	264	265	AG	A	heterozygous	CATTCGTAATGGGATTGGAG	TTAGCCAACTTTGGGTTGAG	40,20	365,20	57.888	57.879	45	45	326
D12_NODE_1773733_length_270_cov_7_157	157	158	C	CT	heterozygous	TTTCTTTGGAGCTAGCATGG	CAAAGTGATGATGGCCTTTT	59,20	189,20	58.12	57.67	45	40	131
D12_NODE_837465_length_285_cov_9_92	92	95	CACA	C	heterozygous	GCCATAACCAAGACTTCAACA	CATCTTGGGACAGATGAAGG	45,21	161,20	57.742	58.071	42.857	50	117
D12_NODE_987375_length_373_cov_11_214	214	216	T	TCC	heterozygous	GTATTTGCACAGAGGATGGG	ATGTACCTGCAAAATCCCAA	26,20	292,20	58.019	57.944	50	40	267
D12_NODE_2042399_length_293_cov_3_85	85	89	ATGTT	A	heterozygous	GCAGAGATTATCAACTCGTATGTG	GGGCTTCAAACAAAGTTCAA	34,24	250,20	57.99	57.85	41.667	40	217
D12_NODE_1576005_length_280_cov_3_205	205	207	C	CAA	heterozygous	CCACTTCTAATATCACCTGATTCC	TGCTCGAGCCAACTTAAGAG	2,24	272,20	58.117	58.405	41.667	50	271
D12_NODE_1235264_length_212_cov_18_151	151	152	CT	C	heterozygous	CCCTAGCTATGGTGACAAGC	GCATTAAGGGCATTTTTGTC	116,20	234,20	57.452	57.252	55	40	119
D12_NODE_1025721_length_647_cov_4_528	528	529	TC	T	heterozygous	GCTCGAGTCCTTGTGTGAGT	AAAATTGGGCTGTTACACGA	152,20	624,20	58.009	58.147	55	40	473
D12_NODE_2307166_length_424_cov_3_332	332	333	A	AT	heterozygous	TTCACCTTGGGGTGTGTATC	TAAACCAAAGGGCATTACCA	121,20	355,20	58.258	58.018	50	40	235
D12_NODE_11267_length_235_cov_87_180	180	181	G	GT	homozygous	CGCAGCTCCCTGTTACTTTA	AGGAGAGCAGAAAAAGAGGG	33,20	205,20	58.201	57.734	50	50	173
D12_NODE_1146346_length_253_cov_8_183	183	184	T	TG	heterozygous	CAATCTGGTTAAATGGGACG	AAATCCCTTTCCATAATCGC	19,20	244,20	57.945	58.01	45	40	226
D12_NODE_2442444_length_843_cov_4_502	502	503	CT	C	heterozygous	AGACCTTGAATTGACGCTTG	AATCAAAGGTCATAACCCCC	275,20	525,20	57.951	57.702	45	45	251
D12_NODE_1533450_length_686_cov_4_390	390	391	AT	A	homozygous	ATCGGGATGTTCTGTTTCAA	AGGAGAGAAAACCATCCTGG	175,20	533,20	57.991	58.173	40	50	359
D12_NODE_1455027_length_319_cov_5_230	230	231	C	CA	homozygous	CGCAAACAACTTAACCGAGT	CTGATTTCAACAAATCCGCT	159,20	282,20	57.961	57.821	45	40	124
D12_NODE_560919_length_392_cov_25_2_118_336	118	338	_A_TCC	_AC_T	_homozygous_heterozygous	GCCTCCAATATAGTGACCGA	CAAGCCGAAACTAACCAAGA	15,20	402,20	57.639	58.027	50	45	388
D12_NODE_646144_length_233_cov_5_174	174	175	G	GC	homozygous	ACTTAAACTCCTCCCACCCC	AGAGGAACCATTTTGCTTCA	78,20	225,20	59.299	57.393	55	40	148
D12_NODE_127161_length_174_cov_11_91	91	92	A	AT	heterozygous	TTTCACCTCGTGCCTTGTAT	TGGTTAACACACAGACAGCAA	62,20	169,21	58.228	57.812	45	42.857	108
D12_NODE_1677679_length_234_cov_13_115	115	118	G	GTGA	heterozygous	GGACTGAACCAGCTAGCAAA	TACCGGAGAGTAAGCACAGG	28,20	159,20	58.104	57.98	50	55	132
D12_NODE_1294378_length_280_cov_10_99	99	100	CA	C	heterozygous	GTTGAGAGCAACCAAAAGGA	TGTTTTAGCATCACTCGCAA	76,20	217,20	57.923	58.075	45	40	142
D12_NODE_2064699_length_820_cov_2_739	739	740	G	GT	homozygous	TGTTGCTCACACAAGCTGAT	ATTTCCCGGTTGAACCTTAG	378,20	779,20	57.976	58.046	45	45	402
D12_NODE_1624254_length_711_cov_4_2_534_544	534	545	_A_CA	_AT_C	_heterozygous_heterozygous	TTGCTGATCTGATTGTCACG	CTTACCTGGTTGGCGAATTA	194,20	589,20	58.352	57.783	45	45	396
D12_NODE_1084803_length_359_cov_6_251	251	253	TTG	T	heterozygous	TAGCTTGGGTCCATCCATAA	GATCTGGATTCAGGGTTCCT	121,20	376,20	58.038	57.964	45	50	256
D12_NODE_1303573_length_200_cov_6_143	143	145	C	CTT	homozygous	CATGAAATTAGCACTTCGGG	AAATACCTCTACCATGGCCC	35,20	173,20	58.241	57.875	45	50	139
D12_NODE_1750980_length_385_cov_13_144	144	146	TAC	T	heterozygous	GCTTAAACCCTAGGAACTAGGAA	AGGCATGAAATTCTTTGCAG	66,23	372,20	57.334	57.971	43.478	40	307
D12_NODE_2028007_length_236_cov_5_147	147	148	AT	A	heterozygous	GGCACAGCTCATAACCCTAA	TGCATCAGCTGCCTAGTAGA	87,20	229,20	57.849	57.343	50	50	143
D12_NODE_646388_length_595_cov_6_498	498	499	AC	A	heterozygous	CAGGAACTTTTGGATCATGG	AGCGTTGGTTAAGCTGAATG	107,20	550,20	57.992	58.054	45	45	444
D12_NODE_1419364_length_225_cov_8_131	131	132	AG	A	heterozygous	AAGCCAGCTCTCGGTAAAAT	TCACTCCATGTTGCCTACCT	18,20	168,20	58.098	58.158	45	50	151
D12_NODE_1014728_length_520_cov_2_446	446	447	T	TA	homozygous	GATAGTCGGAGGCAGCATTA	CAAGCATAATCACTTACCCACA	50,20	479,22	57.943	57.719	50	40.909	430
D12_NODE_2475973_length_587_cov_3_203	203	206	G	GCAA	heterozygous	CACAACTTGTTTGTTCCCTTC	CCTTTCAGATTCACAGGTTCC	98,21	582,21	57.224	58.632	42.857	47.619	485
D12_NODE_208007_length_193_cov_5_88	88	89	GA	G	homozygous	AGGTCAAAAAGGCCTAGGAA	TGATACTATGGTCTTGCCATCC	44,20	143,22	57.93	58.93	45	45.455	100
D12_NODE_2387914_length_316_cov_6_131	131	132	T	TA	heterozygous	TTTGGCCTTTGGTTTATGAG	ACCAAGGAAACATATGCGAA	80,20	262,20	57.755	58.093	40	40	183
D12_NODE_1796307_length_598_cov_5_2_246_250	246	251	_C_GA	_CCA_G	_heterozygous_heterozygous	CTGGCCTAGGTGCTTTATCA	TCATCTTTGAGGGGACAAAA	161,20	478,20	57.999	58.117	50	40	318
D12_NODE_1050390_length_229_cov_16_130	130	131	G	GA	homozygous	TTGCCTAGGATTCAGTGGAG	TTTGTCGATATGGGGCTTTA	9,20	181,20	57.894	58.109	50	40	173
D12_NODE_2020794_length_344_cov_8_240	240	241	A	AC	heterozygous	GAATTGATGGAATCTTCCCC	GGATTCGCCTGTTTTCAGTA	150,20	303,20	58.228	57.821	45	45	154
D12_NODE_1233062_length_249_cov_6_128	128	129	G	GT	heterozygous	GGAAAAGCCGAAGAGATGAT	GATCCCCAATCCCAAATAAC	58,20	246,20	58.334	58.03	45	45	189
D12_NODE_2352992_length_299_cov_9_128	128	129	GA	G	heterozygous	GCCCTAACTTACGGGATTTC	AGTTAGGACACGGCATTTGA	10,20	154,20	57.694	58.228	50	45	145
D12_NODE_1170723_length_197_cov_13_128	128	129	TA	T	heterozygous	TGATTCCCCAAAACTCACAT	GCGCTTTGGGTCTCACTAT	59,20	175,19	57.835	57.907	40	52.632	117
D12_NODE_1166574_length_406_cov_7_150	150	151	C	CT	unknown	CAAACAAATTCCCCAGAGTG	GAAATAGGCCTTGCAGTTCA	8,20	182,20	58.049	57.971	45	45	175
D12_NODE_1625890_length_247_cov_9_137	137	138	AT	A	heterozygous	TGCTTGTTTCCCCATTTCTA	TGCTTCCTGTAATTTCTGCC	107,20	272,20	58.214	57.971	40	45	166
D12_NODE_472555_length_220_cov_5_100	100	101	G	GT	homozygous	GGCATTATCTTGGTACGTCG	GCTTGAATAGGAATGGCTCA	53,20	187,20	58.12	57.915	50	45	135
D12_NODE_636984_length_476_cov_6_280	280	281	C	CA	heterozygous	AGTGTGGAGAAGGGAGCTTT	ACAAGGTCGTCAACAACGAT	123,20	483,20	57.982	58.058	50	45	361
D12_NODE_1786770_length_343_cov_10_216	216	217	GT	G	heterozygous	CCGAGTAGGTTGTGAGCATT	CGTTTCCCATTGATATGCTT	136,20	345,20	57.826	57.577	50	40	210
D12_NODE_1318386_length_265_cov_8_214	214	215	TC	T	heterozygous	GTTCGACCTGAGCACAACTT	TGAAGTGGCAGACAGGTTTT	102,20	274,20	57.929	58.342	50	45	173
D12_NODE_283312_length_365_cov_4_292	292	293	G	GA	heterozygous	TAATTGGGTGGAGAAACCAA	GTTCTCCTATTCCCCTTCCA	174,20	385,20	57.917	58.04	40	50	212
D12_NODE_462529_length_248_cov_6_115	115	117	C	CGG	heterozygous	GAACAGTTCCCGACTTGTGT	TCATTCATGGTGGAGGATTC	2,20	152,20	57.609	58.274	50	45	151
D12_NODE_1187700_length_273_cov_7_194	194	195	G	GT	homozygous	TGGGACTCTCCATAACCAAA	TCCGTCCTTAAACTTTGGAA	119,20	253,20	57.992	57.341	45	40	135
D12_NODE_1247808_length_247_cov_12_177	177	178	C	CG	heterozygous	CATTGTTGGTGTAGGCCATT	CTTCGAAAGTTGCATTTGCT	53,20	231,20	58.352	58.174	45	40	179
D12_NODE_577199_length_320_cov_10_270	270	271	T	TA	homozygous	AACGAGCACGCTCTGTTACT	TTACTTGCTTCAGGATTGCC	123,20	326,20	57.787	57.971	50	45	204
D12_NODE_71369_length_659_cov_5_565	565	566	G	GA	heterozygous	ATTAGGTCAATTTCGACCCC	CATACGTGAATTCCCTGTCC	227,20	676,20	57.848	57.864	45	50	450
D12_NODE_525389_length_835_cov_12_421	421	422	C	CA	heterozygous	ACTTGGCCGAATTTCACATA	GGTAATTTGATGCGGTTTTG	237,20	687,20	58.093	58.018	40	40	451
D12_NODE_1055163_length_431_cov_6_263	263	264	A	AG	homozygous	ATGAAGAGATGGCCAAATGA	TTGGACATTGGAAACCCTTA	8,20	294,20	58.088	57.917	40	40	287
D12_NODE_1300988_length_676_cov_2_591	591	592	G	GT	homozygous	GGGTGTGAAGCTTACTTTGC	CTCGGATTGGAGGTAGTCCT	551,20	679,20	57.481	58.201	50	55	129
D12_NODE_1333039_length_180_cov_5_118	118	119	T	TA	unknown	CCAGGCAAATAAATAGGACG	GTGAACTGGCGATCCAAATA	37,20	202,20	57.287	58.574	45	45	166
D12_NODE_1038069_length_200_cov_6_87	87	88	A	AG	homozygous	AAAGTAGGGACTATTCGTGTGC	GGGAAGAGGTGAATGGAAAT	11,22	134,20	57.46	57.89	45.455	45	124
D12_NODE_440889_length_246_cov_4_173	173	174	A	AT	heterozygous	GGACAGAAATCTTGACTGAGGT	TTGCCTCGCAAACTCTATTT	118,22	255,20	57.367	57.662	45.455	40	138
D12_NODE_2557731_length_290_cov_3_202	202	203	A	AG	homozygous	GGCACAATTTCAAAACATCC	ATCATCGGAAAGCTCAAATG	100,20	250,20	57.915	57.763	40	40	151
D12_NODE_1479055_length_970_cov_3_266	266	272	GTAGAAC	G	heterozygous	GCTTGTTCCTTGGAAACCTC	TTAGCATGAAGGAACTTGGC	208,20	465,20	58.766	57.971	50	45	258
D12_NODE_2340666_length_347_cov_6_276	276	278	CCT	C	heterozygous	TGAAACACCATCTGCTGCTA	AGTGACAATGATTTGCACGA	10,20	358,20	57.997	57.671	45	40	349
D12_NODE_2116863_length_309_cov_3_238	238	239	CT	C	heterozygous	GCAGAAAATGTTTACCCCAA	TTTGCAGACAATGGACTGAG	113,20	307,20	57.607	57.374	40	45	195
D12_NODE_1850589_length_949_cov_4_368	368	371	G	GGGA	heterozygous	TCGATTGTGTTCATCTGTGG	ATTGAGATACCTCGGCTTCC	17,20	409,20	58.02	58.214	45	50	393
D12_NODE_1174883_length_264_cov_9_168	168	169	TA	T	homozygous	ATGGTAGAGGGCTCTTTTGG	GGAAGCACACTTGCATCTAAA	91,20	242,21	58.266	58.04	50	42.857	152
D12_NODE_1023866_length_302_cov_10_206	206	207	T	TA	heterozygous	AATTCCTCGATCTCGACTCC	TGCTTTGTGCCTGTTATTGC	182,20	316,20	58.27	59.879	50	45	135
D12_NODE_609465_length_518_cov_16_89	89	95	TGAAACC	T	heterozygous	GGCTTGATGAATTCAGCTTC	GGTTACAATACATGGCCTGC	15,20	138,20	57.483	57.97	45	50	124
D12_NODE_2385429_length_235_cov_3_169	169	170	T	TG	homozygous	TGCTGTAAAAATAACGGCCT	AAATTTACGGAAGCGGAGAT	32,20	233,20	57.486	57.835	40	40	202
D12_NODE_2134224_length_388_cov_5_337	337	338	A	AG	heterozygous	CCAACATAGGAATGAGCACC	CATGTCTCCGTTTAAGGCAC	217,20	384,20	58.019	58.228	50	50	168
D12_NODE_446355_length_288_cov_7_183	183	185	CTA	C	heterozygous	CTGGGTTATTTCGGTGTTGA	GCCATTTGCGTATCAAAGAT	139,20	295,20	58.475	57.723	45	40	157
D12_NODE_2726549_length_592_cov_2_147	147	148	T	TG	homozygous	TGGGCAAATCGCTATTTAAG	TCTCTTTTGATCGCCAATTC	26,20	263,20	57.947	57.887	40	40	238
D12_NODE_870573_length_201_cov_6_101	101	102	C	CA	homozygous	TTCTACTAGGATGTAAGGGGCA	ACCCAATATGTAGAAGGCCC	43,22	142,20	57.914	57.875	45.455	50	100
D12_NODE_363415_length_318_cov_15_246	246	247	A	AT	heterozygous	CATCAACAGCTCTCCTCCAT	TAGATAATGCTGGAACCCCA	12,20	299,20	57.809	58.038	50	45	288
D12_NODE_1638484_length_265_cov_14_154	154	155	CA	C	heterozygous	AATAGCTGCGCTGTTCAAAT	TCCTTGAACATTGATGGGAT	50,20	288,20	57.688	57.775	40	40	239
D12_NODE_602741_length_312_cov_8_128	128	129	C	CT	heterozygous	GGTTCTCAATATCATGCGCT	CATGGGGCAAAAGAGTTTTA	82,20	244,20	57.79	57.755	45	40	163
D12_NODE_741775_length_352_cov_5_122	122	123	G	GA	heterozygous	AGAACGAATCCCACATGAAA	GAAAATGGCTCGGGATACTT	62,20	205,20	57.991	58.136	40	45	144
D12_NODE_1876706_length_283_cov_4_112	112	113	C	CT	homozygous	CCTCAGGTTTAGGGGGATAG	TAACAATGAAATGGCACCCT	15,20	205,20	57.616	57.944	55	40	191
D12_NODE_1899408_length_672_cov_2_467	467	468	AT	A	unknown	GATCTTATGCGGCACTGACT	CACTCAAACCCCAAAATCAC	443,20	688,20	57.921	57.894	50	45	246
D12_NODE_858741_length_278_cov_5_193	193	194	A	AT	heterozygous	CTTCTCGCCTGTTATTTCCA	CCACGATACCTGTCCTGAAC	27,20	225,20	57.972	58	45	55	199
D12_NODE_1770884_length_175_cov_7_119	119	120	CA	C	homozygous	TTAGAATCAAAATCGGGCTG	CATCAAATTTAGGCATTCCG	40,20	155,20	57.845	58.109	40	40	116
D12_NODE_1136840_length_448_cov_10_165	165	166	T	TA	heterozygous	TTGCAGCAGTTCTATCAGCTT	TAAGGATCAGTTGGAGCCTG	10,21	246,20	57.946	57.894	42.857	50	237
D12_NODE_309248_length_241_cov_15_141	141	142	A	AT	heterozygous	AGAGTGGCCATGAAGATTGA	CGCGTCATCGTGATCTTTTA	31,20	219,20	58.23	59.833	45	45	189
D12_NODE_387397_length_343_cov_5_210	210	211	A	AT	heterozygous	TACCACATGGTCTGGGCTAT	TATGAAAGACATTGGGCGAT	7,20	359,20	57.893	58.038	50	40	353
D12_NODE_546672_length_229_cov_11_130	130	131	AC	A	heterozygous	GCACGTAGAAAGGACTGTAAGG	TTGTAGGGCTTGAAGACTGC	71,22	253,20	58.087	58.104	50	50	183
D12_NODE_963204_length_228_cov_10_104	104	105	A	AC	heterozygous	CACCCGATATTCCAGTTGAG	TCAATACTGCACATCATACGC	9,20	184,21	58.02	57.267	50	42.857	176
D12_NODE_886140_length_334_cov_6_122	122	123	T	TA	heterozygous	CGTGACACCAATTTAGTCAGAG	GTCAATCGAACACTAACTCGG	45,22	339,21	57.421	57.344	45.455	47.619	295
D12_NODE_104754_length_341_cov_7_243	243	244	CT	C	heterozygous	TTGTCATTGGTTGTTTGCAG	ATTTTCCGGATTTGTTAGGG	157,20	349,20	58.158	57.924	40	40	193
D12_NODE_320475_length_203_cov_16_148	148	149	G	GA	heterozygous	ACCTGAAGCATGGCCTTATT	CTCTAATGCTGGCTGAGCTT	30,20	208,20	58.672	57.481	45	50	179
D12_NODE_1479110_length_243_cov_3_183	183	184	C	CA	heterozygous	AAGCGTGAGCCATGTAAAAA	GAGAGATTCCTGTTTGCCTCT	126,20	261,21	58.439	57.595	40	47.619	136
D12_NODE_953130_length_672_cov_6_221	221	222	AG	A	homozygous	CCGAATAAAAACCACAATCG	AGTGGCACTCTCTCATTTGC	107,20	399,20	58.018	58.028	40	50	293
D12_NODE_1994110_length_260_cov_3_142	142	144	ATG	A	heterozygous	TTCCGTTATTCCACATTTGC	AACCAAGCACTCAGAGCAAC	77,20	283,20	58.482	58.087	40	50	207
D12_NODE_843511_length_371_cov_6_290	290	291	G	GA	homozygous	CATGATAAAAGCATCTCCGC	TCCCAGCTTTGAGCTTACAT	128,20	333,20	58.336	57.575	45	45	206
D12_NODE_2218637_length_196_cov_5_123	123	124	T	TA	homozygous	TCGGACGTAAGATTAATGCC	ATAGCATCCCTACCTTTGCC	73,20	175,20	57.725	58.162	45	50	103
D12_NODE_2191906_length_180_cov_3_105	105	106	TG	T	heterozygous	GGTTCCATGTATGGGTTCAA	CCTGATGATGGTGATGATGA	30,20	154,20	58.117	57.72	45	45	125
D12_NODE_127424_length_177_cov_5_121	121	122	C	CA	homozygous	CGACGACTATCGAGTCCTGT	CAACACATGCCAAAAACTCA	75,20	201,20	57.9	58.158	55	40	127
D12_NODE_2741791_length_309_cov_5_252	252	253	C	CA	homozygous	AGCGCATTCTCCTCCTATTT	ACCAAGGGGGTAACTAGAGC	190,20	331,20	58.045	57.285	45	55	142
D12_NODE_1606060_length_194_cov_17_94	94	95	AG	A	heterozygous	GAAGTCAACGCAAGAAAACC	CAAATCAGCCTTTTCCATGT	47,20	220,20	57.452	57.67	45	40	174
D12_NODE_436373_length_944_cov_4_836	836	837	T	TA	heterozygous	TCCTAAACGCAAACAGTTCTC	TGGAGATGTCACATGAAACG	744,21	933,20	57.171	58.02	42.857	45	190
D12_NODE_911050_length_224_cov_6_88	88	90	AGT	A	heterozygous	GCAGTTGAAGTGGCTTGATT	TTCCACAAAACAATACCCGT	0,20	129,20	57.95	57.85	45	40	130
D12_NODE_135679_length_452_cov_9_207	207	208	C	CT	heterozygous	TTAGGTGGTTTCGTTCTTCG	GCTGATCAATGGAAATGACC	88,20	264,20	57.879	57.931	45	45	177
D12_NODE_752203_length_315_cov_5_197	197	198	AT	A	heterozygous	GCTTTCCCCACTTAGCTCTC	CGCCGATTTACTCAACAATC	148,20	339,20	58.148	58.241	55	45	192
D12_NODE_910421_length_309_cov_7_253	253	254	A	AG	heterozygous	GCAAGAAAAATGGACCTCAA	ACGAGCATGAAGTGATCAAAG	82,20	332,21	57.793	57.965	40	42.857	251
D12_NODE_867187_length_290_cov_12_81	81	82	TC	T	heterozygous	TGCATTAAACCTGTCAAGGG	GAGGGTCACTTTTCCCCTAT	35,20	148,20	58.623	57.046	45	50	114
D12_NODE_2312402_length_601_cov_1_82	82	83	AT	A	homozygous	GAACCATAGAGTCCACTATCGAA	TTTATTTGCAGATCCCTCCA	23,23	125,20	57.391	58.16	43.478	40	103
D12_NODE_428360_length_458_cov_9_314	314	315	G	GT	homozygous	CGTCACATCCGTTTCTCTCT	AAGTGGCAAAAGCTGAAAGA	174,20	348,20	57.87	57.757	50	40	175
D12_NODE_2666069_length_1249_cov_4_719	719	721	A	ATG	homozygous	CCTACAGGTGAGACCCTTGA	AGAAAGAAAGGTGACGACCC	629,20	1055,20	57.712	58.228	55	50	427
D12_NODE_557333_length_405_cov_10_295	295	296	C	CT	heterozygous	TTTGCGAGACAATGTCAGAA	AATTGAATTGGGGTCTCCTC	18,20	341,20	57.968	57.89	40	45	324
D12_NODE_755543_length_222_cov_11_172	172	174	GAA	G	heterozygous	GCCCCATACCAAAGAGAAAC	TCAACCTCACTCTAAACGATGA	27,20	245,22	58.504	57.483	50	40.909	219
D12_NODE_45159_length_370_cov_12_187	187	188	AG	A	homozygous	CCAAACTGAGTCAGCCAAGT	AATTCTGTGTTTGCTTTCGC	65,20	320,20	57.93	58.026	50	40	256
D12_NODE_1104575_length_282_cov_7_158	158	159	AT	A	heterozygous	CCTCCATATGGCTCAGACAC	AGCATGCGAAATACGTGAAT	72,20	265,20	58.1	58.268	55	40	194
D12_NODE_980936_length_510_cov_18_212	212	213	TA	T	heterozygous	TTGCTGCAGAAATAAATCCC	AGATAAGAATGGCATGGCTG	108,20	282,20	57.844	57.791	40	45	175
D12_NODE_1981347_length_305_cov_7_241	241	242	T	TA	heterozygous	GGCTTCATTCAGCTGTTACTTT	TCTCCTCAAAACATATAGCACG	54,22	271,22	57.713	57.108	40.909	40.909	218
D12_NODE_820887_length_267_cov_9_142	142	143	T	TA	heterozygous	ATGAGATTTAGCAATGCCCA	GGGTTTTTCTGGGTTTTTGT	32,20	258,20	58.187	57.93	40	40	227
D12_NODE_1300422_length_270_cov_7_213	213	214	TA	T	homozygous	GAATTAGGACCTTGACCCGT	ATCTGCTAGTCAGTGGCGTC	125,20	247,20	57.974	58.058	50	55	123
D12_NODE_1293153_length_193_cov_14_127	127	128	CA	C	heterozygous	CTGTATCACAAAACTAGCTGCTTC	GGTGAAGTCTTTCTGTGCCA	86,24	187,20	57.514	58.854	41.667	50	102
D12_NODE_699333_length_278_cov_49_154	154	156	TTG	T	homozygous	ACCCCTTTGGCTTTGTTTAC	AAGGACAATAGATGGCGTGA	7,20	227,20	58.098	58.173	45	45	221
D12_NODE_530372_length_392_cov_14_244	244	245	A	AT	heterozygous	TGTGTTACGCATGACAGTGG	GCTGTTTAGGGGGAATTCTT	59,20	325,20	59.164	57.293	50	45	267
D12_NODE_712608_length_284_cov_5_131	131	132	AT	A	heterozygous	GTGCTTGCTTGGAGTGCTAT	ACTACTCGTGATGGCGAAGA	98,20	224,20	58.132	58.47	50	50	127
D12_NODE_1413229_length_227_cov_3_124	124	125	AT	A	homozygous	ACCCAGAGTTGCAGAAACAA	AAAAGCGGTTTTCGTAACCT	44,20	245,20	58.342	57.94	45	40	202
D12_NODE_186576_length_237_cov_14_109	109	110	A	AT	heterozygous	AAACTCCAACCGTCTCATTG	GAAGCAAATGCTTTCTTGGA	41,20	163,20	57.641	58.093	45	40	123
D12_NODE_1587474_length_197_cov_19_110	110	111	A	AT	heterozygous	GACATTAGGGTGCAAATGGA	GTGAACATGTCTTGCTTGGA	31,20	137,20	58.423	57.203	45	45	107
D12_NODE_655689_length_341_cov_21_83	83	85	C	CAT	heterozygous	CACCCAAACCCTGAGATATG	GCTGGTGGTGGAAGTAAATG	2,20	228,20	57.865	58.076	50	50	227
D12_NODE_836125_length_443_cov_26_356	356	357	AG	A	heterozygous	CCCTGATTGTACCAGAGGTG	CAAGGCGCATAAGAGACTGT	201,20	460,20	58.001	58.132	55	50	260
D12_NODE_78009_length_263_cov_4_181	181	182	TC	T	heterozygous	ACAAAATCAGCCGTTTTCAG	GAACCTATAACCTCCACCGC	57,20	254,20	57.878	58.53	40	55	198
D12_NODE_1356987_length_713_cov_4_564	564	565	T	TA	heterozygous	ATCATGTCAGCTTGCCATTT	CATGTTGCATGGTTCGATTA	456,20	718,20	58.173	57.988	40	40	263
D12_NODE_2276453_length_1001_cov_3_104	104	105	AT	A	unknown	CGCACTGGTATAGCAACCTT	TAAGGAGATTGGGTTGGACA	48,20	498,20	57.933	57.992	50	45	451
D12_NODE_2012458_length_569_cov_2_516	516	518	A	ATC	heterozygous	GGGGTTTTATAGGCAAATCAC	ACCACAATATGGAGGAAGCC	183,21	549,20	57.509	58.864	42.857	50	367
D12_NODE_1264826_length_348_cov_9_206	206	207	TA	T	heterozygous	TGTGCAATTGATTCAGTGGA	ACACCTACGCATTGGAAAAA	61,20	350,20	58.62	58.147	40	40	290
D12_NODE_1418545_length_308_cov_6_241	241	245	A	AAAAC	heterozygous	GGGGTTTGTAAATGTTGCAG	TTCCTTGGCTGAAGATGAAG	199,20	327,20	57.999	58.02	45	45	129
D12_NODE_853784_length_389_cov_13_251	251	252	G	GA	heterozygous	AAGAGGCATCGAAAAGGTCT	TTCGTTTCCCTCTGATTGAT	32,20	352,20	58.001	57.174	45	40	321
D12_NODE_472360_length_270_cov_27_207	207	209	T	TTG	heterozygous	GGTTCTGTATCGTGCTGTCC	CGTTCCCTTGCTTGTTTAGA	85,20	282,20	58.158	58.027	55	45	198
D12_NODE_301835_length_505_cov_7_120	120	121	TA	T	heterozygous	AATTCGGTTGTTGAGCTTTG	TCATCAACCGCACCTAATTT	78,20	335,20	57.878	58.093	40	40	258
D12_NODE_388445_length_458_cov_5_396	396	397	T	TG	heterozygous	GCCACTCCCTAAGAGACACA	GCCCCAGTTTCTACTTCGAT	152,20	452,20	57.87	58.267	55	50	301
D12_NODE_350398_length_334_cov_10_203	203	204	A	AT	heterozygous	CGACAGAAGGAAAACGAAAA	GCCAGTTCCTTGGTTACTCTC	172,20	271,21	58	57.922	40	52.381	100
D12_NODE_1351842_length_461_cov_12_329	329	330	A	AT	heterozygous	TTATGGCAGTATGGTTCCGT	TATAATTTGGCAGTGTGGGC	158,20	446,20	57.971	58.508	45	45	289
D12_NODE_2516137_length_208_cov_5_81	81	82	TA	T	heterozygous	ATCTGCGCTTGACTGAAAGT	GGCCCCTTAACTGAAGTGAT	46,20	209,20	57.698	58.121	45	50	164
D12_NODE_1301085_length_221_cov_15_107	107	108	C	CA	heterozygous	ACATCACCTCCAATCTCCAA	AATCATGCCATCCAAACAGT	79,20	179,20	57.91	57.863	45	40	101
D12_NODE_1584519_length_218_cov_9_103	103	104	GT	G	heterozygous	GAAGGCCTTGTTGTACTTTCA	GCCAGGATAAGTTCCCAAAT	48,21	237,20	57.021	57.992	42.857	45	190
D12_NODE_1624215_length_175_cov_3_118	118	120	G	GAA	heterozygous	TTCCTGGAAACTTCGATCTG	TGGAGTATTGACGCCGTTAT	10,20	161,20	57.865	58.12	45	45	152
D12_NODE_1815001_length_342_cov_13_243	243	244	C	CG	heterozygous	GAAGGCTTAGAACGGAAAGG	ATCCCAAACAAAATCTTCCC	13,20	291,20	58.072	57.821	50	40	279
D12_NODE_239738_length_331_cov_11_214	214	215	C	CT	heterozygous	TCTTCCGAACTGGTGTGAAT	CTAGAGTGGCAGCTGGCTAA	1,20	274,20	58.129	58.432	45	55	274
D12_NODE_115048_length_196_cov_12_128	128	131	T	TGAA	homozygous	CAGCTACAACTTAAAGCGGG	CAAAAGTCTAAGATGGCGGA	39,20	174,20	57.748	57.972	50	45	136
D12_NODE_13977_length_446_cov_8_219	219	220	A	AG	heterozygous	TCCAATCCAACAACCACTTC	CCTCCTAATGAACCATCACG	50,20	369,20	58.387	58.02	45	50	320
D12_NODE_1392430_length_307_cov_5_135	135	136	TC	T	homozygous	TTTCGATTGTTACACGGCTT	CGTATTCGTTGCCGAAATAG	20,20	330,20	58.294	58.329	40	45	311
D12_NODE_668538_length_237_cov_9_132	132	133	GA	G	heterozygous	CAGATTTGGACAATGAACCAG	TTATCGAATCGAAGGTGGAA	63,21	202,20	58.062	58.16	42.857	40	140
D12_NODE_887813_length_291_cov_1_180	180	181	TA	T	homozygous	ATCTCTTCAAGGTTCGGCTT	TCGACCTCAAAACAATCCAT	67,20	205,20	58.001	57.991	45	40	139
D12_NODE_39814_length_410_cov_18_314	314	317	T	TAGG	heterozygous	AAAGGCATAAGATATGGGGC	GCAGAAATGGAAGATGGAGA	266,20	369,20	58.036	57.804	45	45	104
D12_NODE_2204392_length_255_cov_4_167	167	168	TG	T	heterozygous	CAACCTCAGAGAAAAGCACC	TACTGTACCTATCCTGCGGC	55,20	218,20	57.514	57.877	50	55	164
D12_NODE_1490919_length_265_cov_9_135	135	136	AC	A	heterozygous	GAAGGAACATTACAGCGGAC	TAGTGACGGGGATTAGTGGA	69,20	219,20	57.265	58.02	50	50	151
D12_NODE_708687_length_544_cov_5_489	489	490	T	TA	heterozygous	TAGGCTCCAAGCATCGTTAC	GTCATTGGAAAAGGATGTGC	408,20	556,20	57.999	57.99	50	45	149
D12_NODE_630728_length_472_cov_10_352	352	353	GT	G	homozygous	CCCCAGCTTGAGTACTTTGA	AACAACCCTAAAGGCAATCC	275,20	401,20	57.952	58.046	50	45	127
D12_NODE_2110044_length_1298_cov_3_775	775	776	C	CG	heterozygous	CACGAGAAAGGTACTTCGGA	GTCTATGGGCCTATTCGGTC	529,20	835,20	57.952	58.479	50	55	307
D12_NODE_1297314_length_284_cov_7_214	214	215	GA	G	heterozygous	GATCTCAGCTCAGCCAAAAA	CCATTCCAAAAGCCAAAGTA	112,20	262,20	58.173	57.755	45	40	151
D12_NODE_1451506_length_323_cov_6_198	198	199	G	GC	heterozygous	TCTAAAACTGCAAGGTCCCA	GATTTGCGGTTTACCCTTTT	124,20	350,20	58.352	58.113	45	40	227
D12_NODE_786059_length_295_cov_16_211	211	214	A	ACAT	heterozygous	CCTTGGCTTTGAGGCTAGTT	TAGCCTCTGACAAGAGTGCC	143,20	310,20	58.602	58.187	50	55	168
D12_NODE_1044027_length_279_cov_4_164	164	165	AC	A	homozygous	CAGTCAACTCATGTGACCCA	TAGGCCCTATTTTGGGATGT	39,20	302,20	57.999	58.393	50	45	264
D12_NODE_964483_length_173_cov_5_91	91	92	CA	C	homozygous	TCAACAACATCTCGTTCGTC	TCAAACTCTGGCATTAGCAA	39,20	155,20	57.203	57.1	45	40	117
D12_NODE_339183_length_273_cov_4_92	92	93	T	TA	homozygous	GAGGAGATGAATTTGGTTAGCA	TCTTGGGAGTTGCTATTTGC	38,22	277,20	58.328	57.971	40.909	45	240
D12_NODE_611603_length_362_cov_5_182	182	183	AC	A	heterozygous	GTTAAAGAGACGACCATCCG	GAAAGTGCGGTGAAGTGTTT	133,20	245,20	57.268	57.854	50	45	113
D12_NODE_228580_length_422_cov_8_156	156	157	GA	G	heterozygous	ACCAGTTTGATGCTTCCAGA	CATTTAACAGCAGCCGAGAT	62,20	340,20	58.287	57.999	45	45	279
D12_NODE_2198928_length_697_cov_3_134	134	135	CA	C	heterozygous	TAAAAGGCCACTCCCAAAAT	GGCTATTTTGTGCTTTTGACTC	54,20	166,22	58.556	58.076	40	40.909	113
D12_NODE_1164608_length_331_cov_13_225	225	226	A	AG	heterozygous	TTTAACTTCCAACCCAACCA	GGTGTTGCTCGTGAAAAGTT	143,20	334,20	57.973	57.854	40	45	192
D12_NODE_1134738_length_377_cov_6_106	106	107	A	AG	heterozygous	GCTACCGCTTTTGTAACTGC	TCTTATCAAGCTCTGGGTGG	7,20	233,20	57.744	57.894	50	50	227
D12_NODE_807672_length_440_cov_15_358	358	359	C	CT	unknown	ATGCGATCATGTTGTACGTG	GGCATGAATTTGAAGCGTAT	173,20	389,20	57.997	57.723	45	40	217
D12_NODE_1679363_length_270_cov_5_213	213	215	A	AAG	heterozygous	TCCATTTGGAAGCTTAGCAC	CTTTCTTGATCTCCAATGCC	28,20	298,20	57.971	57.33	45	45	271
D12_NODE_1941644_length_502_cov_5_81	81	82	CG	C	unknown	TGCTACGACTTTGTGCTGAA	CCACTTTAAAAATTTGGGGG	13,20	423,20	58.215	58.336	45	40	411
D12_NODE_1007450_length_273_cov_10_98	98	99	A	AC	heterozygous	CTTGTTACTTTCACCGTGCC	TTGATTGTGTTCGGTTTGTG	15,20	245,20	58.283	57.998	50	40	231
D12_NODE_1933796_length_228_cov_4_166	166	167	TA	T	homozygous	TTAGGTGGTAACCCCAACAA	AGGGGAAGTAATTTCGGTTG	19,20	231,20	57.852	58.046	45	45	213
D12_NODE_775309_length_304_cov_12_228	228	229	C	CA	heterozygous	TGAAGTCTGGCAACTGTGAA	ATTCTTCTTTTATGGCCGCT	87,20	315,20	57.946	57.974	45	40	229
D12_NODE_1821165_length_363_cov_3_186	186	187	GA	G	heterozygous	CAGACCTCCGTTAAAAACGA	TGCAAAGTTATCTTCACGCA	18,20	305,20	57.879	58.075	45	40	288
D12_NODE_616848_length_250_cov_9_159	159	160	CT	C	heterozygous	GCATCCTAGAGCAGTCCAAA	GGTGAAATTACCACGTCAGC	113,20	267,20	58.048	58.076	50	50	155
D12_NODE_1384133_length_243_cov_6_91	91	92	G	GC	homozygous	TTGATGCCCCAAGATGTAAT	CTTTGAGACCAAAGGGGTTT	30,20	156,20	57.887	58.148	40	45	127
D12_NODE_769312_length_335_cov_3_281	281	282	C	CA	heterozygous	TACCCTCAAGATGTTGGGAA	CTCAAATGTTTGGCTTTGGT	142,20	343,20	57.992	57.729	45	40	202
D12_NODE_926386_length_660_cov_14_92	92	93	C	CT	heterozygous	TGGTTCGTATGGGCATTATT	TTGAAGCCTCTGCTGCTAGT	51,20	253,20	57.844	58.008	40	50	203
D12_NODE_75241_length_315_cov_5_249	249	250	TC	T	heterozygous	TGGTGGCTATAAAGCTTGTTG	GCGCATAATCATCCCTATTG	192,21	330,20	57.994	58.082	42.857	45	139
D12_NODE_413056_length_301_cov_5_174	174	175	CA	C	homozygous	GCTCTCGATGGCAACATACT	TTCCAAGATTACCCCAGACA	120,20	297,20	57.921	57.992	50	45	178
D12_NODE_274161_length_253_cov_14_190	190	192	CAT	C	heterozygous	GCCAAAACAAATCCATCATC	ATGCGTGGTATGCTTGGTAT	124,20	241,20	57.857	57.998	40	45	118
D12_NODE_123134_length_346_cov_5_232	232	233	A	AT	homozygous	CTTTTCAGGTTCAGCCAAAA	ACCAGAGAAAAAGCCAACCT	96,20	353,20	58	57.909	40	45	258
D12_NODE_634399_length_544_cov_2_121	121	122	A	AT	heterozygous	CAATGTTGCTGTCTGATGCT	CGTCATCAAAACAGGGTTTC	60,20	212,20	57.402	58.048	45	45	153
D12_NODE_2142458_length_386_cov_4_298	298	299	G	GA	homozygous	GTCCAATTAGAGGGGGAGAA	AACCAACTGCCACAAAATTC	119,20	408,20	58.04	57.575	50	40	290
D12_NODE_1128017_length_286_cov_7_220	220	223	G	GTAT	unknown	TGTCATCAGGATGTTGTTATGC	AGAACCATGTATCCAAGGCA	33,22	249,20	58.504	58.019	40.909	45	217
D12_NODE_1003884_length_343_cov_3_185	185	186	CT	C	homozygous	CCTTATGTGATTTTTGCACGC	TGCCCAAAACATCTCTCAAT	31,21	259,20	60.502	58.145	42.857	40	229
D12_NODE_1082418_length_195_cov_15_92	92	93	T	TA	heterozygous	TGTGGGTTTTACCCTCACAT	CCTATGTGATGATTGTTACAGCTC	43,20	175,24	57.768	57.852	45	41.667	133
D12_NODE_1981436_length_220_cov_7_132	132	133	C	CA	heterozygous	GATCCACTTTCTGTTTACATGGAC	ATGTTGCCGTTGAAACATTG	72,24	171,20	58.94	59.444	41.667	40	100
D12_NODE_1307434_length_748_cov_5_298	298	299	AG	A	heterozygous	GAATCACCTATTCTCATGCCA	AAATGGAAGGGAGCACCTAC	113,21	463,20	57.624	58.121	42.857	50	351
D12_NODE_1145815_length_447_cov_5_205	205	206	AC	A	homozygous	AGCATTTCAACTATCCGCAG	GTATTGGATCAACGGCAGTC	144,20	268,20	57.999	58.019	45	50	125
D12_NODE_300248_length_544_cov_4_481	481	482	AT	A	unknown	TTTACCAAGCCATCTTGCTC	TGAGTGTCTTGTGGTTTTTGG	417,20	559,21	57.971	58.66	45	42.857	143
D12_NODE_2334180_length_473_cov_5_161	161	162	G	GT	heterozygous	ACTCGGAAAAGGGAAAAGTG	ATTCGGCAATCTCACATCAT	26,20	391,20	58.292	57.96	45	40	366
D12_NODE_1751183_length_257_cov_4_82	82	83	C	CT	homozygous	TATGGCATTTCTTTTCAGGC	AGACCTTGTGTGACATCGGT	16,20	269,20	57.844	57.979	40	50	254
D12_NODE_1800462_length_291_cov_14_172	172	173	CA	C	heterozygous	ATCCCTAATGAAGCAGCACA	GGGGTTTTCATTTTCTTGGA	149,20	303,20	58.326	58.855	45	40	155
D12_NODE_1655465_length_183_cov_15_117	117	118	A	AT	unknown	TTGCTTATACCCTCATCATTCC	ACGTTAGGGCTCGATTCTTT	85,22	200,20	58.087	57.956	40.909	45	116
D12_NODE_1787336_length_346_cov_14_180	180	181	AC	A	heterozygous	GTTGTGAACTGGGAGCAGAG	TGATGATTTTTGGGAGGAGA	157,20	331,20	58.435	58.06	55	40	175
D12_NODE_936173_length_304_cov_7_215	215	216	T	TA	heterozygous	ACAATGCACTACATGACCGA	TCGAATGTTGGTAAGGTGCT	11,20	312,20	57.537	58.228	45	45	302
D12_NODE_1339268_length_207_cov_11_130	130	131	CA	C	heterozygous	CAAAATCATGGGTGATAGGC	TGCAGCATAAAGCAACAAAG	31,20	198,20	57.887	57.751	45	40	168
D12_NODE_1195472_length_392_cov_4_315	315	316	TG	T	heterozygous	GGCAGTGTGGGTTTATGTTC	GTCTGACGTGTCACATTGACTT	219,20	411,22	57.922	57.7	50	45.455	193
D12_NODE_1086455_length_257_cov_5_130	130	131	CT	C	heterozygous	GATGTTGATTTCGGGTCTTG	TATCCAAAATTCCACTCGGA	23,20	179,20	57.991	58.011	45	40	157
D12_NODE_222064_length_178_cov_10_107	107	108	TA	T	homozygous	CACCTTACATGGCTAACAATCTC	TGGAGTGATGATGTTTGTGG	55,23	201,20	57.84	57.852	43.478	45	147
D12_NODE_990563_length_281_cov_5_92	92	93	A	AT	homozygous	CTCCAGCCACTTCGTTAGAA	AGCAGTGAAGGGAATGAATG	54,20	308,20	58.105	57.737	50	45	255
D12_NODE_908152_length_432_cov_9_110	110	111	G	GA	heterozygous	TCACACCTTTATCTCCGCAT	CGGGTTAGGGAGGATGTAGT	72,20	285,20	58.173	58.002	45	55	214
D12_NODE_1357101_length_189_cov_6_126	126	128	GTA	G	heterozygous	GCACTTTATGCAGCGGTAAT	ATCCTACTTGTTTCCCTCGC	82,20	205,20	57.952	58.267	45	50	124
D12_NODE_1344999_length_353_cov_9_255	255	256	TG	T	heterozygous	AGGTTCGATCTTTGATGCTG	ATCATGGGGGAAATTCAAAC	23,20	325,20	57.893	58.547	45	40	303
D12_NODE_945695_length_282_cov_4_123	123	124	CT	C	heterozygous	CGTATGAAATGGGATAACGC	GGTTAACGAGGTCGATGATG	58,20	159,20	57.99	58.019	45	50	102
D12_NODE_1722071_length_313_cov_5_173	173	174	C	CA	homozygous	TGGGACCTCGTGTGAATTAT	TACTGGGTTTTCCAAAGCTG	104,20	304,20	57.864	57.879	45	45	201
D12_NODE_1975726_length_504_cov_3_367	367	368	C	CT	heterozygous	ACCTAAGGCTGCACAGATTG	TGGTTCACATGAACGTGTTG	66,20	455,20	57.98	58.974	50	45	390
D12_NODE_1884058_length_1138_cov_3_352	352	353	C	CT	homozygous	ATAGGCTTGAAGTGCCTCCT	CGCACATAGGAGTGTCACAG	81,20	462,20	58.028	57.841	50	55	382
D12_NODE_2308312_length_179_cov_6_84	84	85	GC	G	heterozygous	TTGTTTTAGCCTTCTGCTGG	AATTTTCTAATCAACCGGGC	11,20	187,20	58.174	58.062	45	40	177
D12_NODE_1559965_length_183_cov_16_102	102	103	A	AT	heterozygous	TAAGATTGCAATGGAATGGG	GAGGAGGATAGGAAGCCAAG	18,20	205,20	58.429	57.946	40	55	188
D12_NODE_705656_length_242_cov_5_171	171	172	GT	G	homozygous	CAACCAGCTTATCAAGCGAA	GCCAAACATCAGGTACTTCTG	14,20	215,21	59.062	57.344	45	47.619	202
D12_NODE_1477040_length_645_cov_2_529	529	530	G	GA	homozygous	AAATCACGTTTCGGATGAGA	GCGATGTGTTCCAAAAATTC	130,20	610,20	58.145	58.065	40	40	481
D12_NODE_384669_length_415_cov_12_250	250	251	G	GA	heterozygous	AACAAATGCAACACTTGGGT	TCCACAACCAAGTTGACTGA	46,20	277,20	57.98	57.61	40	45	232
D12_NODE_808236_length_254_cov_6_169	169	170	CG	C	heterozygous	TGTCCTTCTCCACCTGTCTC	CTCCCTTTGTTTCCTCAACA	89,20	237,20	57.751	57.77	55	45	149
D12_NODE_1503238_length_325_cov_11_263	263	264	T	TA	heterozygous	TTTTGATGTGGTTTGTCACG	GATTTTCAGCTTGCTTTTGC	106,20	310,20	57.998	57.779	40	40	205
D12_NODE_2231999_length_309_cov_3_209	209	210	T	TC	homozygous	CCAGGAATTTGGGGAGTAGT	CTCCTCTAATGATCGAGCCA	37,20	328,20	57.975	57.991	50	50	292
D12_NODE_2195913_length_346_cov_14_255	255	256	TA	T	heterozygous	CTTGTTAAAGCCGACCAAGA	TTCCATCGGAAAGTACGAAA	93,20	281,20	58.027	58.214	45	40	189
D12_NODE_525454_length_469_cov_14_211	211	213	ATG	A	heterozygous	CTCTTCCGGAAAATGGAAAT	TCAAGGAAACCTTCGACTTG	96,20	438,20	58.11	57.924	40	45	343
D12_NODE_679282_length_331_cov_16_248	248	249	TG	T	heterozygous	GCTATCGGCTAATGTCTTGC	GCAAGAAAATTAAGGTCCCC	146,20	271,20	57.63	57.667	50	45	126
D12_NODE_522181_length_350_cov_7_146	146	147	C	CT	heterozygous	ACCCATTCATATTGACCCCT	TCTAAAACAGCCATTGCACA	111,20	244,20	58.039	57.919	45	40	134
D12_NODE_2231661_length_305_cov_4_174	174	175	G	GA	heterozygous	TGAGACCCACCACTGTGATA	CCCTGTAGGCACATGGTAAC	116,20	282,20	57.404	57.951	50	55	167
D12_NODE_1371013_length_348_cov_6_156	156	157	AC	A	heterozygous	GTTCCTGCAATAAAGGAGCA	CTAACGCCTCCTAAGGGTTC	87,20	352,20	57.971	57.957	45	55	266
D12_NODE_335144_length_456_cov_16_393	393	402	ACCAAAGTTT	A	unknown	TCAGAAGCATGCTCAAACTG	TACTCTTTTTGTCGGCATCC	311,20	425,20	57.703	57.821	45	45	115
D12_NODE_997682_length_204_cov_8_139	139	140	T	TG	heterozygous	GGGTTTCAGAAGTTGGGTTT	CCTCTGCGAGACTTTTCTCTG	76,20	233,21	58.002	59.362	45	52.381	158
D12_NODE_1130458_length_480_cov_14_195	195	196	GC	G	heterozygous	TGACATTGGATTCTGGGTTT	GAGTTCCATCGAAGAAGCAA	136,20	312,20	57.835	58.019	40	45	177
D12_NODE_413991_length_394_cov_10_263	263	264	A	AT	heterozygous	TTCTATCGCAAGAAAGGCAC	CATTGCAGGAGGGAAATATG	168,20	391,20	58.12	58.038	45	45	224
D12_NODE_717674_length_365_cov_5_187	187	188	C	CA	heterozygous	TGAAAAACCAAAGAGCAAGG	TCCCATACCTGTAAGGACCA	155,20	257,20	58	57.865	40	50	103
D12_NODE_1962393_length_344_cov_6_263	263	264	A	AT	heterozygous	ATGAGTCGTCCACGAATAGC	GATCTCAGCTGCCATCATTT	139,20	373,20	57.765	57.832	50	45	235
D12_NODE_1116924_length_198_cov_6_120	120	123	TATC	T	homozygous	CATCTTTTGCACTTTACGCA	GACCAAAATTCCGAAGTCAA	28,20	179,20	57.599	57.641	40	40	152
D12_NODE_587834_length_176_cov_11_95	95	97	TCA	T	heterozygous	AACCAGCATGTCATCAACCT	TAATTCATGCGCAGGTAAGG	57,20	160,20	57.999	58.794	45	45	104
D12_NODE_656226_length_204_cov_3_83	83	84	T	TC	heterozygous	AACCTGAGCACGAAAATCAA	AAAGAATGAACATACCGGGC	33,20	233,20	58.352	58.906	40	45	201
D12_NODE_1874709_length_664_cov_2_562	562	564	CAA	C	heterozygous	TCCACCGTCAATTCCATAAG	TCGCATCTTGCTTAATGTCA	504,20	676,20	58.422	58.017	45	40	173
D12_NODE_1296322_length_766_cov_5_2_599_603	599	605	_T_TTG	_TGAA_T	_heterozygous_heterozygous	CCGCTTTCCAAGTAAGTTGA	TCCGAGTGTGACAGTTTCCT	169,20	666,20	58.027	58.275	45	50	498
D12_NODE_1076757_length_316_cov_9_171	171	172	T	TA	unknown	AATCGAGCAACAAGAATTGC	GGAAGACAGATCCAATTACACC	54,20	308,22	57.97	57.52	40	45.455	255
D12_NODE_1016963_length_341_cov_4_108	108	110	AAT	A	homozygous	ACCATAAATCATGCTAGCCG	TCCTTGCATTTGAGTGGTTT	11,20	339,20	57.752	58.201	45	40	329
D12_NODE_960417_length_257_cov_6_103	103	104	T	TG	homozygous	ACGATACTTCTGGCAGCTCA	GCAATTAATCACGCAATCCT	0,20	242,20	58.625	57.723	50	40	243
D12_NODE_2233813_length_244_cov_4_163	163	165	T	TCA	homozygous	CTCTAACCCATTTGGCAACA	TTGGTTGAAGGTGCTTTGAT	46,20	202,20	58.623	58.201	45	40	157
D12_NODE_144422_length_281_cov_6_117	117	118	T	TG	heterozygous	GAATCTCGGGTTGCACATTA	CAAACCCATTTCGTCCATAG	54,20	153,20	58.574	57.945	45	45	100
D12_NODE_1818108_length_256_cov_6_136	136	137	GT	G	heterozygous	CCTACTCAGGTCTCAGCCAA	TATGTCGCATGCAGCTAGAA	42,20	195,20	58.03	58.201	55	45	154
D12_NODE_1025444_length_467_cov_11_310	310	321	T	TTTTTCTCTTTA	homozygous	AGAAGGGTCCATCCCATAAG	CCGCATGTATTTTATGCTGA	112,20	425,20	57.919	57.296	50	40	314
D12_NODE_274971_length_327_cov_7_226	226	228	G	GAT	heterozygous	GGAATCGCGAAGAGTTGTAA	TGTAAGTGGATCTCTCCCCA	35,20	256,20	57.971	58.071	45	50	222
D12_NODE_1287424_length_301_cov_11_225	225	228	AATT	A	heterozygous	CCAAGGGAATCATGTCTCTG	CCATTGCTTCTCTCTCTCAATG	89,20	330,22	58.071	59.077	50	45.455	242
D12_NODE_1673278_length_284_cov_7_145	145	146	T	TG	heterozygous	ATTTTGGAAGGCACCCATAG	TTCCGTGTGTGGTCATGTAG	67,20	183,20	58.903	57.946	45	50	117
D12_NODE_2025182_length_265_cov_9_215	215	216	CT	C	heterozygous	CCATCCTCGTCCTTTGTTTA	AGCATTCAGAAATTGGAACG	44,20	239,20	57.672	57.821	45	40	196
D12_NODE_1534602_length_445_cov_4_275	275	277	GAT	G	heterozygous	GCCAAGTTCACATGGAGAAT	CCCATGAGGATGCTCTTCTA	163,20	305,20	57.577	57.835	45	50	143
D12_NODE_715111_length_254_cov_10_124	124	125	G	GC	heterozygous	TCAAGAAATCGTCGTTGGAT	CAGGGATACTTCTTGAGCCA	68,20	218,20	58.145	57.894	40	50	151
D12_NODE_833821_length_299_cov_14_241	241	242	AT	A	heterozygous	TCTGGTTTACCTTGCTCCAG	ACGTTTTCCTGAACAACAGC	154,20	264,20	57.952	57.854	50	45	111
D12_NODE_380851_length_493_cov_9_212	212	213	G	GC	heterozygous	GGAGCCTTGCACAGAGATTA	GTGAGGATTTTGGGGAAAGT	160,20	294,20	58.048	57.946	50	45	135
D12_NODE_1073218_length_404_cov_24_271	271	272	AT	A	heterozygous	TAGAGATGCTGGACGAGGTC	CAGGCCCATCTACTCAAGAA	216,20	358,20	57.97	57.894	55	50	143
D12_NODE_1207571_length_249_cov_7_177	177	178	T	TC	heterozygous	TGCGATGTTTGAGTCTTCTG	ATTCTATGGAGCCGGAGTTT	9,20	251,20	57.539	57.757	45	45	243
D12_NODE_1130064_length_176_cov_3_102	102	105	ATTC	A	heterozygous	ATAAACCCCAGCCATTTTTC	TGCAGTCAAGTGCCTGTAAA	20,20	199,20	57.923	58.057	40	45	180
D12_NODE_1649318_length_365_cov_6_264	264	265	TA	T	heterozygous	CTATGGAAGTCGATGGATGG	CTTCTCATCTCAAACCCTGC	162,20	299,20	57.962	57.451	50	50	138
D12_NODE_1079633_length_197_cov_12_142	142	144	CAT	C	unknown	TTCTTAAAAACACCCCCTCC	GGTCCATCATTTTACCAACAGA	8,20	226,22	58.02	58.812	45	40.909	219
D12_NODE_438952_length_424_cov_14_274	274	275	CT	C	homozygous	CACTTCACTGCCCTCCTAGA	TGGAAGGAAATGCAGAAGAG	216,20	435,20	58.03	58.02	55	45	220
D12_NODE_2068430_length_193_cov_8_121	121	122	AT	A	heterozygous	GGCTAATAACGGGAACACCT	GACTTGGGGGATTTGAAGTT	69,20	187,20	58.072	57.946	50	45	119
D12_NODE_1234993_length_184_cov_4_92	92	93	A	AT	heterozygous	CTTGAGACCCCAATTTGATG	AATCCCTTCAATCAAATCCC	3,20	141,20	57.992	57.765	45	40	139
D12_NODE_502530_length_188_cov_12_121	121	122	TA	T	heterozygous	CCTATGGTCAAATTGATGTGC	CAAGCAGTCTGATGGTGCTA	39,21	172,20	57.957	57.571	42.857	50	134
D12_NODE_1333426_length_236_cov_14_159	159	160	CT	C	heterozygous	TCCATTTAACCCATCCTTGA	CCAACCTGACAGCAGAGATT	77,20	199,20	57.86	57.87	40	50	123
D12_NODE_1701510_length_288_cov_8_88	88	89	TC	T	homozygous	TGGATTGGGAAGAGACTATGA	CCTGACCCACGGACTAGTTA	48,21	218,20	57.191	57.673	42.857	55	171
D12_NODE_472001_length_443_cov_9_215	215	216	GT	G	heterozygous	AGAGGCTGCACTGCTAAAGA	CAAAACCATTCAAAAGTGCC	70,20	396,20	58.008	58.12	50	40	327
D12_NODE_643918_length_266_cov_14_200	200	201	TA	T	heterozygous	CCTCTTGGCTCAAGTGTGAT	ACTTGCCTCAAATCAAGCAC	18,20	283,20	57.87	57.95	50	45	266
D12_NODE_595549_length_350_cov_7_247	247	248	G	GA	heterozygous	TCAAAACCCGAGCAATAAAG	TCAGCTACCCATACTGAGGC	136,20	364,20	57.901	57.922	40	55	229
D12_NODE_1329987_length_211_cov_12_97	97	99	GAC	G	heterozygous	CCTCCTTGAACAACACCCTT	CTCATGCATGTGTGTGTCTG	0,20	220,20	59.037	57.017	50	50	221
D12_NODE_575418_length_297_cov_7_141	141	143	A	ATT	heterozygous	GGGATCACATATAACCATCTGC	CATGCAAGAAACCATTGACA	18,22	209,20	58.278	58.099	45.455	40	192
D12_NODE_1975293_length_261_cov_10_101	101	102	AC	A	heterozygous	ATTATGGTGATCCCCCATTT	GGACAAGGGTGAAGCATAAA	36,20	252,20	57.911	57.67	40	45	217
D12_NODE_1719157_length_378_cov_4_219	219	220	AC	A	heterozygous	AATTAAGGGCACCAGGACTC	GCTAGCTTTCATTTGGGTGA	64,20	344,20	58.121	57.971	50	45	281
D12_NODE_290661_length_227_cov_5_111	111	112	CT	C	heterozygous	TTTTAAACTCCTCGCCAATG	TCATGGTTATGTGCCTTGAA	28,20	243,20	57.901	57.542	40	40	216
D12_NODE_2464311_length_609_cov_3_455	455	456	CT	C	heterozygous	AAGGGAAACCAAAATCAACC	CGAGCGTTAGAAATGGATGT	388,20	529,20	57.876	57.849	40	45	142
D12_NODE_432548_length_312_cov_8_158	158	159	T	TA	heterozygous	TGGGTCTGTAAATGTCCCAT	TGGTTAGCAGAACTTCAATGTG	124,20	341,22	57.708	57.961	45	40.909	218
D12_NODE_453076_length_186_cov_30_83	83	84	G	GC	homozygous	AGGTGATATTGAGCGAGCAG	GACCAAGGGCCTATGCTAC	14,20	198,19	58.076	57.218	50	57.895	185
D12_NODE_1171007_length_279_cov_5_193	193	194	C	CT	homozygous	AATTACAACCTCTCGTGGGC	CAAACAAAGATGGCCAAAAC	42,20	306,20	59.056	58.12	50	40	265
D12_NODE_1288944_length_199_cov_5_84	84	85	C	CA	unknown	GAATTGCCATTGATCCAAAC	TTCCCCCAAGTTATTCTTCC	53,20	204,20	57.857	57.967	40	45	152
D12_NODE_1217986_length_215_cov_10_131	131	133	C	CTT	homozygous	TTTCTCTCTCTCTGCCTTTTTC	CTTTTTGCTGGTTCTGCAAC	97,22	219,20	57.12	58.554	40.909	45	123
D12_NODE_392008_length_447_cov_15_224	224	225	CA	C	heterozygous	ACTCCTTTCATTGCTTCACG	AAAGGGGACAAAACCAAAAC	178,20	396,20	57.951	57.93	45	40	219
D12_NODE_97134_length_185_cov_5_105	105	106	A	AG	heterozygous	TTGTAGGTAGCAAAATCGGC	TTCCACCCTCTTGCTTATCA	2,20	173,20	57.926	58.298	45	45	172
D12_NODE_17410_length_390_cov_9_287	287	288	AC	A	heterozygous	GGTGCAAAGCGGTATAAGAA	GGTTCTCAGGTTTGGGTTTT	87,20	344,20	57.926	58.002	45	45	258
D12_NODE_1973195_length_263_cov_10_165	165	166	AC	A	heterozygous	CACCATCACATCCAATTCAACT	GTACATGTGGTGTTTGATGGTACT	25,22	249,24	59.717	57.857	40.909	41.667	225
D12_NODE_1207441_length_433_cov_17_163	163	165	T	TAC	homozygous	TATTGTGGACTGCAAGCTGA	AGGTTCGACCACTACCAACA	118,20	283,20	57.997	58.059	45	50	166
D12_NODE_2459077_length_342_cov_3_249	249	250	TC	T	heterozygous	AAAGCACAACAAGAAGCCAG	AATGGTGATAATGGCGAGAA	205,20	349,20	58.16	58.038	45	40	145
D12_NODE_2253911_length_221_cov_3_87	87	88	T	TA	homozygous	GAGGTATCAATGTCGACCAAA	TCCCTCCCACTTTCTTTCAT	46,21	250,20	57.531	58.568	42.857	45	205
D12_NODE_638951_length_268_cov_9_190	190	191	G	GT	heterozygous	TTCAAAAACAGGAAGAACGC	GGGATTCATGGGAAACATTA	54,20	264,20	57.999	57.185	40	40	211
D12_NODE_986632_length_235_cov_13_171	171	172	T	TA	heterozygous	TAGAAGCCCAATAACGCAAC	GTTTCAATTCTGCCTCATGG	91,20	229,20	57.926	58.145	45	45	139
D12_NODE_1597683_length_300_cov_8_171	171	172	C	CA	heterozygous	TTCACACGTTTTCAAGGTCA	AAAGGTTTTTGGAATCGGTC	42,20	255,20	57.706	58.02	40	40	214
D12_NODE_1197643_length_192_cov_3_130	130	132	TTA	T	heterozygous	GGGAATTTGTCTCATTGGAG	CCCATAAATGCCAACTCAGA	66,20	221,20	57.017	58.572	45	45	156
D12_NODE_570533_length_302_cov_8_176	176	177	T	TA	heterozygous	GCTTTTGCATTCAGGTCAGT	TCGGTCCCTACACCTACAAA	92,20	211,20	57.95	58.077	45	50	120
D12_NODE_1743908_length_295_cov_19_152	152	153	TC	T	heterozygous	ATCCTACCAAGCTCGCTTTT	ACCGACATCGATAAACCTGA	21,20	272,20	58.098	58.019	45	45	252
D12_NODE_1529649_length_304_cov_5_217	217	218	AT	A	heterozygous	GCGAATCCAAATAACGATGT	ACATCATAGGGCATGGAAAA	130,20	270,20	57.574	57.887	40	40	141
D12_NODE_583610_length_220_cov_5_165	165	166	TA	T	heterozygous	CTCGAGGTTGTTTTGCTCAT	ATCACTGGAACCCCAGATTT	47,20	188,20	57.951	58.297	45	45	142
D12_NODE_1929025_length_795_cov_3_162	162	163	CA	C	heterozygous	GCAATTCTTTTTGGGTTCCT	AAGCACCAAAACTGTTGGAA	45,20	386,20	58.162	58.256	40	40	342
D12_NODE_829683_length_189_cov_7_96	96	97	T	TA	heterozygous	GGATTTCACAACTTCTTCGC	GCTGAGGAGACGATCGAGTA	67,20	183,20	57.39	58.129	45	55	117
D12_NODE_2036532_length_208_cov_3_147	147	148	A	AT	heterozygous	TGCTCTCTTCTTCTCCCAAA	CCACTCCACCTGGATTTATTT	24,20	177,21	57.739	57.917	45	42.857	154
D12_NODE_1283878_length_1137_cov_2_1079	1079	1080	A	AC	homozygous	TACTTTAGGCCGTGTTCGAG	CTGTGTTAATTTGGCAGGCT	955,20	1153,20	58.054	57.906	50	45	199
D12_NODE_394683_length_367_cov_20_293	293	294	GA	G	heterozygous	CACCGCTAGAAGGAAATCAA	TCCCATGCCGTAATAATGTT	51,20	316,20	57.972	57.844	45	40	266
D12_NODE_1917643_length_217_cov_8_100	100	101	T	TG	homozygous	CAAATCAAACTGTTGGCTCC	CACCATTTGTAAGGGCTTTG	61,20	207,20	58.201	58.147	45	45	147
D12_NODE_1479331_length_240_cov_4_162	162	164	T	TTA	homozygous	GACGACTCATTTGCAGAGGT	ACACAAGTAGCTTGCCGTTT	12,20	256,20	57.869	57.569	50	45	245
D12_NODE_1263987_length_492_cov_9_238	238	239	G	GT	heterozygous	CCTTGCTGCTTGAAATTCTG	TTCCGAAATCCTGTCCAATA	214,20	490,20	58.649	58.011	45	40	277
D12_NODE_2319452_length_403_cov_23_335	335	336	AT	A	heterozygous	CAACGCAAATGTGTGTTCAT	GGCTTTTCGCTGTTAATCTG	43,20	420,20	58.027	57.662	40	45	378
D12_NODE_605277_length_246_cov_8_174	174	175	GT	G	heterozygous	CACAGGTTCGACAATCTGGT	TCTCCTCAAGGACTCAATGAA	67,20	199,21	58.566	57.438	50	42.857	133
D12_NODE_1109781_length_186_cov_5_92	92	93	CA	C	heterozygous	CATAACCTAAAAGGGTGCCA	TCTTCAGTTTTCAGACCATCG	26,20	160,21	57.637	57.938	45	42.857	135
D12_NODE_1065667_length_242_cov_7_156	156	158	GAA	G	homozygous	GGTTGAAACATTGCGATAGG	TCGGACAATCCTTTTCATTG	98,20	237,20	58.093	58.546	45	40	140
D12_NODE_2037600_length_219_cov_5_149	149	150	CG	C	heterozygous	GCACCCTTGCTCAGGTATC	ATAAGGACAACCTGATCCCC	3,19	202,20	58.244	57.768	57.895	50	200
D12_NODE_1862041_length_298_cov_7_211	211	212	CT	C	heterozygous	CTGGCGGTTCTCTCTGAATA	ACCGCTCAGACGAAACATAC	51,20	299,20	58.048	57.824	50	50	249
D12_NODE_1142367_length_563_cov_2_504	504	506	C	CCA	heterozygous	TAAAGGAGGCCACTGTTTTG	TACTGCGCACTTTTTCTTCC	62,20	551,20	57.879	58.174	45	45	490
D12_NODE_2526378_length_684_cov_3_530	530	531	G	GT	heterozygous	GCCACTAAGGCATTTCCTCT	GCCTTTATGGCGAGTATTGA	492,20	673,20	58.411	57.871	50	45	182
D12_NODE_2137530_length_622_cov_3_565	565	567	ACG	A	heterozygous	AATGCCTCATTCCCTATTCC	GGAATCTGTAGCAAACACAACA	112,20	611,22	57.938	57.812	45	40.909	500
D12_NODE_718699_length_292_cov_19_141	141	142	T	TC	heterozygous	GGGGTACCTTTTTCTTTTGAAC	TTCAAATTGGGGGACTGTAA	69,22	320,20	58.117	57.917	40.909	40	252
D12_NODE_80842_length_369_cov_12_290	290	291	TG	T	heterozygous	AAGCAACCAACAACACCAAT	CAATGAAAAGCAACCGAATC	78,20	393,20	57.98	58.214	40	40	316
D12_NODE_457133_length_417_cov_20_162	162	165	T	TGAA	heterozygous	CATCAAGGAAAACAAAACCC	GCTTACTGCACTTGGGAAAA	6,20	416,20	57.037	58.027	40	45	411
D12_NODE_2074706_length_270_cov_14_131	131	132	A	AT	homozygous	GCATGACAGGGATTATTGCT	ACGTTAGGGCTCAATTTCCT	97,20	299,20	57.637	57.813	45	45	203
D12_NODE_954681_length_994_cov_4_558	558	561	AATT	A	heterozygous	TTATCTGCTTGTCAGTCGCA	GTCGAGTCGTCTTAGTTGCC	434,20	921,20	58.158	57.542	45	55	488
D12_NODE_2428216_length_176_cov_4_112	112	113	G	GT	homozygous	GGGGTGCTACAAGTTTTCCT	CTGGTGTTTGAGAGGTGAGAA	49,20	153,21	58.174	57.916	50	47.619	105
D12_NODE_24779_length_187_cov_13_128	128	129	A	AT	heterozygous	TAATGCCATTCCATCTCGTT	CAAGCCTCATACTATATTCCCCT	72,20	213,23	58.038	57.803	40	43.478	142
D12_NODE_448901_length_345_cov_13_103	103	104	T	TC	heterozygous	CTCCCAATCTACGAGCAGTG	CTATGGTGTTTGGAACTGGC	75,20	215,20	58.469	58.076	55	50	141
D12_NODE_452902_length_232_cov_19_125	125	126	T	TA	heterozygous	CGTCGACATATGCTGTCAAG	CCCAATTTAGCCCATGAATA	38,20	205,20	57.866	57.463	50	40	168
D12_NODE_2307019_length_583_cov_5_347	347	348	TC	T	heterozygous	CACCCTTGGATGGAAAATAG	TTGGGCTAACCATCAAAGAG	63,20	525,20	57.007	57.823	45	45	463
D12_NODE_233036_length_179_cov_13_100	100	101	A	AT	heterozygous	GGTCATCCTGGTTTCAGACA	ACCCTCTGTCCACCAAGATT	5,20	167,20	58.482	58.44	50	50	163
D12_NODE_1387842_length_284_cov_6_191	191	194	AAAC	A	homozygous	AGATACTGGACGGAACTCCC	GGCGTGTCCTCATAGTCAGT	78,20	233,20	58.049	57.738	55	55	156
D12_NODE_1637829_length_729_cov_9_461	461	462	AT	A	heterozygous	GGCATGAATTCCTCACTTTG	GTGCCCTACTTCCTGCTACA	375,20	530,20	58.145	57.98	45	55	156
D12_NODE_1688999_length_244_cov_3_166	166	167	T	TA	heterozygous	GATTCCCAAGACACTCATGC	TCATGTCATGGGAGATACCAC	84,20	257,21	58.07	58.216	50	47.619	174
D12_NODE_1461609_length_259_cov_4_137	137	138	CT	C	heterozygous	CGACTGAATTGGTTTGATGA	TAATGGTCCTCAGGTTTGGA	17,20	228,20	57.086	57.992	40	45	212
D12_NODE_2585859_length_351_cov_11_173	173	174	A	AT	heterozygous	TGAGGCTTCAGCTTAGCAAT	GGATGATAAAAAGCTATGCCAC	58,20	225,22	57.877	57.795	45	40.909	168
D12_NODE_1058471_length_471_cov_5_405	405	406	TA	T	heterozygous	CCTTGGCTGCAAAATTAGAA	CAGGATAATGCTAAGAATCCCA	187,20	488,22	58.045	58.225	40	40.909	302
D12_NODE_787383_length_320_cov_5_218	218	219	T	TG	heterozygous	ATCAACGACAACAACTCGGT	GGTGATTTTTCAAAGTCAGGTC	65,20	337,22	58.058	57.695	45	40.909	273
D12_NODE_257095_length_215_cov_3_89	89	90	AC	A	heterozygous	TCAGTCTTGAGGACCGTTTT	AAATTCTGCCATTAGTCCCTG	14,20	237,21	57.357	58.2	45	42.857	224
D12_NODE_608309_length_206_cov_8_84	84	85	T	TA	heterozygous	GGCAAAATTTGGGTCTTACA	ACCCTAACCATTAGGCCAAC	8,20	152,20	57.607	57.929	40	50	145
D12_NODE_1497295_length_300_cov_5_240	240	242	G	GGA	homozygous	AGCCACTGGTAGGACGTACA	ACGCAATCTATCGACAAAGC	138,20	275,20	58.243	57.998	55	45	138
D12_NODE_2290521_length_733_cov_3_523	523	525	T	TTC	heterozygous	TCCTTTCACACACACTCCCT	GAATGAATGCATGTGGGTTT	115,20	584,20	58.113	58.271	50	40	470
D12_NODE_1484834_length_437_cov_13_257	257	258	AC	A	heterozygous	TGAGAGCCTCTTCTCACACC	GCTCGCCATTATTAGACCAA	88,20	432,20	58.082	57.871	55	45	345
D12_NODE_1150427_length_587_cov_5_449	449	450	T	TA	homozygous	GCAACGGTTAGTGGTTCATC	ACCCGTCAGTGCAGATAAAA	215,20	590,20	58.076	58.228	50	45	376
D12_NODE_68285_length_307_cov_6_106	106	107	T	TA	homozygous	CCTTGAAGGATTTAGAACACTGG	TGAATACTTTTGGGGAAGCA	0,23	243,20	59.183	58.214	43.478	40	244
D12_NODE_1175118_length_287_cov_4_178	178	180	G	GAA	homozygous	GATTGCATTTCTTTGTGGGA	CACCCAACAAGACCATTTGT	45,20	272,20	58.547	58.315	40	45	228
D12_NODE_1249585_length_369_cov_13_92	92	95	GTCT	G	heterozygous	CAAGCCTTGGACACCTTTTA	AAAAGGAATTTTCCCACTGC	5,20	274,20	57.879	58.162	45	40	270
D12_NODE_640642_length_282_cov_5_201	201	202	C	CA	heterozygous	ATCGAACCCAAGAAACATGA	TTGATTTTGAAGCTTGGCTC	120,20	275,20	57.991	58.093	40	40	156
D12_NODE_542388_length_253_cov_7_166	166	167	T	TA	heterozygous	TTAAAACACACGAGCAAGCA	GTTTGTATTCCATCCACTTTGG	64,20	257,22	58.131	58.353	40	40.909	194
D12_NODE_530840_length_512_cov_14_339	339	340	C	CT	heterozygous	GAGCCGTTTGATAGCACAGT	ATACGAATTGGCCTGAGTGA	270,20	469,20	57.979	58.173	50	45	200
D12_NODE_558206_length_239_cov_9_188	188	189	G	GA	heterozygous	CCAAAACCACCATTCTGACT	TAGGGTTATGAGGCATTGCT	1,20	241,20	57.485	57.335	45	45	241
D12_NODE_1699854_length_180_cov_10_117	117	118	A	AT	heterozygous	TCCCACTTGTTTCTTCTTGC	TACGAATGATCCAAACCCAC	46,20	193,20	57.923	58.271	45	45	148
D12_NODE_570049_length_370_cov_6_290	290	291	C	CT	heterozygous	GTTGTGCTTCCTCTGTGCTT	GGAGCCATTTTAAGGTCCAT	195,20	315,20	58.087	57.992	50	45	121
D12_NODE_1402446_length_325_cov_6_158	158	159	C	CA	heterozygous	AGCACCTGAGCGCTAAAATA	ATAGCAGTCTCAGCATTGGC	7,20	308,20	57.835	58.075	45	50	302
D12_NODE_467577_length_469_cov_16_205	205	206	G	GT	homozygous	TGTTCAGAGCTGGCTTCTTT	AGTCCTTTTAGGGTTGGTGG	56,20	426,20	57.826	58.029	45	50	371
D12_NODE_2363505_length_404_cov_4_119	119	120	G	GC	heterozygous	TTTCAGTTTGGTTTGGCTTC	GGAAGATCATGTTTGGTTGC	15,20	330,20	57.85	57.99	40	45	316
D12_NODE_445128_length_296_cov_7_218	218	219	T	TA	heterozygous	GACGGGAGGAAGAAGAGAAC	CCATGATTCTCTCCCCCTAT	86,20	285,20	57.897	57.862	55	50	200
D12_NODE_2366427_length_272_cov_5_172	172	173	A	AC	heterozygous	GTAGAAACTGCGCCGAAATA	TTTTGCGTCTGTGAGTGTTACT	99,20	209,22	58.07	57.628	45	40.909	111
D12_NODE_1703904_length_203_cov_11_116	116	117	GA	G	heterozygous	AGGTTTTTCGAGGCCTAGTG	TAATGGCAAGTTGGTGAACA	85,20	230,20	58.461	57.605	50	40	146
D12_NODE_2316713_length_316_cov_6_230	230	231	G	GA	heterozygous	CACCTGGCTGCTTTTAGTTC	ACAGGCAACAAACCAGATGT	57,20	337,20	57.635	58.058	50	45	281
D12_NODE_403946_length_216_cov_6_130	130	131	C	CT	heterozygous	GGTTGCAAATCAACGGAATA	TAGCAATTTAACGTCAGCCC	29,20	154,20	58.482	57.926	40	45	126
D12_NODE_1675841_length_296_cov_10_160	160	161	GA	G	heterozygous	TTGCATCTGATACTTTGGCA	GTTTTTCCGGCTTGAACTTT	75,20	200,20	57.86	58.353	40	40	126
D12_NODE_846302_length_184_cov_21_92	92	93	CA	C	heterozygous	GAATTCTGGAATCAAAACCG	GATGATTGAAATCCAAGGGA	24,20	128,20	57.125	57.363	40	40	105
D12_NODE_437006_length_271_cov_9_153	153	155	GAC	G	heterozygous	AACATGCCAATTGAGGAAAC	GTCAAGTGTTGGCTGGAGTT	72,20	183,20	57.515	57.77	40	50	112
D12_NODE_502675_length_203_cov_3_140	140	141	C	CT	homozygous	TGTTGGAACAAAACAGACCA	CTTTTCCTTGCCCCATAACT	32,20	206,20	57.542	58.188	40	45	175
D12_NODE_956536_length_704_cov_9_509	509	510	GT	G	heterozygous	AGCCCATCTTTTTATTTGGG	GGAACACTTCAGGGATTTCA	285,20	592,20	58.062	57.55	40	45	308
D12_NODE_1394145_length_289_cov_4_118	118	119	AG	A	homozygous	ACAGTGGGCATGACTTGTTT	ATTGCACCTCTCAGGAAATG	29,20	169,20	58.058	57.737	45	45	141
D12_NODE_878348_length_539_cov_1_107	107	108	CA	C	heterozygous	GCAAAATGTTGGGACTTGAA	GAGTGCAAGGAAAAGGCATA	25,20	137,20	58.599	57.971	40	45	113
D12_NODE_759439_length_351_cov_10_238	238	239	T	TC	heterozygous	GGCCAATTACAATCAGGTGT	CATGGAAAGCAGCAATAGGT	184,20	293,20	57.39	57.849	45	45	110
D12_NODE_1100357_length_219_cov_5_140	140	141	CT	C	heterozygous	ATGAGCTCAAGGCTTTTACG	TTTGGAGAGATGGTAAGGCA	71,20	218,20	57.275	58.298	45	45	148
D12_NODE_1074077_length_269_cov_4_217	217	218	C	CT	heterozygous	CCTTCCATCTTCAACATTAACC	ACCTAACTCCAGGTGAAGGC	0,22	265,20	57.608	58.255	40.909	55	266
D12_NODE_1663783_length_486_cov_4_330	330	331	G	GA	heterozygous	TTTGAACGAAGCTTTTGGAG	TGGACACGTAAGTGCTTGAA	62,20	404,20	58.147	57.897	40	45	343
D12_NODE_287235_length_385_cov_26_313	313	314	T	TA	heterozygous	GGTTGGCAATGCATTATCTC	GTATGCGAAAAAGGCGGTAT	197,20	413,20	58.037	59.104	45	45	217
D12_NODE_1940533_length_276_cov_8_153	153	154	CT	C	heterozygous	CATAATCAATGGGGTTTCCA	TGAAATCCTGGAATAGGCAG	19,20	255,20	58.133	57.765	40	45	237
D12_NODE_80996_length_288_cov_7_186	186	187	C	CT	heterozygous	TGTGGTTCAGAGGGTCAGTT	ACAAGGAGATTGAGCATTGG	98,20	308,20	58.113	57.737	50	45	211
D12_NODE_352269_length_392_cov_14_311	311	312	GA	G	heterozygous	GGCTGATCGTGTTTTCAATC	CCATTGCTTCTTTTGTTCCA	199,20	399,20	58.145	58.745	45	40	201
D12_NODE_1382945_length_252_cov_6_112	112	113	TA	T	heterozygous	CACCATTCATATGGCAGCTA	TTAGATGTCTTTCCCTCCCC	74,20	265,20	57.192	58.04	45	50	192
D12_NODE_249181_length_266_cov_6_123	123	125	CTA	C	heterozygous	GACAATTTGGCTTCCTTGC	AATCCTCATTGTCGTTTCCA	55,19	257,20	58.285	57.991	47.368	40	203
D12_NODE_348645_length_454_cov_16_94	94	96	C	CAG	heterozygous	CGAATTCTAGTGATAGTCAGAGCA	TGTCAACAAAGACCAGGGAT	38,24	209,20	57.879	57.971	41.667	45	172
D12_NODE_2001509_length_520_cov_3_461	461	471	ATTCTTTAGTT	A	heterozygous	TCGTAGAGCCCAAACCTATG	GGCATACATCATCCACTTCG	58,20	537,20	57.85	58.953	50	50	480
D12_NODE_1628172_length_218_cov_8_162	162	163	C	CG	heterozygous	TCATGATTAAAGGGGAAGCA	TCTTGTGTGGGTGATTGTTG	46,20	210,20	58.16	57.915	40	45	165
D12_NODE_357749_length_460_cov_9_88	88	89	AG	A	heterozygous	GATCCCTTGAATTCGTTGAA	GCACCAAACAAATGACACAA	14,20	317,20	57.581	57.997	40	40	304
D12_NODE_1182662_length_692_cov_2_170	170	171	GC	G	heterozygous	GTGTGATCAAGTCAAGAGAGAAGA	TATGCCTAAAGCCTGCAATC	28,24	305,20	57.725	58.017	41.667	45	278
D12_NODE_1293943_length_215_cov_6_114	114	118	ACATT	A	homozygous	CGAAATTTCAACCCTCTAAGC	TAGCTGGGAAGAACATCTGC	16,21	202,20	58.013	58.048	42.857	50	187
D12_NODE_1717395_length_353_cov_5_160	160	161	C	CT	heterozygous	TTAAGGAGGAGGGAGTTGCT	GTTCTGCAAAACCGAGCAT	9,20	183,19	58.002	58.865	50	47.368	175
D12_NODE_522543_length_270_cov_6_138	138	139	AT	A	heterozygous	TAAAGGCAATTCGAGAGTGG	AAGGCCTTCTCTTGTTCCTC	44,20	222,20	57.972	57.582	45	50	179
D12_NODE_1751906_length_222_cov_20_158	158	159	GA	G	heterozygous	CAACCAATGGGTGTAAGAGC	CCCTCAATCTGAAAGTGGTG	109,20	211,20	58.076	58.13	50	50	103
D12_NODE_1746610_length_244_cov_10_164	164	165	T	TC	heterozygous	CAAAGTGAGCCAAATGATCC	ATTTTCAGATAGATCCCGGC	81,20	259,20	58.145	58.083	45	45	179
D12_NODE_2345628_length_929_cov_3_1_252	252	253	_TG	_T	_heterozygous	TAGTGTCCTGGCGAACTAGG	TCTTTGATTATCGAACCCCA	71,20	304,20	57.98	58.011	55	40	234
D12_NODE_2345628_length_929_cov_3_1_832	832	833	_GA	_G	_heterozygous	CCACCAGTCTGTTTGGAAAA	ACCCTGGGTGCTACAAACTT	481,20	932,20	58.594	58.576	45	50	452
D12_NODE_1111465_length_324_cov_4_165	165	166	T	TC	heterozygous	ATTTATGGGCATGGAGTGTG	GCTGAACCAATTCAATGGAC	27,20	292,20	58.298	57.99	45	45	266
D12_NODE_1338993_length_819_cov_3_130	130	131	G	GT	heterozygous	CATGAGTATTCGGTCACATCAC	TTTTTACCTTGGTCGAATGC	42,22	208,20	57.95	57.754	45.455	40	167
D12_NODE_60946_length_401_cov_2_318	318	319	A	AG	heterozygous	GTGAAGAAGCAAACTCGGAA	AATGGCTTAATGCCTTGTTG	295,20	426,20	58.076	57.781	45	40	132
D12_NODE_666911_length_614_cov_7_406	406	407	AC	A	heterozygous	TTTTCAAATCGGCGATAGAG	TCCCCCTAAAGGAATTTTTG	201,20	634,20	57.991	58.038	40	40	434
D12_NODE_820239_length_402_cov_15_84	84	86	A	ATG	heterozygous	TTGAATTCCTTTCCCTCACA	CCAATAACCTGTTCATCATGC	21,20	429,21	58.117	57.957	40	42.857	409
D12_NODE_1723462_length_991_cov_2_438	438	439	G	GC	homozygous	TTAGTTGTCCAAATCAGGGC	GTTTGGAATGAAGAATGCCA	28,20	516,20	57.67	58.547	45	40	489
D12_NODE_1091019_length_298_cov_4_205	205	206	C	CA	heterozygous	GGAAACTAGGAAAGCAACATCA	GCACCGAATACCAGCTTAAA	120,22	238,20	58.378	57.926	40.909	45	119
D12_NODE_1863308_length_174_cov_10_100	100	101	A	AG	homozygous	TGCCTCGTATCCTATTCCTG	GGACGCCTGTTACGAGTCTA	65,20	173,20	57.793	57.98	50	55	109
D12_NODE_453571_length_454_cov_14_2_104_256	104	257	_ACTAG_CT	_A_C	_heterozygous_heterozygous	GATCATGAAGGGTAAAATGGTC	ATCATCCAAACCACCACAAC	3,22	359,20	57.407	58.1	40.909	45	357
D12_NODE_1291978_length_222_cov_22_132	132	134	T	TTA	heterozygous	ACCAACCTTGAAAAGGGTTC	AGTGCGATAGCAACACAACA	5,20	199,20	58.002	57.926	45	45	195
D12_NODE_2757479_length_598_cov_2_422	422	425	C	CAAA	heterozygous	CTTCCAGCCTGTCCTGTTTA	CCACTTCACTCAGCTTTCGT	40,20	518,20	57.952	58.087	50	50	479
D12_NODE_1426086_length_348_cov_7_219	219	220	TA	T	heterozygous	AGTTTCGTGCGAAAACATTC	AATGACAGCTTCCACCTCTG	127,20	307,20	57.877	57.87	40	50	181
D12_NODE_1257972_length_246_cov_9_168	168	169	TA	T	heterozygous	CCAACCTCTAAATGCCAGAA	GCTTTTGTTGGGATTGTTTG	5,20	272,20	57.823	58.12	45	40	268
D12_NODE_1169137_length_298_cov_5_223	223	224	T	TA	heterozygous	AAGGCAACAGCTCACATGAT	AAAACTTCACAAGCCCTTACC	148,20	260,21	58.316	57.421	45	42.857	113
D12_NODE_1136506_length_1133_cov_2_633	633	634	T	TC	heterozygous	CAATATAAGACTCGGGGCAA	TACGTTCGGCTTAACAAAGG	609,20	729,20	57.726	57.981	45	45	121
D12_NODE_25348_length_285_cov_6_110	110	112	A	ATT	homozygous	ACCCGAAAGGTAAGAAAACG	TAAAAATCGAGCATTAGCGG	33,20	155,20	58.238	58.087	45	40	123
D12_NODE_1155877_length_184_cov_4_117	117	118	A	AG	homozygous	TCCAATCAAGCACAAGATGA	GCCTTTTCACTTCAGCCTTT	54,20	154,20	57.743	58.579	40	45	101
D12_NODE_1691959_length_280_cov_9_147	147	148	A	AC	heterozygous	CCTGGAAGCAGAAGCATGTA	GCTTCTTTGCCCTGATGATA	58,20	252,20	59.024	57.915	50	45	195
D12_NODE_469732_length_501_cov_14_93	93	94	AC	A	heterozygous	GAAGAACAGATTTCCTGACTGG	TTGATGTTGGGCTTTGAGAT	62,22	498,20	57.909	58.145	45.455	40	437
D12_NODE_1216479_length_710_cov_4_508	508	509	T	TC	heterozygous	TGGTGTGATTGAAGTTGTGG	TTTGAACGAGAAGGAAAACG	466,20	646,20	57.915	58	45	40	181
D12_NODE_1872766_length_217_cov_8_156	156	157	TA	T	heterozygous	GATGTAAGACCACCCAACCA	GAGGTGAAACAAGCCCAAAT	60,20	208,20	58.258	59.031	50	45	149
D12_NODE_1327437_length_196_cov_8_136	136	137	A	AT	homozygous	ATGATGAATGTGTAACGCCC	AACCCAAGACCTCTCACACA	105,20	218,20	58.299	58.113	45	50	114
D12_NODE_1365655_length_342_cov_7_245	245	246	GC	G	heterozygous	GATGGAAAAGGGGCTACATT	GACATTGAGTCACAGCAAAGC	85,20	322,21	57.992	58.512	45	47.619	238
D12_NODE_1562168_length_262_cov_14_133	133	134	A	AT	heterozygous	CCTGGATTTGCCCTTTATTT	CGAAAACCATCCCAATGTAA	108,20	256,20	58.062	58.334	40	40	149
D12_NODE_609672_length_357_cov_6_282	282	283	AT	A	homozygous	TTTTAGGGCCCCATAGACTC	TAACATCCCTAACTCGTCCG	199,20	374,20	58.136	57.7	50	50	176
D12_NODE_458445_length_860_cov_3_285	285	286	T	TA	heterozygous	GGCACAGGTGGATATTCAAG	TCAATGTTCTTGGCATCTCA	53,20	311,20	58.019	57.743	50	40	259
D12_NODE_1008868_length_474_cov_8_305	305	307	A	ATG	heterozygous	TTGAGCAAATGCTGAAGACA	TTGCCGAGGTCTTTAATCAG	257,20	410,20	58.129	57.972	40	45	154
D12_NODE_1354371_length_319_cov_19_223	223	224	T	TA	heterozygous	CACAAGACTCGCCAATTTTT	TTTCACTATAGCGGCTTGCT	64,20	265,20	57.878	57.835	40	45	202
D12_NODE_1427270_length_920_cov_4_651	651	652	TC	T	heterozygous	CATCGCAATGTCTGCATTAG	GTTCCCCTCATGGAATTCTT	240,20	688,20	57.889	57.89	45	45	449
D12_NODE_362230_length_363_cov_8_171	171	172	GA	G	heterozygous	ACTTTGGAAGACCCACACTG	TGACTCGAAAAATGGCTTTC	44,20	196,20	57.611	57.944	50	40	153
D12_NODE_1467526_length_202_cov_8_131	131	132	CA	C	heterozygous	AACCCAACACTCTCAAGCAG	AGCCAATCGTGTCGTTTAAG	88,20	213,20	57.93	57.906	50	45	126
D12_NODE_1747432_length_385_cov_6_278	278	279	TA	T	heterozygous	AATTGGATGGATGAAGGGAT	ATGTGCTTGGTGTCGAATTT	127,20	387,20	58.106	58.076	40	40	261
D12_NODE_6541_length_183_cov_5_113	113	114	C	CT	heterozygous	AAACCTTACGTGATCATGGC	CACAAATTGACCCAACACAA	1,20	198,20	57.544	57.837	45	40	198
D12_NODE_2213771_length_260_cov_5_115	115	116	A	AT	homozygous	TTGACAGAGTCGATCAAAAGAC	ATCGACGATTGAGGTAAGCA	60,22	280,20	57.048	58.326	40.909	45	221
D12_NODE_2448239_length_402_cov_6_327	327	328	A	AG	heterozygous	ATGAGGACTCATGCCCACTA	TGATTCCCTTTCCAGCATAA	161,20	377,20	58.1	58.16	50	40	217
D12_NODE_1367544_length_400_cov_9_290	290	291	G	GA	heterozygous	TCCTCCGAGAACATGATAGC	CATAATTCACCCGGCAAATA	177,20	345,20	57.834	58.37	50	40	169
D12_NODE_2471594_length_210_cov_6_105	105	106	T	TA	heterozygous	CCCGGCCCATTATAAACTAA	GCTGCTGAGATATTTTTGGG	72,20	219,20	58.825	57.456	45	45	148
D12_NODE_2235413_length_235_cov_5_155	155	156	G	GA	homozygous	TGTCAAGGTTGTTTGACGTG	CCTCGTGTCCTTAATGTGGA	57,20	187,20	58.142	58.569	45	50	131
D12_NODE_41083_length_249_cov_2_137	137	138	T	TC	heterozygous	TTGAGCATGTTTGTAGCCAA	TCCTTCCCCGTTTTAGTTCT	26,20	181,20	57.919	57.787	40	45	156
D12_NODE_1468441_length_232_cov_6_157	157	158	GA	G	heterozygous	GTTCACAAAGCAACTCCTGG	CCTTTCTTCTCCTGCCTTTC	40,20	258,20	58.342	58.121	50	50	219
D12_NODE_357220_length_741_cov_9_397	397	398	A	AG	heterozygous	CAATCACCACTCCATGTCAA	CGTCGTTAGCTTGATGTCCT	316,20	743,20	57.852	57.98	45	50	428
D12_NODE_1321885_length_291_cov_4_158	158	159	AT	A	homozygous	GAGTGTTTCAAACCTGCCAC	ATGGTCGATGTTGCTCTGAT	60,20	205,20	58.187	58.1	50	45	146
D12_NODE_1379105_length_268_cov_5_182	182	183	AT	A	heterozygous	GGAAACTGAAGGCACTGAAG	CGTGTGTGCATTTGTTGTTT	149,20	283,20	57.514	58.086	50	40	135
D12_NODE_586524_length_295_cov_4_166	166	168	C	CTA	homozygous	CGCATTTACCCAAAAGTCAA	AGGTTTCAGCAGTGAAATGG	84,20	267,20	58.674	57.797	40	45	184
D12_NODE_1772735_length_307_cov_6_212	212	213	TA	T	heterozygous	TGGCCCATATTAGTTCCAGA	CGAGTGGAGGAGAACCCTAT	68,20	313,20	58.038	58.201	45	55	246
D12_NODE_1145022_length_1170_cov_2_1072	1072	1073	C	CT	homozygous	CGATCCATGAATTCGAGCTA	GAACATGTTAGGTGTGATGGAA	1001,20	1187,22	58.82	57.452	45	40.909	187
D12_NODE_1266707_length_280_cov_5_179	179	181	GAC	G	unknown	AGGAGTTGGTTTCTTTCGCT	GCTGTAGTGATTGCGGTTCT	108,20	266,20	58.055	57.979	45	50	159
D12_NODE_2607480_length_773_cov_3_706	706	707	G	GA	unknown	TCGATGTAAAGCCGAAAAAG	ACCGTGTCAGAAATGAGAGG	386,20	799,20	58.045	57.71	40	50	414
D12_NODE_1492253_length_523_cov_11_4_180_234_330_357	180	358	_A_A_TA_C	_AT_AT_T_CT	_unknown_heterozygous_unknown_heterozygous	TGCAAAGCTTTTACAAAGGG	TCCCTTCATGGACAAGGTTA	42,20	521,20	58.097	57.992	40	45	480
D12_NODE_846666_length_197_cov_5_115	115	116	TA	T	homozygous	GACACCCAGTATCTCATCGG	AACTGTATCGGGCTGAGTTG	7,20	140,20	57.94	57.826	55	50	134
D12_NODE_270445_length_214_cov_13_146	146	147	T	TG	heterozygous	ACGATCACAACCGTTGATTT	TTTGAGCTTGTTGGAAGGAG	31,20	181,20	57.922	58.077	40	45	151
D12_NODE_403616_length_207_cov_9_141	141	142	C	CA	heterozygous	TGCAATGGAACAACTGAGAA	TCAGGCTTGGACACTGGTAT	4,20	165,20	57.806	58.158	40	50	162
D12_NODE_422109_length_279_cov_5_132	132	133	C	CG	heterozygous	AGCTAAAACCCTAGCCCAAA	TGTCTGTTTCTTTGCAGGTG	106,20	291,20	58.026	57.44	45	45	186
D12_NODE_688519_length_244_cov_9_115	115	117	T	TAA	homozygous	TGGTGTCATTGGTTCAAATCTC	TTACTCATCGATCGGCTCTC	67,22	217,20	59.836	57.99	40.909	50	151
D12_NODE_2004586_length_193_cov_4_129	129	130	A	AT	unknown	ACAAGGATGGCGATTGATAA	GAATAGGATGGTTGGTTCCC	51,20	167,20	58.038	58.16	40	50	117
D12_NODE_1148806_length_912_cov_4_828	828	829	CT	C	heterozygous	AGGCCATTACTATGGTGGGT	ACTCTCCCATGGTGTATTCG	720,20	855,20	58.267	57.451	50	50	136
D12_NODE_764128_length_217_cov_9_115	115	116	A	AC	homozygous	ACTAACAAGTTCGCCCAGAA	TTACTACGCCTTTGTGAGGG	70,20	189,20	57.483	57.907	45	50	120
D12_NODE_781694_length_284_cov_4_222	222	223	G	GT	heterozygous	AGCACTGGTTCTTGGTTCTG	ACTAGCGGCCGACTCTAATC	124,20	302,20	57.93	58.58	50	55	179
D12_NODE_1274605_length_225_cov_5_140	140	141	G	GA	heterozygous	TAGACTTACATTGCCGAGCC	GCCTAAGAAAATCCAAGAAGC	11,20	165,21	57.999	57.284	50	42.857	155
D12_NODE_881283_length_393_cov_13_328	328	329	GT	G	heterozygous	AGCATCCTTTGGAATAACCC	TCAGTTTCGACTGTGTGGAG	182,20	419,20	57.992	57.334	45	50	238
D12_NODE_351498_length_435_cov_17_255	255	256	AT	A	heterozygous	CTTGCCATACTTCGAGCTGT	TTCGTCCTAGAGCCAGCTAA	13,20	346,20	58.132	57.878	50	50	334
D12_NODE_821716_length_270_cov_6_110	110	111	GT	G	heterozygous	GTATGGATTCGACTGTGGGA	CCATACCAATGGCTGAAAAC	34,20	221,20	58.359	57.944	50	45	188
D12_NODE_1047516_length_325_cov_15_176	176	178	AAT	A	heterozygous	TGACTCATGACTGCACGAAT	GGATTGCATTCATTACAGGG	87,20	263,20	57.743	57.887	45	45	177
D12_NODE_1070952_length_246_cov_5_187	187	188	CT	C	homozygous	ACTTGCACATTTTCGTCGTT	GTGTGGGCATTCAAAATAGG	5,20	260,20	58.283	57.944	40	45	256
D12_NODE_570958_length_211_cov_8_123	123	124	A	AT	heterozygous	TTTTACCCTTGTTGTTGGGA	ACCCTAACTCCCCTAACCCT	7,20	146,20	57.973	57.959	40	55	140
D12_NODE_2406461_length_248_cov_4_154	154	157	ACCG	A	heterozygous	AAAATCTGTCCCACAGACCA	CAATACTGGGTCCATTTGTGA	77,20	250,21	57.971	58.338	45	42.857	174
D12_NODE_1858544_length_637_cov_4_515	515	516	GT	G	heterozygous	TGACCTTTTGGAATGAGAGC	ATGGAAAGCTTGGCTTTTTC	487,20	629,20	57.864	58.443	45	40	143
D12_NODE_1206773_length_236_cov_15_164	164	166	TTA	T	heterozygous	TTGTATGTCATGCTGGTTGG	CAGAATCCGCTGTCAGAAGT	39,20	203,20	57.968	58.029	45	50	165
D12_NODE_330402_length_632_cov_34_435	435	436	C	CT	heterozygous	CAAATGCAGAACAAATGCAG	TGCAAATCAGTTTCTGGGTT	344,20	642,20	57.919	58.201	40	40	299
D12_NODE_1937404_length_327_cov_4_83	83	84	G	GA	heterozygous	ACGCTTATCATAGCGCATTC	TACGCTATCCCCAATGGTTA	1,20	147,20	58.043	57.991	45	45	147
D12_NODE_857691_length_244_cov_5_156	156	157	C	CA	homozygous	GTTCGGATTAGCGAACAAGA	CAAAGTCTTACCATGCTCCG	4,20	190,20	57.971	58.379	45	50	187
D12_NODE_1091422_length_291_cov_4_167	167	168	AC	A	heterozygous	TCGCAATGTAGCATTTACCA	AGGCTTATGTCCGGACTCTT	119,20	233,20	57.817	57.881	40	50	115
D12_NODE_2468674_length_182_cov_3_111	111	114	CTCT	C	heterozygous	TCTCTCGTTTGTTTCCTCAGA	CGAACCAATTCCTGATTCTACT	6,21	211,22	57.657	57.379	42.857	40.909	206
D12_NODE_182265_length_318_cov_5_231	231	232	T	TA	heterozygous	AGACACGGGAAGGTATCACA	GAAAGAGCCAATGGTTAGCA	69,20	290,20	58	57.971	50	45	222
D12_NODE_1431404_length_290_cov_4_237	237	238	CG	C	heterozygous	TGAAAGGGATGAGGAAATGA	TTTCCTCTCAACCTCACCAC	100,20	270,20	58.06	57.679	40	50	171
D12_NODE_207930_length_257_cov_5_197	197	198	G	GA	homozygous	GCACATGTTTAATTGCACCA	GCAAATGTAGCCTCTTGAGC	89,20	281,20	58.046	57.725	40	50	193
D12_NODE_1444784_length_309_cov_6_227	227	228	A	AT	heterozygous	AATCATCACCACTTGGGAAA	CATGCTAACCAACAAGCAGA	138,20	324,20	57.835	57.506	40	45	187
D12_NODE_1623849_length_257_cov_4_157	157	158	AG	A	homozygous	GCTTATCCGTTGTGGAATTG	GGAGCAACAAGTGGTCAATC	28,20	208,20	58.093	58.129	45	50	181
D12_NODE_1845174_length_757_cov_3_568	568	569	C	CA	homozygous	CATAATCGGCTGAAGCAGTC	TTTACGAAGCTCAGAAAGTCG	111,20	610,21	58.477	57.47	50	42.857	500
D12_NODE_1591446_length_547_cov_5_221	221	225	T	TCTTA	heterozygous	TTATTGGGATTTGAAAGGGG	ATTCAAACCACCCTTTCCTC	85,20	544,20	58.735	57.946	40	45	460
D12_NODE_439469_length_282_cov_4_108	108	109	C	CA	heterozygous	GGCAACCCGTATTAGATCCT	ATTAATGGCCTTTTTGCTCC	53,20	280,20	58.019	58.2	50	40	228
D12_NODE_172360_length_342_cov_13_205	205	206	T	TA	heterozygous	CCTGGTGTAATGCTTGCTCT	TGGTGAAGGAAAAGCAATGT	177,20	291,20	57.98	58.201	50	40	115
D12_NODE_1229569_length_1001_cov_5_481	481	482	TG	T	heterozygous	GAACGCTCTCAACTTGGGTA	CGTGATTACTTCCCCTTCCT	88,20	509,20	57.951	58.121	50	50	422
D12_NODE_397324_length_219_cov_30_169	169	170	GC	G	heterozygous	ATTGCATGTGTGTGTAACCG	TCAGGAAGAATAGCACAGGC	28,20	217,20	57.896	58.048	45	50	190
D12_NODE_184969_length_263_cov_18_167	167	168	C	CT	heterozygous	GGGGCATTATGTTTTCCTCT	CGAAAATGACTGGTGTTTCC	83,20	241,20	57.992	58.048	45	45	159
D12_NODE_1560127_length_198_cov_4_110	110	111	AT	A	heterozygous	TTCACTCAAGGTCATTCACG	TTGCCTCTGTCTAGCATTACG	48,20	227,21	57.207	58.214	45	47.619	180
D12_NODE_379989_length_273_cov_10_134	134	135	T	TA	homozygous	CGGAGTTATCAGCAAACCAC	TACTTCTGCAAACAACGGGT	2,20	179,20	58.228	58.283	50	45	178
D12_NODE_2297273_length_240_cov_5_87	87	88	G	GA	heterozygous	CAATCAAATTTTGGCAGGAC	AATCGGTACGAAATGGACTG	57,20	220,20	58.066	57.546	40	45	164
D12_NODE_1563651_length_600_cov_3_153	153	154	T	TA	heterozygous	AAATGCCATGCTCCAATAGA	GTTCCTTAACGAGCAAAGGG	59,20	221,20	58.187	58.834	40	50	163
D12_NODE_495016_length_320_cov_8_2_95_173	95	174	_A_CT	_AT_C	_heterozygous_heterozygous	AGCTGATCAAGCTCCTTTTATG	TTCAGTTCTCTGTGCGATCA	49,22	302,20	57.8	58.05	40.909	45	254
D12_NODE_1445423_length_274_cov_9_122	122	123	GT	G	homozygous	CTTCTCGTCTCTTCACCGAA	TCAAGCTCCCAAGATCTCAA	14,20	145,20	58.158	58.515	50	45	132
D12_NODE_681973_length_225_cov_7_105	105	107	C	CTT	homozygous	TTATGGTCAAAGCAGCCAAT	TCTAGATCTGACAATAGCGACG	58,20	159,22	58.241	57.304	40	45.455	102
D12_NODE_700443_length_419_cov_4_221	221	222	A	AC	heterozygous	ATCATCCCACTTCCACTGAA	GCACCACCAACTACACTTCC	26,20	296,20	57.91	58.058	45	55	271
D12_NODE_1463459_length_245_cov_8_146	146	147	A	AT	heterozygous	AGGCGATAGAATGAGACTAGTGA	AGTTGAGGGTTAAGTTGGGG	98,23	266,20	57.303	58.029	43.478	50	169
D12_NODE_412706_length_392_cov_30_189	189	190	AG	A	heterozygous	TGGATCTTGTTGTGTTCTGG	GGATCTAACCCATTGAATCGT	62,20	331,21	57.038	57.861	45	42.857	270
D12_NODE_1789045_length_256_cov_4_194	194	195	A	AG	unknown	TGGAGAAACAAACATGCAGA	ATTGAGTATTTGAGACGCGG	128,20	243,20	57.806	57.849	40	45	116
D12_NODE_891524_length_588_cov_3_512	512	513	TA	T	heterozygous	TATGAGCGTCCCGCTATAAG	TCGGGAAGTTCACAAAGAAC	168,20	608,20	58.044	57.768	50	45	441
D12_NODE_1410730_length_304_cov_6_117	117	118	G	GA	homozygous	CAGAAGCTGCATATCAGTGG	GGGGTTGGTATGTTTTGGTT	80,20	198,20	57.018	58.528	50	45	119
D12_NODE_111252_length_367_cov_16_263	263	269	TTTTAAC	T	heterozygous	GCAAATTCTTTGCAGACGTT	GGCATAGGTGAAGGCTTGTA	228,20	387,20	58.026	57.849	40	50	160
D12_NODE_1212698_length_277_cov_8_189	189	190	AT	A	heterozygous	CAGCTTCCAATCCAAAGAAA	TATGAAGCTGGTGCAGTGAA	13,20	268,20	57.945	57.997	40	45	256
D12_NODE_2439817_length_1025_cov_2_131	131	132	AT	A	homozygous	CCGTTTCGAGTGCTAGTCTT	TCACACAAGCTGGTGACAAT	22,20	179,20	57.237	57.64	50	45	158
D12_NODE_167165_length_363_cov_9_2_265_280	265	281	_G_CT	_GAC_C	_heterozygous_heterozygous	CACCTCCTTAATTTGCATTAGC	GCCTCTCTTCAGATCCATGA	172,22	347,20	57.983	57.879	40.909	50	176
D12_NODE_1863687_length_271_cov_4_151	151	152	T	TC	homozygous	TCGAAAGTAGAAAAATGGCG	CTTGTTTGAGGGTTTGGATG	99,20	256,20	58.045	58.049	40	45	158
D12_NODE_2471632_length_426_cov_4_198	198	199	A	AT	heterozygous	AAGGGCCGAATATTCAAACT	ATTGTGAGTGGGTGGACTTG	153,20	378,20	57.694	58.407	40	50	226
D12_NODE_1530934_length_266_cov_8_202	202	203	T	TA	heterozygous	ATTTTGAATTCTTCCGGGTC	TCATCTCCAAGCAGCTCTCT	16,20	275,20	57.966	57.839	40	50	260
D12_NODE_2125337_length_296_cov_12_135	135	136	A	AT	heterozygous	TACGAGTTGTTTGGGGATGT	GAGCCCCTGAAAAAGAGAAC	83,20	261,20	57.923	57.974	45	50	179
D12_NODE_1743692_length_267_cov_5_198	198	199	T	TC	homozygous	CCTTTTCATGTGATTCAGGG	CGTGAAAGACAGCTACGTCA	132,20	266,20	57.992	57.635	45	50	135
D12_NODE_1644727_length_208_cov_12_149	149	150	G	GC	unknown	CCGACATATTCGGGTTGTTA	CACATGAAACACTGACCCAA	10,20	196,20	58.361	57.915	45	45	187
D12_NODE_2217275_length_1171_cov_5_519	519	520	G	GC	homozygous	TTGTGTCAAGACAGGGGTTT	AGTTTGTTGAGGGGTGTTCA	297,20	603,20	58.03	58.03	45	45	307
D12_NODE_2008522_length_294_cov_5_204	204	205	AT	A	heterozygous	TCAACCGAATAATTGCTTCC	CAAGTTGCAGGCATTACCTT	131,20	303,20	57.697	57.906	40	45	173
D12_NODE_537850_length_211_cov_16_133	133	134	GA	G	homozygous	ATGTTTGTCTCAACGTGCAA	CCACGAATCTTAAGACAACAAGAG	0,20	166,24	57.734	59.365	40	41.667	167
D12_NODE_2075384_length_192_cov_9_107	107	108	G	GT	homozygous	TTGTCATGAAATCGACATGG	GGGATTCTCAAATCGATGGT	68,20	200,20	57.876	58.789	40	45	133
D12_NODE_1234744_length_260_cov_8_102	102	103	G	GA	heterozygous	AAGGTTCACAGCTTGTCAGTG	CTGATCAGCCTGCAAAAGAT	66,21	286,20	58.003	58.048	47.619	45	221
D12_NODE_1701852_length_275_cov_5_177	177	179	AGT	A	homozygous	CCACTAAACCAATCGACCAC	TTTGGCTTTTCTCGCTCTAA	39,20	257,20	57.923	57.927	50	40	219
D12_NODE_1594975_length_583_cov_6_428	428	429	GA	G	heterozygous	GCAGTCCTCCAACTTTCAGA	ATCTTCGCATCTTTCTGTGC	139,20	464,20	58	58.047	50	45	326
D12_NODE_2123598_length_333_cov_6_160	160	162	T	TTG	heterozygous	GGGTCAACAAACTCAGATGC	TCGGGTAAACTCGACCATAA	11,20	258,20	58.129	58.093	50	45	248
D12_NODE_662562_length_220_cov_18_142	142	143	TC	T	unknown	TGCAGATCAACTGTCAGTATCAC	CCTAGCATTTGCAACACACA	6,23	165,20	57.897	58.344	43.478	45	160
D12_NODE_761777_length_255_cov_6_189	189	191	C	CAT	heterozygous	CAATGTACCAAAGGAGTCGG	CATGCTGTGCTTTGTAGGTG	87,20	274,20	58.077	57.927	50	50	188
D12_NODE_1241847_length_491_cov_6_244	244	246	CAT	C	heterozygous	ATGAATGAGAAACTGCGCTC	CTTTCCACGGATCAATGAAG	11,20	439,20	58.047	58.145	45	45	429
D12_NODE_436466_length_258_cov_6_205	205	206	C	CA	heterozygous	TAGTTACCCCTAACAGCCCC	CTTGTGCATGCATATCAGGT	75,20	260,20	58.072	57.145	55	45	186
D12_NODE_900874_length_327_cov_7_227	227	228	T	TA	heterozygous	GATTGCCAATTTTTGGACAC	CAGAGCTTGAAGCCAAGAAG	15,20	346,20	57.915	57.98	40	50	332
D12_NODE_1069931_length_529_cov_2_85	85	86	G	GA	unknown	GGGCTAAATAGCTATGGAAAGG	TCGCATTTGTAATACGGTTG	52,22	522,20	58.384	57.206	45.455	40	471
D12_NODE_915734_length_396_cov_13_228	228	229	C	CA	unknown	TGCACATAGAACCAAGCAGA	TGTCGAACAGGGCAAATTAT	71,20	307,20	57.997	58.093	45	40	237
D12_NODE_8411_length_184_cov_7_134	134	135	T	TG	unknown	GAGCTGAACTTTCGGAATTG	GGCAAAGGACAAGTTAGCAA	3,20	185,20	57.546	58.027	45	45	183
D12_NODE_2071233_length_235_cov_4_102	102	103	AT	A	homozygous	TCTCTGCAACCAGTGTACCA	CCCGATCTGATTGGTTAAGA	76,20	200,20	57.81	57.612	50	45	125
D12_NODE_1161680_length_391_cov_14_189	189	190	TG	T	heterozygous	CTTATGCCACACTTTCCAGG	TATGGTCAAGGCATTCTGGT	79,20	229,20	58.228	58.019	50	45	151
D12_NODE_2168105_length_537_cov_3_148	148	151	TTTC	T	unknown	TGGTGTTTTGGTCTGTCTCA	GCACAATATTAACCGAAGTCAGC	24,20	422,23	57.61	60.043	45	43.478	399
D12_NODE_1117477_length_272_cov_5_216	216	217	A	AG	homozygous	ACAAACCAAATCTCATGGCT	TAACTTGGACTTGGGGATCA	111,20	264,20	57.109	57.992	40	45	154
D12_NODE_1761469_length_550_cov_4_86	86	87	TA	T	heterozygous	GTCTTCCACTCCCAAACCTT	TAAGCTGTGTACCAGGACCC	47,20	199,20	58.078	57.671	50	55	153
D12_NODE_2233502_length_171_cov_8_118	118	119	G	GA	heterozygous	GATGAGATTTGCCATTGCC	GTTCACACTTCAAGCAATGATG	54,19	153,22	59.019	58.283	47.368	40.909	100
D12_NODE_1720422_length_517_cov_3_445	445	447	A	ACT	unknown	TTTTGACTTTCCTGAGCACC	TCGTGTTCTCTCTTTGGGAG	37,20	484,20	57.923	58.001	45	50	448
D12_NODE_807964_length_310_cov_11_103	103	105	AAG	A	unknown	TGTTGGAAAGGGCATATTGT	CTTAATGGCCTATTCGGGTT	44,20	237,20	57.944	58.088	40	45	194
D12_NODE_1734374_length_183_cov_12_124	124	125	T	TA	heterozygous	TGTTGGTCGGGACTATGTTT	CATCCTTGTCCCATGTAACC	28,20	178,20	57.923	57.708	45	50	151
D12_NODE_1044050_length_490_cov_12_89	89	91	T	TAC	heterozygous	CCTTTCAACATGATCAAGCA	AGATGAGGCAGCTGAAAATG	59,20	252,20	57.249	58.048	40	45	194
D12_NODE_1148375_length_314_cov_9_219	219	220	C	CA	heterozygous	TGCAAATATGTAGCCCCATT	GTACTGCCTCGATGTGGAAA	145,20	273,20	57.99	58.724	40	50	129
D12_NODE_1235780_length_366_cov_6_2_210_261	210	262	_AT_C	_A_CA	_heterozygous_heterozygous	ACTCGACCCATAACACCTCA	GGCTATTACGCATGTTTTGC	128,20	376,20	58	58.33	50	45	249
D12_NODE_1597471_length_353_cov_6_274	274	275	TC	T	heterozygous	TTCCAACCTTTGATGGGTTA	AAAAGGGTGGGTCAAATCTC	26,20	350,20	57.917	57.946	40	45	325
D12_NODE_2473339_length_308_cov_4_231	231	232	AT	A	heterozygous	TACGCATGTGAAAGCAGGTA	ACCTACCCTACCAGAGGCAT	136,20	256,20	57.948	57.611	45	55	121
D12_NODE_679607_length_405_cov_3_298	298	299	A	AG	homozygous	TGGTTCAACATGGAATTCGT	TGGCATGTCATTAGAGAGAGC	47,20	344,21	58.824	58.061	40	47.619	298
D12_NODE_1013443_length_264_cov_6_139	139	140	A	AT	heterozygous	GCAAGTGAAGGAACTCTCCA	CTGTTTCATTTGGGAGATGG	31,20	232,20	58	57.992	50	45	202
D12_NODE_1185372_length_515_cov_2_404	404	406	AAG	A	heterozygous	GAGAAAAGTGATTCGGCTTG	TCGCGTTTTAGTTTTGGTTC	312,20	501,20	57.546	57.954	45	40	190
D12_NODE_399064_length_263_cov_5_169	169	170	G	GA	heterozygous	CTGCACAGCTTATTGAATCG	GGTTACTGACGAAGACAACGA	134,20	288,21	57.131	57.869	45	47.619	155
D12_NODE_135022_length_510_cov_63_270	270	271	C	CT	homozygous	TAATCGGCGACTTCTTCATC	AGGTCCATGAGAGAAAGCCT	84,20	321,20	57.915	57.925	45	50	238
D12_NODE_1148922_length_349_cov_12_128	128	129	A	AG	heterozygous	GAGAACCGAGTTTGGCTGTA	AATATCTTGTCCCTCGGTCC	39,20	188,20	57.951	57.918	50	50	150
D12_NODE_564746_length_283_cov_11_229	229	230	A	AC	heterozygous	CAATATTCTTGGGGGTGATG	CTGATGTGTCCCCTTCTTTG	20,20	285,20	57.736	58.13	45	50	266
D12_NODE_2054000_length_326_cov_3_195	195	196	TA	T	homozygous	AACCTAACACCTGACTCCCC	AAGTGGTTGAGTCTTCGGTG	88,20	302,20	57.954	57.771	55	50	215
D12_NODE_83827_length_271_cov_6_154	154	155	AG	A	heterozygous	ATCGTTTCCTTCATTGCTTG	GAGAGAAAATGGAAGAGGGG	110,20	218,20	57.821	57.77	40	50	109
D12_NODE_1642251_length_215_cov_8_143	143	144	G	GA	heterozygous	ATGAAGAGGGATGGATGGAT	CTGCAAGCACAAACATGAAG	98,20	235,20	58.187	58.057	45	45	138
D12_NODE_1118302_length_194_cov_7_114	114	116	G	GAT	heterozygous	GCAGAGGAGGAAAAAGAACC	TTCCTGAATCTGTGTGCATC	71,20	182,20	57.974	57.133	50	45	112
D12_NODE_2248340_length_235_cov_6_167	167	168	G	GC	homozygous	GGTTTCCAGTCAACAACCAC	TGAACATGCAAAGCACCTAA	49,20	224,20	57.87	57.919	50	40	176
D12_NODE_1629690_length_986_cov_4_529	529	530	T	TA	unknown	GCACATGAGAGGCTTGAGAT	CTTCCCCATTGCATAATTGA	489,20	963,20	57.969	58.429	50	40	475
D12_NODE_844230_length_601_cov_3_258	258	259	AG	A	heterozygous	TTTTCATTTCCTTGGGCTTC	GACAGCAAAGCAACAACAGA	226,20	583,20	59.135	57.602	40	45	358
D12_NODE_827226_length_469_cov_16_2_291_343	291	344	_A_G	_AT_GA	_heterozygous_heterozygous	CAACCGGAAGAATTCGTTTA	AGACTGGAAAGGGAATGTGA	14,20	476,20	57.755	57.131	40	45	463
D12_NODE_402303_length_215_cov_10_130	130	131	T	TA	heterozygous	AAAAAGAGAGGGATTGGACG	CCTTGCATGTTTCAGTCCAT	21,20	169,20	58.24	58.57	45	45	149
D12_NODE_1421781_length_224_cov_8_151	151	152	T	TA	heterozygous	ATAGAGGGGGTGTGGCTAAT	CCGTATGCTTCGTGTTTCTC	80,20	225,20	57.492	58.379	50	50	146
D12_NODE_908417_length_224_cov_15_112	112	113	AT	A	heterozygous	CAAAACTCTTGATTTCGCTGTC	GCTGTAATTATGGTGTGGGG	32,22	144,20	59.02	57.821	40.909	50	113
D12_NODE_1367212_length_320_cov_4_221	221	222	T	TC	heterozygous	GGTTCATCTGACCTTTCTCG	CATCAACCACAAGCAGAATG	121,20	251,20	57.292	57.673	50	45	131
D12_NODE_882997_length_316_cov_5_102	102	103	T	TG	homozygous	GTCTGAGTCGTGTTAATAGGGAA	ATAAGTCATTAGGGCGCACA	2,23	321,20	57.448	58.268	43.478	45	320
D12_NODE_88903_length_400_cov_6_201	201	202	G	GA	heterozygous	GAAGCAAGAAATGATGGGAA	CCCTATGGTGTGTATGGAAGA	3,20	302,21	57.735	57.409	40	47.619	300
D12_NODE_1111665_length_201_cov_8_129	129	130	GA	G	heterozygous	AAAAGCAAAACTTGGTCCCT	AATTTGTGGTGGTGAAATGG	90,20	202,20	57.841	58.173	40	40	113
D12_NODE_1200998_length_320_cov_10_112	112	114	A	AAT	heterozygous	TTCCTTTCATTCCTTGGACA	ATTGCAGCATTTAGGGATTG	35,20	191,20	58.117	57.725	40	40	157
D12_NODE_1609576_length_191_cov_5_110	110	111	TA	T	homozygous	TATGGGCGAGTCTAGGTGAA	CGAATTGAGTTCGGGTTAGA	46,20	154,20	58.325	57.823	50	45	109
D12_NODE_1263059_length_209_cov_21_102	102	103	GT	G	heterozygous	AGCGTCCAATCGAGTTGATA	GTTTTGAAGCAATTCCCGTA	23,20	164,20	58.326	57.754	45	40	142
D12_NODE_461399_length_454_cov_5_259	259	260	G	GT	heterozygous	GTGCTCGCTTCTATGCTTGT	TATCTGCCGAATCGTCTCTT	106,20	384,20	58.283	57.515	50	45	279
D12_NODE_261098_length_422_cov_13_355	355	356	CT	C	homozygous	CAATGATCGGAGAAGGAATG	GGGCCAATATGAAAACATGA	87,20	417,20	58.089	58.282	45	40	331
D12_NODE_1180632_length_394_cov_5_243	243	244	G	GA	heterozygous	GCGAAGTTGTTGAATTGGTC	TGTCGTGGGTGAAGTCTTG	107,20	402,19	58.201	58.155	45	52.632	296
D12_NODE_1153600_length_211_cov_5_114	114	115	A	AG	heterozygous	TATTGTTCGGTTCGAGCTTC	TCACCGTTTGAGGTTGTGTA	7,20	169,20	57.971	57.573	45	45	163
D12_NODE_28039_length_290_cov_4_94	94	96	T	TAC	unknown	CTGAGTGGCTGACGAGAAAT	TGTTTGATGGTATGCTCGAA	22,20	164,20	58.029	57.702	50	40	143
D12_NODE_575071_length_336_cov_14_208	208	209	TA	T	heterozygous	CGTCAACATCACATTTTCCA	AGCTTCAACTGCGCTACATT	84,20	359,20	57.938	57.811	40	45	276
D12_NODE_2337495_length_579_cov_2_134	134	135	AG	A	heterozygous	GTGGAAGCAATAAGCTTGGA	TGCAGGTCCTTTATTTGGAT	69,20	222,20	57.971	57.155	45	40	154
D12_NODE_1584229_length_309_cov_6_205	205	206	T	TA	heterozygous	CAAGGCGGTTACAAAGTGTT	GGAGAAGAGGAATAGGCTGC	131,20	254,20	57.814	58.094	45	55	124
D12_NODE_651454_length_587_cov_3_305	305	306	G	GT	heterozygous	TGTAAGTGCATTTTTGCTCG	TGCACTTTCAACCACACAAT	2,20	433,20	57.599	57.571	40	40	432
D12_NODE_81309_length_374_cov_9_234	234	235	C	CT	homozygous	CCGTTGACAGTTGCTTTTCT	ATGCTTTCCTTCAGGGAGTT	28,20	261,20	58.008	57.853	45	45	234
D12_NODE_458984_length_340_cov_6_168	168	169	TG	T	heterozygous	ATGATGATTGCGTGGGTAGT	TGCATATTAGCTGACTGCCA	23,20	197,20	57.892	58.046	45	45	175
D12_NODE_1229472_length_248_cov_5_106	106	107	C	CA	homozygous	TCGCTCAACCCTAAATGAAC	CTTTCCAAGGGCATTATCAA	49,20	197,20	57.821	57.699	45	40	149
D12_NODE_121969_length_207_cov_15_129	129	131	CTT	C	heterozygous	GCTGGTCACTGATTTCATCC	TGCAGATTCAGGGGTACATT	59,20	230,20	58.07	58.019	50	45	172
D12_NODE_713729_length_297_cov_10_186	186	187	A	AT	homozygous	CCTGAAATCCACCAGTAACG	CAAGCAAATCACCCAAAAAC	113,20	322,20	58.077	58.12	50	40	210
D12_NODE_586194_length_185_cov_9_98	98	99	AT	A	heterozygous	GGTGAAACTTCACGTGCTTC	CAAGCCCTTTGAGGATGTAA	59,20	213,20	58.343	57.823	50	45	155
D12_NODE_788793_length_242_cov_13_152	152	153	AT	A	homozygous	ATACATGAAGCTGCCCATTC	GGCAAAAGTCCTCTACAAATGA	65,20	255,22	57.637	58.378	45	40.909	191
D12_NODE_242059_length_286_cov_7_207	207	209	GTT	G	heterozygous	TATTCTTCCAAACACGCCAT	ACTCAGAGACTGCCCAACAG	72,20	260,20	58.093	58.01	40	55	189
D12_NODE_1995983_length_275_cov_4_194	194	195	C	CA	homozygous	GCCTCAAAATTTACCGATCA	CACTGGTTAAGGTGCTTTGG	149,20	259,20	57.697	58.282	40	50	111
D12_NODE_1079671_length_720_cov_4_646	646	647	CG	C	heterozygous	AAAACCAAGGGAAAAAGGAG	TGAAGGGTTTATTCTTGTGGG	571,20	670,21	57.327	58.936	40	42.857	100
D12_NODE_440661_length_278_cov_11_114	114	115	TC	T	heterozygous	GGCCTAATTTGATTCTTTAGGG	CCCAAGGATGATGGATATGA	47,22	304,20	58.234	58.159	40.909	45	258
D12_NODE_1456195_length_368_cov_6_272	272	273	AG	A	heterozygous	ACTTGTTTGTTTCCTCGCAC	TGTATGTAAAGCAATGCGCT	161,20	312,20	57.854	57.109	45	40	152
D12_NODE_1772163_length_296_cov_3_195	195	197	ACT	A	heterozygous	AGGACCTTGCAATTTCTTCC	AGGCTACCCAAAGACAGAGG	153,20	254,20	58.24	58.403	45	55	102
D12_NODE_573514_length_457_cov_19_370	370	371	TA	T	heterozygous	AAGCTTTATGGATGGAACCC	TCGGCAACTAGGGCATATAG	262,20	425,20	57.992	57.899	45	50	164
D12_NODE_1353760_length_299_cov_9_189	189	190	AG	A	heterozygous	GACTTTTGAGGTTGGGGAGT	GACCTTCGCCTACTTTCCTC	57,20	255,20	58.078	58.001	50	55	199
D12_NODE_273412_length_221_cov_9_107	107	108	T	TA	heterozygous	AAAACGCAAAGCACACATCT	CAAATTTCCTGAAGGATCTCG	44,20	250,21	58.433	58.774	40	42.857	207
D12_NODE_327613_length_334_cov_3_109	109	110	TA	T	heterozygous	TTGGCTAGGCATGGTTAATG	AAACTTTTGTTCTTTCCCCG	77,20	296,20	58.651	58.213	45	40	220
D12_NODE_1569126_length_476_cov_4_291	291	292	G	GT	heterozygous	ATCCCAACCAAGAAGTCACA	TGTACCTGAATGGAGACGGT	159,20	462,20	57.971	58	45	50	304
D12_NODE_2366306_length_194_cov_4_140	140	141	AT	A	unknown	TCCTGAAAAGAAAAGCCTGA	TGGCATTTGTGCATGTATTC	75,20	219,20	57.672	57.987	40	40	145
D12_NODE_1001058_length_441_cov_13_83	83	86	C	CTAT	heterozygous	GTGCCGTTCAAAGTGGAAT	AATCCATACCTGCAAACCAA	6,19	279,20	58.557	57.944	47.368	40	274
D12_NODE_2695864_length_267_cov_4_212	212	213	T	TA	heterozygous	CCTGTGTCCTCAATTTCCTG	TGAACTCTTCTGTGGGGGTA	36,20	237,20	58.13	58.13	50	50	202
D12_NODE_2043082_length_322_cov_9_129	129	130	T	TC	heterozygous	TCCATATCCCACAGTTGCTT	CCTTTTCGCCTCACATTCTA	102,20	248,20	58.019	57.972	45	45	147
D12_NODE_823672_length_394_cov_15_330	330	331	CT	C	heterozygous	GTTAGTGCACGCCTCAAACT	TGAATTCAGGTTTGACCTCG	28,20	402,20	58.036	58.695	50	45	375
D12_NODE_1667617_length_247_cov_4_148	148	149	G	GA	unknown	GGCGATTAATCTAGTTGACCC	CAACCCGATTTCACTACAGC	28,21	272,20	57.706	58.228	47.619	50	245
D12_NODE_642625_length_215_cov_7_103	103	104	CG	C	heterozygous	ATTACAGCCGTGGATGAGAG	TGTAAAGCTCAGAGGATGGC	65,20	215,20	57.766	58.048	50	50	151
D12_NODE_650687_length_690_cov_3_101	101	102	G	GA	heterozygous	ACCACATCAGAAGACCGAGA	TCTCTGAAAAACCATTGGGA	60,20	325,20	58.216	58.117	50	40	266
D12_NODE_520050_length_606_cov_4_146	146	147	TG	T	heterozygous	ATGGAAGAAAAAGGCTCCAT	ACTGAAATCCGTCAAACTGC	70,20	277,20	57.73	57.795	40	45	208
D12_NODE_2343230_length_503_cov_3_417	417	418	TC	T	homozygous	CCAGCAAGCCCTTTATGTTA	TTGTGCAAGAAGGTGACACA	139,20	472,20	57.927	58.839	45	45	334
D12_NODE_453811_length_343_cov_8_192	192	193	T	TA	heterozygous	CAGTTTATCCGCCAGAGCTA	AGTGAGCAATCGTTACCTGG	150,20	341,20	58.147	57.826	50	50	192
D12_NODE_940346_length_303_cov_5_169	169	170	AT	A	heterozygous	CTTCTGGGTTTGTTGCCTAA	ACGAGGATATGACCCTTCAA	94,20	316,20	57.879	57.047	45	45	223
D12_NODE_1193950_length_307_cov_3_241	241	242	C	CT	heterozygous	AGCAAGGAGGTTTTGGAGTT	GAGGACTTAGGCCATCCAAT	45,20	328,20	57.909	58.067	45	50	284
D12_NODE_825387_length_308_cov_7_210	210	211	G	GA	homozygous	ACAATAGTCACCGGAGCAAC	TTAGGACGGTTTGATTAGCG	103,20	298,20	57.669	57.927	50	45	196
D12_NODE_703977_length_574_cov_2_141	141	142	TA	T	homozygous	CCTTATGGAAACCGACACAG	CATGCAACAACTTTGTGGAG	7,20	203,20	58.077	57.736	50	45	197
D12_NODE_2210237_length_240_cov_3_116	116	119	C	CCTG	homozygous	CATCGTCATTAGGGTTACCG	AGCTCCTCCGAGCTGAGTAT	82,20	200,20	57.972	58.255	50	55	119
D12_NODE_1447393_length_240_cov_4_90	90	91	G	GT	homozygous	TCAAATTGACCCCTGATTGT	AACATCCTGAACCCATCTCC	37,20	246,20	57.835	58.792	40	50	210
D12_NODE_1167983_length_288_cov_9_191	191	192	TG	T	heterozygous	AATATTTGGAAGGACGGGAG	ATGCGAAGTTTCTTCACTGC	69,20	297,20	57.993	58.104	45	45	229
D12_NODE_1545558_length_303_cov_42_233	233	234	A	AT	unknown	TCGTTCGTACCGAATAACATC	AGCTTGAAGGTAAGCGAGGT	167,21	323,20	57.647	58.227	42.857	50	157
D12_NODE_2579420_length_259_cov_4_187	187	188	A	AC	homozygous	GGAGGGACTAAAGGGACAAA	AACGGTGTCGTTTTGCAC	149,20	282,18	58.094	58.081	50	50	134
D12_NODE_273742_length_286_cov_12_162	162	164	AAT	A	heterozygous	TTCACAATGCAAACCATACG	GAGGCTTGAGTTTGCAAGAG	5,20	222,20	58.046	57.826	40	50	218
D12_NODE_2336576_length_207_cov_6_104	104	105	GA	G	heterozygous	ATACCGGGACTGGGTTTTAC	AAGGGAAATTTACTGCACCC	34,20	161,20	57.786	58.046	50	45	128
D12_NODE_2358878_length_541_cov_5_202	202	203	C	CA	heterozygous	TTTTGGGAGCAGTCAGTTTC	TTCAGCCAATTGTTTTCTCC	66,20	420,20	57.923	57.793	45	40	355
D12_NODE_325071_length_244_cov_22_149	149	150	A	AC	heterozygous	GGAATTCGACTTGCAGAAAA	ACAGAAGCACAACAAAAGGC	24,20	221,20	57.944	58.008	40	45	198
D12_NODE_1239153_length_177_cov_6_92	92	94	TTC	T	heterozygous	TTCTCCGATCTGGGTATTTG	AAGGTCAAAACAGGAAAGCC	26,20	157,20	57.612	58.293	45	45	132
D12_NODE_736503_length_308_cov_4_241	241	242	AC	A	heterozygous	TCCTACTGCAATGGAAGGAC	CCATCAGGACCAACTACAGG	174,20	294,20	57.737	58.001	50	55	121
[truncated: 426 more rows]

## Sheet: c
3c: The list of InDels which appeared in both.
[truncated: 677 more rows]

[truncated: 1 more sheets: d]
