# Supplementary material for: Enrichment of an intraspecific genetic map of upland cotton by developing markers using parental RAD sequencing
Source: DNA Res. 2015 Feb 5;22(2):147–60. doi: 10.1093/dnares/dsu047 (PMC4401325; doi:10.1093/dnares/dsu047)
Supplement: Supplementary Data [file supp_dsu047_dsu047supp_table4.xls]

## Sheet: a
4a: The list of SNPs which only appeared in D/J-S.
SeqID	START	END	REF	ALT	homozygous or heterozygous	primer.left	primer.right	primer.left.start.size	primer.right.start.size	primer.left.T(℃)	primer.right.T(℃)	primer.left.GC(%)	primer.right.GC(%)	primer_produce_size
J12_NODE_1295809_length_489_cov_6_272	272	272	G	A	heterozygous	AGTTGCAGGGAGAGGTTTTT	AGGAACTGTCATTTGCAAGC	161,20	444,20	57.909	57.95	45	45	284
J12_NODE_115422_length_252_cov_9_161	161	161	C	T	heterozygous	CACCAGTCTTAGCCGAAAAA	GCTCCTATCACGCTTCACAT	41,20	245,20	58.027	57.921	45	50	205
J12_NODE_1989252_length_308_cov_8_2_274_285	274	285	_T_T	_C_C	_unknown_heterozygous	GGCCATAAAAGCAAGCAATA	CGTCTAATAATCTGCGCCAA	131,20	326,20	57.946	58.936	40	45	196
J12_NODE_148068_length_176_cov_18_97	97	97	A	C	homozygous	GTATTGCAAAGTCATAGGCCA	TCTTTCAAGAGGAGTTCGGA	11,21	181,20	57.794	57.582	42.857	45	171
J12_NODE_1456496_length_302_cov_6_215	215	215	G	A	homozygous	TCGTACGGTGCCAACTTTAT	TCATTAGATTTCACGGGGTG	17,20	303,20	58.174	58.422	45	45	287
J12_NODE_673964_length_454_cov_15_362	362	362	G	A	heterozygous	TTTTTCTTTCGACTGCATCC	GGGAACAAAATCGAGATGAA	123,20	400,20	57.944	57.581	40	40	278
J12_NODE_1311798_length_343_cov_6_160	160	160	C	T	homozygous	CGGCTTCATAAACAAAGGTG	TGGGAGGAGGTTATGTTTGA	77,20	316,20	58.293	57.992	45	45	240
J12_NODE_871601_length_213_cov_14_2_84_132	84	132	_C_G	_T_A	_unknown_heterozygous	CCTTACCATATCAACCACGG	TGAGACAATTGGTGTTGTGG	47,20	179,20	57.823	57.915	50	45	133
J12_NODE_1658832_length_257_cov_4_228	228	228	A	C	heterozygous	TAAGCGGAAGAGACCAAATG	AGTGTTTGTGCATTGCAGG	33,20	263,19	57.972	58.261	45	47.368	231
J12_NODE_290777_length_519_cov_33_296	296	296	A	G	heterozygous	AGCAAGTAAGATGGATTGCG	AGAGCCTCAACTTCAAGGGT	167,20	344,20	57.999	57.982	45	50	178
J12_NODE_1466654_length_947_cov_5_215	215	215	C	G	homozygous	TCCCGTTATCATCCCTAACC	GCTCATCAGACCAAAGGAAA	190,20	627,20	58.715	57.864	50	45	438
J12_NODE_133818_length_337_cov_6_2_161_220	161	220	_G_C	_A_T	_unknown_heterozygous	CTGTCATGCACAGCCAAATA	TCAAGTTTGAGGGGAGATTG	5,20	269,20	58.288	57.71	45	45	265
J12_NODE_613998_length_224_cov_18_87	87	87	G	A	heterozygous	CATATTGCCAAATCGTGAGA	CGTAGCATATTGGTCTGCCT	43,20	145,20	57.162	57.877	40	50	103
J12_NODE_482911_length_278_cov_7_213	213	213	A	C	homozygous	GTGTCATCAGCCCCTGTAAC	GTCTCAGCCATGTGAAGGAC	123,20	304,20	57.999	58.216	55	55	182
J12_NODE_1017802_length_259_cov_9_206	206	206	T	C	heterozygous	ATGTTTTGTGCCATCCTTGT	ATAAGGTAGGGAATGGGCAG	81,20	246,20	57.922	58.02	40	50	166
J12_NODE_911172_length_179_cov_5_125	125	125	T	C	homozygous	GCGAGTGGTTCACAGAGTTT	AATTCAGCTCTCTCGGGATT	5,20	203,20	57.929	57.946	50	45	199
J12_NODE_822916_length_305_cov_5_201	201	201	T	C	homozygous	CATGTGGAGTCAACAGACCA	TGTGAGGTTTCGTTTTCGAT	141,20	333,20	57.999	58.201	50	40	193
J12_NODE_515366_length_302_cov_8_132	132	132	T	G	heterozygous	CATCAGGTGTTGAACCTTCC	GATTGAAAGATGGGTCATGC	35,20	288,20	57.971	57.931	50	45	254
J12_NODE_1518817_length_247_cov_11_130	130	130	G	A	heterozygous	TGCGGAAGCTTCATAAAGAG	GAACATCGATGGGAAACAAC	99,20	211,20	58.267	57.834	45	45	113
J12_NODE_503216_length_250_cov_7_222	222	222	A	T	homozygous	TGGGGTGTATGGCTACAAAT	AGTAGGTAGGGCACTCATCAATA	109,20	248,23	57.821	57.003	45	43.478	140
J12_NODE_1727898_length_200_cov_8_81	81	81	G	A	homozygous	GGTCATTAAGTCCCCCAACT	ACTTAATGCTCGGCACCAC	13,20	112,19	57.826	58.739	50	52.632	100
J12_NODE_111331_length_295_cov_8_189	189	189	T	A	heterozygous	CCTTTTGGTCCATTTCACAG	GAGTTGGAAGCCAAGCATAA	98,20	308,20	58.049	57.971	45	45	211
J12_NODE_689117_length_221_cov_11_202	202	202	C	T	heterozygous	AAAGGCTGCATTTGACTTTG	TCATGGGAATGGGTATCACT	11,20	247,20	58.027	57.646	40	45	237
J12_NODE_2470156_length_281_cov_13_2_67_125	67	125	_G_T	_T_G	_heterozygous_heterozygous	GAGAGGTTAACAGGTCCACG	CGTAATAGTTGTCGGTGGCT	19,20	203,20	57.228	57.785	55	50	185
J12_NODE_1344745_length_297_cov_16_111	111	111	A	G	heterozygous	ACATATCCAGGTGATCCACG	GTTAACAACATGGGCGTTTC	0,20	221,20	58.23	57.999	50	45	222
J12_NODE_620740_length_441_cov_9_2_212_305	212	305	_A_C	_G_T	_homozygous_homozygous	TGGTGACGACCTATATGCCT	CCTAACCGGTCATGTCAAAT	143,20	454,20	58.048	57.393	50	45	312
J12_NODE_800894_length_436_cov_12_202	202	202	A	G	homozygous	AACCCTGTTCCAACAACAGA	TTGAAGCGAAGTTGGTATGG	116,20	330,20	58.03	58.771	45	45	215
J12_NODE_1387364_length_431_cov_5_201	201	201	A	C	homozygous	GTTAAGAAGAGCAATGGGCA	ACACTCATCACAGGGCAAAT	58,20	431,20	57.971	57.999	45	45	374
J12_NODE_1083254_length_253_cov_10_64	64	64	A	G	homozygous	AATTCTAGGTTGGGTTTGGG	TCACCCTTAACCGTGTCACT	0,20	235,20	57.904	58.059	45	50	236
J12_NODE_1064703_length_280_cov_8_2_125_164	125	164	_G_G	_A_A	_homozygous_heterozygous	AAGAACCTGTGCGAGTGAAG	TGTTTGTTTTCACCAGGCTT	68,20	266,20	58.087	58.256	50	40	199
J12_NODE_638685_length_495_cov_6_93	93	93	T	G	unknown	TCATCGAATACCCGGATAGA	AAGCTTGGGGAGTTTAGCAT	17,20	289,20	57.982	57.956	45	45	273
J12_NODE_2147602_length_209_cov_8_162	162	162	G	A	heterozygous	CAGAGAGTAAGGCACCCAGA	TGAGGGTGGTTTTGTTTTGT	13,20	222,20	58.03	57.952	55	40	210
J12_NODE_2142895_length_178_cov_8_134	134	134	G	A	homozygous	CGAGGCTCAAAACAAACATT	TCACTCAATCATGCTGTAAACG	0,20	207,22	57.878	58.847	40	40.909	208
J12_NODE_1353008_length_395_cov_4_121	121	121	C	T	heterozygous	GGAGGTCGACGATAATGTTG	ATAAAAGGAGCAACGAAGCA	71,20	299,20	58.019	57.662	50	40	229
J12_NODE_551783_length_181_cov_23_2_144_151	144	151	_T_C	_C_T	_homozygous_homozygous	TTGTCGAAATACGAGAAGGC	TTGGGAATCACAGGCAGATA	73,20	201,20	57.971	59.075	45	45	129
J12_NODE_391380_length_419_cov_6_220	220	220	A	G	heterozygous	CACCCTAACGCTAGGAGACA	TTAACGTCAGTTGCCACAAA	85,20	327,20	57.98	57.823	55	40	243
J12_NODE_1993397_length_219_cov_12_125	125	125	A	T	heterozygous	AGAACCAACAGCGATATCCA	TATTACTACCGGATTGCCGA	42,20	229,20	58.173	58.135	45	45	188
J12_NODE_131358_length_387_cov_8_295	295	295	A	G	homozygous	AGGAAAATTGGCTGGAGAGT	AACGAGTGGAATTAGGGTCC	247,20	349,20	57.853	57.974	45	50	103
J12_NODE_1649596_length_264_cov_8_195	195	195	A	G	homozygous	AGCAATTGTTATTTGCAGGG	TCAACAACCAGTTTAAGCCC	23,20	267,20	57.781	57.729	40	45	245
J12_NODE_760225_length_181_cov_8_81	81	81	A	G	homozygous	CTGCCAAAATCTTACTCGGA	CGAAATGAGTTTGAGCGTG	9,20	179,19	57.972	57.983	45	47.368	171
J12_NODE_726900_length_936_cov_4_843	843	843	T	G	homozygous	AGGATGTCGATTCTGATCCA	AGCACTGTGGTCGTAACTCTG	523,20	963,21	58.011	58.032	45	52.381	441
J12_NODE_2394367_length_184_cov_4_91	91	91	T	C	homozygous	ACGACAGTTGCGACAAAAAT	CCTAGCAAAGTCTCACTGGG	66,20	173,20	58.283	57.547	40	55	108
J12_NODE_1317474_length_232_cov_13_2_112_144	112	144	_A_A	_G_T	_unknown_heterozygous	GTTTGGGGTTTCAGGAGAGT	TCACATTGCATGAATGGTTC	48,20	236,20	58.078	57.875	50	40	189
J12_NODE_1345785_length_178_cov_19_52	52	52	T	A	unknown	GCCTGGTTATATCCTCTGAGC	GAAACATTTGCATTGCTCCT	26,21	199,20	57.914	57.82	52.381	40	174
J12_NODE_1330078_length_228_cov_18_95	95	95	T	C	heterozygous	CGAAGTGGGATGCTTAATGT	TACCATTGCTTTTGCAGTCA	29,20	223,20	57.698	57.919	45	40	195
J12_NODE_845661_length_300_cov_14_56	56	56	G	A	heterozygous	CATGGTTTTCAATTTCGTCC	TAAAAACAAAGTTGTGGGGC	31,20	178,20	57.916	57.664	40	40	148
J12_NODE_361559_length_464_cov_11_325	325	325	T	C	unknown	CCATTCTCCCAACTTTGATG	GACTTGTGCATGCGTTTTTA	247,20	363,20	57.992	57.443	45	40	117
J12_NODE_1617475_length_289_cov_16_163	163	163	T	C	heterozygous	ACAAATGAAGCGAAAAGGTG	ATTTCACCATCAGACGCAAT	24,20	301,20	57.878	58.019	40	40	278
J12_NODE_1656073_length_181_cov_4_138	138	138	C	T	heterozygous	CCTCACAAAGTAATCCACCG	AAAAGGAAGGGCCACTTAAA	19,20	203,20	58.077	57.863	50	40	185
J12_NODE_2406908_length_291_cov_4_251	251	251	A	C	homozygous	GACACCTGACACGATGTGAA	TGACTTGGTTGTGTGGTCAG	42,20	286,20	57.998	58.063	50	50	245
J12_NODE_2444405_length_180_cov_6_114	114	114	A	G	homozygous	CGCTACCGCTGTTTTTACAC	TGTGTGGTGTGTTTACCTGC	6,20	177,20	58.515	58.007	50	50	172
J12_NODE_719123_length_291_cov_11_174	174	174	A	G	heterozygous	TGCTCATGCAGAAACCATAA	GCCAGATTGGGGTAAGTTTT	48,20	207,20	57.86	58.046	40	45	160
J12_NODE_435219_length_323_cov_5_273	273	273	G	A	heterozygous	GACATGCCACAAGAGTTTCC	GCTTGCAAAGCTACCTTGAG	155,20	303,20	58.129	57.933	50	50	149
J12_NODE_699641_length_320_cov_7_286	286	286	T	G	heterozygous	AAACCGAAGAGAGTTGCCTT	GCTCCACTTAATTTTCTGTCCTAC	65,20	318,24	58.055	57.653	45	41.667	254
J12_NODE_2008343_length_1341_cov_5_1039	1039	1039	C	T	homozygous	AACTCCAGTGTAGGGGGTTC	GAATGCTGTGCCTTTGACTT	660,20	1082,20	57.954	57.95	55	45	423
J12_NODE_414838_length_311_cov_12_114	114	114	A	G	heterozygous	GTTTTAACAGTGGTGGTGCC	CCACGATTTCACCAATAAGC	58,20	274,20	57.98	58.093	50	45	217
J12_NODE_195149_length_336_cov_6_261	261	261	T	G	heterozygous	AACGAATCCGAACAAACATC	TTAGCCGTTGCCTATAATGC	103,20	305,20	57.515	57.972	40	45	203
J12_NODE_961721_length_237_cov_19_71	71	71	A	G	heterozygous	AGTGGATGCTCTTCAGCAAG	GAAACAGAACGCAATGACAA	10,20	246,20	58.187	57.312	50	40	237
J12_NODE_1241144_length_427_cov_10_31	31	31	A	T	homozygous	TCTTATTACCCACTTCCAGCA	GGAACGTCACAAAAACATCC	5,21	109,20	57.383	57.893	42.857	45	105
J12_NODE_295116_length_255_cov_8_234	234	234	T	G	unknown	TCCAGATAGCATGGGAACAT	TCCCTGTGTTTCTGTTACCTTT	90,20	270,22	57.961	57.779	45	40.909	181
J12_NODE_213118_length_332_cov_18_281	281	281	G	C	homozygous	TTCACCAATAGGCGAGCTAC	TCGGCATGAAGAAGATGAAT	217,20	361,20	57.999	58.243	50	40	145
J12_NODE_610613_length_222_cov_15_83	83	83	G	A	heterozygous	ACCACGAAAGAGAAGCATTG	TGTCCTAAAGGGTCATTGGA	6,20	130,20	57.951	57.992	45	45	125
J12_NODE_598609_length_350_cov_16_31	31	31	C	G	heterozygous	GCATCCAGTTCTTCTACTTAATGG	CCATATTTCATGCCCTTCTG	1,24	106,20	58.423	58.038	41.667	45	106
J12_NODE_1452513_length_240_cov_9_123	123	123	A	C	homozygous	GCCATTGTATGTTCGATCTTG	ATCAGTGCACTAAAGCTGGC	30,21	230,20	58.106	58.132	42.857	50	201
J12_NODE_364505_length_293_cov_11_2_216_217	216	217	_C_A	_T_T	_heterozygous_heterozygous	TCACCTGGTTCACTTCAGGT	TCAGATGGAGCAAACAACAA	79,20	242,20	58.113	57.806	50	40	164
J12_NODE_808107_length_371_cov_22_2_123_284	123	284	_A_T	_T_A	_homozygous_heterozygous	AACAAGTCATGGCAAAGCAT	TGTCACTAAAACTGCTGCCA	86,20	349,20	58.229	58.057	40	45	264
J12_NODE_893960_length_232_cov_8_185	185	185	C	A	homozygous	GAACCAAATTAGGCCGTTTT	GAGGCATTGAACTTCACCAG	3,20	208,20	58.113	58.287	40	50	206
J12_NODE_2251131_length_182_cov_11_124	124	124	C	A	homozygous	GAAACCCTTTTGGGAGAAAA	GGACCCCTACAATACGAACC	15,20	207,20	58.136	58.24	40	55	193
J12_NODE_2806356_length_395_cov_6_239	239	239	A	C	unknown	TCAAGTCCGAAGAGCAAATC	ATTGAGCGTTCAAGAACTGG	16,20	377,20	58.019	57.951	45	45	362
J12_NODE_112230_length_311_cov_6_261	261	261	C	T	homozygous	TCATGCGTTGTTCTCTCTCA	TTGCTCAATGACCATACTGC	177,20	288,20	58.05	57.277	45	45	112
J12_NODE_978347_length_182_cov_8_103	103	103	G	C	homozygous	GAAGCTCAATCTTCCTTCATTC	TTGTGAGGAATATCGCAATG	4,22	183,20	57.173	57.162	40.909	40	180
J12_NODE_547934_length_219_cov_40_209	209	209	A	G	unknown	CAGATGGGACTGCTTCTGTT	ATATTATGAGGGAGCAGGCG	75,20	239,20	57.87	59.162	50	50	165
J12_NODE_1235866_length_459_cov_10_2_247_273	247	273	_T_C	_C_A	_unknown_heterozygous	TCAGAGTGGACCACCAAACT	GATGGATGTGCTGAAAAACC	114,20	480,20	58.113	57.99	50	45	367
J12_NODE_520679_length_260_cov_10_245	245	245	C	T	heterozygous	CTCCATAATCGAAATGCCAG	ATTGTGTTTGGCATGAAACG	135,20	271,20	58.187	59.444	45	40	137
J12_NODE_638373_length_253_cov_13_148	148	148	G	A	unknown	GTTGTCACTTTGAATGTTGTCG	TGCTATGCATGACAAAACCA	83,22	193,20	58.187	58.703	40.909	40	111
J12_NODE_1338628_length_340_cov_7_312	312	312	T	A	unknown	CAACGTCATCATCACCTTCA	ACCAGTCTCAATGAAGTGCC	122,20	354,20	58.02	57.708	45	50	233
J12_NODE_1728434_length_287_cov_8_264	264	264	A	G	heterozygous	CTGGATGAACAACCTCAACC	TAGGTCTCGCATAGCCTGAG	57,20	313,20	57.971	58.228	50	55	257
J12_NODE_1700799_length_824_cov_7_538	538	538	C	A	homozygous	GTGGCCGTAGGTAATCCTTT	CCTTCACCACCATGCTATTC	503,20	777,20	58.072	58.019	50	50	275
J12_NODE_909457_length_294_cov_4_221	221	221	T	C	heterozygous	TGACCCCACCTTACTTCAGA	ATGGGTCGCAATGACATATT	16,20	289,20	58.13	57.761	50	40	274
J12_NODE_670580_length_393_cov_21_228	228	228	T	C	heterozygous	GATGAGCTTCTTGACCCTGA	CTTGACAGAATAAAGGGGCA	135,20	317,20	57.94	57.823	50	45	183
J12_NODE_313409_length_197_cov_8_72	72	72	C	T	heterozygous	TCATCAACTCCAGAATTGGG	AGTTTTAAACCCTGGCCATT	34,20	179,20	58.487	57.608	45	40	146
J12_NODE_1131926_length_389_cov_11_2_221_231	221	231	_A_T	_T_C	_heterozygous_heterozygous	GAGCAAAAGGGGGTGATATT	AAGCCATTGACGTTGACATT	18,20	348,20	57.992	58.076	45	40	331
J12_NODE_177368_length_227_cov_3_180	180	180	A	T	homozygous	TTGGTCTTTGCAAGCCTCTA	ATTCAGGGAAGTGTCCATCA	142,20	255,20	58.649	57.91	45	45	114
J12_NODE_951495_length_216_cov_6_143	143	143	A	G	unknown	CTAGGTGTTGGCCTTCAAAC	GAGGCCGTAATCATACGAAA	98,20	217,20	57.331	57.725	50	45	120
J12_NODE_1165431_length_330_cov_12_2_125_136	125	136	_G_A	_A_G	_heterozygous_heterozygous	GCGAAAACCAAGCATAAAAG	CCCCAGGGTTTTACTCTGTT	99,20	346,20	57.602	58.029	40	50	248
J12_NODE_378130_length_336_cov_8_219	219	219	A	G	heterozygous	ACCAGAACCCAGAGTCAACA	AAGGCTGGGAGAAAAGGATA	159,20	320,20	58.113	57.876	50	45	162
J12_NODE_470915_length_256_cov_11_145	145	145	T	C	heterozygous	TCAGGTCCAAAGTTTACCGA	TTCCCTATTATGCTTGTCGC	99,20	256,20	58.201	57.871	45	45	158
J12_NODE_790084_length_319_cov_6_2_176_180	176	180	_A_G	_G_T	_heterozygous_heterozygous	TTCTATGGCAACCCAATCAT	AAACTGACCCAGTCCCTGTT	145,20	293,20	57.887	58.493	40	50	149
J12_NODE_2027901_length_217_cov_4_119	119	119	T	A	heterozygous	GGGTCTTATCTGCACCATTG	CCCCTTCTTACAGGATGGAT	84,20	184,20	58.019	57.919	50	50	101
J12_NODE_207209_length_427_cov_23_205	205	205	A	G	heterozygous	ACCCAGAGCAAGTGAAACAG	GATGGTAACACACCTGAGCC	56,20	324,20	57.93	57.999	50	55	269
J12_NODE_1072322_length_305_cov_7_262	262	262	A	T	homozygous	TTTATAGAAAACGCCGCAAC	GTACCGTTCCGCAGTATCAA	150,20	310,20	57.998	58.651	40	50	161
J12_NODE_472127_length_502_cov_10_201	201	201	C	G	heterozygous	TTGAGGGACAATTGCAAGAT	CTAAGGTCTAATCGGGGGTC	121,20	419,20	58.145	57.613	40	55	299
J12_NODE_883056_length_349_cov_14_233	233	233	G	T	heterozygous	TTCTCTCCAAGGTTTCGTTG	TGAGCTCAAATTAAACCCGA	22,20	265,20	57.924	58.361	45	40	244
J12_NODE_611662_length_347_cov_5_164	164	164	G	A	homozygous	CATTTCTCCAGTACGCCAAT	TTCTGTACTTTGCCTTTGGG	4,20	341,20	57.698	57.879	45	45	338
J12_NODE_1653475_length_204_cov_15_116	116	116	C	T	heterozygous	GCCTTCAAAATGAGATGGAA	AACCTGTGAGCTGGTCTTTG	88,20	195,20	57.735	57.93	40	50	108
J12_NODE_371795_length_266_cov_4_82	82	82	G	C	homozygous	CCACATCTATAGCAAGCTCCA	AATCCGAGATCTTCACCTCC	1,21	131,20	58.013	58.118	47.619	50	131
J12_NODE_65559_length_247_cov_5_188	188	188	C	T	heterozygous	TCAATCATCCCATTTCCATC	GGGAGGAACTTCAGGAGGTA	156,20	261,20	58.13	58.173	40	55	106
J12_NODE_1237128_length_349_cov_9_253	253	253	T	A	heterozygous	GGTGTGCCTTCACTTTTGTC	GCTTGAGCTTTTGCAGACTT	91,20	328,20	58.187	57.51	50	45	238
J12_NODE_703685_length_206_cov_6_2_69_108	69	108	_T_C	_C_T	_homozygous_homozygous	CTTACCTTCTGAGCTACAATTTCC	TATGAGTGGGGATGTCTGGT	14,24	223,20	57.784	57.779	41.667	50	210
J12_NODE_1741083_length_349_cov_16_237	237	237	G	A	heterozygous	GAAGAACCCTGTTTGGGTTT	CTTTGCCACAAGGGTCATAC	197,20	311,20	58.002	58.076	45	50	115
J12_NODE_1254361_length_304_cov_9_218	218	218	C	T	heterozygous	TCATGCTGGAGTCTTCACAA	GCAATATTATCAGCGGCATT	59,20	276,20	57.883	57.775	45	40	218
J12_NODE_706014_length_229_cov_12_111	111	111	C	T	heterozygous	TCCATGCCTTGTATCTGTGA	AACTCCTTGCTTTTCGGAAT	48,20	236,20	57.608	57.929	45	40	189
J12_NODE_2032338_length_289_cov_5_2_233_243	233	243	_G_C	_A_T	_heterozygous_heterozygous	GAAGCTTCCTGTATGCGTGT	TGTATCACCTAGCCTCGACC	118,20	294,20	57.979	57.766	50	55	177
J12_NODE_1336974_length_221_cov_15_131	131	131	T	C	heterozygous	CCCTCAATTTTGACACCACT	CTGGGGGACTTTGTCAATTA	0,20	249,20	57.485	57.52	45	45	250
J12_NODE_1702096_length_632_cov_5_489	489	489	T	C	homozygous	TGAAAATGTCTGATGCATGG	CATGGTACCAGCAGCTCTCT	53,20	531,20	58.039	58.058	40	55	479
J12_NODE_589387_length_328_cov_4_258	258	258	G	T	unknown	GCCTGGAGAAATTAAAAGCC	CTGAGGCTCTCCAAAATCAA	53,20	284,20	57.948	58.02	45	45	232
J12_NODE_438790_length_351_cov_9_296	296	296	C	T	heterozygous	TGGCTGGGAAAGATAATGAA	TACTAAGGCCTTGCATGTTTC	82,20	319,21	58.16	57.092	40	42.857	238
J12_NODE_885488_length_214_cov_11_180	180	180	A	T	heterozygous	CTCCTTGGAAAGAACTGCTG	AAGGTAACCAATGGAGAGGC	49,20	214,20	57.673	58.121	50	50	166
J12_NODE_1148115_length_276_cov_8_171	171	171	A	T	heterozygous	CACGCTCGAGTTGTATCATTT	TATCAACCTCTCGACCATCC	127,21	241,20	57.919	57.517	42.857	50	115
J12_NODE_954570_length_262_cov_12_72	72	72	G	T	homozygous	TGACCATTTCCAAGACAACA	TGGCATGTACCTAGGGGTTA	37,20	271,20	57.477	57.972	40	50	235
J12_NODE_383078_length_225_cov_9_103	103	103	C	T	homozygous	TGCAGCAGTTTGAACTTTGA	AAATGCCGCTAAGCTAGTCA	39,20	206,20	58.187	57.835	40	45	168
J12_NODE_479137_length_312_cov_6_165	165	165	A	C	heterozygous	TTCCATCTGGAAATGCCTTA	TCAAGTTTTCATGCGTCTCA	75,20	194,20	58.16	57.968	40	40	120
J12_NODE_2190464_length_544_cov_2_485	485	485	G	T	homozygous	CAATAACTGGCTAACCACCG	GGATGAGTTTGGATGGACAG	22,20	513,20	58.174	57.91	50	50	492
J12_NODE_1492874_length_290_cov_6_2_131_176	131	176	_A_T	_T_C	_homozygous_homozygous	CAAGCTCGATCCAAACACTT	CAATCCGCTGTTGAATCTTT	108,20	228,20	57.951	57.821	45	40	121
J12_NODE_764981_length_456_cov_2_316	316	316	A	G	homozygous	CAATTTCAGATAGGTGGCTTG	TCATCGAGGTTTCAGCTTTC	282,21	434,20	57.383	58.019	42.857	45	153
J12_NODE_1444280_length_219_cov_8_152	152	152	A	G	homozygous	TTGTAGTTGTCATTCCACCG	TTGACATTGTACCACTCCACC	108,20	207,21	57.023	58.329	45	47.619	100
J12_NODE_2129987_length_218_cov_11_83	83	83	C	A	heterozygous	GATACAAGACATGGCCCAAC	CTTGGAATCTGAGGATGTGG	23,20	150,20	57.863	58.071	50	50	128
J12_NODE_2395330_length_313_cov_5_145	145	145	C	T	heterozygous	TCCTTAAAGCTCATCGCATC	ATTCTGCTACATTGGGCAGT	30,20	289,20	58.065	57.294	45	45	260
J12_NODE_1457058_length_181_cov_13_112	112	112	G	A	heterozygous	AGAGGGGCAAAATACAATCC	CAGTTGTACGAACCTTTGTGG	8,20	185,21	57.992	58.201	45	47.619	178
J12_NODE_1032957_length_213_cov_7_118	118	118	T	C	homozygous	TCCTTCTTGTGCTTGAATGC	ATCATCCTCATGGTGATTGG	71,20	224,20	59.002	58.143	45	45	154
J12_NODE_2625065_length_324_cov_4_228	228	228	G	A	homozygous	CCCGTACAAAATATGGCTTG	TGGTATTCCACTCCCAACAT	141,20	286,20	58.045	57.708	45	45	146
J12_NODE_590910_length_241_cov_7_207	207	207	A	T	homozygous	CATCATAAGGCTGTGTCGTG	GGTCGTATAAAGCACAAGGG	73,20	245,20	57.703	57.246	50	50	173
J12_NODE_1629031_length_171_cov_5_141	141	141	C	T	homozygous	TGTGTCCCTTGCACCTTAAT	AGACACAAGCCCGTGTTCTA	59,20	177,20	58.076	58.37	45	50	119
J12_NODE_1347114_length_535_cov_9_2_341_347	341	347	_A_C	_T_A	_heterozygous_heterozygous	CGATGCACAAACTTCACATC	TTTGACTGCACTGGTGGTAA	135,20	489,20	57.671	57.736	45	45	355
J12_NODE_601226_length_444_cov_10_302	302	302	C	T	heterozygous	TGGAAATCCCACCTACAGAA	TTTTTGGAGAACCCTGAACA	51,20	382,20	57.992	58.173	45	40	332
J12_NODE_1642160_length_281_cov_3_107	107	107	A	C	heterozygous	TGGTTCACATTGATTCATGG	GAGCATGCATGTCCAAACTA	7,20	172,20	57.712	57.277	40	45	166
J12_NODE_622894_length_227_cov_17_82	82	82	G	A	heterozygous	TGGTGTAGGACAACTTCATGC	CCAGTTGTGAAGGCTCTTGT	55,21	189,20	58.637	57.93	47.619	50	135
J12_NODE_2011668_length_249_cov_5_2_132_160	132	160	_C_C	_T_T	_homozygous_heterozygous	TTTACCCTCTCACGCTTGTC	GCGAAAGTGAAAAGGAAGAA	104,20	214,20	57.951	57.217	50	40	111
J12_NODE_1315995_length_183_cov_11_156	156	156	T	C	heterozygous	CTCGGTTCTGTCAAACTAACAA	GTGCTTACGCTTGCATAACTT	48,22	200,21	57.1	57.321	40.909	42.857	153
J12_NODE_526656_length_235_cov_14_169	169	169	T	G	heterozygous	CTGAAACAAAGCCCAGTTGT	GCCTTTCATCTCTGCCTGTA	76,20	233,20	57.856	58.048	45	50	158
J12_NODE_17371_length_458_cov_18_376	376	376	C	A	heterozygous	GCAGCCCACAATAATTCATC	TAGTGCATGCCAAACAGGTA	119,20	406,20	58.037	57.792	45	45	288
J12_NODE_1811206_length_203_cov_5_108	108	108	A	T	homozygous	TCTTCCCCTTTTCTTGGTTT	CCACACAATCGAGACAACAA	62,20	228,20	57.76	58.081	40	45	167
J12_NODE_1895564_length_275_cov_15_158	158	158	A	C	heterozygous	GGAAGTGGTCCATCAATGAG	TTGCAGTGAATTGTTGCAGT	113,20	238,20	57.91	57.896	50	40	126
J12_NODE_1762651_length_329_cov_5_109	109	109	T	A	homozygous	CATGGGGGTTCACATACTAAA	CATCCCTCTCCTCCCAGTAT	26,21	330,20	57.354	57.993	42.857	55	305
J12_NODE_329721_length_300_cov_8_300	300	300	T	A	heterozygous	ACACGGATACTTCCTGGTCA	TCAAGTGCAGGATCTTAAAGG	199,20	324,21	58	57.113	50	42.857	126
J12_NODE_1903743_length_247_cov_7_191	191	191	C	A	homozygous	AGTGGAATGAATTGTGCCAT	CGCTTGGACAGAAACAACTT	82,20	264,20	57.863	58.008	40	45	183
J12_NODE_806293_length_591_cov_2_583	583	583	C	A	homozygous	GAATGGCTAATCCCCTCAGT	TGAGGATGAACACGAGGAAT	173,20	613,20	58.067	58.071	50	45	441
J12_NODE_581736_length_189_cov_7_142	142	142	A	G	heterozygous	AAGCAGAATTTGGCAACAAG	GGCATTTCATGGAGAACATC	29,20	191,20	58.027	57.931	40	45	163
J12_NODE_1619982_length_354_cov_4_231	231	231	T	A	heterozygous	AAGCAATCGATTCTCTCGTG	GCTTCAATTTATGGCAGGTG	111,20	274,20	58.048	58.241	45	45	164
J12_NODE_402074_length_352_cov_6_163	163	163	G	C	homozygous	TCTGACCTTTTTCGGATCAT	GCATGCTTTGGTTAGCTTGT	118,20	364,20	57.174	58.053	40	45	247
J12_NODE_1630457_length_366_cov_10_2_276_298	276	298	_C_C	_T_T	_heterozygous_heterozygous	TCACTGACATCCACCCTTTT	ACACAACAGGTCACCCAAAT	175,20	365,20	57.971	57.74	45	45	191
J12_NODE_1535526_length_207_cov_4_144	144	144	T	C	homozygous	GCCCAAATTCAGTTAAGGCT	GTTAGGCCGAAATGGGTC	63,20	184,18	58.328	57.932	45	55.556	122
J12_NODE_535198_length_308_cov_28_2_249_265	249	265	_C_G	_T_C	_heterozygous_heterozygous	GCTAAGATTCGAGGAGGAGG	CATTGGCAGCATCTTTTCTT	80,20	288,20	58.094	57.971	55	40	209
J12_NODE_377632_length_308_cov_4_243	243	243	A	C	unknown	GGGTCTGGCTTACTGGGTAT	AGAATGCAGTAAATGCAGGG	154,20	269,20	58.001	57.849	55	45	116
J12_NODE_1033271_length_639_cov_4_325	325	325	C	G	heterozygous	CGGTTGATCCATTTCTTGAT	GGGACTATTGAGGGACTATATTGA	286,20	666,24	57.456	57.659	40	41.667	381
J12_NODE_331674_length_356_cov_12_146	146	146	G	A	unknown	TTATGGTAGGCAGCATTTCC	CATCATTGGGCTCCTTATTG	32,20	232,20	57.725	58.038	45	45	201
J12_NODE_1985794_length_240_cov_9_125	125	125	A	G	unknown	CAACTCTGGTGGGATTGTTC	CTGAGTTCTTCACCCAAAACA	72,20	172,21	57.971	57.842	50	42.857	101
J12_NODE_1557694_length_622_cov_2_202	202	202	T	C	heterozygous	TGGTGGTGAAGAAATAGGGA	ATTTTCTGCGTGTGGTGAAT	20,20	263,20	57.992	58.076	45	40	244
J12_NODE_979511_length_294_cov_13_141	141	141	G	A	unknown	ACTAGACCAGAAGAACCCCC	CAGATTACACTGGGACAGGG	88,20	294,20	57.156	58.001	55	55	207
J12_NODE_587292_length_200_cov_12_155	155	155	G	A	heterozygous	AGGATGGGCTTTCAAGTTTT	GATGATGGAGTTTTGACAAAGG	70,20	189,22	57.786	58.554	40	40.909	120
J12_NODE_1751809_length_238_cov_9_50	50	50	A	G	unknown	TCTGGCTATGGCAAAGAGAC	ACCATTGGGTTTCATAAGCA	22,20	242,20	58.048	57.944	50	40	221
J12_NODE_1286808_length_230_cov_9_2_85_107	85	107	_A_G	_T_A	_homozygous_homozygous	AGCTTTGAATTCGACAAGTCTC	TAGATATGTTTTTGGGGGCG	18,22	197,20	57.749	59.789	40.909	45	180
J12_NODE_907530_length_274_cov_4_215	215	215	C	T	homozygous	TTTAAACACCCACAAAAGGC	CACACGGGTGTGTGATTAGA	110,20	250,20	57.664	57.946	40	50	141
J12_NODE_163594_length_194_cov_13_155	155	155	T	A	heterozygous	GCATGACTTACCATTTTCCG	TTCCCTTTCAGGAAAGACTTG	80,20	179,21	58.093	58.422	45	42.857	100
J12_NODE_1503134_length_339_cov_6_244	244	244	A	T	heterozygous	TCTATTCCCACCTCAACCAA	GAAGAGATGTTAGCAGCCCA	191,20	360,20	57.992	58.048	45	50	170
J12_NODE_81246_length_496_cov_193_262	262	262	A	T	homozygous	TGCAACCGAAAGAAAAGTTC	GTTCTGCCTTCACATGCTCT	173,20	390,20	57.999	58.028	40	50	218
J12_NODE_1416390_length_298_cov_4_252	252	252	T	C	homozygous	CGTTATTCAACACATCAGTTCC	TGCTTATGCTCATGAGGTTGT	98,22	287,21	57.154	58.393	40.909	42.857	190
J12_NODE_600433_length_171_cov_15_2_151_153	151	153	_C_A	_G_G	_homozygous_homozygous	TGTATCGTATTGCATCACCG	AGGGTCTAAATTGGGCTGTT	55,20	182,20	58.017	57.668	45	45	128
J12_NODE_2410463_length_301_cov_5_159	159	159	T	C	heterozygous	CGGACATGGATATTGAGGAC	CACCATTCCTACTTCATCCG	31,20	279,20	57.804	58.02	50	50	249
J12_NODE_244930_length_282_cov_9_61	61	61	G	A	unknown	CTGCTCCTTGCTGATCTTGT	GATGGTCTTGCAGTTGCTTT	14,20	248,20	58.187	57.95	50	45	235
J12_NODE_1825934_length_238_cov_3_210	210	210	T	C	heterozygous	GAAACCAACACCAATTCGAT	TTGCCTCAAAGATTGCTTTC	136,20	237,20	57.36	58.093	40	40	102
J12_NODE_1432318_length_298_cov_10_208	208	208	T	C	heterozygous	TTGCACTCGAACAGATGAAA	ATGGACACTTGCCATGAGTT	116,20	315,20	57.968	57.999	40	45	200
J12_NODE_1534521_length_242_cov_8_109	109	109	A	G	homozygous	CGATGAGAAAATTGAAAGCC	TTTTCCGTGGAATTGTCAAG	27,20	191,20	57.427	58.597	40	40	165
J12_NODE_502217_length_247_cov_48_74	74	74	C	T	heterozygous	AAGACCAAACAGCTGCAGTAA	TCAGTCCCTCCAAGAAGTTG	12,21	204,20	57.706	57.842	42.857	50	193
J12_NODE_2677121_length_588_cov_2_77	77	77	G	A	homozygous	TCACACTACTGAGGAAGCCAC	TCAAACCTCGCCTTAATCAG	51,21	541,20	57.944	57.972	52.381	45	491
J12_NODE_894098_length_235_cov_5_160	160	160	C	A	unknown	TAGTAGCTGAAGGCACGACC	ATAGAGCTGTGCCGATGAGA	120,20	228,20	58.132	58.572	55	50	109
J12_NODE_745137_length_300_cov_8_208	208	208	A	G	homozygous	CTGCTACACCCAAGTTTTGAA	TAATGTGCATACAACAGGGC	7,21	296,20	57.948	57.095	42.857	45	290
J12_NODE_298715_length_245_cov_33_120	120	120	T	A	heterozygous	ATTCATCGGTTGCAGAACAT	GCTGATTTTCACCTGAAGGA	1,20	184,20	58.019	57.864	40	45	184
J12_NODE_1113170_length_650_cov_3_2_161_166	161	166	_C_T	_A_C	_homozygous_homozygous	TTGCTGCCAAATCTTGCTAC	GGTGGTGGCATAACCATAAA	14,20	222,20	59.066	58.214	45	45	209
J12_NODE_660697_length_346_cov_36_223	223	223	A	G	unknown	ATCCACTTTCACAAAACCCA	CGAAACAGACACTGGACTGA	115,20	330,20	57.894	57.334	40	50	216
J12_NODE_1123911_length_360_cov_6_2_218_240	218	240	_T_G	_G_T	_heterozygous_unknown	AGCAGAATTTTCCAAAGCCT	CCATCTGATTTCCTTGATGG	181,20	291,20	58.072	57.933	40	45	111
J12_NODE_1138292_length_304_cov_15_254	254	254	C	T	heterozygous	TTCCTTCAATTCATGTCCGT	GCTGCACGTTTTACTGCTTT	121,20	316,20	57.991	58.253	40	45	196
J12_NODE_389900_length_207_cov_12_101	101	101	C	G	heterozygous	TGGTCACTTGGTTCATAGGG	CACATCACTCAAACCCATCA	57,20	194,20	58.414	57.852	50	45	138
J12_NODE_2303097_length_214_cov_8_2_194_198	194	198	_A_T	_C_A	_homozygous_homozygous	GCAGGGAAGAAAACATCAAA	CATTGTTTCTTACTCAATCCCG	66,20	223,22	57.793	58.628	40	40.909	158
J12_NODE_161678_length_277_cov_13_233	233	233	T	C	homozygous	TGTCTTGTACGCCAACAGAA	CCCATGTGACCTGTTCTCTC	188,20	301,20	57.897	58.052	45	55	114
J12_NODE_1814400_length_294_cov_11_231	231	231	C	G	homozygous	GTTGTAGGAGTGGGGTTGTG	TGCATACTAGTGCCTTGTTCA	66,20	256,21	57.901	57.052	55	42.857	191
J12_NODE_2195483_length_292_cov_5_224	224	224	A	G	unknown	GCTTGATTCATAAACGACACC	TGGCTAGGTTCCTTCGAGAT	56,21	262,20	57.226	58.886	42.857	50	207
J12_NODE_326934_length_283_cov_8_100	100	100	G	T	homozygous	TGTCATGCCAAACTACATGG	TTTGTCTTCCAATCTCAGGC	56,20	202,20	57.968	57.864	45	45	147
J12_NODE_2465299_length_374_cov_6_321	321	321	A	G	heterozygous	CCACTAAAAATGGGCCACTA	GGCCATCAACACCATAAAAG	173,20	388,20	57.637	57.944	45	45	216
J12_NODE_752751_length_198_cov_11_2_188_198	188	198	_A_A	_G_T	_unknown_unknown	GCGAATTCGTTGATGTTTTC	GAATAGTTGTTCAGGGTCGG	8,20	221,20	58.214	57.113	40	50	214
J12_NODE_31642_length_204_cov_96_95	95	95	C	T	unknown	TAGATTTTGCGGAATCACCC	ATACCAACTTGGCAGCTTTG	70,20	175,20	59.901	57.906	45	45	106
J12_NODE_2142258_length_187_cov_4_132	132	132	C	A	homozygous	TCTAGTTGACCCTTAACCCTCC	CCACAATTTCCCAAGGATTA	89,22	191,20	58.647	57.402	50	40	103
J12_NODE_1341878_length_221_cov_5_179	179	179	G	A	heterozygous	AGGGTTAAGAGGCACATTCC	ACACCATTCTCGTGTTCGAT	70,20	202,20	58.121	57.999	50	45	133
J12_NODE_1632249_length_205_cov_9_128	128	128	A	C	unknown	ACTTGTCGAACAGCTCCAAA	CGGCTGGTATCTTCTTCTGA	35,20	151,20	58.497	58.048	45	50	117
J12_NODE_130766_length_452_cov_102_324	324	324	C	G	homozygous	GAACCTCCTTTCTTGAAGGC	CAGATCACTTCCTTGCCACT	235,20	468,20	57.974	57.87	50	50	234
J12_NODE_452957_length_217_cov_15_209	209	209	C	T	heterozygous	TCCTGGTCCTAACTCCTAAGAA	CTCCATATCTTTCCAGTTTGCT	135,22	244,22	57.124	57.52	45.455	40.909	110
J12_NODE_399319_length_405_cov_29_2_143_148	143	148	_T_G	_A_C	_homozygous_homozygous	TGGAATTCGAGACTTCAAGG	CTTTCTCTTGCTTTTCGACG	89,20	243,20	57.865	57.907	45	45	155
J12_NODE_100520_length_182_cov_11_2_70_73	70	73	_A_G	_G_A	_homozygous_homozygous	CCATTGGCTATTGCTAGCTG	TTTGGAACTCCGACTGAAAG	37,20	155,20	58.558	57.924	50	45	119
J12_NODE_2163583_length_211_cov_6_120	120	120	G	A	heterozygous	TATGCGGTTCTCGATGAAAT	GACACTGATCCTGCTCAAGG	38,20	214,20	58.187	58.379	40	55	177
J12_NODE_2471326_length_261_cov_3_177	177	177	T	G	heterozygous	CACCTTCTTCGTCAACGTCT	TAAATCTCAAGCGAAATCCG	127,20	284,20	57.93	57.991	50	40	158
J12_NODE_515659_length_170_cov_28_147	147	147	G	C	heterozygous	CCTCGAAGCGTTTACACATT	TGAATACATCAATGGCAGCA	2,20	199,20	57.906	58.65	45	40	198
J12_NODE_355565_length_200_cov_14_114	114	114	G	A	homozygous	TGTAGATTGAAGCTTTCGCC	CCCTTCAGACAAAAAGCAAA	14,20	214,20	58.12	58	45	40	201
J12_NODE_2440301_length_189_cov_11_168	168	168	G	T	homozygous	AACACAACCCGTTTTTCAAC	TTCATCAGCTTCAATGGGTT	25,20	197,20	57.483	58.145	40	40	173
J12_NODE_1789509_length_732_cov_4_2_101_116	101	116	_C_A	_T_G	_homozygous_homozygous	TGACTCGAGCAATCTGATGA	GAGTCGCTTTTTGTTGCATT	42,20	303,20	57.988	58.026	45	40	262
J12_NODE_1384848_length_361_cov_9_2_231_243	231	243	_G_G	_A_C	_homozygous_homozygous	ACAAAGATGATCTCGACCCA	CGTTTAACCCTAGGCATGTG	12,20	303,20	58.071	58.174	45	50	292
J12_NODE_1264103_length_185_cov_10_39	39	39	G	A	homozygous	ATCCAAATCCACGTCTTCCT	AAGCTCCGATTCTTCCAAAT	6,20	211,20	58.447	57.875	45	40	206
J12_NODE_54452_length_268_cov_10_51	51	51	G	C	homozygous	TTGGGCAAGCCAAGTTAATA	AAGGAGAGTGCCCTACCACT	23,20	260,20	58.304	57.859	40	55	238
J12_NODE_356647_length_172_cov_19_165	165	165	A	G	heterozygous	TTTTGGCACTAAAAGCAACC	GTTGGACTGGTACTTGTGGC	21,20	187,20	57.954	58.058	40	55	167
J12_NODE_937117_length_266_cov_10_177	177	177	C	T	heterozygous	TCACACTTGAAATTCCAGCA	AAGAGCACAATTCTTGCCAC	103,20	241,20	57.806	57.95	40	45	139
J12_NODE_1191616_length_303_cov_10_189	189	189	C	T	heterozygous	CTCTCAAAGCGGTTCATGTT	TAGGTTGGGTGGAGATTGAA	166,20	294,20	57.951	57.992	45	45	129
J12_NODE_2351691_length_323_cov_4_202	202	202	C	A	unknown	GATTCATTTGGTGGTTTCCA	TTCCCTCGTTTCAATCACAT	110,20	248,20	58.243	57.991	40	40	139
J12_NODE_1689227_length_316_cov_9_225	225	225	C	T	heterozygous	TGAGAAGCATAGAGCCCATC	ATGTCCCAGCAAAAGATCAG	21,20	276,20	57.99	57.737	50	45	256
J12_NODE_1859522_length_192_cov_5_127	127	127	G	A	homozygous	CCATCCAAAAACACACCAAT	AGGAGGAAGTTCTGGCAGTT	3,20	220,20	58.173	57.982	40	50	218
J12_NODE_1407642_length_222_cov_8_88	88	88	A	T	unknown	GCAGAATTTTGGCTTGAGAA	AACGTCGCTGTCAATCTTATG	2,20	148,21	58.093	57.919	40	42.857	147
J12_NODE_1391424_length_555_cov_3_84	84	84	C	T	homozygous	AGAGTCCGAGAGAGAGGCAT	TGGTGGTAGATTTGGGCTTA	35,20	522,20	58.158	58.093	55	45	488
J12_NODE_780325_length_353_cov_12_98	98	98	C	T	homozygous	AGGTCAGGTTTGGCTTGTTA	TTGTTCAGTTGCTGGCAATA	45,20	246,20	57.331	57.919	45	40	202
J12_NODE_1356450_length_377_cov_8_266	266	266	A	G	heterozygous	GTTGGTAGCAGCAAGTCGTT	TTGCAGCACTGCTACTTGAG	168,20	358,20	58.036	57.956	50	50	191
J12_NODE_792646_length_171_cov_19_81	81	81	A	G	homozygous	TGAACATGGACCGTAAAACA	GGCGTCAATTCTAGGTTTTG	2,20	139,20	57.445	57.367	40	45	138
J12_NODE_1096905_length_234_cov_6_154	154	154	A	G	homozygous	CTTTGACAAACTTTTAGGCCC	TCACTATTAGAGGTGATCATGGG	102,21	212,23	57.928	58.085	42.857	43.478	111
J12_NODE_454492_length_367_cov_7_2_108_112	108	112	_T_T	_C_C	_heterozygous_heterozygous	ATTGTTGGTCTTCAACGAGG	AGATGAACCACTTTATGCCG	3,20	264,20	57.641	57.698	45	45	262
J12_NODE_1853199_length_305_cov_4_237	237	237	C	A	homozygous	AGGATCGATGCGTTTTAATG	CAATGTAGGAGGACGCAAAT	72,20	299,20	57.725	57.698	40	45	228
J12_NODE_1866685_length_318_cov_7_165	165	165	G	A	heterozygous	TCTCTCGAAGGAAACTGGTG	TTCCCACCTGAAGCATGTAT	64,20	200,20	58.001	58.019	50	45	137
J12_NODE_1372751_length_196_cov_10_2_158_196	158	196	_A_T	_G_A	_heterozygous_heterozygous	GAAGCCATTGATGTATTCGG	GGGACATATAATCAGATTGCCA	97,20	222,22	58.038	58.787	45	40.909	126
J12_NODE_460950_length_204_cov_21_94	94	94	A	C	homozygous	TCAAGTGTGCTGCAAAGAAA	TGGTGACCAAGTTGAGACTTT	2,20	203,21	58.187	57.276	40	42.857	202
J12_NODE_1700473_length_187_cov_7_2_107_139	107	139	_T_G	_G_A	_unknown_unknown	TACGATTAAGGGCTCGCATA	ACCGAATCACTTCAGGTTCA	42,20	202,20	58.42	58.129	45	45	161
J12_NODE_1235052_length_251_cov_14_245	245	245	G	A	heterozygous	TACTCGCGAAAAGGGTACAG	ACACTAGAAACACCCCTGAAGA	26,20	277,22	58.054	57.845	50	45.455	252
J12_NODE_125119_length_460_cov_21_333	333	333	C	T	heterozygous	CGATCACAAAGATCAGGAGC	GGTAGTTGACTCGCCAAGAA	26,20	392,20	58.388	57.951	50	50	367
J12_NODE_987276_length_242_cov_9_60	60	60	C	T	homozygous	GACAATCTGTTTGTTCTCGTTG	TTCGCAGAAACAGTGAGTGA	34,22	192,20	57.389	58.112	40.909	45	159
J12_NODE_540197_length_246_cov_10_145	145	145	C	T	heterozygous	CTCCACCGTGGCTTAATAGA	GGCCCTTAAGAGAAAGCAGA	12,20	182,20	57.85	58.671	50	50	171
J12_NODE_1082195_length_231_cov_7_77	77	77	C	T	homozygous	GTGGTCTCAAAACTACTATTCGG	TGGCAACGACATGAGATAGA	40,23	206,20	57.035	57.773	43.478	45	167
J12_NODE_364450_length_455_cov_12_2_249_254	249	254	_T_A	_C_G	_heterozygous_heterozygous	GATCCCCACACCAACAATAA	GCTGCAAATTCAAGAGTGGT	157,20	337,20	58.117	57.95	45	45	181
J12_NODE_642539_length_435_cov_15_249	249	249	G	A	heterozygous	CCAGGAATATAAGCTTCGCA	TTTAACGGAGCTTGGATTTG	177,20	313,20	58.018	57.901	45	40	137
J12_NODE_19381_length_237_cov_16_2_177_237	177	237	_A_A	_G_C	_heterozygous_heterozygous	TTGAATGCAAGTGGTCTGTG	AAGAAACCTCCAATCCCCTA	91,20	266,20	58.246	57.586	45	45	176
J12_NODE_231779_length_320_cov_5_2_167_247	167	247	_T_G	_C_A	_heterozygous_heterozygous	GACTTGGTGGAGGGTCACTA	GGGAACTGGAGAGGAACACT	133,20	295,20	57.548	58.159	55	55	163
J12_NODE_347725_length_584_cov_7_249	249	249	G	A	heterozygous	GTCCTGAGGCTGAGAAATCA	GAAATCTTGGAGGGACCTGT	150,20	297,20	57.94	58.021	50	50	148
J12_NODE_1793813_length_189_cov_18_2_149_155	149	155	_C_G	_T_A	_heterozygous_unknown	GGACCCCCTAATTTTTGTTG	CGACCATAGCAAATGGCTTA	39,20	189,20	58.277	58.794	45	45	151
J12_NODE_1275174_length_694_cov_2_2_31_59	31	59	_A_A	_T_C	_homozygous_homozygous	AGTGCCCAACAGTCCAGA	GCACAAATGTCTTCAGGAGC	10,18	458,20	57.614	58.444	55.556	50	449
J12_NODE_1225534_length_267_cov_22_199	199	199	C	T	heterozygous	TCTTCACGGTGTTCAAACCT	GGTTACGAGAGCTTGTTGGA	58,20	240,20	58.187	57.951	45	50	183
J12_NODE_1770848_length_304_cov_8_2_143_179	143	179	_A_T	_G_C	_homozygous_homozygous	GGTATCGTTATGCTTTCCATGT	TCACCTAACTTCATGCTCAATG	3,22	252,22	58.025	57.906	40.909	40.909	250
J12_NODE_777362_length_194_cov_13_124	124	124	A	G	unknown	CCTGTACGCCTAAAAAGGCT	CCTTCTTCATTTTCCCTGGT	26,20	197,20	58.539	58.094	50	45	172
J12_NODE_2030015_length_323_cov_9_234	234	234	G	T	heterozygous	GAATATCTTGGTGACGGTGC	TAGTGTTTCCAGTCTTGGGG	63,20	309,20	58.019	57.644	50	50	247
J12_NODE_778124_length_216_cov_11_116	116	116	T	C	heterozygous	TGGCGAATACTGGTTCAGAT	GAATATGTCCCAATGCAAGC	39,20	166,20	58.173	58.037	45	45	128
J12_NODE_850706_length_208_cov_17_79	79	79	T	C	heterozygous	GGCCAGCGAGAAATGATAA	TCTTGAAATTGGTTGCAGGT	30,19	160,20	58.808	58.201	47.368	40	131
J12_NODE_1787412_length_488_cov_7_2_287_292	287	292	_A_G	_G_C	_heterozygous_heterozygous	GTCGCTTCTTCTTCATTGGA	CCTGAGCCGTACCTGACTAA	95,20	417,20	58.019	57.98	45	55	323
J12_NODE_787082_length_195_cov_22_134	134	134	G	C	heterozygous	GTTTTGGGTGTGAGGTTGAC	ACTCCCTCTCCCATCTTCAC	37,20	167,20	57.87	58.101	50	55	131
J12_NODE_483714_length_188_cov_6_104	104	104	T	C	heterozygous	CCAAGTCTCTTGCATAATACGA	GTAGATACATGGCCAAACCG	8,22	154,20	57.108	57.971	40.909	50	147
J12_NODE_277401_length_379_cov_9_200	200	200	G	A	heterozygous	AGGAACCCAAATCCATAAGC	GCTGCTCAAGGTGATTTGTT	72,20	375,20	57.992	57.95	45	45	304
J12_NODE_1644721_length_171_cov_14_145	145	145	C	T	homozygous	GCCTTCTTTTCTCTTTGCCT	ATCAAGATGATGATCGGTGG	90,20	199,20	57.813	58.303	45	45	110
J12_NODE_1476930_length_408_cov_14_135	135	135	C	A	homozygous	GAGGATAACCGGGAAAAAGA	GTCTGAGGGAATGGAATGTG	81,20	392,20	58.11	57.91	45	50	312
J12_NODE_258971_length_463_cov_17_315	315	315	C	T	heterozygous	GTATGCAGCTTTCCCTACCA	ATTTAGCTGGTGGCTGACTG	122,20	354,20	57.849	57.98	50	50	233
J12_NODE_146782_length_229_cov_10_128	128	128	C	T	homozygous	GACGAAGAGGAAGTGCAAAA	ACGTCATATGGCGGTTTAGA	27,20	208,20	58.076	58.12	45	45	182
J12_NODE_363475_length_235_cov_7_105	105	105	G	C	unknown	GAGATATTTGGAAAGGTCCCA	CTTCAAATTCTCACACGCCT	71,21	225,20	57.98	57.951	42.857	45	155
J12_NODE_1569628_length_173_cov_9_109	109	109	A	T	unknown	GTTGGTTGTACGGAGCTTTG	GCCTTCAATCTAGCAGTTCG	12,20	154,20	58.283	57.727	50	50	143
J12_NODE_78653_length_211_cov_34_186	186	186	A	G	homozygous	ACTACCATGCCACACATTCA	TGGCTTAAATGGTTATGGCT	70,20	240,20	57.37	57.283	45	40	171
J12_NODE_302890_length_210_cov_3_111	111	111	T	C	homozygous	TTGGCCTACCTGGGTATATG	AATTTCGCTGTTGCCAATC	39,20	220,19	57.459	58.711	50	42.105	182
J12_NODE_2162288_length_247_cov_8_181	181	181	G	A	homozygous	AAGCCTTTGATAGGACACCC	TGTGCACTTCAAAGCTCAAC	91,20	260,20	58.121	57.602	50	45	170
J12_NODE_482019_length_305_cov_9_166	166	166	G	A	heterozygous	ATGAAACCCCACCATTCTTT	TTCACTCCTTTACAGCACCC	143,20	253,20	58.214	57.797	40	50	111
J12_NODE_717423_length_436_cov_11_236	236	236	T	C	unknown	GCAGCTCTCACATTTCCAAT	ATGGACCGAGGTTTAAGTCC	31,20	404,20	57.892	57.974	45	50	374
J12_NODE_477036_length_175_cov_5_101	101	101	A	G	unknown	TCTCTCTCTTGGCCTCATTG	GCAGAACATGCACCATTACA	29,20	164,20	58.1	58.128	50	45	136
J12_NODE_200886_length_191_cov_21_75	75	75	C	G	unknown	CAAGTGGGATCACCAAGAAG	AGTTTGAATTCCATGCTTCG	39,20	177,20	58.13	57.821	50	40	139
J12_NODE_778931_length_306_cov_6_88	88	88	A	C	unknown	GAAAATGCCTTCTGCTTTTG	GGTTCACAAGAGCTCCAAGA	46,20	263,20	57.635	58	40	50	218
J12_NODE_303130_length_331_cov_17_229	229	229	G	C	unknown	GGATACATTGGCTTGGTTTG	TTAGGGCACCAAAAAGATTG	42,20	343,20	57.944	57.755	45	40	302
J12_NODE_259684_length_334_cov_22_2_329_333	329	333	_G_G	_A_A	_heterozygous_heterozygous	CGCTGTTTGAAGGTACGTCT	CTCATGGATGATGCTTTTGA	207,20	363,20	58.036	57.182	50	40	157
J12_NODE_159445_length_420_cov_4_181	181	181	T	A	heterozygous	GCAGACCCTTCATTTGGTTA	AGAAGCACAATCTTCGGTTG	28,20	279,20	57.67	57.951	45	45	252
J12_NODE_2344681_length_264_cov_15_234	234	234	C	A	heterozygous	CATGGATCCACCAAAAGAAG	AGCTACTGGTTGTTTCCGTTAC	50,20	293,22	57.992	57.516	45	45.455	244
J12_NODE_772889_length_313_cov_19_261	261	261	G	A	heterozygous	CTCCAGACGGAAGAGATTGA	CCAGTCTCAAAAAGAAGCCA	143,20	329,20	57.941	58.077	50	45	187
J12_NODE_674648_length_219_cov_15_95	95	95	C	T	unknown	TCGAGTGAGGGAAGAACAAG	CAGATGAGATTTGGGGTCTG	42,20	209,20	58.001	58.071	50	50	168
J12_NODE_1535352_length_291_cov_13_2_187_204	187	204	_C_T	_T_C	_heterozygous_heterozygous	ATCGATCCTTTTGGTTTTCC	GGTATAGGCCTTGCTCACAA	143,20	264,20	57.966	57.849	40	50	122
J12_NODE_870301_length_467_cov_16_3_216_265_298	216	298	_G_T_G	_T_C_A	_heterozygous_heterozygous_heterozygous	TACATCCAGTTTTCAAGGGC	TCGACCATCTTTCTGGCTAC	191,20	460,20	57.67	57.893	45	50	270
J12_NODE_285765_length_224_cov_10_2_103_111	103	111	_T_A	_C_T	_homozygous_homozygous	TCTTTGATTTCTCGAGCCAG	TTTCGATGCTACGTCGGTAT	29,20	152,20	58.173	58.268	45	45	124
J12_NODE_332208_length_349_cov_15_112	112	112	T	C	heterozygous	TCAGTGGATTTGAGCCATCT	TTCATTCTTCCCTTTTGCAG	27,20	246,20	58.23	57.945	45	40	220
J12_NODE_438186_length_322_cov_13_278	278	278	C	T	unknown	AATGTTCAAAGGGAACACCA	CCATAATTTGTTTGGTTGCAGG	94,20	302,22	57.894	61.434	40	40.909	209
J12_NODE_1150420_length_392_cov_10_300	300	300	G	C	heterozygous	GGTTTCAAGTCCCTTTTGGT	TGAAATGCACTCCAATGATG	65,20	397,20	58.002	58.039	45	40	333
J12_NODE_994548_length_564_cov_20_2_191_240	191	240	_G_T	_T_C	_unknown_heterozygous	AACCCTTTATTCCAAGCACC	ATCGGATACCCTTTCTGGAG	72,20	565,20	58.046	58.067	45	50	494
J12_NODE_379005_length_482_cov_16_213	213	213	A	G	heterozygous	TCTTTTCAATGCTGGGACTC	TCTTTCATGCACACCAAGAA	104,20	269,20	57.864	57.806	45	40	166
J12_NODE_802995_length_250_cov_5_151	151	151	T	A	homozygous	CCAGGCAATAACAGCAGAAT	CGAGAACGAGATGGAAAAGA	0,20	197,20	57.849	58.02	45	45	198
J12_NODE_2495705_length_341_cov_11_196	196	196	T	A	heterozygous	GTTTTTGATGCTTGGGATTG	TGGTTTTGGGGTTTTACTCA	98,20	334,20	58.066	57.973	40	40	237
J12_NODE_2322031_length_562_cov_2_500	500	500	G	T	unknown	AATGCAATTGTCACCTTTGG	GGAAACTTCCTTTGCCATCT	75,20	526,20	58.476	58.24	40	45	452
J12_NODE_1106053_length_266_cov_12_2_238_239	238	239	_G_C	_A_A	_heterozygous_heterozygous	ACCAGCAGCTTTGAAAACAC	CAAGGTGAATGATGTGTCTGA	156,20	294,21	58.008	57.053	45	42.857	139
J12_NODE_400569_length_197_cov_34_2_50_144	50	144	_G_G	_A_C	_heterozygous_unknown	CCCCTTCTAACTGCAAGTCC	GGAAATATGAAAAAGGGGGA	6,20	198,20	58.789	57.844	55	40	193
J12_NODE_855385_length_522_cov_10_100	100	100	C	T	homozygous	TGAAGAATTCTCAGCCAACC	TTGAGCAACGAAGACAAACA	18,20	157,20	57.864	58.028	45	40	140
J12_NODE_790122_length_440_cov_11_2_217_227	217	227	_T_G	_C_C	_heterozygous_heterozygous	AACTGTCGATGACGTGGAAT	GCAAATCTCAAAAGAAGGCA	7,20	315,20	57.999	58.093	45	40	309
J12_NODE_2053531_length_170_cov_13_121	121	121	T	A	heterozygous	TCATTCCTCAGAAACGAAGC	TTCAAACTCAACAAGCACCA	15,20	150,20	58.019	57.867	45	40	136
J12_NODE_581082_length_217_cov_11_177	177	177	G	A	heterozygous	AATATGCACCCACATGGATT	AGCGGGATTTCTATACCCAG	31,20	245,20	57.608	58.162	40	50	215
J12_NODE_2777329_length_367_cov_7_123	123	123	T	C	heterozygous	GTACAAACACCAAGCCCAAC	CACAAACCCAACGATCTCTC	59,20	290,20	57.98	58.129	50	50	232
J12_NODE_2235629_length_263_cov_6_191	191	191	C	T	heterozygous	AAAGCCATTAGGGAGAGGAA	TGTACCTTAAGGCAGCGAAG	136,20	278,20	57.876	58.201	45	50	143
J12_NODE_1736924_length_241_cov_14_149	149	149	A	G	heterozygous	TCCATTACCCAATCTTTGGA	ACGGTACCGCACATTACATT	83,20	240,20	57.86	57.905	40	45	158
J12_NODE_391881_length_262_cov_37_193	193	193	T	C	heterozygous	TTCTCCTGCATGATTTGGTT	AGGCATTGCCAATCAATCTA	25,20	230,20	58.145	58.187	40	40	206
J12_NODE_1367200_length_250_cov_14_157	157	157	G	C	heterozygous	GCAATTCTTCAACTAGGGCA	TCGTGTAAGAGGTTGAGAATCA	122,20	263,22	57.971	57.483	45	40.909	142
J12_NODE_2390349_length_574_cov_3_139	139	139	G	A	homozygous	AGTGTCCGGTCTAACCACAA	CCAGTGTCATCTTGCAATCA	13,20	505,20	58.059	58.186	50	45	493
J12_NODE_1503077_length_277_cov_10_134	134	134	T	G	heterozygous	AATTACTCCGGCATCTACCC	TAAGATAACAGCCACACGCA	64,20	250,20	58.019	57.948	50	45	187
J12_NODE_132454_length_394_cov_15_242	242	242	T	C	heterozygous	GATGGTTATGTTGCCCTTTG	GACCTTTCGGAATGACACAC	62,20	418,20	57.944	57.97	45	50	357
J12_NODE_1339884_length_235_cov_7_159	159	159	T	G	unknown	CGGGGAGATCCAAATAACTT	ATTTCTTCCACCTCCGATTC	44,20	186,20	57.993	58.039	45	45	143
J12_NODE_2752628_length_513_cov_2_452	452	452	A	G	homozygous	CACACGCTAATCTTGGTAGTTCT	TCAGACCAAAATAGGGAGTGA	18,23	475,21	57.669	57.255	43.478	42.857	458
J12_NODE_1694016_length_184_cov_12_2_122_141	122	141	_C_G	_G_T	_heterozygous_heterozygous	GCCCAGCTGAATAGTCAAAA	TTTAAGCTGCTGCTATTGCC	86,20	213,20	57.971	58.355	45	45	128
J12_NODE_104018_length_188_cov_65_51	51	51	T	A	unknown	CAAATGACATGGTTGTTGGA	CCTTTATCTCGGAACCATCA	4,20	203,20	57.775	57.612	40	45	200
J12_NODE_52827_length_416_cov_11_143	143	143	T	G	heterozygous	ATGTTTTGGTGCTTTGCTTC	TTCTCGGAAAGTTTCACCTG	6,20	261,20	57.877	57.924	40	45	256
J12_NODE_2003570_length_264_cov_7_217	217	217	T	C	heterozygous	CAGCTGTAAGGGATGTTGCT	CAATCAGCCTGCTCCATTAT	138,20	257,20	57.98	57.791	50	45	120
J12_NODE_881732_length_202_cov_13_152	152	152	A	T	homozygous	AACCGATGTCTCAGCTAACG	TCCAAACATCCGAAATGACT	65,20	200,20	57.98	57.991	50	40	136
J12_NODE_1349549_length_357_cov_4_247	247	247	A	C	homozygous	TAGTCCGGTTCTGAGCGTAG	GTATGAACTCCGAACCGATG	108,20	295,20	58.132	58.019	55	50	188
J12_NODE_2013836_length_256_cov_9_147	147	147	C	T	heterozygous	CTGCCTTCGTTTTCGTTTTA	GTTACGGATGGTGGGCTTAT	28,20	276,20	58.097	58.789	40	50	249
J12_NODE_779893_length_312_cov_15_188	188	188	T	C	unknown	ACAGAAACAAGCCAAGAACG	TAGAGGACCTTGAGGTGGTG	131,20	278,20	58.008	57.712	45	55	148
J12_NODE_342792_length_287_cov_8_244	244	244	T	C	unknown	ATGAGAGTCCCCTCCTCATC	CAGAGGAAGAGGCTAAGGCTA	172,20	271,21	58.043	57.996	55	52.381	100
J12_NODE_1159135_length_260_cov_13_76	76	76	T	A	heterozygous	AACCCTCTGACAGCTTCCTT	TTCACCCACAGTCTCATCCT	7,20	263,20	57.982	58.052	50	50	257
J12_NODE_1106760_length_245_cov_16_181	181	181	A	G	heterozygous	ATTCCAAAGTAACCGTGGCT	GCCATAACTCTTGGCTTGTG	155,20	270,20	58.579	58.379	45	50	116
J12_NODE_1487476_length_352_cov_7_225	225	225	G	A	homozygous	TGAAATAAAGGCATTCCCAG	TTCTTGCGAACAGTTGATGA	24,20	358,20	57.699	57.968	40	40	335
J12_NODE_1480039_length_245_cov_6_131	131	131	C	T	heterozygous	ACAATATTCGAGGGGCATTT	CATTTGCAGTAAGCCTTGGT	29,20	256,20	58.394	57.906	40	45	228
J12_NODE_782266_length_185_cov_10_2_36_44	36	44	_C_T	_G_C	_homozygous_homozygous	TTTACAGAGAGCCGACAAGG	TGGGTTAATGGAAAGGAACA	0,20	103,20	58.105	57.917	50	40	104
J12_NODE_2001140_length_443_cov_13_357	357	357	G	T	heterozygous	TTCATTCGGTTCCTCTTCAA	GGGCAGAAAATTGCAACATA	73,20	464,20	58.27	58.627	40	40	392
J12_NODE_1115795_length_289_cov_9_235	235	235	C	A	homozygous	TCATATCTGTTGGGAAAGCG	TGCCTTGCAATTGTAGACTG	25,20	280,20	58.721	57.506	45	45	256
J12_NODE_516387_length_316_cov_5_233	233	233	T	C	homozygous	TCAAAGTCGCACACGACTAA	TCTCCATTTTTCCCATGTTG	105,20	343,20	58.057	58.395	45	40	239
J12_NODE_2005548_length_382_cov_10_128	128	128	A	T	homozygous	AGGCCACGTAACTCACTGTC	AAATAAACGCTTCTCGGGAC	3,20	223,20	57.8	58.328	55	45	221
J12_NODE_2776251_length_293_cov_5_234	234	234	C	T	heterozygous	GCTCACCCACAGCAATAGTT	AGAGGTGGCACTTAAATTGTTC	19,20	258,22	57.824	57.433	50	40.909	240
J12_NODE_2178153_length_226_cov_5_106	106	106	G	A	homozygous	TGGACCGAGCTTAATGAGAA	CGCGTATAACTTTTGTCGGT	75,20	194,20	58.449	57.863	45	45	120
J12_NODE_2650173_length_283_cov_5_2_190_233	190	233	_T_C	_G_T	_unknown_unknown	CCAACTCCACTGGGATACTG	AAAGGTGACATGCGATTTTC	43,20	301,20	58.001	57.668	55	40	259
J12_NODE_1020524_length_632_cov_10_2_95_447	95	447	_A_G	_T_A	_heterozygous_heterozygous	ATCGACCAAACAATCGGTAA	CAGGGATTTGGATTTACGTG	54,20	492,20	57.944	57.945	40	45	439
J12_NODE_780590_length_188_cov_9_62	62	62	G	A	heterozygous	CAATTACATGCCATTCATGC	CATCTGCAAAGGAAAAGCTC	2,20	176,20	57.444	57.698	40	45	175
J12_NODE_919832_length_275_cov_21_124	124	124	A	G	heterozygous	CGAATTCAGTAATTAACGCCG	GTGCCTCCATTCGTCTTAAA	93,21	247,20	59.632	57.821	42.857	45	155
J12_NODE_617070_length_227_cov_12_72	72	72	A	C	homozygous	TATTGGGATTACCAAATGGC	TGCATCTTTCCCATAACTCAC	8,20	229,21	57.314	57.683	40	42.857	222
J12_NODE_1019287_length_304_cov_6_2_205_228	205	228	_C_C	_A_A	_homozygous_unknown	TCTCGATTCCATTTTTCCAC	TGAGGCTATGTTCAAAGGAGA	6,20	313,21	57.581	57.562	40	42.857	308
J12_NODE_824884_length_356_cov_6_275	275	275	G	T	unknown	AGATTCCTGGGATAAAACGG	GAAAATATGGAAAGCAGCCA	181,20	382,20	57.993	57.844	45	40	202
J12_NODE_1010305_length_281_cov_16_188	188	188	A	G	heterozygous	TGAATTCACTCAAGTACTCGCTC	CTTTGGATGAAAATCAACGG	20,23	249,20	58.665	58.066	43.478	40	230
J12_NODE_82739_length_352_cov_8_232	232	232	G	A	heterozygous	GCCAAAAGATAGATGGAGCA	TACAGAAGGCAATGGAAAGC	103,20	324,20	57.915	57.971	45	45	222
J12_NODE_1836347_length_281_cov_4_189	189	189	T	A	homozygous	CTCTCTTGTTTCTTTGCCCA	CAAAAGCATACCATCCAAGG	61,20	223,20	58.077	58.093	45	45	163
J12_NODE_1056495_length_248_cov_14_179	179	179	G	T	heterozygous	ATTGGTAGCTGCCTGACTTG	GCTGATCATCAAAATGGGAC	148,20	270,20	57.98	57.931	50	45	123
J12_NODE_1633409_length_330_cov_5_2_196_265	196	265	_C_A	_T_G	_homozygous_homozygous	CCCTATGTTGGTGACCATTT	CCATACAAATTGTGGCATGA	2,20	349,20	57.238	57.831	45	40	348
J12_NODE_2093669_length_189_cov_8_133	133	133	C	A	heterozygous	GCCTGCATTGGTTAAAATGT	GACCGTCTCTATGGCCAAC	72,20	216,19	57.632	58.085	40	57.895	145
J12_NODE_1595486_length_298_cov_6_182	182	182	C	G	homozygous	TTCGTTTTTAGGCGTATGCT	CTACTTGCGTCCAGTTCGAT	55,20	252,20	57.628	57.98	40	50	198
J12_NODE_2142050_length_349_cov_4_2_225_299	225	299	_C_C	_T_T	_heterozygous_heterozygous	CATATGGCTATGGAGGATGC	CTCTGAAGAAGTCACGGACG	93,20	369,20	58.009	58.593	50	55	277
J12_NODE_253850_length_201_cov_15_140	140	140	T	C	heterozygous	CCTCTGTGGTTAAGACGACAA	TAGCCTGCATCAAGAAAACC	89,21	224,20	57.871	57.971	47.619	45	136
J12_NODE_216512_length_290_cov_8_198	198	198	T	C	homozygous	TCCCCTAAAATTTCCTACGC	GTTGATATGATGGGATGGGA	157,20	306,20	58.2	58.002	45	45	150
J12_NODE_320665_length_320_cov_7_124	124	124	C	T	homozygous	TTCAACTCTTCCCCTTTTCA	ATGGCAAGGGCACTTATGTA	54,20	288,20	57.367	58.12	40	45	235
J12_NODE_521559_length_199_cov_9_2_53_89	53	89	_A_T	_G_C	_homozygous_homozygous	AATGGAAGAAGTCGGTGGAC	CATCCCTCAACAAGTTGGTC	3,20	153,20	58.992	57.971	50	50	151
J12_NODE_588702_length_186_cov_18_2_73_78	73	78	_T_G	_C_T	_homozygous_homozygous	GGAGAGTTTTGGCTTGAGAA	TTGAGCCTTTTGAGGACTTG	5,20	117,20	57.113	58.077	45	45	113
J12_NODE_2316788_length_650_cov_2_574	574	574	C	G	homozygous	CTCTGCAAGATCACCAACCT	TTTCGGTGATTCCTTCAATC	541,20	648,20	57.87	57.581	50	40	108
J12_NODE_2062916_length_280_cov_4_250	250	250	G	A	homozygous	TATTTCCCGAAAACCGTGTA	CTCTCACATTGTCAGCCCTT	81,20	277,20	58.018	57.87	40	50	197
J12_NODE_260294_length_538_cov_11_2_226_482	226	482	_C_T	_T_C	_heterozygous_unknown	CGTTTTCATCTCCTGCAACT	TACGGATTCAAAGTATCCCG	166,20	515,20	57.951	57.579	45	45	350
J12_NODE_705221_length_351_cov_12_249	249	249	C	A	unknown	CATACTCATAACCGCCATCC	TTCTCCTTCTAGCGTTCCG	162,20	334,19	57.915	58.187	50	52.632	173
J12_NODE_592067_length_328_cov_3_219	219	219	G	A	homozygous	TTCGATGTTGGACCCAAGTA	TCAACGAGTGAAAGCATGAA	104,20	305,20	58.973	57.968	45	40	202
J12_NODE_1420863_length_312_cov_6_206	206	206	C	T	homozygous	AAAATTGACCTTTTGGAGGG	CAAATATCACCCATGGTCCT	34,20	331,20	58.02	57.174	40	45	298
J12_NODE_475082_length_201_cov_10_165	165	165	C	T	heterozygous	TTCAGCAACATCTAGAGCCC	TCCTTTTGGTTGCTCAAGTG	5,20	197,20	58.048	58.897	50	45	193
J12_NODE_1011255_length_485_cov_14_3_339_371_404	339	404	_T_C_C	_C_G_A	_heterozygous_heterozygous_heterozygous	AAGAAATCCAAACCTACCCG	TACCTAATCCCTTTCTGGGG	160,20	444,20	58.046	57.994	45	50	285
J12_NODE_665595_length_465_cov_16_194	194	194	G	T	heterozygous	GGTTGTGGTTGGACATTTTC	CGATTCCCCATAGAATCCTT	34,20	363,20	57.737	57.939	45	45	330
J12_NODE_1729798_length_240_cov_7_180	180	180	T	C	heterozygous	AATGCCAGGTAGAGCAACAG	CTTTTCCTGGTCAGCATCAC	2,20	211,20	57.98	58.287	50	50	210
J12_NODE_843154_length_314_cov_8_133	133	133	C	A	homozygous	CACGAGAATTGAAGAGCGAT	AGGCCTAAGGTTGAATGCTT	73,20	205,20	58.048	57.956	45	45	133
J12_NODE_393027_length_288_cov_13_189	189	189	T	A	heterozygous	AGAAGAGCACGAAGAGGGAT	GTGAAACCTGAGAACATTGACA	76,20	231,22	58.077	57.7	50	40.909	156
J12_NODE_460727_length_219_cov_15_136	136	136	T	C	unknown	TACCTGCTCCAGTTTCCAAC	ATGCACATGGGATGGTTTAG	82,20	222,20	57.797	58.298	50	45	141
J12_NODE_675257_length_185_cov_10_107	107	107	G	C	homozygous	GAACGGCTATTCCATGTACG	ATGGGCTTAGGCTAGAATGG	23,20	135,20	58.12	58.303	50	50	113
J12_NODE_510190_length_359_cov_12_2_189_316	189	316	_G_C	_A_T	_heterozygous_heterozygous	CAGTGATGGCGGTTACTTTT	TTGAATTGCACACCATCAAC	108,20	341,20	57.757	57.937	45	40	234
J12_NODE_1553947_length_183_cov_12_57	57	57	G	A	unknown	GCAGAATTTTGGCTTGAGAA	GTTTTCTAGGGTTGGCTGGT	2,20	111,20	58.093	58.174	40	50	110
J12_NODE_83195_length_301_cov_16_213	213	213	A	C	heterozygous	AAGCGTCAAACAGAACAACC	TTTGAGCAAATTAACCGGAC	76,20	317,20	57.854	57.754	45	40	242
J12_NODE_928160_length_250_cov_16_35	35	35	G	A	heterozygous	GGAATCAAGTGCATACCTGAA	GATGAGCCCATGCTTAGAGA	8,21	165,20	57.683	57.99	42.857	50	158
J12_NODE_2027745_length_295_cov_17_288	288	288	T	G	heterozygous	ACCTGAGACTTGGACGATGA	TAAAGCAATTTGGGTTCAGG	155,20	316,20	58.216	57.755	50	40	162
J12_NODE_1091888_length_251_cov_9_155	155	155	T	A	unknown	CATTGGAAACAGTTCTTGGG	CACAAACCTTCCAAGCAAAC	5,20	264,20	58.049	58.256	45	45	260
J12_NODE_1752287_length_221_cov_4_174	174	174	C	A	heterozygous	CACCAACTCGGCTACGTATT	CACCCATCCATCCAACATAC	39,20	206,20	57.785	58.489	50	50	168
J12_NODE_312180_length_442_cov_16_218	218	218	A	C	heterozygous	CTTCAATGGCAAAAACTGCT	CCTGTCAGGTTCGTGTTACC	60,20	377,20	58.027	58.059	40	55	318
J12_NODE_936226_length_233_cov_13_119	119	119	T	G	heterozygous	CCTGAGAAAGAGGGGAAGAC	TTCATCCAGGTAAGGCTTTG	29,20	222,20	57.898	57.823	55	45	194
J12_NODE_457006_length_666_cov_11_404	404	404	C	A	unknown	TCAACATCCGAGAATTTGGT	GGAAAGGACTCCGTTGAAAT	250,20	491,20	57.991	58.094	40	45	242
J12_NODE_35652_length_464_cov_6_292	292	292	G	C	heterozygous	ATCCTACGGTTCCCATTAGC	GCAGACCTTGAGACGTTGTT	131,20	339,20	58.019	57.929	50	50	209
J12_NODE_1500945_length_271_cov_6_2_191_214	191	214	_A_A	_G_G	_homozygous_homozygous	TCATCTCAATTCAGAACTCGC	ACGCTTTCCATGATAGAGGA	51,21	297,20	58.033	57.36	42.857	45	247
J12_NODE_1588862_length_410_cov_7_142	142	142	A	C	heterozygous	GGGACTCCATGAACCGTAAT	TTGCAGCCCTTAGAAGAATG	50,20	263,20	58.717	58.12	50	45	214
J12_NODE_799880_length_328_cov_17_249	249	249	C	A	homozygous	CGGCTTTTGATCACTTGTCT	CTTTTTCGGATTGCCACTTA	82,20	336,20	57.951	57.901	45	40	255
J12_NODE_27292_length_351_cov_12_263	263	263	G	A	heterozygous	GTTGAGGCAGTCTTTGGAGA	CCCATGGGATTTTACTTGCT	177,20	294,20	58	58.903	50	45	118
J12_NODE_770956_length_198_cov_4_117	117	117	C	T	homozygous	AGATGGCTTGACTGTGACTTTT	ATGAGCAAGTCTCAAATGCC	1,22	199,20	57.99	57.892	40.909	45	199
J12_NODE_1333449_length_256_cov_18_186	186	186	C	T	heterozygous	CCAGAATTTTGTGACTGCCT	TACATCTGCAAGGGAGAAGG	75,20	249,20	57.797	57.894	45	50	175
J12_NODE_2082876_length_363_cov_9_234	234	234	A	G	heterozygous	CCACTAAACCCAACCCTTCT	CCGTCAAAGGAAAGATCTGA	204,20	391,20	58.029	57.865	50	45	188
J12_NODE_1516986_length_196_cov_17_149	149	149	A	C	heterozygous	ACTACAAGCAAGGGCTGATG	GACCCATTTTGATGTCCTGA	95,20	223,20	57.98	58.331	50	45	129
J12_NODE_479601_length_217_cov_16_2_181_210	181	210	_A_T	_C_G	_heterozygous_heterozygous	ATCGATTATCGGCAGTTCAA	CAGTCTTATAAACATCCACCTCCT	73,20	238,24	58.187	57.819	40	41.667	166
J12_NODE_551637_length_447_cov_18_398	398	398	T	C	heterozygous	GGAATGCTTCTATGGGGAAT	AGGGCAATAATCACCAAATG	288,20	438,20	57.938	57.427	45	40	151
J12_NODE_2190183_length_242_cov_6_155	155	155	C	G	heterozygous	CCCATTGATAAACCGAATCA	GTAAGCGTGCTTTCCATGTC	41,20	179,20	58.282	58.38	40	50	139
J12_NODE_203717_length_234_cov_13_154	154	154	G	A	unknown	AGAGGTGTTTGTCATTGGGA	TATCAATTTAGACCCGCACC	39,20	241,20	57.971	57.577	45	45	203
J12_NODE_168024_length_424_cov_24_326	326	326	C	T	heterozygous	AACATGCTCGATGCTTTCTC	TCAAAAAGTGACGTCCAACA	205,20	435,20	58.047	57.706	45	40	231
J12_NODE_1092428_length_465_cov_4_349	349	349	A	G	heterozygous	GTGATGGTGGGAGTCTTTTG	TAGCCCTTTTAATTCCTGGC	181,20	490,20	57.971	58.337	50	45	310
J12_NODE_268479_length_609_cov_1_133	133	133	C	T	homozygous	CAACAAAAGTAGCTGGCGTT	GGCCATAAGGTGGGTATTCT	31,20	204,20	58.108	57.875	45	50	174
J12_NODE_971712_length_180_cov_22_134	134	134	A	T	homozygous	TTTCTCGAGCTCAAATAGGG	CATATAGCAGTCTCGGTCGG	50,20	156,20	57.188	58.352	45	55	107
J12_NODE_1183167_length_659_cov_4_2_98_104	98	104	_A_G	_G_T	_homozygous_homozygous	CATACGGGGGAAATGAAAG	CAACATGGGAAGCGAATTAC	1,19	143,20	57.875	58.093	47.368	45	143
J12_NODE_1860327_length_185_cov_11_154	154	154	G	C	homozygous	CGATTGTGTACTTATGTGGAATGG	ACCTTGGAAGACTCTTAAAGCA	102,24	201,22	60.519	57.322	41.667	40.909	100
J12_NODE_801839_length_347_cov_9_78	78	78	C	T	homozygous	AGCCTAGTGGGTTGACATGA	CAAAGGGTACAAGGTGGATG	46,20	237,20	58.158	57.924	50	50	192
J12_NODE_2078584_length_677_cov_2_61	61	61	C	A	homozygous	TCGAGAGATGACTTTGGAGG	AAGAAAGACGAACCCAGCTC	15,20	505,20	57.941	58.525	50	50	491
J12_NODE_1790814_length_637_cov_2_549	549	549	G	A	homozygous	AAAGTTGGGGGACTTTGTTT	ACGGGTTCGAGAATTCATTT	498,20	652,20	57.553	58.504	40	40	155
J12_NODE_1432467_length_509_cov_8_252	252	252	A	G	heterozygous	CCTGTTTCAGCATTCCAAGT	TCGAGGATAGATTGCTCGTC	123,20	435,20	57.797	57.99	45	50	313
J12_NODE_582734_length_297_cov_13_160	160	160	A	G	unknown	CCATCAGAAAGGGAAACAAA	TTGCTTCTGAGGAATTTGGA	77,20	182,20	57.643	58.422	40	40	106
J12_NODE_825960_length_348_cov_24_60	60	60	G	A	heterozygous	CAGTGGCACAATATGATCTAAAGC	GTTTGTGGAGAAGTTGGTGG	21,24	351,20	60.049	58.03	41.667	50	331
J12_NODE_1355997_length_230_cov_13_2_88_93	88	93	_G_A	_A_G	_homozygous_homozygous	GTTGATGATGATCCGAGGAG	TTCTGCCACTGATATGCTGA	61,20	192,20	58.011	57.937	50	45	132
J12_NODE_103733_length_466_cov_252_4_175_203_233_237	175	237	_A_A_A_T	_T_C_G_G	_homozygous_unknown_homozygous_homozygous	TTAAAGCAGTTTATTGGCCG	CCTTGATTGGATGGAGACAG	98,20	324,20	57.999	58.071	40	50	227
J12_NODE_553528_length_393_cov_11_371	371	371	A	T	heterozygous	GCTAGTTCCTTCCCTTCCAG	ACTGGACATGCCCTAAATCA	90,20	403,20	58.002	58.019	55	45	314
J12_NODE_536674_length_302_cov_8_222	222	222	G	C	heterozygous	GCATGTAAGCACAAGCAATG	CACCACCATGAGAAAAGCTC	82,20	263,20	57.947	58.287	45	50	182
J12_NODE_596984_length_205_cov_32_97	97	97	A	G	homozygous	ACGGTCTCAGTTCTAATCCAAA	CAAACTTTGCTTGTTGTCCC	40,22	173,20	57.867	58.256	40.909	45	134
J12_NODE_1094290_length_197_cov_11_2_91_102	91	102	_A_A	_C_G	_homozygous_homozygous	GCCCATTTAATTCCTTTGGT	GTCCTGAAAGCAGTGCAAAT	0,20	225,20	57.923	57.95	40	45	226
J12_NODE_1371165_length_335_cov_11_315	315	315	T	C	heterozygous	ATTACGAAGTTCCGGCTTTT	GAGACCATGTTACCGGTGAGT	58,20	339,21	57.888	58.932	40	52.381	282
J12_NODE_60_length_405_cov_51_337	337	337	A	C	heterozygous	CCTAGCATGAGCAAAATCGT	GGGGCTATCTAATCCCTGAT	134,20	423,20	57.999	57.055	45	50	290
J12_NODE_1943922_length_217_cov_8_183	183	183	C	A	unknown	AACAATTGCTTCCAGCTTTG	GCGTCAAGGTTAGCACTGTT	55,20	242,20	58.027	58.036	40	50	188
J12_NODE_586350_length_413_cov_10_316	316	316	G	A	heterozygous	AAGGCTGTTTTGGTCATTCA	GGCATCAATTTTCCATTCTG	209,20	393,20	58.201	58.01	40	40	185
J12_NODE_1142302_length_460_cov_8_347	347	347	A	T	heterozygous	CTTCTCAAGCCGTGGAATTA	TCTGCCTCTACCTTTGCATC	182,20	421,20	57.972	58.048	45	50	240
J12_NODE_952911_length_258_cov_12_91	91	91	C	A	unknown	CCACAAAACCTTGTGGAAAT	CACTCATTCCCCTCAAACAC	1,20	182,20	57.425	57.971	40	50	182
J12_NODE_317631_length_350_cov_11_47	47	47	A	C	heterozygous	CATAATAGCATCATCGGCCT	TCCACAAAACTCTGTTGGGT	4,20	189,20	57.695	58.03	45	45	186
J12_NODE_1269809_length_310_cov_6_229	229	229	C	T	homozygous	TTGGCACATCAGATTTTGG	CTGTACACCGCACAGAAAGA	31,19	278,20	58.025	57.472	42.105	50	248
J12_NODE_2178532_length_184_cov_5_110	110	110	C	T	heterozygous	CGTCGGTCTTAATTTTGCTG	TGTTGTGACACCCAGTTCAG	66,20	165,20	58.438	58.063	45	50	100
J12_NODE_1627900_length_253_cov_3_2_170_173	170	173	_T_C	_C_G	_homozygous_homozygous	AAAGCACCAACGATACTTCG	TGGCAGGTTCTCGTTAAAAG	3,20	242,20	57.906	58.027	45	45	240
J12_NODE_1565380_length_298_cov_6_183	183	183	C	A	heterozygous	TGAAGAGCTTGGATTAACCG	CTGGTGCAATGATTTTCTCC	100,20	323,20	57.972	58.145	45	45	224
J12_NODE_614926_length_245_cov_8_170	170	170	G	T	heterozygous	CATGCAAAGCCTGAGAAAAT	GAAGATGCAGTTGTTGGGAC	129,20	236,20	57.971	58.129	40	50	108
J12_NODE_2027330_length_176_cov_6_87	87	87	A	G	homozygous	CTAATTTGGGTCACACAGCC	CTCATCAGAATTGTGGTCCC	42,20	202,20	58.076	57.91	50	50	161
J12_NODE_306884_length_309_cov_11_218	218	218	T	G	heterozygous	AGTGTCGGAGATGATGCAAT	TCGAGAAACTTCACCTGACC	194,20	323,20	58.1	57.84	45	50	130
J12_NODE_726517_length_284_cov_9_144	144	144	C	A	heterozygous	CTGCACCTTAGCCACACTTC	TTGGAGCGTCGACTATTCTC	118,20	238,20	58.524	58.048	55	50	121
J12_NODE_602153_length_230_cov_3_137	137	137	T	C	unknown	TTTGCCCCATCAGTTTATGT	CCAACCACCTTTAAGGAAGC	5,20	223,20	57.944	58.694	40	50	219
J12_NODE_404732_length_257_cov_5_221	221	221	C	T	heterozygous	CACGTACTACCGACCGAGTT	CTCTCGTCTTCAAGTTTCCG	13,20	247,20	57.76	57.673	55	50	235
J12_NODE_1245851_length_190_cov_7_100	100	100	G	T	homozygous	ACCCAATTTCTATCATCACCC	TGAACCATCACCTTCAATGG	23,21	163,20	57.715	59.343	42.857	45	141
J12_NODE_906895_length_375_cov_18_280	280	280	A	G	heterozygous	TTGTGATTAATGGGCGAGTT	GATTGCTCAGAGGCATTGTC	225,20	353,20	58.093	58.389	40	50	129
J12_NODE_1367780_length_479_cov_13_2_288_361	288	361	_G_T	_C_C	_heterozygous_heterozygous	TCCCAGTAGGTCAGATCAGC	CCTGAAATTGAAGTGGCTGT	176,20	423,20	57.809	57.797	55	45	248
J12_NODE_460024_length_581_cov_19_460	460	460	G	A	heterozygous	GCCAAAATGCAATTCTCATC	GACAATCTTTTCGTGCACCT	107,20	575,20	58.16	57.795	40	45	469
J12_NODE_526524_length_208_cov_5_155	155	155	T	C	homozygous	CACACGTCCATATGGTTCAC	CGTGTGGTATGCTGTGTGAT	91,20	210,20	57.203	57.976	50	50	120
J12_NODE_1362923_length_240_cov_6_168	168	168	C	T	homozygous	TCGTCTTGATGCAAATGGTA	ATGCCAGCTTGTTATTTCCA	25,20	247,20	57.702	58.241	40	40	223
J12_NODE_2649767_length_879_cov_3_237	237	237	G	A	heterozygous	ATATTCTGGCAGCTTGGTTG	TTACCGCATCCTCTATACGC	143,20	487,20	57.849	57.898	45	50	345
J12_NODE_1778244_length_250_cov_7_103	103	103	C	T	homozygous	CAATCACATGGAAAAATGGG	TGGCTCAGCAGTCAACATAA	23,20	204,20	58.669	57.997	40	45	182
J12_NODE_1194243_length_286_cov_6_2_207_229	207	229	_G_A	_C_G	_heterozygous_heterozygous	GGCTTTTCTTTGGACCATTT	ACCCTTTCCACACTTGCATA	109,20	254,20	58.162	58.076	40	45	146
J12_NODE_1558887_length_254_cov_10_227	227	227	C	G	heterozygous	ATGACGATCAAAAGGGACAA	GCCTGGGCATATATTTAACG	130,20	271,20	57.991	57.204	40	45	142
J12_NODE_960925_length_191_cov_6_132	132	132	A	T	homozygous	TGTTCCCTGATGGAATGTTT	AAGCTTATCATTGCGGTCTG	47,20	164,20	57.835	57.999	40	45	118
J12_NODE_789756_length_466_cov_4_196	196	196	T	C	heterozygous	TGTTGAATATGTGCCAATCG	TGGGTTACGGGTTTGAACTA	140,20	360,20	57.988	58	40	45	221
J12_NODE_1765460_length_228_cov_3_223	223	223	A	T	homozygous	GCACCAAAGTGTACCCTCAT	GCAACTGGAGAAGAGAGATGC	154,20	257,21	57.512	59.18	50	52.381	104
J12_NODE_1021981_length_280_cov_6_164	164	164	C	T	homozygous	AACTCAACCCATCTACGCTG	GGGTGTAATCGTGTTTGCTC	52,20	192,20	57.826	58.076	50	50	141
J12_NODE_785208_length_231_cov_4_129	129	129	G	A	unknown	TCGGCTACTCAACTGCTTTC	TGAACATAAACTGGGGGCTA	46,20	165,20	58.256	58.093	50	45	120
J12_NODE_911895_length_458_cov_15_2_150_189	150	189	_C_C	_T_T	_heterozygous_unknown	CTCGCACCTTAGTGGAAAAA	TTTTCGTGTTTGTGCTGAGA	13,20	289,20	58.027	58.028	45	40	277
J12_NODE_1787389_length_298_cov_16_146	146	146	C	T	unknown	CCGAAAGCCAGTGTTCTTTA	GCATTCCCCATATTTTTCAG	78,20	227,20	58.027	57.046	45	40	150
J12_NODE_1937543_length_317_cov_10_263	263	263	G	A	homozygous	CTTTCAGGAACGAGAGTCCA	CTCTAACTCTCGCCCAACAA	8,20	319,20	58.001	58.105	50	50	312
J12_NODE_1316527_length_255_cov_7_117	117	117	C	T	homozygous	GATGCGTTGGATTAGCAGAC	AGCAAGCTGTTATGTCCAGG	38,20	217,20	58.326	57.98	50	50	180
J12_NODE_1650998_length_496_cov_6_2_73_84	73	84	_G_G	_A_C	_homozygous_homozygous	TGAGAGAAAGAGTTACCTGGGA	ATGGAAGCTGTGATTGTGGT	2,22	328,20	58.056	57.999	45.455	45	327
J12_NODE_1740142_length_264_cov_5_184	184	184	G	T	unknown	GCTTCTTTTTGCAATGCTCA	CGGAGAGTCTCGAGGACTTAG	116,20	215,21	59.186	58.295	40	57.143	100
J12_NODE_1553436_length_506_cov_1_453	453	453	A	G	homozygous	CTTCCAGTTGGATGCATTTT	GGTTTAACCCTCAAACATGAAC	99,20	508,22	57.67	57.52	40	40.909	410
J12_NODE_515032_length_417_cov_19_2_293_333	293	333	_G_C	_A_A	_heterozygous_unknown	CCCTTTAAACTTCGCTTTGA	AATGGGGATGGAGGAGTAAG	61,20	441,20	57.201	57.919	40	50	381
J12_NODE_2301209_length_237_cov_5_154	154	154	C	A	homozygous	AGGGTGTATCACTCTGCCTG	AGCCGTTCTCATAATAGGACAC	60,20	189,22	57.74	57.403	55	45.455	130
J12_NODE_365896_length_184_cov_17_42	42	42	A	C	heterozygous	GCGGATAAAATCAAAATCCC	TGGCTTTGGTCCCATTATTA	13,20	165,20	58.376	57.964	40	40	153
J12_NODE_2257472_length_219_cov_11_218	218	218	T	A	heterozygous	GGAGAGAGGTTCCGTAGGAG	AAAAATAACATCAGCAGCCG	25,20	241,20	57.926	57.926	60	40	217
J12_NODE_1324166_length_278_cov_9_129	129	129	A	T	heterozygous	GAAAGGCAAGGAAAATGGTT	GAGAGATGGAAGGGGAGAAG	66,20	268,20	58.162	57.839	40	55	203
J12_NODE_280852_length_365_cov_7_268	268	268	G	C	unknown	GGTCTTCCTTTTTGGTGGTT	GAAATCAACAGGTAACAGGCA	219,20	382,21	58.002	57.742	45	42.857	164
J12_NODE_755282_length_468_cov_11_304	304	304	T	G	heterozygous	CTTGAATAGGTGCCTCGAAA	GCGAAGTCTGTCAGCAAAAT	167,20	470,20	57.972	58.104	45	45	304
J12_NODE_140898_length_175_cov_9_102	102	102	C	T	homozygous	CCGAAAATAAAGCAAGAGCA	TGGAATCATCCCATTCTTTG	47,20	194,20	58.187	58.341	40	40	148
J12_NODE_412316_length_291_cov_10_226	226	226	C	G	heterozygous	GTGCAGCTTGCCTAACAGAT	TCCCCCTACATGTTATTGGTT	164,20	320,21	58.132	58.175	50	42.857	157
J12_NODE_1149285_length_283_cov_9_196	196	196	T	C	unknown	TTGGGTTATCGCCAAAAGTA	ACTCCTGTAAAACTGCACGG	50,20	276,20	58.162	57.884	40	50	227
J12_NODE_1042418_length_557_cov_3_2_130_151	130	151	_G_A	_A_C	_heterozygous_unknown	CTTCTCCAGCAACCACTGAT	TTAGCAGGGGATGGATATGA	30,20	492,20	57.87	57.982	50	45	463
J12_NODE_686465_length_485_cov_10_282	282	282	A	G	heterozygous	CCAAGATAGCTCTATGCGGA	GTTTCCAAGCCGTTACAGAA	102,20	379,20	58.093	57.878	50	45	278
J12_NODE_1398560_length_406_cov_10_38	38	38	C	A	homozygous	ACACATGCCCATGTCTCAG	GGTAGTTACACGGCCTAGCA	8,19	204,20	57.949	57.933	52.632	55	197
J12_NODE_1548068_length_276_cov_11_168	168	168	T	A	homozygous	GAAAATTGAGTGTGACAGGTTG	TCACACGCTCGTGTAACAAT	24,22	303,20	57.237	57.764	40.909	45	280
J12_NODE_57853_length_246_cov_14_195	195	195	T	C	heterozygous	AGTGAATGCTAACAAACGGC	TGATATAGGCATGCACAACG	136,20	248,20	57.905	58.173	45	45	113
J12_NODE_136643_length_322_cov_8_277	277	277	C	T	heterozygous	TCTCAGCACACCAAGTCGTA	ACTGGTACCTTCTGTAGCAAGC	39,20	301,22	57.977	57.715	50	50	263
J12_NODE_628884_length_218_cov_13_125	125	125	G	A	heterozygous	GATGCGACAAGCCTAGAAGA	GCCAAGACATACCAAGTTCG	88,20	238,20	58.201	58.228	50	50	151
J12_NODE_706508_length_172_cov_17_2_79_82	79	82	_G_T	_A_C	_heterozygous_heterozygous	CGTTAGTGTCTAGGTGTTTTGATG	TACACCCAAAACTTGCAACA	6,24	107,20	57.956	57.667	41.667	40	102
J12_NODE_1041036_length_184_cov_22_99	99	99	A	G	heterozygous	TGCTAGCATCCACTGACAAA	TGTATGAAACCAATGCCTCG	58,20	209,20	57.997	59.542	45	45	152
J12_NODE_432124_length_337_cov_15_2_274_279	274	279	_G_A	_A_G	_homozygous_homozygous	CTTGTTTGAGCGTCGTTTTT	CCAAAATACCCATTTCCAGTC	23,20	334,21	58.081	58.29	40	42.857	312
J12_NODE_2110876_length_1106_cov_2_46	46	46	C	T	homozygous	TCTTGAATTCCCAAGGTTTG	ATCACGCCTCTTTCTTTCCT	17,20	149,20	57.643	58.001	40	45	133
J12_NODE_457994_length_186_cov_12_2_144_184	144	184	_G_G	_A_T	_heterozygous_heterozygous	GCTCTCCATTTTGTGGCTAA	CCTCAATTTCCTCCTAAAACCT	47,20	210,22	57.971	57.853	45	40.909	164
J12_NODE_370128_length_456_cov_9_74	74	74	G	C	homozygous	TCAATGAGAAAACCGAAACC	AACTACCCAGATGGTGTCCA	35,20	192,20	57.641	57.84	40	50	158
J12_NODE_2086386_length_183_cov_4_84	84	84	G	A	heterozygous	AATATCATGGAGGTCTTTGGC	TTGGAATATATGCTGGCTGG	49,21	154,20	58.005	58.601	42.857	45	106
J12_NODE_2717340_length_697_cov_3_571	571	571	A	G	heterozygous	CTATGAAATGGTTTCACGGG	AATGGAGGAACAATATCACCAG	457,20	626,22	57.945	57.929	45	40.909	170
J12_NODE_2498601_length_518_cov_4_450	450	450	A	G	unknown	ACGTGTCTAACTTCGTTCGC	AAGAGTGTGTTTGAGCAGGG	285,20	543,20	58.036	57.93	50	50	259
J12_NODE_1777947_length_273_cov_4_197	197	197	T	C	unknown	AGGTTTATGAAATCCAGGGG	TTGTTTCCTTTCTCTCACAGC	139,20	277,21	57.849	57.19	45	42.857	139
J12_NODE_207878_length_264_cov_15_2_167_249	167	249	_A_A	_T_G	_homozygous_homozygous	AGCTCGATTTAAACCCGATT	AAGGGGTACCGTTTGACTGT	99,20	277,20	57.835	58.429	40	50	179
J12_NODE_1270366_length_649_cov_3_588	588	588	T	A	homozygous	TTTGCAGAGGGAAAGCTATG	AAAAAGATTCCGTTTGGGTC	203,20	636,20	58.12	58.02	45	40	434
J12_NODE_62356_length_330_cov_22_303	303	303	G	A	heterozygous	GGCTTTTCTAGTCTGGGGAG	TGCCAGCATTTAAAGAAAGG	58,20	352,20	58.002	58.045	55	40	295
J12_NODE_484052_length_191_cov_13_116	116	116	A	G	heterozygous	GGCTACAAGATGATTCGCAG	ATGGGATCCTCCTTCAGAAA	88,20	218,20	58.477	58.516	50	45	131
J12_NODE_1796755_length_691_cov_3_127	127	127	G	A	homozygous	AGACCCGTGGCAATATATGA	CACCCCACACAACAAACATA	104,20	581,20	57.915	57.706	45	45	478
J12_NODE_689582_length_236_cov_11_189	189	189	T	G	heterozygous	GGGTGATTGTTGGAAATCAA	TCAGATATGAACCCTGCTTTG	129,20	231,21	58.243	57.836	40	42.857	103
J12_NODE_1285300_length_237_cov_20_235	235	235	C	T	heterozygous	TGGGAGCTGTCCTCTATCTG	CCAATGGCGTTTATGACATAGT	133,20	266,22	57.971	58.901	55	40.909	134
J12_NODE_843306_length_375_cov_17_214	214	214	A	T	heterozygous	ATGCTCCACAGTCCACATTT	GGTCTGTATGCCAGTATGCC	102,20	359,20	57.999	58.047	45	55	258
J12_NODE_879759_length_228_cov_10_100	100	100	T	C	homozygous	CAAATAACTCCAACCCAACG	TTCTTTTCGGTCAAGGATCA	60,20	214,20	58	58.27	45	40	155
J12_NODE_526723_length_485_cov_15_204	204	204	T	A	heterozygous	TCGAGGTGAGGGAGATAAAA	AGACTGGCTACGAAGGGACT	138,20	356,20	57.334	58.01	45	55	219
J12_NODE_1221147_length_384_cov_11_266	266	266	G	A	heterozygous	TATTTATTCCAGCTGGTCGC	CGTATGAGAGGTGAATTCCAA	147,20	292,21	57.871	57.685	45	42.857	146
J12_NODE_1323750_length_309_cov_11_168	168	168	A	G	heterozygous	CTTCCACCCCTAGGTTTGTT	CCAGTTCCTTGCATACTTGG	108,20	313,20	58.029	58.228	50	50	206
J12_NODE_1449122_length_512_cov_4_448	448	448	G	A	heterozygous	ACTTACTCCTTTGGGCCATC	TTCCCTTTCCAAACCAAGTT	375,20	504,20	58.121	58.527	50	40	130
J12_NODE_1114029_length_176_cov_7_87	87	87	A	T	heterozygous	ACTTGATCATTTTGATGCCC	TTTTCCACTGAACCCGTAAG	33,20	177,20	57.453	57.73	40	45	145
J12_NODE_615456_length_227_cov_5_171	171	171	T	A	heterozygous	TTGTGCTGTCTGCAAACCTA	TCCAACCTAAGTGGCATTTC	83,20	244,20	58.057	57.67	45	45	162
J12_NODE_1459136_length_274_cov_5_143	143	143	A	T	heterozygous	CTGCTGCTAGCCCATATGTT	GAAGAAATTTTTGGTCCCGT	50,20	220,20	58.026	58.02	50	40	171
J12_NODE_1181631_length_176_cov_14_121	121	121	A	T	heterozygous	TTGTTTCTCAAGAAGCACCC	GATCTTCTTGCGCCTAATCA	82,20	190,20	57.923	58.065	45	45	109
J12_NODE_2242953_length_501_cov_2_2_31_32	31	32	_A_A	_C_G	_homozygous_homozygous	AAACTCTCTCATATTTCGGGC	CCCAAGTTCTGAAGCAAAGA	5,21	450,20	57.449	58.077	42.857	45	446
J12_NODE_1960411_length_441_cov_6_2_115_124	115	124	_A_T	_G_A	_heterozygous_heterozygous	ACATCCTTCTAACGCCCTCT	TGGTGTTGAATGGCTAGGTT	42,20	269,20	57.881	58.076	50	45	228
J12_NODE_412927_length_192_cov_20_81	81	81	T	G	heterozygous	ATCCGTTCCGATTCCTTAAA	TCCTTGGAAGCAAATCAAAC	20,20	186,20	58.508	57.793	40	40	167
J12_NODE_1275732_length_175_cov_6_91	91	91	T	C	heterozygous	GTGGCAAGATTTTCGCTCTA	TAATGGGACTCTCCCTGTTG	62,20	187,20	58.12	57.582	45	50	126
J12_NODE_2269419_length_543_cov_3_466	466	466	G	A	heterozygous	GGAATGTGGTTTTATGCTGC	TGGGAAAAAGAATAGTGCCA	8,20	496,20	58.092	58.214	45	40	489
J12_NODE_517273_length_202_cov_8_3_78_103_139	78	139	_C_C_C	_T_A_A	_homozygous_unknown_homozygous	CATGTCACATACCCAATCACA	CTAGATTGCTCCACACAGCC	8,21	195,20	57.656	58.47	42.857	55	188
J12_NODE_2553092_length_246_cov_7_161	161	161	A	T	heterozygous	GCCTTCACGTTATCAAGCAT	TAGTTTTCACTGTCAGGGGG	95,20	202,20	57.848	57.644	45	50	108
J12_NODE_295661_length_489_cov_18_192	192	192	A	G	homozygous	TTCTGATCTGATGCACCCTT	GGGATTGGTTCTCTGATGTG	153,20	397,20	58.23	57.91	45	50	245
J12_NODE_94479_length_299_cov_7_299	299	299	T	G	heterozygous	CCATTCATCCATCTTCAAGG	TAGTCGAAGGCGGTTTATCG	146,20	324,20	57.933	60.223	45	50	179
J12_NODE_908287_length_270_cov_4_184	184	184	A	G	homozygous	ATGAAGTCGCCATCAATCAT	GGGTGTTAATCCTTCCTCGT	72,20	222,20	57.96	57.974	40	50	151
J12_NODE_117277_length_197_cov_15_181	181	181	T	C	unknown	GATCGAGAGCCTCCTTTAACA	CTCAAGCTGTGAGTTTGTTTGA	2,21	226,22	58.542	58.214	47.619	40.909	225
J12_NODE_372633_length_416_cov_3_2_95_97	95	97	_C_T	_T_C	_homozygous_homozygous	CGTCCCAGACGAAGTCTTAC	CGAGGAAGGAAGTTGCATAA	0,20	249,20	57.387	57.972	55	45	250
J12_NODE_970292_length_516_cov_15_3_269_359_384	269	384	_A_G_A	_G_A_C	_heterozygous_heterozygous_heterozygous	GAAGTCGGGTAATGGTCCTT	TATCTCCCCAACTCGATGTC	116,20	457,20	57.974	57.517	50	50	342
J12_NODE_1676985_length_277_cov_15_249	249	249	G	A	heterozygous	AGGGAAATAGAATTCCACGG	AATCTTAGAGCCCCTCGAAA	13,20	301,20	57.993	58.02	45	45	289
J12_NODE_809450_length_321_cov_9_256	256	256	G	C	heterozygous	GTTATCTGGGTCGTCACCTG	TGTGGCAATCTATATGGGCT	173,20	336,20	58	58.065	55	45	164
J12_NODE_567428_length_191_cov_39_168	168	168	A	G	heterozygous	CTGTCCTTACCCTCACATGG	CATGCAAGACATGTTCTATCCTC	97,20	209,23	58.001	58.734	55	43.478	113
J12_NODE_1366562_length_226_cov_18_182	182	182	C	A	heterozygous	GCTCCTTTTGTCAAGTTTCCT	GGGACCATATCTTGCTTCAC	55,21	249,20	57.593	57.043	42.857	50	195
J12_NODE_579924_length_320_cov_6_154	154	154	C	G	homozygous	TTCAGATGAAACCCTTCCAA	TCCTTGACGTAGCCTTCAAC	74,20	209,20	58.117	57.951	40	50	136
J12_NODE_1545514_length_245_cov_10_2_119_159	119	159	_C_T	_G_G	_homozygous_heterozygous	CAAAATGGAGCCCTTCAGTA	GCCTTTTGGGAATTAAGCTC	54,20	197,20	57.823	57.948	45	45	144
J12_NODE_332595_length_279_cov_7_2_215_259	215	259	_G_A	_T_G	_heterozygous_heterozygous	CGAAACATGGAAGCTGTTTT	ATGTTGAAACCCCATTAGCA	34,20	283,20	57.878	57.944	40	40	250
J12_NODE_1868870_length_744_cov_5_110	110	110	G	A	homozygous	TCCCAACTACCCCACTAACA	AGAAATTTGAGGGATTTGGG	6,20	284,20	57.924	57.967	50	40	279
J12_NODE_1673802_length_256_cov_8_204	204	204	A	T	heterozygous	TAAAAAGGAACCTGCAAACG	ATCGGCCAACTATGTGGATA	127,20	247,20	57.955	57.915	40	45	121
J12_NODE_543601_length_319_cov_8_115	115	115	T	G	unknown	CAGCACTGCATCCAGTAACA	GGTTATGTTGCCAGGTTACG	38,20	288,20	58.438	58.027	50	50	251
J12_NODE_254343_length_349_cov_8_279	279	279	C	G	heterozygous	CAAGGGAATGTCTGCTATGG	GCCTTGATACTTGGACCGA	44,20	322,19	58.173	58.657	50	52.632	279
J12_NODE_771437_length_199_cov_6_2_63_85	63	85	_G_G	_A_A	_homozygous_homozygous	AGTCCAGCTTGACCCCAT	CAACTTCCATTGCTCAAACC	21,18	126,20	57.991	58.201	55.556	45	106
J12_NODE_697378_length_376_cov_6_292	292	292	A	G	heterozygous	ATCATGTTTTGCTTTCGCTC	AAGCTCATGGAGGTGGTATG	82,20	391,20	57.97	57.61	40	50	310
J12_NODE_1657631_length_385_cov_14_215	215	215	G	A	heterozygous	GCCAACCACTCAAAAGAAAA	TTATGTGCTTGGCTTCTTCC	99,20	376,20	57.85	57.971	40	45	278
J12_NODE_1090082_length_201_cov_19_181	181	181	G	A	heterozygous	CCAACAACTAGCCAATGCTT	CTGGTTTGCTCCGTACTTGT	124,20	226,20	57.906	57.884	45	50	103
J12_NODE_977288_length_284_cov_7_225	225	225	C	A	heterozygous	CAACACTTCACCAACCATCA	TTATGTTGGCAATAGGCGAT	56,20	273,20	57.915	58.135	45	40	218
J12_NODE_822937_length_316_cov_13_2_157_218	157	218	_T_T	_C_C	_heterozygous_heterozygous	TCCATGACTTCACCTTTGGT	TTCCTTTGTTCAAGGACAGC	32,20	267,20	57.971	57.923	45	45	236
J12_NODE_2566604_length_283_cov_5_105	105	105	G	C	heterozygous	ACTCAAGGACAGACATCCCA	CGGAACAGCTCTCTGTGATT	71,20	304,20	58.052	58.029	50	50	234
J12_NODE_94432_length_276_cov_17_47	47	47	G	C	heterozygous	TTTGTGACTGAAATCTCTGAGG	TCATACAAGGTGGGGTGTCT	8,22	302,20	57.053	57.84	40.909	50	295
J12_NODE_819600_length_286_cov_8_221	221	221	G	T	homozygous	CGTCTCCTTTCTCCTTCTCC	AACGAGCTTGTATGCCAATC	85,20	311,20	58.05	57.848	55	45	227
J12_NODE_171898_length_314_cov_5_255	255	255	G	A	homozygous	GATGAACCTTGGGTCAACAC	AACAATCCACTTCTGCTTGC	20,20	299,20	57.809	57.95	50	45	280
J12_NODE_1295968_length_276_cov_13_68	68	68	G	A	heterozygous	GCATAACTCTCTTCCCCAGC	TTCAATTGCCAAAGGGTAGA	7,20	177,20	58.889	58.214	55	40	171
J12_NODE_644554_length_248_cov_7_91	91	91	C	G	heterozygous	ACCTTAATGACTGCCACACC	TGTTGCACGGAAAGTGACTA	5,20	193,20	57.512	57.897	50	45	189
J12_NODE_949063_length_473_cov_18_328	328	328	G	C	heterozygous	GGGATCGAGGATACGAGTTT	ATGCATATGGGATCTTCCAA	223,20	382,20	58.067	57.829	50	40	160
J12_NODE_1284457_length_387_cov_16_310	310	310	C	G	heterozygous	CAAATCATATGGTTCGAGGC	GAGCTCCTAGTTGGGTGGAT	126,20	384,20	58.038	58.201	45	55	259
J12_NODE_383315_length_466_cov_12_350	350	350	G	A	heterozygous	CAGGCAATAAAAGGAAGCAA	CATGGTGATTTCTTCCAACAG	99,20	455,21	58.045	58.062	40	42.857	357
J12_NODE_446383_length_200_cov_8_34	34	34	A	G	homozygous	TTCCCTGTTCTGACTTTAGGAA	CACTTGATTTTCAGCTGCCT	2,22	223,20	57.984	58.104	40.909	45	222
J12_NODE_138833_length_329_cov_13_222	222	222	C	A	heterozygous	AATTTGAATCCAGGGGAAAG	CCCAATGCTGAATTGTTGAT	30,20	348,20	57.967	58.423	40	40	319
J12_NODE_1476946_length_265_cov_5_213	213	213	C	A	heterozygous	TGATTGGGGGACTGTTTTTA	CTGCCAATAACCAGACAAGAA	98,20	282,21	57.917	57.893	40	42.857	185
J12_NODE_491292_length_450_cov_13_274	274	274	G	C	heterozygous	CATTAAAACGCCCAATCAAC	ATGGTGGAAGAAATTAGGGC	199,20	473,20	58.018	57.992	40	45	275
J12_NODE_1412341_length_709_cov_4_186	186	186	G	T	unknown	TTTTAGGGCAAACGTAAAGC	TGAGAGGCCCGTATTTATCA	102,20	580,20	57.179	58.187	40	45	479
J12_NODE_1770271_length_267_cov_11_151	151	151	A	G	homozygous	TACAAATCAAATCCCTCGGA	AAATGCTTAGCGACAAAACC	14,20	234,20	58.011	57.076	40	40	221
J12_NODE_970543_length_464_cov_13_284	284	284	A	G	heterozygous	ATGCTGTACCAAGAAGCAGG	GGTATGCTCTCATGGTTTGG	140,20	363,20	57.98	58.019	50	50	224
J12_NODE_400947_length_178_cov_14_33	33	33	A	G	homozygous	CCAGAGTGTCGGGTTTCTAC	GCAGGCTCTAATGAATCCAA	0,20	174,20	57.228	57.915	55	45	175
J12_NODE_568949_length_193_cov_14_105	105	105	A	T	unknown	TCAACATCAGCCTGTAAGCA	CAAAGGAATTTCTGCTGCTC	17,20	141,20	57.997	57.698	45	45	125
J12_NODE_2464873_length_391_cov_5_81	81	81	A	G	homozygous	ACCGGCTTATTAACAGGTGA	TTACAAGGACAGCAAAAGGG	24,20	256,20	57.246	57.879	45	45	233
J12_NODE_736381_length_248_cov_17_146	146	146	A	C	heterozygous	GGAAATGAAATGGCAATCAG	AAGGCTTAAAGGTTCCTCCA	81,20	205,20	58.01	57.93	40	45	125
J12_NODE_1713501_length_195_cov_6_58	58	58	T	C	heterozygous	GAGATGTTAGACCGGGAAGC	TCCAAATTGTGGGAGAAAGA	2,20	218,20	58.743	58.117	55	40	217
J12_NODE_708067_length_261_cov_5_194	194	194	C	T	homozygous	ATCTTGTGCTGAATTGGGAA	TCCTGTATGATCGAGGAAGC	45,20	217,20	58.145	57.834	40	50	173
J12_NODE_1427927_length_174_cov_13_2_77_82	77	82	_A_C	_C_T	_heterozygous_heterozygous	ACCCCTTGAAATTGAAAACC	AACCTTCCTTTCCTTTGGTG	13,20	149,20	57.876	58.148	40	45	137
J12_NODE_1413423_length_275_cov_8_150	150	150	T	A	homozygous	TAAAAGGATTTGCGTTCCAG	CTGAACAGACACACGTCTCG	32,20	260,20	57.901	57.955	40	55	229
J12_NODE_876762_length_328_cov_5_31	31	31	G	A	homozygous	CAATTGTTGGTCTTCAACGA	TCGTGCGTAAGTGTGGAGTA	8,20	297,20	57.154	57.927	40	50	290
J12_NODE_1223807_length_245_cov_14_191	191	191	A	T	unknown	TTGCAATGGCTAGTTCTTCC	ATTGCTGAGTTCCAAGAAGC	83,20	243,20	57.971	57.139	45	45	161
J12_NODE_1449948_length_257_cov_13_2_79_167	79	167	_T_A	_C_G	_homozygous_homozygous	TTATTCCTTTTGCCGACTGT	ATATCAATTTCTCGCCCCTC	28,20	235,20	57.367	58.083	40	45	208
J12_NODE_874850_length_416_cov_13_251	251	251	T	C	heterozygous	ATTGATCTCCTAGGGGTTGG	CAATGAACAAGAATCCCAGG	71,20	371,20	57.919	57.992	50	45	301
J12_NODE_717442_length_213_cov_9_157	157	157	G	C	homozygous	CTTATACTTGTTCGCCCAGG	ATCCTGACCATTCTAAAAGTCG	73,20	234,22	57.398	57.379	50	40.909	162
J12_NODE_2187222_length_602_cov_3_548	548	548	C	T	homozygous	CAGCCATGAAAAGATGCAAT	TGTGAAGGTTTCTAGATGTCCC	163,20	582,22	58.723	58.174	40	45.455	420
J12_NODE_2664363_length_173_cov_3_2_45_63	45	63	_C_A	_T_G	_homozygous_homozygous	GAGTACCCATTGAACGGATG	TTTTGTTTTGTCTGTGGCAG	9,20	108,20	57.864	57.38	50	40	100
J12_NODE_758875_length_208_cov_10_81	81	81	C	G	heterozygous	GCACCTACTCATCAAACCCA	TGATGTTTCTCCTTTCCAGG	7,20	218,20	58.57	57.71	50	45	212
J12_NODE_1251158_length_294_cov_5_105	105	105	A	T	homozygous	GGATTGGTAATGGATGTGGT	ATCGGCCCTTGATTGTTAAT	26,20	171,20	57.012	58.394	45	40	146
J12_NODE_744623_length_371_cov_9_205	205	205	T	G	homozygous	TTCCCTTCCGCTCTTACTCT	TTCCTCCGGGTACCTAAGAC	97,20	366,20	58.148	58.121	50	55	270
J12_NODE_465149_length_252_cov_8_2_62_102	62	102	_T_G	_C_A	_homozygous_homozygous	ATTCCCCTCAACCTTTTCAG	GTCTAGGGGGTAAGTGGCAT	25,20	163,20	58.094	58.001	45	55	139
J12_NODE_1171014_length_354_cov_12_3_89_131_187	89	187	_A_T_G	_G_C_T	_heterozygous_heterozygous_heterozygous	CACCTTAAGCATGCCTACAAA	GCGGCAATTGTTTTGTCTAT	0,21	288,20	57.994	57.779	42.857	40	289
J12_NODE_1939190_length_307_cov_11_76	76	76	A	T	homozygous	GCAGCCTACATTCCTCTTGA	GATAATCTGAGTGCCACATTGA	14,20	263,22	58.048	57.696	50	40.909	250
J12_NODE_1106751_length_453_cov_5_408	408	408	G	A	heterozygous	CTCCTGAAGGCGAATTTGTA	GGGCACCAATATTGTTTGTT	305,20	469,20	57.972	57.335	45	40	165
J12_NODE_56669_length_471_cov_13_2_33_38	33	38	_A_G	_T_A	_homozygous_homozygous	CAAACGAGAACACCATTTGA	GCTTAGACGGAACAACTGGA	2,20	104,20	57.154	57.951	40	50	103
J12_NODE_361552_length_183_cov_4_104	104	104	C	T	unknown	TGCACAAACTTGCTAAGCTAAC	CCTATGCACCCCCTAGTGTA	61,22	188,20	57.508	57.578	40.909	55	128
J12_NODE_1760894_length_211_cov_5_2_97_129	97	129	_T_C	_C_T	_heterozygous_homozygous	TCACCCTGCGTTAAAGAATC	TTGGAGCTCAATTTCTCGTC	69,20	213,20	57.821	58.019	45	45	145
J12_NODE_276640_length_339_cov_5_199	199	199	C	T	heterozygous	GTGTGGTATCCAGTAACGCC	ATGCAACCTTTTTCCCGTA	142,20	366,19	57.95	58.079	55	42.105	225
J12_NODE_1169261_length_264_cov_13_203	203	203	T	G	unknown	AACACGTGAGATGGAAGTTCA	CAACGTTCAATCAAGGCAA	44,21	224,19	58.201	58.245	42.857	42.105	181
J12_NODE_950355_length_360_cov_9_230	230	230	C	T	heterozygous	ATGTGTTCCATGGTTGCTTT	CAATTGACTGTGCCAAGCTA	111,20	359,20	57.922	57.506	40	45	249
J12_NODE_2240467_length_202_cov_9_100	100	100	A	C	homozygous	GAGATCAAAGGCCACAAATG	ATGGGAGTTTTCCACACAGA	34,20	219,20	58.145	57.971	45	45	186
J12_NODE_1107392_length_181_cov_20_164	164	164	G	A	heterozygous	TTCATGCACATCAGCATTTC	ATCCATATCGGTCAGCATGT	88,20	202,20	58.201	57.832	40	45	115
J12_NODE_597572_length_339_cov_10_198	198	198	A	G	heterozygous	TCAAACCCTTTTCCAATCAG	GATGATGAAATGGAAGCCAG	12,20	334,20	57.643	58.088	40	45	323
J12_NODE_2333267_length_248_cov_7_2_170_171	170	171	_C_C	_T_G	_heterozygous_heterozygous	CAGAAAAAGGGATCAGAGCA	TGTGGACTTGCAGGTAGTGA	27,20	259,20	58.02	57.81	45	50	233
J12_NODE_1452529_length_335_cov_6_244	244	244	G	A	heterozygous	ACGCAGAGCAAATAAAATCG	TCAAAGTGGTGGAGATGACC	87,20	327,20	58.07	58.482	40	50	241
J12_NODE_224583_length_352_cov_8_276	276	276	T	C	homozygous	TTCACGATATTCGAGGGAAA	TGATCCTCGTGAGATTTGAAG	57,20	321,21	58.16	57.879	40	42.857	265
J12_NODE_1571469_length_221_cov_7_177	177	177	C	A	heterozygous	GATTTGATGATGGAGCCAAG	CCTTTGATAGAGATGGTGTGG	63,20	220,21	58.088	57.13	45	47.619	158
J12_NODE_156519_length_379_cov_15_295	295	295	T	A	heterozygous	GAAATCATGAACGACCCTTG	TATTCTTTCCGGTTTCTCCC	94,20	318,20	57.991	58.11	45	45	225
J12_NODE_543636_length_374_cov_9_198	198	198	A	G	heterozygous	TTCGTCCTTTCAATCCACAT	CTTGGCTTTGGGTTTAGTCA	156,20	365,20	57.991	57.879	40	45	210
J12_NODE_1040774_length_269_cov_8_173	173	173	G	A	heterozygous	CAGCTGTCCAAGGCAATACT	AATACCAATTGCACACAGGAG	0,20	258,21	57.98	57.619	50	42.857	259
J12_NODE_1868576_length_293_cov_9_2_211_227	211	227	_G_T	_A_C	_unknown_unknown	CATGGTTAAAATGACGGCAA	ACCACCCACTTGGACAAATA	97,20	262,20	59.42	57.768	40	45	166
J12_NODE_1532317_length_302_cov_8_221	221	221	G	A	unknown	TGTGGTCCCTAAACCACTGT	TCTTTGGTTTCATCTTTGCC	49,20	279,20	57.901	57.793	50	40	231
J12_NODE_1559486_length_201_cov_12_2_118_132	118	132	_A_G	_G_T	_heterozygous_heterozygous	GTCATAGCATCCACCCAGTC	GGCATGAGCATGAAAGAGAT	88,20	194,20	57.939	57.832	55	45	107
J12_NODE_1703810_length_320_cov_5_213	213	213	A	C	unknown	CGAAGGCTGTCTGCTCTAAG	TTGGAGCTACTCAGGTGGAG	38,20	289,20	58.008	58.03	55	55	252
J12_NODE_282935_length_492_cov_18_326	326	326	A	T	heterozygous	GCAATTTCTTGCTGGTTCTT	GCATCAGGAACACTAATGCTAA	111,20	466,22	57.092	57.104	40	40.909	356
J12_NODE_1565266_length_209_cov_17_121	121	121	C	T	heterozygous	ACATTCATGTTCCGCTGG	TGACATGTGGCAGAATAACG	8,18	143,20	57.957	58.129	50	45	136
J12_NODE_392422_length_243_cov_8_144	144	144	A	C	homozygous	ATCGCATGCTTATTGGTTTC	CTGCCAGAACTTCCTCCATA	59,20	190,20	57.723	57.894	40	50	132
J12_NODE_1586783_length_215_cov_15_29	29	29	C	T	heterozygous	TACAGAGAGCCGACAAGGAA	TGAAATCCCAAGTGTCAGGT	1,20	244,20	58.596	57.971	50	45	244
J12_NODE_90869_length_219_cov_14_156	156	156	C	T	homozygous	AATTTCGCACTTTGCTTCAG	GTGAAGGGCCCTCAGACTAT	107,20	220,20	58.174	58.201	40	55	114
J12_NODE_1579816_length_471_cov_15_278	278	278	C	T	unknown	CCTGCACAACTTTTTGCTTT	AGTCTTCCATCAAGCACAGC	131,20	429,20	58.081	58.028	40	50	299
J12_NODE_1309425_length_362_cov_10_229	229	229	C	T	heterozygous	GCCTGTGTATCGTCCAATTC	GAAAATGGGATGGTTGATGA	106,20	361,20	58.019	58.187	50	40	256
J12_NODE_1349887_length_345_cov_14_175	175	175	A	G	heterozygous	TTAAAAGGCTTGTGACTCGG	ACATGGAGGATTTGCAGTGT	106,20	291,20	58.027	57.999	45	45	186
J12_NODE_2687031_length_312_cov_4_277	277	277	A	G	heterozygous	TCAACTTGGCTCAACTCCTC	TGCATCCATATCCTCAAAGTC	5,20	330,21	58	57.624	50	42.857	326
J12_NODE_1030248_length_459_cov_15_329	329	329	T	G	homozygous	TCCTTGGTTGGGTTGAGATA	CCACAAAATAGCCACCAAAG	122,20	360,20	57.992	58.147	45	45	239
J12_NODE_1263073_length_270_cov_12_207	207	207	T	C	heterozygous	GTCATCAAAACCATGAAGGC	CATTCATGCACAGTACCGAA	65,20	285,20	57.99	58.129	45	45	221
J12_NODE_302233_length_530_cov_13_277	277	277	C	T	heterozygous	ACAATATTCGGGTGCAAAGA	ATGACTGCCATCAGGAACAT	135,20	401,20	58.093	57.939	40	45	267
J12_NODE_201650_length_458_cov_16_245	245	245	T	C	heterozygous	TATCGAAGGAGTTTCCCACA	CTTCATCCCAAACAAACCTG	191,20	434,20	58.145	58.049	45	45	244
J12_NODE_906785_length_384_cov_13_2_250_251	250	251	_T_A	_C_G	_heterozygous_heterozygous	TACTCTCCACCTTCCGATTG	GTAAACGCCGGTGTAAATGT	139,20	411,20	57.739	57.571	50	45	273
J12_NODE_1638585_length_515_cov_9_2_334_388	334	388	_A_G	_G_T	_heterozygous_heterozygous	TCCACAAGCAGGCTTTTATC	TGTGCTTGACAAGAGCAGAG	134,20	478,20	57.971	57.841	45	50	345
J12_NODE_1359270_length_207_cov_14_185	185	185	G	A	heterozygous	TCAAGCAATCATGCGATATG	GAAATGTTGCCGTTGAACTT	71,20	208,20	58.244	57.727	40	40	138
J12_NODE_1086730_length_579_cov_4_2_199_213	199	213	_G_T	_T_C	_heterozygous_heterozygous	ATCTCGGAACCAGTTGTCTG	GCTAAAACAAGCAGCAAAGC	83,20	304,20	57.71	58.006	50	45	222
J12_NODE_731956_length_425_cov_19_375	375	375	G	C	homozygous	AGCTGGACGTTTACAACGAG	TGATGAGATATCACTTGCGG	18,20	414,20	58.036	57.214	50	45	397
J12_NODE_1487221_length_567_cov_4_224	224	224	T	C	homozygous	CAGCATTGGATACGGGTTAG	ATCTCGGATTAGAGCGTTGA	120,20	327,20	58.12	57.515	50	45	208
J12_NODE_862262_length_192_cov_15_132	132	132	C	T	unknown	TTCCCTTAAGAACTTGGGCT	GCTTTGAGGCTGGTCTAGGT	61,20	202,20	57.93	58.551	45	55	142
J12_NODE_679521_length_435_cov_23_2_318_414	318	414	_G_G	_T_A	_heterozygous_heterozygous	CGAGGAATTTGATCATTTGG	TCTAGGAGTTGGGTCCATTG	261,20	461,20	58.011	57.582	40	50	201
J12_NODE_421783_length_386_cov_10_225	225	225	T	C	heterozygous	ACGAATTTTGCTGCTCAAAC	TGGATCTGGTAGCCTCATGT	88,20	308,20	58.026	58.1	40	50	221
J12_NODE_2130291_length_461_cov_5_2_163_208	163	208	_G_A	_A_C	_homozygous_homozygous	ACCCAGATTCCTCGAAAAAG	GGGTCAGCGTTAGCTATGAA	108,20	382,20	58.24	57.999	45	50	275
J12_NODE_863873_length_352_cov_9_247	247	247	T	C	heterozygous	CCACCACCTTCATTATTTGC	ATAGCCGATCTTAGCCTCGT	0,20	336,20	57.944	58.071	45	50	337
J12_NODE_2835057_length_232_cov_3_115	115	115	C	T	unknown	TTTCTTTTTCCCACCACTCA	TTGAAACCACTGTTCCGATT	90,20	195,20	58.173	58.048	40	40	106
J12_NODE_41993_length_479_cov_21_232	232	232	T	A	heterozygous	AAGCGTGCAAAGAGGTATTG	AGTTGTGCCTGTTGTTCCAT	110,20	496,20	58.054	58.058	45	45	387
J12_NODE_2709081_length_327_cov_11_278	278	278	A	G	heterozygous	CTCAGCAGCCAAAATGAAAT	ACTGATGAAACTGAGCAGCC	172,20	343,20	57.971	58.028	40	50	172
J12_NODE_1559896_length_459_cov_13_347	347	347	G	A	heterozygous	GAGCTTCAACATCGAAGGAA	TGCCTCAACCTCTTGTTTTT	138,20	439,20	58.019	57.455	45	40	302
J12_NODE_422350_length_317_cov_5_199	199	199	C	A	homozygous	GGCCTAGACTGTATGGCTCA	TGGGTTTGGTAGAATCGTGT	45,20	286,20	57.922	57.923	55	45	242
J12_NODE_873523_length_459_cov_11_362	362	362	T	C	heterozygous	ACTTGGTGTGAAAACTGGGA	CACAGCTTTACCCAATCCAC	228,20	488,20	58.03	58.076	45	50	261
J12_NODE_1129361_length_341_cov_8_297	297	297	C	G	heterozygous	TCGACTGAATTTGCAACTGA	AACCACCATGCTTATTTGGA	8,20	343,20	57.968	57.944	40	40	336
J12_NODE_454616_length_291_cov_11_162	162	162	C	A	unknown	ACCCAAACCTGGAAATAAGC	AGGATCTAATCTGGATCATTCG	45,20	300,22	58.046	57.262	45	40.909	256
J12_NODE_242753_length_249_cov_12_178	178	178	C	A	unknown	TGTGTTTGTGGGAATTTGTG	ACAGCCTCCACCAGTTGTAA	69,20	251,20	57.837	58.215	40	50	183
J12_NODE_54197_length_434_cov_15_2_77_80	77	80	_C_G	_T_A	_homozygous_homozygous	TGTTCGTTGATTTGCAGAGA	TTTAACCGATTTGATCACGG	27,20	141,20	57.968	58.48	40	40	115
J12_NODE_34703_length_176_cov_27_37	37	37	G	A	heterozygous	GAATTCCCTGAGCTCCTTTC	TCAGCTCTTTCAGTGTCATCA	0,20	200,21	57.918	57.085	50	42.857	201
J12_NODE_791588_length_533_cov_11_368	368	368	T	A	homozygous	TGCAAATAGATTCGAACACG	GGATGAAGTCAGAACGGAAA	341,20	558,20	57.383	57.708	40	45	218
J12_NODE_595495_length_205_cov_10_133	133	133	G	C	homozygous	TTCCGGTTCCAATGATCTTA	CCTTTGTGCATCTTTCGATT	66,20	216,20	58.011	57.821	40	40	151
J12_NODE_1694728_length_195_cov_15_108	108	108	G	A	heterozygous	GCAATAAATCACCAAAACGC	GCTCCCGTAATCTACGACCT	22,20	184,20	58.161	58.293	40	55	163
J12_NODE_1502394_length_328_cov_6_235	235	235	A	C	homozygous	GCTATCCACGACCATTTCAC	GAGTGTTCTTGCCTTCCTCA	119,20	342,20	58.019	58	50	50	224
J12_NODE_979616_length_272_cov_6_240	240	240	A	C	heterozygous	ATCGACACTTTGCTACTGCC	AGAGCCCAAATCAACAACAA	56,20	286,20	57.979	58.201	50	40	231
J12_NODE_311184_length_430_cov_12_287	287	287	C	A	homozygous	CGTCGACGACTTTAGCTTTC	AAGCTTAGAGGGCAAAAAGG	113,20	440,20	57.785	57.776	50	45	328
J12_NODE_424549_length_253_cov_5_2_52_54	52	54	_C_A	_G_G	_homozygous_unknown	CGAACCTAAACATATCCCTAGTCT	CGTCACAAGCGAATAAATCC	17,24	241,20	57.112	58.241	41.667	45	225
J12_NODE_1914138_length_253_cov_6_183	183	183	C	A	homozygous	GTACCAAGATTAAGCCCCGT	CTCTATTGCCTGAAGGTCCA	102,20	281,20	58.072	57.894	50	50	180
J12_NODE_610264_length_467_cov_12_334	334	334	T	C	heterozygous	CCATCATGAAGATTCCCAAG	CCCTAAGAGAAGGATTGTTGG	92,20	383,21	57.933	57.801	45	47.619	292
J12_NODE_608518_length_284_cov_9_122	122	122	T	C	heterozygous	TCTTCGTCGCTATCTATGGG	CTGAAATCACGAGCAATCCT	69,20	218,20	57.944	57.893	50	45	150
J12_NODE_2076944_length_331_cov_15_162	162	162	T	A	heterozygous	CCTTTCGGTCTTCATAAGCA	AGAACATGATTTGCTGAGGC	78,20	243,20	57.972	57.892	45	45	166
J12_NODE_1815915_length_412_cov_5_208	208	208	G	A	unknown	ATCAATGCCAAACCATCAGT	CAACATTAGTGGTGCCATGA	122,20	341,20	57.863	57.968	40	45	220
J12_NODE_1481974_length_176_cov_14_43	43	43	G	T	unknown	CAGGCACAAGACATGGAGAT	CACTCCTCCCATCTAATTTTCA	10,20	146,22	58.671	58.188	50	40.909	137
J12_NODE_293754_length_245_cov_12_145	145	145	C	A	heterozygous	CCTAACCCAGAATGTGCAAC	CCGGTATGATGCACATAGAA	91,20	242,20	58.076	57.033	50	45	152
J12_NODE_1199721_length_548_cov_9_330	330	330	G	A	heterozygous	TACGATAGGGCAAAAGATGG	TTCTTCTTGAGGGCTGATTG	36,20	420,20	57.726	58.02	45	45	385
J12_NODE_1255393_length_268_cov_8_160	160	160	C	G	homozygous	TCACTTGATGACGGTATGGA	CCACCTTACTACCCCTTTCC	70,20	252,20	57.442	57.525	45	55	183
J12_NODE_635452_length_805_cov_3_714	714	714	A	G	heterozygous	TAGCCTTTCAGATGGTTTGG	AGTCTTTCCGTTTTTGGACA	444,20	827,20	57.823	57.302	45	40	384
J12_NODE_1042202_length_226_cov_8_177	177	177	A	G	heterozygous	GGATGAAGCCCTCACCTAAT	ACCTTTGGACTGGAACACAA	104,20	243,20	58.067	58.03	50	45	140
J12_NODE_748975_length_376_cov_22_304	304	304	C	T	heterozygous	AAGACAGCATCAAAGGCAAC	TGAGCAGCAGATGTGGAGTA	196,20	366,20	57.95	58.081	45	50	171
J12_NODE_2466929_length_266_cov_4_157	157	157	C	T	heterozygous	AATAAGGCCAAAGATGACCC	AAGTTTTGGTCAAGCACTGG	83,20	267,20	57.992	57.856	45	45	185
J12_NODE_2076160_length_280_cov_7_238	238	238	A	T	homozygous	CCAAGACCAAATTATGCCAA	CAACACCCATCTTTGGATTC	88,20	275,20	58.48	57.835	40	45	188
J12_NODE_1315256_length_314_cov_18_295	295	295	G	A	unknown	TTTGATATCTGAAGGGTGCC	AGAATACAATCACAACCGCC	61,20	317,20	57.61	57.544	45	45	257
J12_NODE_668779_length_465_cov_11_4_120_348_385_402	120	402	_C_A_G_T	_A_G_A_C	_unknown_homozygous_homozygous_homozygous	ATATGCAATCTCCGTCAAGG	AACTCAAAATCAACATCGGG	37,20	439,20	57.639	57.517	45	40	403
J12_NODE_705610_length_222_cov_8_2_119_120	119	120	_T_C	_A_A	_homozygous_homozygous	TTACCAGCCTACCAGTTTGG	TTGCATTGCTTGGGTTCTAT	6,20	225,20	57.758	58.241	50	40	220
J12_NODE_1808642_length_284_cov_6_206	206	206	T	A	heterozygous	CAGTCTTTCGGTTCGATTGT	ACTCTATCGGAAAACGGAGC	133,20	234,20	57.797	58.411	45	50	102
J12_NODE_1540535_length_171_cov_4_70	70	70	A	C	heterozygous	AGGCATTGTTTGGAGTTGAA	TTTTTCCTATTTCACGCAGC	14,20	176,20	58.201	58.044	40	40	163
J12_NODE_2256216_length_237_cov_8_140	140	140	G	A	homozygous	GCCTTCCTAGGATGATTGGT	ACGCTTCAACTAGCAGATCG	84,20	231,20	58.067	58.283	50	50	148
J12_NODE_744379_length_508_cov_8_2_424_475	424	475	_T_A	_A_G	_homozygous_homozygous	AACCAGATGAGTTGTGCCAT	TGCCTGTAACCATTGATGTG	98,20	529,20	57.999	57.968	45	45	432
J12_NODE_1283770_length_180_cov_9_94	94	94	A	G	unknown	TTCAAATGCGAAAAGCTACC	TCACTCGAAAAGGTTGAAGC	3,20	136,20	58.044	58.076	40	45	134
J12_NODE_381612_length_239_cov_21_161	161	161	G	C	heterozygous	CAAGTGGATCAAGCTTCACA	CAACAGGTGGTGCTATACCC	138,20	254,20	57.374	57.951	45	55	117
J12_NODE_647715_length_477_cov_18_334	334	334	G	C	heterozygous	CGCATTAGATTGCCTCAACT	AGATTGCGTCCTTACAGTCG	88,20	377,20	57.999	57.98	45	50	290
J12_NODE_872362_length_322_cov_14_88	88	88	T	C	heterozygous	ATTTCATCAAGCATTCCAGC	GGGAGACATTGAAGAAACGA	43,20	349,20	57.761	57.708	40	45	307
J12_NODE_2184584_length_203_cov_9_91	91	91	A	T	heterozygous	TGGTTCCTTATCACCAGCAT	TCATCAGTTCACAGCTTCCA	4,20	195,20	58.019	57.883	45	45	192
J12_NODE_2582205_length_496_cov_2_440	440	440	G	A	homozygous	ATTTTAAAAGTCGATCCCCG	GTCATTTCAATTGCTTGGCT	8,20	467,20	58.062	57.82	40	40	460
J12_NODE_279566_length_415_cov_16_294	294	294	A	T	heterozygous	CTTCAGCAATTGGAGCATCT	TGGGAATGTCAAGCCATATT	80,20	369,20	58.048	57.887	45	40	290
J12_NODE_448775_length_425_cov_14_299	299	299	C	T	heterozygous	GGAAAATGCTAGTGGTGGTG	AGTATCCCAACGTGGTTGAA	156,20	415,20	58.076	57.923	50	45	260
J12_NODE_1653684_length_464_cov_9_2_369_384	369	384	_A_G	_G_T	_homozygous_homozygous	AATTGGCATAAAGAAAGGGG	GAAATACGGGTTTTGCATGA	237,20	485,20	58.062	58.482	40	40	249
J12_NODE_1634086_length_371_cov_7_208	208	208	A	G	heterozygous	AGCCATACCGCTCTCTTCTT	TTGGCTTTCGAAGCTACAAC	116,20	333,20	58.174	58.174	50	45	218
J12_NODE_495675_length_185_cov_11_60	60	60	C	G	heterozygous	CATCTGCTTACCCTACAAACAA	CCCAAAGTTTCCATTTTCCT	28,22	144,20	57.024	58.02	40.909	40	117
J12_NODE_1713690_length_177_cov_3_116	116	116	A	G	homozygous	TAGCTGTGGAGAAATCTGGG	TTCGAGAGGTCCGCAGTT	43,20	183,18	57.894	59.499	50	55.556	141
J12_NODE_1634756_length_237_cov_4_109	109	109	C	G	heterozygous	GGAAAACTTGTGGAACATGAG	CACACATGTAACGGAAACCA	85,21	202,20	57.16	57.867	42.857	45	118
J12_NODE_1475172_length_181_cov_10_96	96	96	T	C	unknown	CATCCCAAGGTATTGATGACA	TCCCATCTGAAAGCAACAAT	0,21	128,20	58.284	58.145	42.857	40	129
J12_NODE_606242_length_305_cov_4_207	207	207	T	C	homozygous	CACCTTCACAAGCCTAGCAT	CGCACACTTGCTGGTTAAAT	102,20	309,20	57.98	58.847	50	45	208
J12_NODE_383083_length_197_cov_17_2_88_95	88	95	_T_C	_C_G	_homozygous_homozygous	CACGGGTTTGTAATTACCATTG	CACCTAACACGTCGAGGAAC	55,22	214,20	59.162	58.215	40.909	55	160
J12_NODE_832950_length_173_cov_8_94	94	94	A	G	homozygous	TCCCTCATACAGGTCTTCGT	TTTGTGGCATCTGATGATTG	58,20	198,20	57.162	58.039	50	40	141
J12_NODE_45334_length_519_cov_75_47	47	47	A	G	homozygous	GGAATTCATGCAAGCAACAT	TTGCCGTAAGTGGATGAAAT	20,20	472,20	58.575	58.093	40	40	453
J12_NODE_1495602_length_617_cov_4_242	242	242	C	T	heterozygous	CCCAACCGAACACATCTTAG	AACGTTTCGAAATGCTTCAG	145,20	642,20	58.077	58.027	50	40	498
J12_NODE_654977_length_416_cov_9_324	324	324	A	G	heterozygous	TCGATGTTCATAACCGTCTACA	CAATCATTCAACGGCTTTTC	97,22	440,20	58.174	58.214	40.909	40	344
J12_NODE_751316_length_244_cov_17_207	207	207	C	T	heterozygous	ACACAAAAATCCCTGCTTGA	ACTATTTGGCAGGTTGCTTG	84,20	264,20	58.201	57.906	40	45	181
J12_NODE_1041903_length_344_cov_7_317	317	317	C	T	heterozygous	TCTCAACATCGAGACGTGAA	GAGGTTTGATCATAAGGGCA	205,20	349,20	57.883	57.61	45	45	145
J12_NODE_1054404_length_241_cov_5_188	188	188	C	T	homozygous	TGTGTGTAGGTGATGTTCGG	AGTCTGGAATCACATCGTGC	115,20	245,20	57.946	58.673	50	50	131
J12_NODE_489485_length_261_cov_6_2_179_183	179	183	_G_C	_A_G	_homozygous_homozygous	ACCTGGTTTCTCATCCCAAT	TTGGGTTGCCATTGACTAAT	85,20	247,20	58.297	57.944	45	40	163
J12_NODE_1703874_length_170_cov_12_122	122	122	G	A	heterozygous	CAACAAGATTGGAAGGGTCA	CATAACAGAAACCTCCCCCT	15,20	171,20	58.541	57.975	45	50	157
J12_NODE_142531_length_319_cov_5_238	238	238	C	G	homozygous	TGCTCATTGCTTGTAGCATC	TATAACACCTCTTACCCTGTCTGA	139,20	264,24	57.6	57.05	45	41.667	126
J12_NODE_791756_length_508_cov_9_305	305	305	C	T	heterozygous	CAAATGATCCTCGTTGGTTC	TGCAAGAAAAGGCAATTAGG	54,20	384,20	57.991	58.045	45	40	331
J12_NODE_1280593_length_254_cov_6_183	183	183	C	A	heterozygous	TAGGAGAGTTGGGATTGCTG	CTGTATCTGATCGCCTTCGT	86,20	233,20	57.894	57.922	50	50	148
J12_NODE_922846_length_409_cov_16_209	209	209	A	G	heterozygous	AAGACTCGCAGACGTATTGG	ATAGTCGCCTCTTTCGTCCT	109,20	365,20	57.98	58.028	50	50	257
J12_NODE_346107_length_179_cov_23_64	64	64	G	C	unknown	TCAGGGCTCCTCTATAGTTCTTT	GAATTGGCTTGTTTGCCTTA	1,23	112,20	57.782	57.899	43.478	40	112
J12_NODE_1521255_length_170_cov_6_83	83	83	C	T	heterozygous	GGTAATTTCCAAGATCATCCAC	AAGACCCAGATTTTCTTTTCCC	12,22	111,22	57.407	59.826	40.909	40.909	100
J12_NODE_778431_length_325_cov_18_259	259	259	T	C	heterozygous	TATGCAGGGCCTTATAGCTG	CTTTGCAAATGCAACAGATG	148,20	327,20	58.044	57.919	50	40	180
J12_NODE_1687261_length_653_cov_4_450	450	450	A	G	heterozygous	TTCTTGGGTTTCCTGTTTCA	GGATGTCCAGCACCTCATAC	422,20	639,20	58.173	57.939	40	55	218
J12_NODE_1978586_length_682_cov_3_610	610	610	G	A	homozygous	TGTGAAAATGGTGAAACCCT	TGGTCCTCATAGCTGCTAGAAT	319,20	706,22	57.894	58.124	40	45.455	388
J12_NODE_989381_length_298_cov_7_270	270	270	G	T	heterozygous	GCTGACTCCAACCTTTAGCA	TTGTCAATAGCACTCCTTTGC	143,20	298,21	58.104	58.04	50	42.857	156
J12_NODE_1191898_length_235_cov_6_137	137	137	G	A	unknown	ATTTTGGTCCTCCCTTATGC	TTAAAATAGGAGTTGGGGGC	98,20	234,20	57.992	58.062	45	45	137
J12_NODE_73645_length_273_cov_13_261	261	261	C	T	heterozygous	CTAAGACATGGGGTCGTCAC	CGTTACAGCACCAACATCTTT	186,20	290,21	58	57.827	55	42.857	105
J12_NODE_1582895_length_412_cov_17_2_338_384	338	384	_C_A	_T_G	_heterozygous_heterozygous	ACAAAGAAATCACACCCCAA	CTATCGAATTCACCTATGCCA	299,20	422,21	57.894	57.739	40	42.857	124
J12_NODE_1175891_length_312_cov_9_258	258	258	G	T	unknown	TGGATTAAGCTTTGGCTTTG	AAGACGTGGGTTCGAATATG	158,20	295,20	58.045	57.546	40	45	138
J12_NODE_2051708_length_200_cov_9_2_107_128	107	128	_G_A	_A_G	_heterozygous_heterozygous	GAGCTCAAGTGGTTGCATTT	AAGGGGGAAGGTGATTATTG	51,20	228,20	57.95	57.849	45	45	178
J12_NODE_1966000_length_259_cov_9_205	205	205	C	T	heterozygous	AATCGACAAAGATCAAAGCG	TCATCTTTTGAACGAGCACA	102,20	242,20	57.971	57.968	40	40	141
J12_NODE_933124_length_473_cov_19_3_167_395_398	167	398	_T_C_T	_C_T_G	_heterozygous_heterozygous_heterozygous	TGGTGGTGAAGACACAACTG	GAAACCAAAACATGCAAACG	21,20	437,20	58.063	59.062	50	40	417
J12_NODE_1960162_length_439_cov_10_247	247	247	A	G	heterozygous	GGTTTAGGGAAACGGAATGT	CAAAGATGTTTCTCGTTAACCC	69,20	338,22	57.903	57.802	45	40.909	270
J12_NODE_1877888_length_397_cov_12_244	244	244	C	G	heterozygous	TCATGTTCGAGCAATGAATG	GATGGGGAAAAGGTACGAGT	202,20	323,20	58.201	57.974	40	50	122
J12_NODE_1368362_length_250_cov_5_75	75	75	A	C	heterozygous	TTAGACAACCAGGCCATCAT	CTAGCTGTGCCGAGAAACTC	3,20	231,20	58.019	57.854	45	55	229
J12_NODE_1041550_length_310_cov_9_236	236	236	G	A	unknown	GCTGATTCTCTCTCCAACCA	GAACCCCCATGCATATAACA	125,20	303,20	57.94	58.16	50	45	179
J12_NODE_978606_length_386_cov_9_157	157	157	C	T	unknown	ACGCCTTGTCACTTAGCTTG	TCACAAGCACGTTTTCTCAA	65,20	255,20	58.187	58.028	50	40	191
J12_NODE_1091319_length_903_cov_6_861	861	861	A	G	heterozygous	ATTCCATGAACCTCCTCCTC	AAGGGGCACTTATGTGACTTTA	578,20	902,22	57.964	57.828	50	40.909	325
J12_NODE_1183911_length_288_cov_15_177	177	177	A	T	unknown	ACTGACCAAACCGTATCCAA	CCACCACGGATCATCTTATG	127,20	258,20	57.923	58.797	45	50	132
J12_NODE_443200_length_304_cov_12_274	274	274	C	A	heterozygous	CAAGTGCCCTTTAGACATGG	GTCATCATCTCCATCAATTTGC	205,20	311,22	58.228	59.396	50	40.909	107
J12_NODE_341124_length_342_cov_9_259	259	259	T	G	homozygous	GCAAAGCGAAAGAGACAAAG	GCCTACTGTTTCCATGTACTCAT	186,20	311,23	57.906	57.33	45	43.478	126
J12_NODE_1894541_length_311_cov_5_234	234	234	A	T	heterozygous	TCCTGGTCTAGCATGGGATA	GCAATGCATCAATGCAGATT	99,20	273,20	58.117	59.658	50	40	175
J12_NODE_43478_length_435_cov_8_31	31	31	G	A	homozygous	ACCTGTTCATTGCATTAGCC	AAGCTCTTTGTTGATGCTGG	6,20	209,20	57.696	58.104	45	45	204
J12_NODE_361572_length_294_cov_27_203	203	203	T	C	homozygous	ATTCTTCAAAAGCGAATCCC	ATTATTCTGCCAAAGCATGG	25,20	318,20	58.252	57.725	40	40	294
J12_NODE_1223981_length_665_cov_10_224	224	224	C	T	heterozygous	GCACTCCATTCCATAGACTCA	AATTGGAATAGCCACAACCA	173,21	606,20	57.751	57.944	47.619	40	434
J12_NODE_789257_length_177_cov_32_2_166_168	166	168	_T_A	_C_G	_homozygous_heterozygous	TTCAAAGTAGCAGTGCCTCC	AGGTCCTCGGGTTCAACTAC	45,20	205,20	58.104	58.105	50	55	161
J12_NODE_796893_length_255_cov_8_183	183	183	T	C	heterozygous	CAGCTACTTCAACTTCCCCA	TTTCTCAGCTGGGAGTTCTG	136,20	251,20	57.952	58.158	50	50	116
J12_NODE_699881_length_378_cov_7_210	210	210	T	C	heterozygous	GGAAATAAAGGTGCCTCCTC	GCGTAAAATGACTCCACCAC	131,20	406,20	57.73	58.076	50	50	276
J12_NODE_991939_length_188_cov_13_85	85	85	C	T	unknown	ATTGTGCTGCTGCTGATTTT	CTAAACTCCTTTTGCGGTGA	7,20	195,20	58.53	58.027	40	45	189
J12_NODE_1767174_length_504_cov_1_442	442	442	A	C	homozygous	TAAAAACGCGTCTAGTTCGG	TGCGAATTCCATAGGATGAG	34,20	513,20	58.123	58.671	45	45	480
J12_NODE_2140935_length_536_cov_2_505	505	505	C	A	homozygous	AAGGAGATCCCCTAAGTCCA	TCTGCCTTCAACTCCTCAAC	150,20	539,20	57.648	58	50	50	390
J12_NODE_1354275_length_170_cov_6_102	102	102	T	C	heterozygous	TAATTGGCCGAAAGAACTTG	CCTTGTTAGGGCATTAGGCT	67,20	180,20	57.901	58.353	40	50	114
J12_NODE_1090514_length_355_cov_8_136	136	136	A	G	unknown	CCTACCAGCTACAGCCAAAA	GCATTTTCCCATTGTTCAAG	82,20	292,20	58.054	58.066	50	40	211
J12_NODE_720715_length_189_cov_9_39	39	39	C	T	homozygous	TACAACGTGAATTGGCAAGA	TAATTGGCATAAGCCTCTCG	3,20	127,20	57.763	58.018	40	45	125
J12_NODE_1505657_length_328_cov_7_278	278	278	C	T	heterozygous	CAAAATCCAAGACAAGGGTG	AAAGTCGAAGGTTTGGTTCC	198,20	341,20	58.049	58.148	45	45	144
J12_NODE_1565219_length_189_cov_20_139	139	139	A	G	heterozygous	AACTCCAGTACCATCTAAAACCC	GGATTCTTCGGGCATAATTT	92,23	211,20	57.673	58.01	43.478	40	120
J12_NODE_1603126_length_177_cov_9_2_121_136	121	136	_C_A	_A_T	_heterozygous_heterozygous	TTCTACCTCATCCTCTCCCC	AAGAAAGGGTGGCAGAGAAG	73,20	190,20	58.118	58.524	55	50	118
J12_NODE_571000_length_298_cov_7_128	128	128	T	C	homozygous	ATAAATAAACGCGTCATCGG	CAAACATTTTGTGCCAGTCA	35,20	240,20	57.688	58.158	40	40	206
J12_NODE_815378_length_178_cov_4_124	124	124	C	A	heterozygous	CGTCATGATCTGAAAGCACA	GGCAGAAGAGTTCTGGTTCA	28,20	198,20	58.352	58	45	50	171
J12_NODE_1742337_length_311_cov_10_102	102	102	C	T	heterozygous	GGCTAGCTATCATGGCTTCA	AAATGCTCAGCTCTTGCACT	47,20	260,20	58.092	57.853	50	45	214
J12_NODE_1417769_length_316_cov_7_255	255	255	T	A	homozygous	CGTGCGATTGTACATACATGA	CAACTTGACTCGAACTTGAAACTC	3,21	301,24	58.089	59.494	42.857	41.667	299
J12_NODE_361207_length_361_cov_45_209	209	209	A	G	unknown	CGAGGAGGAATTCTGTGAGA	GCCTATCAAAAGTCCAACACA	179,20	289,21	57.941	57.742	50	42.857	111
J12_NODE_152585_length_288_cov_4_256	256	256	C	T	heterozygous	GTACTGTTGAATAACCCGCC	GAATGGTTGTCGTTGTAATGC	74,20	279,21	57.092	58.012	50	42.857	206
J12_NODE_1113849_length_507_cov_21_328	328	328	C	A	heterozygous	CAGGAGCAAAGCTGGATAAC	TTCTGTGCTACTGATTGCCA	277,20	508,20	57.575	57.997	50	45	232
J12_NODE_1357127_length_376_cov_15_153	153	153	G	C	unknown	TTGACAGTGTCTGTCCCAAG	TGTTATGCCTCATGCTCGTA	121,20	259,20	57.162	57.889	50	45	139
J12_NODE_113644_length_670_cov_20_302	302	302	G	T	heterozygous	CTGTTTATGGGCAGCTAGGA	GTCTTTCAGAGCTTCCACCA	233,20	462,20	57.999	58	50	50	230
J12_NODE_634294_length_259_cov_8_100	100	100	A	G	unknown	AAAGTCAGAACAGGGGAACC	TCCCTCCAAATCTCATCTCA	0,20	207,20	58.078	58.143	50	45	208
J12_NODE_2395545_length_221_cov_3_165	165	165	G	A	heterozygous	CTCATCATCCATTTTTCGGA	GAGGTGAGCGACTCTTTCAA	14,20	244,20	58.493	58.158	40	50	231
J12_NODE_1019880_length_498_cov_16_221	221	221	T	C	heterozygous	ACGATCCAAACCAGATCGTA	TCAAAAGGAGCAGAGGTCAC	99,20	248,20	58.019	58	45	50	150
J12_NODE_1834474_length_293_cov_23_130	130	130	T	C	heterozygous	CATCAACGACAAGGGTCTTC	TTTGCATAGCGTAACGAACA	98,20	198,20	58.129	58.025	50	40	101
J12_NODE_913073_length_284_cov_8_238	238	238	T	A	heterozygous	AGGCAAGACATGGGAATACA	TTGGGTTTGAGCCATTTAAC	2,20	312,20	58.019	57.607	45	40	311
J12_NODE_490494_length_358_cov_14_262	262	262	G	T	heterozygous	TTCAAACTTCAAGACGAGGC	GAGTAAACCGTGCAACAAGG	9,20	315,20	58.076	58.283	45	50	307
J12_NODE_1229089_length_265_cov_5_200	200	200	C	A	heterozygous	ATAGCGAATGGAGCAGACAC	TATTTGAAAACGAGACCGGA	90,20	237,20	57.921	58.214	50	40	148
J12_NODE_180915_length_431_cov_14_190	190	190	A	G	heterozygous	CTGCTTGGGGCATTATAAGA	GGAGAACTGTGTTGTTGCCT	23,20	289,20	57.873	57.77	45	50	267
J12_NODE_895591_length_193_cov_24_2_114_134	114	134	_T_C	_G_A	_heterozygous_heterozygous	TCCTCTTGTCTAAGCTCCCA	TGGCATGAGAGAGTTTTTGG	12,20	160,20	57.612	58.847	50	45	149
J12_NODE_1640396_length_210_cov_12_107	107	107	A	G	unknown	CATTGAAACCTGAACCAACC	AATTTTCATGGAATCCCCTC	68,20	206,20	57.894	57.765	45	40	139
J12_NODE_785248_length_296_cov_11_223	223	223	T	C	heterozygous	TTATCCTTTCCGGTTTCTCC	AAAGGGGATATCCAGAGCAC	162,20	309,20	58.11	58.067	45	50	148
J12_NODE_2000542_length_191_cov_21_94	94	94	T	A	heterozygous	GCAATTGAGGAGTTTCATCG	ATGGATGGCCTTCTGAGAG	5,20	124,19	58.298	57.732	45	52.632	120
J12_NODE_1173926_length_248_cov_5_120	120	120	A	G	heterozygous	ACCAGGTTTGGCAAAGTGT	TCCACTCGTGCTGTAAGTCA	31,19	212,20	58.044	57.977	47.368	50	182
J12_NODE_278549_length_289_cov_3_2_197_245	197	245	_T_A	_G_G	_homozygous_homozygous	ACATGCATTGCAAACAACAC	ATGTGCTTAAACAATTCGCC	63,20	272,20	58.026	57.779	40	40	210
J12_NODE_1792667_length_288_cov_16_31	31	31	T	C	heterozygous	CCGAAGCTAGGCCAATCA	GGATCATGAAATTGCCAGAC	5,18	259,20	59.9	57.931	55.556	45	255
J12_NODE_220246_length_329_cov_4_281	281	281	C	T	homozygous	AGCCTTATCCCTATTGGGTG	CGTTAGAAAAGGGGAGAAGTTT	20,20	341,22	58.02	58.034	50	40.909	322
J12_NODE_1779654_length_489_cov_15_441	441	441	T	C	heterozygous	TGCAGGGGACTCTAAGACAG	AGACTTCTGTGGTGCCAAAC	243,20	472,20	58.03	57.77	55	50	230
J12_NODE_2327635_length_563_cov_2_503	503	503	G	A	homozygous	GAACTGACCCAACAAGCAAC	GGATCAACCCCTGTTGTGTA	90,20	573,20	58.187	58.258	50	50	484
J12_NODE_84276_length_436_cov_11_253	253	253	A	G	unknown	TGTAAAAGCGAAATGAAGGG	GCAACCCTGCAGAAATTAGA	33,20	275,20	57.901	57.971	40	45	243
J12_NODE_392854_length_435_cov_11_215	215	215	G	A	homozygous	CACACGTGGAAGTTTAACCC	GAAGGTGGGTTGGAGTTTTT	160,20	259,20	57.98	58.002	50	45	100
J12_NODE_1565493_length_342_cov_10_219	219	219	C	T	heterozygous	GTTGAACTGGTTGGATCAGC	TCATGCTGGAAATAACCTGG	55,20	355,20	58.129	58.572	50	45	301
J12_NODE_1547824_length_454_cov_11_2_215_345	215	345	_T_T	_C_C	_heterozygous_heterozygous	GACTGACCAGTTTCACGCTT	AAGTGGTGAATGCAAGGAAG	153,20	472,20	57.929	57.797	50	45	320
J12_NODE_2018046_length_297_cov_13_214	214	214	C	T	unknown	TCTTCAATTCCTTCCCATGA	ACATAACCCTTTCCTCCGTC	14,20	293,20	58.06	57.974	40	50	280
J12_NODE_140433_length_218_cov_5_162	162	162	C	G	heterozygous	TTAGGCAGTGCCGTTAAGTC	GATATGTTGCAAGGGCATTC	97,20	233,20	58.054	58.037	50	45	137
J12_NODE_1746288_length_195_cov_5_146	146	146	C	A	heterozygous	GATCTCCTTGTGCTGCAAAT	GACTGGCAATTGCTTTGTTC	13,20	185,20	57.892	58.353	45	45	173
J12_NODE_746_length_709_cov_15_275	275	275	C	A	unknown	TTCTCCTGAAATTGAGGCTG	GAGTCCGGTGTCACCATTAG	222,20	531,20	58.02	58	45	55	310
J12_NODE_587221_length_396_cov_12_273	273	273	C	G	heterozygous	TGAAACCTCTCTTCTGTGGC	CCAAGTTTCGCACTTCAACT	176,20	393,20	58	58.008	50	45	218
J12_NODE_845252_length_199_cov_9_2_139_154	139	154	_A_T	_G_C	_heterozygous_heterozygous	AGCTTGCCTCTGTTGAGCTA	GACACATCGAAGCATGACAG	19,20	218,20	58.008	57.743	50	50	200
J12_NODE_739620_length_173_cov_11_102	102	102	A	C	unknown	CAGCAAAGGTTTTGATTCGT	AAGGACTGGAGATTGGAAGC	58,20	192,20	57.878	58.324	40	50	135
J12_NODE_494151_length_435_cov_19_270	270	270	C	T	heterozygous	CTGATCATGTTTTCCCCAAG	GCAGGAGGATCAATTGTCTG	74,20	371,20	57.992	58.23	45	50	298
J12_NODE_878273_length_458_cov_14_2_285_312	285	312	_T_T	_A_A	_unknown_heterozygous	ACGAACATGAATTCCCTCAA	TCTTTGGATGGCTTGACATT	12,20	365,20	57.991	58.145	40	40	354
J12_NODE_677318_length_286_cov_40_149	149	149	A	C	heterozygous	TTATCTGGATCCTGGTCAATG	ACCAAGGTTGGTTTTTCAGC	32,21	218,20	57.472	59.077	42.857	45	187
J12_NODE_1992792_length_343_cov_14_285	285	285	C	A	heterozygous	AAGCAAAAACCCACCACATA	GGTTTATCTGGTAAAGGGTGAA	177,20	362,22	57.999	57.19	40	40.909	186
J12_NODE_293969_length_356_cov_7_134	134	134	G	A	heterozygous	CGAACTTCAACTTATTCCCG	TCCATCTCAAAGAAATCCCA	111,20	341,20	57.37	58.06	45	40	231
J12_NODE_1693273_length_311_cov_9_155	155	155	G	A	unknown	CTTAACCAGTCCATTTTGGC	ATCACAGGCTTCAGTTGGAC	53,20	315,20	57.217	57.708	45	50	263
J12_NODE_114695_length_204_cov_10_96	96	96	A	T	unknown	TTTGGCTGAATTCCAAAGAG	ATGCGCTAGCAAACACCTAA	13,20	187,20	57.945	58.609	40	45	175
J12_NODE_744545_length_648_cov_10_86	86	86	T	C	homozygous	TCCACGTTCCAACCTTACAT	TACCCATACACGGGAAGAGA	31,20	363,20	57.923	58.02	45	50	333
J12_NODE_1170647_length_619_cov_8_172	172	172	G	A	homozygous	GTGGTGTTTCAGCTTTCGTT	TGAACCTGGTTTTGCTTCTC	91,20	289,20	57.854	57.923	45	45	199
J12_NODE_2520234_length_210_cov_6_38	38	38	G	A	heterozygous	TGAATTTTGTGCACATCTGG	ACATTTAAAGCCCACTGCAC	5,20	202,20	58.099	57.755	40	45	198
J12_NODE_1337266_length_462_cov_13_2_232_277	232	277	_A_A	_G_G	_homozygous_heterozygous	CGAAGCCAATTAGAACTCCA	CTGTATCACCGAATCCAACC	134,20	450,20	57.972	57.864	45	50	317
J12_NODE_2373552_length_1155_cov_3_331	331	331	T	G	homozygous	ACACCCGAGATTCAGACTCA	ACGAGAATAGCGGAGAAGGT	131,20	404,20	58.216	58.028	50	50	274
J12_NODE_195113_length_221_cov_14_123	123	123	G	A	homozygous	AGATCGTTGCAACTAGGTCTATCT	CTCCGGGGATGAATATAGGT	31,24	213,20	57.735	57.821	41.667	50	183
J12_NODE_1304844_length_216_cov_7_113	113	113	C	T	homozygous	TCGACTTGGTTAATTTCCGA	CAACGGCGAGTGTTCTACTT	81,20	206,20	58.214	58.036	40	50	126
J12_NODE_1568430_length_279_cov_5_226	226	226	C	T	heterozygous	TAGTGATTGCACCAGCTTCA	TATTCTTCAGCTTGTTGGGG	39,20	283,20	57.997	57.823	45	45	245
J12_NODE_54266_length_525_cov_8_40	40	40	G	C	homozygous	GGACAGCCCTTATAGTCAGGA	TCTGCTCTATCCATTGCCTC	1,21	235,20	58.28	57.99	52.381	50	235
J12_NODE_1274591_length_454_cov_14_167	167	167	C	T	heterozygous	GCATGTGGTTATTCTGGACC	CACAATGTTTAACAACCGCA	81,20	245,20	57.863	58.103	50	40	165
J12_NODE_2372656_length_258_cov_4_104	104	104	C	T	homozygous	GAGGACTTCTACCGCAACAA	TATCGATAGAAGTGCAGGGG	1,20	189,20	57.951	57.793	50	50	189
J12_NODE_1023332_length_297_cov_28_209	209	209	A	G	heterozygous	ATGATGCATTGAACGTGTTG	GATTTTGAGGGCATTGTTTG	40,20	237,20	57.967	58.066	40	40	198
J12_NODE_462155_length_364_cov_11_2_202_238	202	238	_C_T	_A_C	_heterozygous_heterozygous	CGCTATATCGGTCTTAGGCA	TGGAAGAGAAGTTTGTGGCT	34,20	383,20	58.044	57.514	50	45	350
J12_NODE_1057017_length_652_cov_2_2_154_156	154	156	_C_T	_A_C	_homozygous_homozygous	TAACCATGAGTGTGGGAACA	TGTCTTGTTGAAGTGTCGGA	69,20	285,20	57.342	57.779	45	45	217
J12_NODE_1082996_length_271_cov_14_167	167	167	G	A	homozygous	CCATTCTGGGAAAAATGGTA	TCAACCTAGGTACAGGGACTTG	46,20	215,22	57.402	58.252	40	50	170
J12_NODE_10388_length_198_cov_18_106	106	106	G	T	heterozygous	GAACCGATTGCATTTTTCAC	TGAACAGTTTCCTTTGCCTC	43,20	175,20	58.065	57.923	40	45	133
J12_NODE_1261204_length_205_cov_8_2_115_116	115	116	_G_C	_A_G	_heterozygous_heterozygous	TGGTTCCATTGACAATACCA	TTCCTCCAGGATACACCTGA	73,20	227,20	57.218	58.071	40	50	155
J12_NODE_1016142_length_260_cov_5_87	87	87	C	T	heterozygous	CAAACAATAGCTCTCGCCAT	TGTTGATTCTTCCAGCTTCC	61,20	281,20	57.999	57.864	45	45	221
J12_NODE_709191_length_190_cov_28_83	83	83	A	C	unknown	TGCCTATATTCCACTCCGAA	AGTGGAAAGACTGCATATTGCT	41,20	200,22	58.187	58.034	45	40.909	160
J12_NODE_240190_length_466_cov_15_238	238	238	C	G	heterozygous	TCCCCATTTTCAACTGGAAT	TGCACAATTTGTCTTGCTTG	101,20	495,20	59.22	58.473	40	40	395
J12_NODE_1662252_length_254_cov_10_195	195	195	A	C	heterozygous	CTGGTGCATCTGAAGTTCCT	TGGTTCTTTCAGATTCAGGG	41,20	226,20	57.87	57.71	50	45	186
J12_NODE_1155818_length_216_cov_3_176	176	176	A	G	homozygous	GATAAGGTGGATTTGGCCTT	TTTCCATTCGTTAGTGTGCC	124,20	238,20	57.992	58.625	45	45	115
J12_NODE_487068_length_270_cov_12_89	89	89	G	T	homozygous	AGGGGGAAAAATCTATCCAA	TGACAGACTTCTCCAACCATT	59,20	191,21	57.471	57.211	40	42.857	133
J12_NODE_2744211_length_469_cov_16_130	130	130	G	C	unknown	AACCTTCACCGTACCAACAA	GTTGAGCTATTGCCTGAGGA	61,20	179,20	57.98	58.048	45	50	119
J12_NODE_2068850_length_252_cov_16_242	242	242	C	T	heterozygous	GGCCCAAGCAATAGAAAAGT	CAGATGCCCAGATTGAAGTC	104,20	275,20	58.328	58.23	45	50	172
J12_NODE_1048460_length_325_cov_8_315	315	315	A	T	heterozygous	CCCAAAGCATTTGATCTCTG	CCAAGCAGGCATTTTAGTGA	231,20	338,20	58.298	58.917	45	45	108
J12_NODE_1328234_length_286_cov_11_2_220_237	220	237	_C_C	_A_A	_heterozygous_heterozygous	CAGTCATTGCTTTTCGGAAT	CAGTCTATCGCAGTCATGGA	56,20	275,20	57.821	57.338	40	50	220
J12_NODE_2105199_length_690_cov_2_2_98_100	98	100	_G_T	_A_G	_homozygous_homozygous	TGGTTGATGTCGATTTTGTG	AACCCAAGTAGATCTTGGCA	66,20	554,20	57.938	57.268	40	45	489
J12_NODE_2128676_length_263_cov_7_205	205	205	A	T	homozygous	TTCTTCGTTAGATTCGGGTG	CATTGCACATTTGCCTTGA	139,20	289,19	57.823	59.217	45	42.105	151
J12_NODE_913445_length_212_cov_7_131	131	131	C	G	homozygous	GCACCTTTCAATTGGTCAAA	AGGATTTGTTCGGCCTAGTT	52,20	222,20	58.599	57.813	40	45	171
J12_NODE_206447_length_217_cov_12_151	151	151	T	C	homozygous	GGTAGCAATCCATGAACCAG	TAGGAAGGGCACAAACAATC	65,20	238,20	58.019	57.67	50	45	174
J12_NODE_1653421_length_285_cov_4_88	88	88	T	G	unknown	TTGTTGGTTCTTGGGAATGT	ACTTGGTGTTTATGGCGTGT	53,20	199,20	57.894	58.008	40	45	147
J12_NODE_700546_length_332_cov_7_200	200	200	A	T	heterozygous	TGCACGTTGCAGATTGTAGT	GCATCTCCCTGTATGAGTCC	144,20	357,20	57.926	57.091	45	55	214
J12_NODE_2016650_length_372_cov_8_291	291	291	G	T	heterozygous	TCCTGCTAGCATCACAAACA	AGACTGTGATCCAGAATCGG	174,20	367,20	57.997	57.647	45	50	194
J12_NODE_1081905_length_227_cov_8_89	89	89	T	A	homozygous	TGGTGTTGATACCACAATGC	TTCTATACCCCTTGCTTTCG	44,20	203,20	57.804	57.023	45	45	160
J12_NODE_1384903_length_295_cov_5_214	214	214	C	G	heterozygous	ACTGTTCCCCTCCATGTTTT	GGTCCCAAAAGTTTGTGTTG	131,20	256,20	58.35	57.952	45	45	126
J12_NODE_1760636_length_181_cov_13_99	99	99	A	T	heterozygous	AGCACAATCTAGCATTTCGG	GCTTTAGCATCAGGATCAGG	60,20	191,20	57.999	57.515	45	50	132
J12_NODE_1367607_length_218_cov_9_2_106_116	106	116	_A_C	_G_T	_homozygous_homozygous	GTTGGGTCGTCACATTTGTT	GTCCAATTTGGCATTTAACG	42,20	238,20	58.315	58.018	45	40	197
J12_NODE_1456253_length_316_cov_5_2_203_225	203	225	_T_C	_C_T	_unknown_unknown	TTCTCGGCCATTTTCATAAG	GAAGAAGTGGCTGTTACGGA	72,20	250,20	57.845	57.951	40	50	179
J12_NODE_665232_length_246_cov_6_92	92	92	T	C	homozygous	TCGCCTCGAAGAAAAAGATA	CATGCAGAACCCCTAAAATG	27,20	201,20	57.726	58.093	40	45	175
J12_NODE_2022558_length_369_cov_13_182	182	182	T	G	heterozygous	TCTGTGTTGCTTCTGCATGT	GTAAAGCCCCCATTTTTCAT	0,20	309,20	57.976	57.923	45	40	310
J12_NODE_1006954_length_378_cov_8_72	72	72	A	T	homozygous	ATGCATAACGCTGTGGAAAT	GTCGAATCCCCTTTCAATCT	44,20	281,20	58.12	58.039	40	45	238
J12_NODE_816221_length_416_cov_7_155	155	155	C	T	heterozygous	GCCCAAAACTCAACCACTAA	TTCACCAATAACCTTGCACA	26,20	258,20	57.729	57.605	45	40	233
J12_NODE_1350118_length_685_cov_6_188	188	188	G	A	homozygous	ACAGAGGCGTTTTTGTTGTC	TTGCTTCTGGAACCTCAGAC	30,20	227,20	57.854	58	45	50	198
J12_NODE_166027_length_259_cov_12_203	203	203	C	T	homozygous	AACTATAGCCGCTGCAACTC	GCAAGAAACAAAGGGTATAAGC	27,20	247,22	57.3	57.195	50	40.909	221
J12_NODE_1914781_length_210_cov_9_195	195	195	C	A	homozygous	CTAGCAGGTGCTTGAGCTTC	TTTCAAGTGTGGTTCCCAAT	37,20	228,20	58.008	57.894	55	40	192
J12_NODE_152295_length_291_cov_6_247	247	247	A	G	homozygous	GCAGAACGAACATGGAGATT	GGAATGATCCTCACAAACCA	169,20	316,20	57.735	58.331	45	45	148
J12_NODE_481983_length_199_cov_8_2_129_136	129	136	_A_G	_G_A	_homozygous_heterozygous	AGCTGCAAAAATTTCCACTG	AGATCAGCCTTCTGGTTCCT	3,20	219,20	58.027	57.925	40	50	217
J12_NODE_1822260_length_238_cov_5_186	186	186	T	A	heterozygous	TGTGCTGATCAAGCTAATTCC	AGCATGTTCCAAAAGCAAGT	93,21	209,20	57.985	57.481	42.857	40	117
J12_NODE_452633_length_322_cov_33_3_167_237_271	167	271	_G_G_G	_A_A_A	_heterozygous_unknown_heterozygous	CCAACCACTTTGGAATTCAG	CCTTACAATTCGTCGCTGAT	12,20	322,20	58.049	57.849	45	45	311
J12_NODE_585453_length_298_cov_13_172	172	172	T	C	heterozygous	CGATAGAAAGAGCTGCCAAG	TCCAAGTCGAGGATGAGTTC	43,20	260,20	57.878	57.779	50	50	218
J12_NODE_1414453_length_236_cov_7_218	218	218	G	A	heterozygous	CCCAAAACTAGGCTTCAACA	GGTGGAGGAAAGGTTGTCA	118,20	243,19	57.879	58.467	45	52.632	126
J12_NODE_1944845_length_310_cov_5_2_236_239	236	239	_T_C	_C_T	_unknown_unknown	TAAGCTTACCAGCTCATCGG	TTCTTGGTGGGGGATAAAAT	83,20	338,20	58.147	58.226	50	40	256
J12_NODE_2437944_length_227_cov_4_140	140	140	T	C	heterozygous	TTAAACGATGACATTGTCCG	GGAAATCTGGTTCTAGGGTGA	67,20	167,21	57.069	58.108	40	47.619	101
J12_NODE_109053_length_252_cov_12_126	126	126	T	A	homozygous	CGAACTGATAAACCGCATTT	CGAGCATCGAGTTCCTAAAC	15,20	204,20	57.781	57.575	40	50	190
J12_NODE_667337_length_304_cov_16_222	222	222	G	A	heterozygous	ATCTCCAGATGAAGATGGCA	CCTCAACAAGATTGTCTGGC	163,20	310,20	58.172	58.287	45	50	148
J12_NODE_91309_length_505_cov_187_2_184_207	184	207	_G_C	_T_A	_homozygous_homozygous	GACATGGTTGTTTTCCCTTG	AGTCCCCTTACCAGATGGAG	34,20	407,20	57.894	58.05	45	55	374
J12_NODE_146495_length_306_cov_107_228	228	228	T	C	heterozygous	CCAATTGTCGTTCCAATGAT	TGTAACAGTTCTTTACTTGGGGG	147,20	254,23	58.271	59.458	40	43.478	108
J12_NODE_2254890_length_826_cov_3_773	773	773	T	C	homozygous	CACTGCTTTGGCTGAAACAT	GTTTGTGTTTCTTTACAGGGGT	740,20	841,22	58.926	57.207	45	40.909	102
J12_NODE_480697_length_284_cov_9_247	247	247	G	A	unknown	AGTCCAGCTGATGAATCCAA	TCTATTGCCTCCAACCAAAC	113,20	282,20	58.23	57.67	45	45	170
J12_NODE_184632_length_261_cov_21_182	182	182	A	G	homozygous	CTAAGGAGGTTGGTGGGAAT	CGACAAAGAACAAATGCGAT	150,20	257,20	57.975	58.773	50	40	108
J12_NODE_238431_length_308_cov_7_2_203_213	203	213	_G_G	_A_A	_heterozygous_heterozygous	TCGGAGAGCTGAAATTGTTC	CCAGCACCAGTCTCTTCAGT	83,20	286,20	58.019	58.01	45	55	204
J12_NODE_574928_length_268_cov_3_160	160	160	T	G	heterozygous	GGCAAAACAGTATGTAGTGCAA	TACCTTCCGCAAAACATTTC	127,22	229,20	57.917	57.754	40.909	40	103
J12_NODE_806887_length_251_cov_15_214	214	214	G	A	heterozygous	TTAACTGGACAGCCGAAAAG	AACAAGTGCACAAACCTTCC	144,20	261,20	58.027	57.7	45	45	118
J12_NODE_65967_length_408_cov_10_2_52_232	52	232	_A_G	_T_T	_homozygous_heterozygous	AATTCTCACTTTGCGGTCCT	TCTAACTTCAACCGCTTTGC	24,20	376,20	58.792	58.174	45	45	353
J12_NODE_881068_length_252_cov_11_145	145	145	C	A	unknown	ACCAGCTACCCGAAGAGTTT	GTCGGAATGATGGATCAGAG	92,20	257,20	57.936	58.011	50	50	166
J12_NODE_250857_length_308_cov_13_3_31_108_224	31	224	_A_G_T	_T_A_C	_homozygous_homozygous_heterozygous	CAGTGAGTTCCCTACCAACG	ACTTCTTTTGCCTACAAAGGTG	8,20	293,22	58.215	57.631	55	40.909	286
J12_NODE_1774486_length_224_cov_6_107	107	107	G	T	unknown	TGTAGGGGACCAAATGCTAA	TTGTTGTGGCTGAATGACAG	61,20	208,20	58.093	58.246	45	45	148
J12_NODE_1605985_length_319_cov_8_2_270_280	270	280	_G_C	_A_A	_heterozygous_heterozygous	CAGGTTTGCAAATCATATCCC	CTACAACGGTTGAGAATGGG	137,21	321,20	59.287	58.077	42.857	50	185
J12_NODE_1258825_length_206_cov_8_109	109	109	C	T	unknown	TCACATTTCACGCCATACAG	CGAGAACTTAGGGTTATCGGA	12,20	172,21	58.129	58.34	45	47.619	161
J12_NODE_985025_length_244_cov_9_2_198_201	198	201	_T_G	_C_A	_heterozygous_heterozygous	ATACGCACAGGTTTGATTGG	GCTGGAATTGGTTGGATAAA	143,20	245,20	58.502	57.548	45	40	103
J12_NODE_370063_length_265_cov_8_91	91	91	T	A	homozygous	TACGGCCAATTTCATAATCG	ACAACACTAATCGGCGTAGC	62,20	184,20	58.511	57.932	40	50	123
J12_NODE_444257_length_627_cov_3_3_466_467_504	466	504	_G_G_T	_T_A_C	_heterozygous_heterozygous_heterozygous	CCAATTTGCAGTAATGGCTC	GGATGTGTGCTGGTAATGGT	340,20	528,20	58.241	58.287	45	50	189
J12_NODE_1259956_length_201_cov_14_2_72_73	72	73	_C_C	_G_A	_unknown_unknown	GAGAAACGAAAGAACATGCG	TAGAGTTTCGGTGGAGTTGG	23,20	169,20	58.502	57.799	45	50	147
J12_NODE_735964_length_473_cov_16_295	295	295	C	T	unknown	GTTGATGGATGCAACTCCTT	CCTCTACGGTACTTTTGCCA	182,20	472,20	57.577	57.907	45	50	291
J12_NODE_1258625_length_186_cov_17_63	63	63	T	C	heterozygous	ATTGAGACTGACCCTCCAGA	CGAATCTGAGCCATCTGTTT	30,20	181,20	57.183	57.893	50	45	152
J12_NODE_1804324_length_170_cov_16_57	57	57	G	A	heterozygous	GTGCTGGGCTTCAATTTTC	AGGATATTTGGCTATTCGGC	5,19	175,20	58.285	58.175	47.368	45	171
J12_NODE_667318_length_184_cov_7_160	160	160	C	T	homozygous	GAACTTTCATGTGGAAAAGTGG	TCCCAAACAAGAACCTACAGTT	94,22	210,22	58.602	57.779	40.909	40.909	117
J12_NODE_1216606_length_395_cov_14_54	54	54	C	G	homozygous	TGGGGATCATGCTATGTTTT	AGAACAAGGTCCAACAACCA	18,20	345,20	57.887	58.03	40	45	328
J12_NODE_394992_length_237_cov_5_153	153	153	A	G	homozygous	CGAATGGGTTTCGCTATAAA	TGATCTCCTTGACGAAGTCC	86,20	216,20	57.806	57.779	40	50	131
J12_NODE_1697424_length_383_cov_6_250	250	250	A	G	unknown	AGCTAGGCCAATTAGGTCGT	CGTAATCATGCTTTCGGAGT	142,20	376,20	57.982	57.849	50	45	235
J12_NODE_1307643_length_175_cov_13_45	45	45	T	G	unknown	CATCAATTTTCTTCGATCCC	CTCTGGGTTCATTTTGATGG	14,20	160,20	57.062	57.992	40	45	147
J12_NODE_528221_length_353_cov_6_275	275	275	T	C	homozygous	GGAATTGCCCTAAAATGTCA	TGAGGCACCTTATTATTGGG	2,20	365,20	57.548	57.579	40	45	364
J12_NODE_227199_length_242_cov_12_177	177	177	T	C	unknown	TCCTTTTCGTTTGTTTCGAG	GAGCTTTTGCACATTTTCGT	109,20	255,20	58	58.026	40	40	147
J12_NODE_2161005_length_177_cov_5_90	90	90	T	C	homozygous	TTTTTACACAAACCCTCCCA	CCCCATGGAATTCACAAATA	47,20	147,20	57.973	58.133	40	40	101
J12_NODE_2112622_length_193_cov_5_55	55	55	C	T	heterozygous	TGATTTCAAAGATCTAGAGGCG	TGCAGCAAGCTTACCTCTTT	30,22	176,20	58.605	57.933	40.909	45	147
J12_NODE_554149_length_197_cov_9_112	112	112	A	G	heterozygous	CTGACATTTTCCATCCTTGG	GGCTGAAGGTTTCTCTGACA	83,20	215,20	57.992	58	45	50	133
J12_NODE_917988_length_326_cov_13_46	46	46	C	T	homozygous	AAGATGATCCCGAAATAGCC	TCTTGGCACAACAGCAACTA	19,20	176,20	58.083	58.057	45	45	158
J12_NODE_483981_length_352_cov_4_291	291	291	A	G	homozygous	GGAGGTGTTACATCAGGTGC	TCGAACATTCAGAAGTCTTGC	220,20	335,21	57.999	58.09	55	42.857	116
J12_NODE_1490611_length_196_cov_8_140	140	140	A	G	heterozygous	GAAACTTTCATGTGGTAGGCA	TAGAAAGGTCAATCATGTTCCC	104,21	203,22	57.742	58.046	42.857	40.909	100
J12_NODE_1612959_length_240_cov_10_183	183	183	C	T	heterozygous	GCCAAATCTCGTGAAGAAGA	GGTTTCTCAGCTGTTGAAGG	75,20	225,20	58.019	57.514	45	50	151
J12_NODE_1148332_length_485_cov_16_374	374	374	A	T	unknown	TAGCTTCCCCTCCAAAAACT	CACTGGGCTTGTTTGAGAAG	220,20	470,20	57.93	58.496	45	50	251
J12_NODE_378928_length_262_cov_5_194	194	194	A	G	heterozygous	GTTTCTTCAGGCATGCAGTT	TTTTGCAGAAGACTTGGCAT	38,20	270,20	57.95	58.502	45	40	233
J12_NODE_448270_length_263_cov_5_162	162	162	A	G	homozygous	TTTCTGCAATTTAGCCAGGT	TAGCCGAAGCTATCCCTTTT	135,20	288,20	57.515	58.113	40	45	154
J12_NODE_811241_length_214_cov_12_2_199_211	199	211	_G_A	_C_T	_heterozygous_heterozygous	CTTGCCATGTAGATCCTGCT	AGGGAATGGTTTTCCCTG	18,20	231,18	57.922	57.329	50	50	214
J12_NODE_1369375_length_343_cov_9_240	240	240	G	C	unknown	TGGAATGCGTTAAAGATGGT	GCAAGACCCGAAAGAAAACT	101,20	287,20	58.093	58.436	40	45	187
J12_NODE_2082548_length_240_cov_13_93	93	93	C	T	homozygous	CCCAGTACCGAGCATAACAC	TTTAAAGTCAGTTCGTCGGG	43,20	214,20	58.104	57.879	55	45	172
J12_NODE_223263_length_401_cov_13_213	213	213	C	T	heterozygous	GCCTCTATAGACAATGCCGA	AAGCTTGTTGCCAGATTTTG	10,20	349,20	57.943	58.027	50	40	340
J12_NODE_896345_length_264_cov_9_148	148	148	C	T	heterozygous	AAGATCCTGCCTCTTCCACT	CAGATAAGCGCATTTAGCGT	106,20	237,20	57.925	58.239	50	45	132
J12_NODE_955535_length_491_cov_13_366	366	366	A	G	heterozygous	TGCGAATTCATCTCTGTTGA	ATTGGACGACCTTCAAACAA	19,20	424,20	57.907	58.048	40	40	406
J12_NODE_675245_length_338_cov_5_221	221	221	A	G	heterozygous	TCTGCGGTTATCAGGAAAAG	TTCCAGTAAGGACACAACCC	111,20	349,20	57.972	57.485	45	50	239
J12_NODE_897771_length_171_cov_11_111	111	111	T	G	heterozygous	ATCACCTTTGACTGCGAGAA	GGAAGCTGCACTTTTCTTGA	55,20	164,20	58.443	58.228	45	45	110
J12_NODE_1591957_length_184_cov_3_105	105	105	G	A	homozygous	GTGCCATCAAACAACAAACA	GAACCGCTTACCGTAATGAA	21,20	127,20	57.997	57.781	40	45	107
J12_NODE_966553_length_349_cov_5_254	254	254	A	T	heterozygous	CGAATTTACAGGGGGAGAAT	TTTGGAACTCCAGAGACGAG	178,20	304,20	57.993	58.001	45	50	127
J12_NODE_1450721_length_326_cov_13_2_195_207	195	207	_G_T	_A_C	_homozygous_homozygous	ATGTTGCGGACTGGAGAATA	CATCTGCAGGAGCTAGGAAC	150,20	290,20	58.173	57.639	45	55	141
J12_NODE_1455941_length_301_cov_15_169	169	169	C	T	heterozygous	GGCATTAATTTGCAGTCTGG	AATCTTATTCCCGACCAAGG	141,20	271,20	58.241	57.993	45	45	131
J12_NODE_947364_length_493_cov_17_245	245	245	C	A	heterozygous	GCCTTCTCAGTTGTGCTTGT	AAAGCACGGAACATTCTTCA	93,20	430,20	58.087	58.352	50	40	338
J12_NODE_317947_length_232_cov_9_128	128	128	T	C	heterozygous	GAATGGATTGGTCATCCAAA	AGCAATTCATGCCTTTTCAG	22,20	221,20	58.187	57.971	40	40	200
J12_NODE_569014_length_259_cov_6_112	112	112	C	G	heterozygous	TGACCAAGCTAAGGATCAAGA	CAGAACCAGAAGGCCTAACA	86,21	288,20	57.562	57.952	42.857	50	203
J12_NODE_638162_length_441_cov_8_2_274_283	274	283	_G_T	_T_G	_heterozygous_heterozygous	GTGGTGTAACCCTTCCCTCT	GGAGCTACTGCTGATGTGGT	182,20	423,20	57.954	57.898	55	55	242
J12_NODE_2265178_length_310_cov_5_220	220	220	C	T	heterozygous	TTTGTATGGGAACCAGCAAT	ATTAGATGCAGGAGGCTGTG	39,20	328,20	57.944	57.922	40	50	290
J12_NODE_1516923_length_175_cov_6_31	31	31	C	T	homozygous	TCTGACCCTGTCTCCTTTTG	CAATGGAACCATCAACAACA	3,20	106,20	57.842	57.775	50	40	104
J12_NODE_753322_length_562_cov_2_83	83	83	C	T	unknown	CACGAATCCAAAATCTCCAG	GTTCTTTTCCCTTTTTCGGT	34,20	176,20	58.145	57.324	45	40	143
J12_NODE_280324_length_399_cov_11_266	266	266	T	C	heterozygous	AGAGCGAGGTTGATCATTTG	ATGGAAGTTGCCTGTCTCTG	125,20	310,20	57.893	57.87	45	50	186
J12_NODE_1500782_length_454_cov_5_370	370	370	T	A	unknown	CCAACCATAAAAACAGACGC	GGACGAGTCATGTGCTCTCT	44,20	467,20	58.147	57.947	45	55	424
J12_NODE_1409049_length_367_cov_12_62	62	62	A	T	heterozygous	GGATATCCTACAGGAGTGCCA	CGGTCAGTCGGAGAGAGTAA	38,21	392,20	59.02	58.03	52.381	55	355
J12_NODE_1023525_length_226_cov_7_2_180_190	180	190	_T_C	_G_T	_heterozygous_heterozygous	TCACCCACTGGAGAAGAAGA	TTTCCCTGAGATGGCTCTTT	143,20	255,20	58.349	58.861	50	45	113
J12_NODE_305089_length_286_cov_10_266	266	266	G	A	heterozygous	CAGTTTTCGAGTGCCTTGAT	CGAGGAATCGGAGATGAAT	75,20	300,19	57.951	57.6	45	47.368	226
J12_NODE_1809580_length_257_cov_6_2_135_160	135	160	_T_G	_C_A	_heterozygous_heterozygous	TCCACCTCCGACAACATAGT	GCACTAGGGACGAGACGTTA	63,20	261,20	58	57.98	50	55	199
J12_NODE_467151_length_415_cov_7_215	215	215	T	C	unknown	ACTTCCTTTTTGGGGCATAA	CTTGGCAGGTCGTTCTCTAA	176,20	289,20	58.556	58.105	40	50	114
J12_NODE_85559_length_229_cov_9_107	107	107	G	T	heterozygous	TCAGCAAGACAACGAAAACA	TGCGCATTTCACTATCAGAA	28,20	239,20	58.028	58.017	40	40	212
J12_NODE_856468_length_365_cov_13_344	344	344	C	T	unknown	CAGATTCGTCGCATTTTCTT	GGTTCAATCTGGTGCAATTC	21,20	390,20	57.971	57.99	40	45	370
J12_NODE_2303221_length_277_cov_8_2_138_201	138	201	_C_C	_A_T	_heterozygous_heterozygous	CACATTGCAACTCAGCTTTG	TCGAATCCCATCTCTAACCA	110,20	227,20	58.057	58.089	45	45	118
J12_NODE_1027621_length_235_cov_4_123	123	123	G	A	unknown	ATGCTTGCCACATATCGAGT	TGGCGTTTTGGACATAAGAT	11,20	246,20	58.201	58.093	45	40	236
J12_NODE_1145405_length_416_cov_8_291	291	291	C	T	homozygous	AGGGCTGTGAATGTGAGACT	TGAACTCATGGTAGGCACAA	89,20	426,20	57.279	57.673	50	45	338
J12_NODE_2087479_length_253_cov_8_134	134	134	T	C	heterozygous	TCGATTTTGGATGGCATACT	TTTCCCGGGTGTATACAGAA	46,20	191,20	58.038	57.945	40	45	146
J12_NODE_688887_length_373_cov_11_2_262_286	262	286	_G_A	_A_G	_homozygous_homozygous	AGCTCGGGTTTTAGCATTTT	GGATATAATTCGTGCCCCAT	206,20	325,20	58.026	58.601	40	45	120
J12_NODE_2351722_length_224_cov_6_188	188	188	T	C	homozygous	CGTTTCCGAAGTATGTTTGG	CCATGTAATGCCAATGACAA	30,20	242,20	58.147	57.831	45	40	213
J12_NODE_929856_length_262_cov_11_2_206_254	206	254	_G_C	_A_T	_homozygous_homozygous	GCATCTGACATTTCCTGGTC	GTGATGAAAGAGATTTGGCG	174,20	280,20	58.07	58.298	50	45	107
J12_NODE_433415_length_289_cov_21_100	100	100	C	A	homozygous	GTGGTTCCAAAAGAAAGGGT	GGGTCATGGTATGAGAGACG	53,20	187,20	58.002	57.94	45	55	135
J12_NODE_528049_length_267_cov_11_2_222_226	222	226	_C_A	_T_G	_unknown_heterozygous	CTACTACCATCGTGGTTGGC	AAATAAACAATTGGCCCCTC	152,20	275,20	58.104	57.923	55	40	124
J12_NODE_1475242_length_269_cov_4_166	166	166	A	T	homozygous	GCATGTTTAGGGCCTCATAG	ACACCCCTCACTCGTATTCA	137,20	298,20	57.335	58	50	50	162
J12_NODE_1674911_length_383_cov_8_269	269	269	T	C	homozygous	CCCACCAAACTATGTGGAGA	GCAAAATCACGATCCAATCT	95,20	305,20	58.414	57.608	50	40	211
J12_NODE_1191596_length_414_cov_16_2_245_293	245	293	_G_G	_A_A	_heterozygous_heterozygous	CTGAAACGCTTCGGAAATAA	CAAATCATGACCGTCAAACA	157,20	342,20	58.045	57.938	40	40	186
J12_NODE_1543040_length_225_cov_5_157	157	157	C	A	homozygous	TGGCAGTTCAAAAGGCTCTA	TGGCCTGTAATGCAGGTTTA	116,20	216,20	58.649	59.182	45	45	101
J12_NODE_560973_length_282_cov_16_173	173	173	G	A	heterozygous	AACCATCAGCAATAGCAAGC	TTGAGTCTCTTCGCCTCATC	94,20	273,20	57.998	58.1	45	50	180
J12_NODE_1370978_length_178_cov_9_125	125	125	T	G	heterozygous	TCTCTCCCATCAAATTCTCG	AGCACCTTGAATCTACTCGG	83,20	206,20	57.806	57.018	45	50	124
J12_NODE_72024_length_291_cov_7_234	234	234	A	G	heterozygous	GGTCACCGAAAGACATTTTG	CCCAACCCTATAAGATTTAGCTC	140,20	320,23	58.048	57.514	45	43.478	181
J12_NODE_1626537_length_208_cov_7_187	187	187	A	G	heterozygous	TTGTTTCACATGGCACTGAC	TTCCACATGCACAACGATAC	2,20	236,20	58.081	57.967	45	45	235
J12_NODE_746317_length_236_cov_7_173	173	173	A	G	homozygous	CTGTGAGCTACAAGGCCAAT	GTTGGCGATCGTGTATTTCT	118,20	248,20	57.98	57.696	50	45	131
J12_NODE_1641106_length_312_cov_11_2_235_244	235	244	_T_C	_C_T	_homozygous_homozygous	CAGTATTCACTGGGCCTGAG	GATCCCATAATCCGATGTCC	60,20	266,20	58.315	59.011	55	50	207
J12_NODE_1153368_length_261_cov_9_2_148_152	148	152	_G_T	_A_C	_homozygous_homozygous	TCTCATGGTTTGGTCGATTT	TGGGTGAGCATCTTCATCTT	107,20	213,20	57.991	58.23	40	45	107
J12_NODE_1368267_length_412_cov_16_2_315_338	315	338	_A_T	_T_C	_heterozygous_heterozygous	CGACCTGGAAGTCTGCTTTA	CAGCAGAAGAGAAGGGATGA	65,20	435,20	58.105	58.1	50	50	371
J12_NODE_1167564_length_171_cov_11_2_122_160	122	160	_A_T	_G_G	_heterozygous_heterozygous	AATGAAGGAGATGCCACTCA	CTTGCAAAAGGGATGTTTGT	13,20	182,20	58.23	57.729	45	40	170
J12_NODE_1193823_length_242_cov_8_139	139	139	G	A	heterozygous	CCGTATTTTCCCCTCATTCT	TTCACAGCCAACATCATCAG	8,20	188,20	57.993	58.186	45	45	181
J12_NODE_2395724_length_316_cov_5_2_199_209	199	209	_G_C	_A_T	_homozygous_homozygous	CACCCGTGTGATCCTAGAAC	TGTGTCTAGACCGTGTGTGG	81,20	334,20	58	58.094	55	55	254
J12_NODE_290686_length_270_cov_14_189	189	189	G	A	heterozygous	TGGCTCTTTTAACCAATGCT	TCATCTTTCCCTCTGCTGTC	57,20	212,20	57.515	57.94	40	50	156
J12_NODE_1302107_length_179_cov_14_110	110	110	G	A	unknown	TTATCGTGCCAACCAAGTTT	TGCTGTTCAAGCACTTGTGT	20,20	161,20	58.147	58.038	40	45	142
J12_NODE_65772_length_422_cov_24_274	274	274	T	A	heterozygous	TGGGCACTCCTCTATTTTCA	TGCTCTGACATGGGATTTTT	159,20	321,20	58.298	58.145	45	40	163
J12_NODE_329757_length_176_cov_9_102	102	102	T	A	unknown	CCTCATCATTCTTCGCAGTT	CTTCTTGGTGGATTTGATGG	21,20	157,20	57.893	57.992	45	45	137
J12_NODE_2666880_length_545_cov_4_469	469	469	A	G	homozygous	TAAAAGGCACCTACGTCCAC	GATGAAGGATCAGTGATGGC	3,20	497,20	57.757	58.01	50	50	495
J12_NODE_1308234_length_500_cov_10_337	337	337	C	T	heterozygous	TGGAGGCCATGTTATAGTGC	TCCTAATCCATCCATAGCTTGT	296,20	516,22	58.6	57.72	50	40.909	221
J12_NODE_351464_length_306_cov_16_206	206	206	T	C	heterozygous	CTTATTTCGCATGTCAGGCT	TTCTCAGCTGGGATTGAAAG	64,20	228,20	57.999	58.02	45	45	165
J12_NODE_317800_length_494_cov_10_2_286_305	286	305	_C_C	_T_T	_heterozygous_heterozygous	GAATCAGAAGGCTCCAGTGA	TAGCTCACTTTCATCCCCAG	243,20	405,20	57.94	57.894	50	50	163
J12_NODE_1723143_length_396_cov_4_2_220_227	220	227	_C_G	_T_A	_heterozygous_heterozygous	TGTGCGGTTTGAACTATTGA	GAACTCAATCACTTGCTGCC	99,20	250,20	57.763	58.444	40	50	152
J12_NODE_1619411_length_189_cov_11_154	154	154	G	T	homozygous	AGGACACTTTGGCCCTAAAC	TCATTGTGAGTAGGCTTTGCT	7,20	180,21	58.174	57.648	50	42.857	174
J12_NODE_460829_length_462_cov_14_324	324	324	A	G	heterozygous	GACCTGATCCCTTCCTCACT	ATCCCCAAATGCTTCTCTTC	292,20	483,20	58.101	58.187	55	45	192
J12_NODE_828162_length_403_cov_13_170	170	170	C	T	heterozygous	AGATGTGAGCATTGATGGGT	ACCCTTTTGGTTTTGGTCTC	139,20	283,20	57.939	58.002	45	45	145
J12_NODE_230975_length_243_cov_8_105	105	105	C	T	heterozygous	ATTTTCGGTTGGACTTGGAT	GATTATTGCATTTTGCACCC	8,20	264,20	58.36	57.962	40	40	257
J12_NODE_403394_length_220_cov_8_31	31	31	G	A	homozygous	AGTGCCTAAGACCCACACCT	GCAAGCAAGATTGGGAAAC	3,20	143,19	58.671	58.285	55	47.368	141
J12_NODE_412408_length_261_cov_5_239	239	239	T	A	heterozygous	ATAATGTCGGCATACCATCG	TCCAAGGCATTGCTACTACC	92,20	278,20	58.336	57.849	45	50	187
J12_NODE_63923_length_265_cov_10_99	99	99	G	A	unknown	GAAGGTGAAGGATGTCGATG	AGGTCTGCAGCACAGTTTTC	38,20	273,20	58.071	58.087	50	50	236
J12_NODE_1404118_length_199_cov_11_2_101_125	101	125	_C_T	_T_A	_homozygous_unknown	GACCTCCGTTGGTTCCTACT	ACGGAATCTTTGATTGCTTG	34,20	179,20	58.105	57.821	55	40	146
J12_NODE_1164598_length_349_cov_12_274	274	274	G	A	heterozygous	AACTTAAGCAGCATTGCCAC	GGACAAATTCCTTCCAAACA	20,20	323,20	58.053	57.488	45	40	304
J12_NODE_585695_length_454_cov_14_301	301	301	T	C	homozygous	TTCACAAGATCACCCGAAAT	TAGCAAGGATACGACAAGGC	12,20	349,20	57.991	57.999	40	50	338
J12_NODE_1055293_length_235_cov_20_45	45	45	A	G	heterozygous	CTCTACTGCAGTGGGAGGAA	TTTGAGACTTCTTCGGATCG	7,20	112,20	58.03	58.02	55	45	106
J12_NODE_493002_length_370_cov_12_304	304	304	A	G	homozygous	GGTGATGAGGTACAATCCCA	CCAAAGACTTATTTTTGGTCCC	216,20	386,22	58.201	58.907	50	40.909	171
J12_NODE_1369133_length_363_cov_16_2_247_306	247	306	_A_G	_G_A	_heterozygous_heterozygous	GCAAGAGTAACAACCGTTCC	GGCCATGTTCCAAGTTCTTA	99,20	333,20	57.328	57.67	50	45	235
J12_NODE_720230_length_236_cov_12_186	186	186	A	T	unknown	GATGTTGCACAAAATCGACA	GCTTGTTTCGTCGAGTATCC	111,20	242,20	58.099	57.419	40	50	132
J12_NODE_134093_length_529_cov_5_2_89_98	89	98	_A_T	_T_C	_unknown_unknown	CAATATCTCAACCAACCCGA	ATGGCTCATGTGAAACCAGT	43,20	158,20	58.422	57.999	45	45	116
J12_NODE_1143895_length_189_cov_18_51	51	51	T	C	homozygous	CGAGAAACGAGCCAAAAATA	AAATGATCAGCCACTTCTCG	3,20	168,20	58.045	57.893	40	45	166
J12_NODE_77101_length_170_cov_11_125	125	125	C	T	heterozygous	AAACAGGACAAAAGTGCATACC	CCATCCTTTTTCAACCGAA	54,22	155,19	58.175	58.532	40.909	42.105	102
J12_NODE_1120907_length_280_cov_13_77	77	77	G	A	homozygous	TCTAAGGGCATGTCTCAAGC	GTGGCTTGCTTGATAGGAGA	3,20	167,20	58.048	58.048	50	50	165
J12_NODE_2603976_length_229_cov_6_2_83_127	83	127	_C_C	_T_T	_unknown_homozygous	CATCCTTCTTTTGCTTGTCC	AAACGTCGATGAAACCACAT	0,20	154,20	57.393	57.922	45	40	155
J12_NODE_26170_length_179_cov_21_42	42	42	T	C	heterozygous	CCAGCATACAAATTCCAGTTC	GGTGCTTTCTCTTTGTTTGC	15,21	136,20	57.23	57.604	42.857	45	122
J12_NODE_1954185_length_212_cov_10_212	212	212	G	T	heterozygous	AATTGCTGGTTCTGTATGGC	TTAGCCTCACAGTTTCTGCC	115,20	240,20	57.696	58.104	45	50	126
J12_NODE_1599679_length_261_cov_8_93	93	93	G	A	homozygous	GGGGTTTACAACAATTATCCC	GAGCAGGTTGGTGATTTACG	35,21	254,20	57.23	58.228	42.857	50	220
J12_NODE_1187345_length_294_cov_5_41	41	41	A	G	homozygous	CGAGAAGAGATAAAGGGAAGC	CGGTCTCTCAATCTGCACTT	6,21	146,20	57.336	58.029	47.619	50	141
J12_NODE_1776042_length_737_cov_4_2_469_472	469	472	_T_C	_C_T	_heterozygous_heterozygous	GGGCCCTATAGTCGATTGTT	ATGGGGAAAATGATGAGGAT	19,20	503,20	58.019	58.106	50	40	485
J12_NODE_1560028_length_647_cov_2_514	514	514	G	C	heterozygous	CAGTGTGTAACACCCCGAAC	TGGATTTTGAGTTCCAGAGC	428,20	583,20	58.906	57.864	55	45	156
J12_NODE_1512357_length_208_cov_4_140	140	140	T	C	homozygous	TATTGGCTACTGGGCTTACG	CACTTACATGCAAAGCAACG	82,20	212,20	57.954	58.006	50	45	131
J12_NODE_526330_length_347_cov_9_70	70	70	G	A	homozygous	CCAAAGCTTGGAAACGAGTA	CAGCCAACATACCATTCACA	42,20	181,20	58.027	57.968	45	45	140
J12_NODE_1022810_length_298_cov_17_2_173_271	173	271	_G_T	_A_C	_heterozygous_heterozygous	CGACATCGTGCTTCCTCTAT	GCACTTCTCAAAAACTGCCT	30,20	302,20	57.922	57.203	50	45	273
J12_NODE_1535106_length_222_cov_5_2_196_197	196	197	_A_G	_C_T	_homozygous_homozygous	GCCAATTTGCTTCTGGTCTA	TGACCAGGTCCTCCAAAGTA	39,20	228,20	57.971	58.13	45	50	190
J12_NODE_1151224_length_220_cov_6_159	159	159	A	G	heterozygous	GGATGGTAGTCGCAAAGAGA	ATGAAAATGTTTGCTCCTCG	67,20	237,20	57.893	57.821	50	40	171
J12_NODE_1193818_length_658_cov_6_2_475_524	475	524	_G_C	_C_G	_heterozygous_heterozygous	CTATGGTGACAATTGGGCTC	GTCAAAGAAGCTCACCCTCA	248,20	566,20	58.019	58	50	50	319
J12_NODE_608612_length_272_cov_5_2_80_97	80	97	_A_T	_G_C	_homozygous_homozygous	ATACAAAAACATGGGGCTGA	TTGGAGGAAATCCCAAGTG	19,20	243,19	57.944	58.473	40	47.368	225
J12_NODE_1351544_length_280_cov_8_196	196	196	A	C	homozygous	CAGAAAATCTGTGCCATTCC	GGGAAGATGGTTCTGGAGAT	78,20	226,20	58.145	57.964	45	50	149
J12_NODE_2029196_length_249_cov_13_155	155	155	C	G	unknown	GTCGGGACATCTTCAACAAC	CTTTGATAACTGGAGCCTGC	24,20	253,20	57.97	57.575	50	50	230
J12_NODE_510191_length_445_cov_6_216	216	216	C	A	homozygous	TATAAAGCATGCAAAAGGGC	ACCAAACTCGTTCCATCAAA	151,20	322,20	57.946	58.048	40	40	172
J12_NODE_440916_length_325_cov_4_216	216	216	A	G	homozygous	ACACCCTTTCATCCAGTTCA	TGGAATCGAATAGGGTCAGA	167,20	315,20	57.971	58.089	45	45	149
J12_NODE_519773_length_373_cov_11_61	61	61	T	C	heterozygous	GAAGCCAAGAACACGGAAT	CAATGGCTTGGAGATACACC	3,19	347,20	57.721	58.019	47.368	50	345
J12_NODE_1141217_length_338_cov_10_95	95	95	G	A	homozygous	TGAGGAATGAGCAAGTTGTG	TTCACTGCCCAAGCTTTAAC	2,20	145,20	57.374	58.027	45	45	144
J12_NODE_1448054_length_204_cov_19_183	183	183	C	A	homozygous	CATTTTGCCCTCTTACATGC	CTCGACATATGAACCTTGGG	98,20	209,20	58.241	58.02	45	50	112
J12_NODE_407527_length_279_cov_10_2_179_196	179	196	_T_C	_C_G	_homozygous_homozygous	CCAAACCCGTATTACAGTGC	AAGGCCTTGCAGTTTCACTA	137,20	245,20	58.027	57.635	50	45	109
J12_NODE_565261_length_268_cov_27_2_267_269	267	269	_G_C	_C_T	_heterozygous_heterozygous	GTGATCGAAGTCAGTTTGCC	CATCAAAGACTTCAGCACCA	161,20	296,20	58.287	57.374	50	45	136
J12_NODE_2047696_length_288_cov_9_164	164	164	C	T	heterozygous	CCCAGTAAGTTAGGCCACAA	TCGCTTGTTTTTAGTTAGTCCC	16,20	289,22	57.758	57.656	50	40.909	274
J12_NODE_1386964_length_757_cov_2_2_130_131	130	131	_C_T	_T_C	_heterozygous_heterozygous	CGACAACCTTGGCTTTTCT	TTTTGAGCAATAGGGACCAA	93,19	584,20	57.938	58.214	47.368	40	492
J12_NODE_1882102_length_213_cov_4_82	82	82	C	T	heterozygous	TACATCTCATGCAGGCTCAA	AGTTCAGACAACCTTCGTGG	43,20	147,20	57.937	57.771	45	50	105
J12_NODE_497740_length_394_cov_16_318	318	318	G	A	heterozygous	AACATGCTTATGGAGCTTGC	TCTCCATGTCAATGTTGCAG	145,20	350,20	57.998	58.186	45	45	206
J12_NODE_133817_length_293_cov_9_233	233	233	C	A	homozygous	CTGTTGACAGACAGCACTGG	GGACCTCTCTTCCTTTGCTT	45,20	275,20	57.955	57.582	55	50	231
J12_NODE_1331988_length_688_cov_3_659	659	659	G	A	homozygous	CTCAAGGTTTGGAACCAATG	TCTTCGCATTTCTTATTGGG	205,20	694,20	58.049	57.845	45	40	490
J12_NODE_1085974_length_305_cov_8_187	187	187	C	T	homozygous	ACTTGTGCTTCATCAAAGCC	AAGCTGCTGCATTCAGTTCT	89,20	231,20	57.95	57.853	45	45	143
J12_NODE_1106008_length_224_cov_11_215	215	215	T	A	heterozygous	CCGATTAGGAGCTAGGAGGT	GGTATAAAATCATCAAGAGCCG	105,20	244,22	57.523	57.797	55	40.909	140
J12_NODE_624974_length_228_cov_10_229	229	229	G	C	homozygous	GCCTAAGGTATTAGGCGGAG	GGGGCAAGGTATATAGGGATT	62,20	256,21	58	58.248	55	47.619	195
J12_NODE_319700_length_462_cov_8_307	307	307	T	C	heterozygous	TGGAATGTCCGAAAAACTGT	GCCTGGCCAACATATCATAG	112,20	373,20	58.048	58.065	40	50	262
J12_NODE_639901_length_493_cov_16_414	414	414	T	C	heterozygous	GGGAAGTTGTCGATGATTTG	GTGGGGCAATAAATAAGAAGC	226,20	515,21	57.991	57.783	45	42.857	290
J12_NODE_294905_length_274_cov_11_100	100	100	A	C	heterozygous	TGGGACTCCTCAATTGCTAA	TCGACGTAAACACCCATCTT	48,20	254,20	58.298	58.076	45	45	207
J12_NODE_1191948_length_256_cov_8_139	139	139	T	G	unknown	ACTTATTCACTTCCAGGACTCG	TCTTCCATTCAGGATTTCCA	63,22	226,20	57.49	58.06	45.455	40	164
J12_NODE_221704_length_398_cov_6_290	290	290	C	T	homozygous	TGAACATGATATGCCCTGAA	GGATTGGCTACGATCACAAC	15,20	350,20	57.478	58.019	40	50	336
J12_NODE_691797_length_368_cov_9_2_33_39	33	39	_A_G	_G_A	_homozygous_homozygous	CCGAGTCTTTGACTTCTTCAA	CAGCACAAATTGATTCAGCA	0,21	356,20	57.194	58.418	42.857	40	357
J12_NODE_1475082_length_185_cov_15_155	155	155	G	A	heterozygous	CTCCTACGTTCGAAGGTTCA	TAGCCATGTAATATTGGCCG	87,20	193,20	57.952	58.536	50	45	107
J12_NODE_863330_length_181_cov_11_153	153	153	C	T	homozygous	CCTTGAAGGCATATTCAAACC	GCATTCAAGGCATATTCAAACC	27,21	205,22	58.569	60.681	42.857	40.909	179
J12_NODE_412935_length_260_cov_15_176	176	176	C	G	heterozygous	ATAGCAGCATGAAGCAGGAT	CAAGCGAATGGAATTGAAGT	26,20	199,20	57.541	57.821	45	40	174
J12_NODE_1811969_length_260_cov_13_197	197	197	T	C	heterozygous	AATGTAGCCACGGTGTTGAT	AATGTCGTTGCGGAAATG	152,20	277,18	57.95	58.039	45	44.444	126
J12_NODE_594318_length_300_cov_15_76	76	76	T	G	homozygous	CTATGGGCACACACAAGACA	CGAATTCATTTATGGCGAAC	6,20	221,20	58.112	58.109	50	40	216
J12_NODE_1620188_length_225_cov_4_171	171	171	A	T	homozygous	CTTCCACGTCAGCTCGTTAT	AATGGACCCATTTCCCTAAA	56,20	214,20	57.98	58.226	50	40	159
J12_NODE_997933_length_453_cov_16_2_268_391	268	391	_G_C	_A_T	_heterozygous_heterozygous	TGTCATTTTGTTGATCACGG	AAATCGTGTTGGGCATTCTA	130,20	426,20	57.938	58.093	40	40	297
J12_NODE_1436554_length_240_cov_10_2_117_120	117	120	_G_T	_T_A	_unknown_unknown	TCGGGTTTGATGTGTTCTTT	TTCATTAACCATCCCATTGC	58,20	240,20	58.048	58.282	40	40	183
J12_NODE_948768_length_276_cov_6_169	169	169	C	T	homozygous	CACACAGCAGTGTTGCTAGG	TAGCGAGCATAGGTAGCGTT	33,20	225,20	58.068	57.862	55	50	193
J12_NODE_468405_length_194_cov_12_118	118	118	G	C	unknown	GACCTTGCTTTTGAGCTTGT	TGGCACCACAATTCATACAC	13,20	201,20	57.203	57.804	45	45	189
J12_NODE_1605828_length_204_cov_6_137	137	137	T	C	homozygous	ACAGAAGGTGATGGGTCAAA	TCGAGTGGTGCTTTTTAAGG	57,20	195,20	57.971	58.027	45	45	139
J12_NODE_2204440_length_189_cov_11_93	93	93	A	C	homozygous	AAGCTTGATGATTAAGGGCA	TTCAGTTACCTTCCACGCTC	61,20	191,20	57.456	57.951	40	50	131
J12_NODE_1535879_length_281_cov_11_232	232	232	T	A	heterozygous	GTTAAATTCGGATGCAATGG	GGTTAACAGACGAAAGGGGT	93,20	295,20	57.963	58.029	40	50	203
J12_NODE_335217_length_487_cov_19_80	80	80	A	G	heterozygous	GTGATGGATGCTGTCAACAA	TGGTTATAGGCTGGGAAACA	46,20	504,20	58.019	58.093	45	45	459
J12_NODE_1407718_length_296_cov_21_2_209_210	209	210	_A_T	_T_C	_heterozygous_heterozygous	TCAAGCATCCAAAACACTAGC	CCATAATTGGTTGCCGATAG	134,21	257,20	58.04	57.991	42.857	45	124
J12_NODE_1166220_length_222_cov_5_179	179	179	T	C	homozygous	ACCCTGAACATTGAACCTCA	TTTTACCATGAAACCCGAAC	140,20	249,20	57.971	57.459	45	40	110
J12_NODE_1675198_length_252_cov_5_173	173	173	G	T	heterozygous	TCTGCTTGTTTTGTTTGGTG	AAAATGCACTTAGCTGTCGG	81,20	228,20	57.38	58.054	40	45	148
J12_NODE_23238_length_264_cov_17_99	99	99	G	A	homozygous	ATGCCTAACCCTCCAAACTT	TTTGTTTTGTGGGTGATGTG	61,20	228,20	57.668	57.837	45	40	168
J12_NODE_470219_length_534_cov_16_405	405	405	G	T	heterozygous	CTAAGGGCCAACTTGGTTTT	CAGGTAGCAATGCCTATGGT	366,20	468,20	58.238	57.727	45	50	103
J12_NODE_534325_length_203_cov_18_2_101_121	101	121	_C_G	_T_A	_unknown_unknown	TGCATCCATATGTCTGGAAA	TTGCAGATCCTTTAAGCCTG	32,20	186,20	57.478	58.12	40	45	155
J12_NODE_1074485_length_354_cov_6_2_265_273	265	273	_G_C	_A_G	_heterozygous_heterozygous	GGATGCCAAGATTGAAATTG	TGCTTAAGCCAGAAGCATAGA	115,20	378,21	58.01	57.967	40	42.857	264
J12_NODE_1248594_length_210_cov_10_124	124	124	G	A	heterozygous	GAGAAAAAGGCAACAAACCA	GGCTGTTTTAAGGAGAGCTACA	71,20	207,22	57.85	57.853	40	45.455	137
J12_NODE_333835_length_484_cov_22_2_255_400	255	400	_G_T	_T_C	_heterozygous_heterozygous	TGAAAGGATGGAGCAAGAAG	TCACCGTAAAAGCTACAGGC	177,20	464,20	58.02	58.054	45	50	288
J12_NODE_417486_length_442_cov_10_330	330	330	C	T	heterozygous	GGGTCTGTACCCTCCTGAAT	GCTTACTCATTTATCCCGCA	291,20	469,20	57.897	57.871	55	45	179
J12_NODE_1088199_length_273_cov_5_214	214	214	C	T	heterozygous	CCCTTACACTGTCCCTGATG	TAGAAGAATACGAGCCTGCC	135,20	272,20	58.001	57.213	55	50	138
J12_NODE_2608818_length_585_cov_3_160	160	160	G	A	heterozygous	TACGAGGAAACGAATGTGGT	CTCACCTTCCTTGATAGGCA	43,20	279,20	58.076	57.894	45	50	237
J12_NODE_1100527_length_287_cov_4_222	222	222	G	A	homozygous	CACGTCAACATGTCATGGTCT	GGTGGGTTAAGTAAGCCCAATTT	170,21	269,23	59.456	61.544	47.619	43.478	100
J12_NODE_2518777_length_303_cov_25_112	112	112	T	C	unknown	TACATGTGGCATGCAGATTC	AGGAATTGCGACACCTGATA	31,20	144,20	58.069	58.173	45	45	114
J12_NODE_1142461_length_249_cov_5_195	195	195	A	T	heterozygous	AGTCACAGCCCATCATGTCT	TCATGCTTGCAGGACATACA	12,20	225,20	58.082	58.81	50	45	214
J12_NODE_1937206_length_630_cov_3_614	614	614	G	T	homozygous	GAGCTAGGCACCATTTTCAA	GGCTTGAAGATATCCGCTTT	228,20	659,20	57.971	58.419	45	45	432
J12_NODE_1339781_length_190_cov_9_121	121	121	G	A	homozygous	GAAGCACCAATCTTGACTTTG	ATCACCTTGTCATCCTGCAT	89,21	195,20	57.468	57.939	42.857	45	107
J12_NODE_523960_length_218_cov_6_186	186	186	G	A	homozygous	CAGACTCGAAGGAATGCTTG	AATTTTCCTTCGGATGTTCC	76,20	232,20	58.596	57.966	50	40	157
J12_NODE_313901_length_515_cov_13_2_428_437	428	437	_G_A	_A_C	_unknown_homozygous	CGTGCCAAAGAAACTCCTAA	TTTGATGATTCAAGCAGGGT	30,20	478,20	58.027	58.145	45	40	449
J12_NODE_74534_length_289_cov_10_255	255	255	G	A	unknown	GCTCGATGTAAAGCCTGGTA	AGCTCCCCAGTTCTCCTATG	163,20	282,20	57.999	58.35	50	55	120
J12_NODE_1364030_length_205_cov_13_143	143	143	T	C	heterozygous	TTACGAATGAGCTGACCACA	AACCAGAGTGTTACCCGACA	102,20	231,20	57.836	58.059	45	50	130
J12_NODE_1552292_length_189_cov_14_143	143	143	C	T	unknown	TTCCGAAGAGACAAGCTAGG	GGAAATACTACTCCTGGTGCC	19,20	167,21	57.302	57.681	50	52.381	149
J12_NODE_968404_length_267_cov_12_201	201	201	C	T	heterozygous	AATTTGATCAGAAAGCGACG	AGTTGGAAGGATCCAAGAGC	80,20	277,20	57.971	58.324	40	50	198
J12_NODE_2201169_length_181_cov_8_108	108	108	G	A	homozygous	CCGCATTTCTAGGTGGTCTA	ACATGATTGGGCCTGTTTTA	27,20	163,20	57.85	57.944	50	40	137
J12_NODE_1030856_length_376_cov_5_2_146_208	146	208	_G_C	_A_T	_unknown_homozygous	AAGGTCGTATTGGCATCAAA	GCGACCTATAATGGCTCAAC	86,20	307,20	58.093	57.332	40	50	222
J12_NODE_2218654_length_376_cov_12_244	244	244	G	A	heterozygous	ACGATTTGTCATCGGAAGAA	TACGGATGAATTGGTAACCG	14,20	289,20	58.145	58.361	40	45	276
J12_NODE_1313318_length_478_cov_11_236	236	236	A	T	heterozygous	TTCATGGAGATCTTTCTCGG	GCCACCTTTAGCACTATCCA	119,20	279,20	57.806	57.849	45	50	161
J12_NODE_2426816_length_175_cov_8_86	86	86	A	T	heterozygous	CGGCCAACTACTGATCCTAA	ATCGTTGGCTTTTGTACTGC	48,20	175,20	57.85	57.905	50	45	128
J12_NODE_670128_length_492_cov_10_289	289	289	G	A	heterozygous	GATGTCCACCAGTATGAGGC	GGTTTGAAGCAACTAGGCAA	137,20	487,20	57.939	58.027	55	45	351
J12_NODE_299468_length_239_cov_11_239	239	239	G	A	heterozygous	ATTCTCTCTGGCGAAATCCT	GAGTTCGCAGTATTGTTGAAGA	117,20	268,22	57.946	57.183	45	40.909	152
J12_NODE_1990094_length_221_cov_5_124	124	124	T	A	heterozygous	AACAGAAGGAGAATCTGCCC	GGACGAGTGTGTGGAAATGT	46,20	155,20	58.324	58.408	50	50	110
J12_NODE_1032780_length_206_cov_8_101	101	101	T	C	homozygous	GGTGTGGAGGAATTCCATATT	GCTTGTTTTGGGTATGTTGG	15,21	181,20	57.715	57.999	42.857	45	167
J12_NODE_849495_length_459_cov_12_2_245_272	245	272	_C_A	_T_G	_heterozygous_unknown	CATGCATCACCAGTTTTGAA	TTTTAAGCGTGATGGGAGTC	5,20	351,20	58.099	57.821	40	45	347
J12_NODE_350573_length_491_cov_3_101	101	101	C	T	unknown	ACAAGAGGCACAATAATCGG	TAGCCGATTCTCACATCTCC	6,20	192,20	57.698	57.834	45	50	187
J12_NODE_1347611_length_178_cov_11_152	152	152	A	G	heterozygous	ATCAACTGCTCGAATTGCAT	GGTTTGTCGTTTTTGCTGAT	15,20	191,20	58.326	57.727	40	40	177
J12_NODE_335968_length_386_cov_6_313	313	313	C	T	heterozygous	AGCTGTTTCATCAGCTCCAG	TCCCGAAAGTACAGATGCTT	229,20	357,20	58.187	57.422	50	45	129
J12_NODE_1429560_length_343_cov_6_244	244	244	C	A	heterozygous	GATCCATGCCTCAGCTTTTA	GCCTCTCTCAATCATCTGGA	28,20	283,20	57.915	57.879	45	50	256
J12_NODE_1243600_length_180_cov_19_140	140	140	C	T	heterozygous	GGGAAACCAGAAAAACACCT	GATGCATTCAAGAAGCACCT	59,20	188,20	58.002	57.892	45	45	130
J12_NODE_1093287_length_333_cov_8_2_30_39	30	39	_G_A	_A_G	_homozygous_homozygous	AGCTGAATGACTGTCCTTGAAT	TGCTAAGGAGGTGCCAATAG	3,22	192,20	57.935	57.999	40.909	50	190
J12_NODE_849547_length_174_cov_12_63	63	63	C	T	homozygous	ATTGCCACAACATATCACCC	AGGTGACAGCCTCAACAGAG	15,20	147,20	58.145	58.01	45	55	133
J12_NODE_1397376_length_431_cov_19_2_318_360	318	360	_G_G	_A_A	_heterozygous_heterozygous	AGAGAATTCTTTCACCGGCT	TTGGAGGGACATTTAACGAT	16,20	456,20	58.001	57.003	45	40	441
J12_NODE_2497785_length_224_cov_3_166	166	166	C	T	homozygous	ACACGCTGATGGAAATTGTT	TTGGGATGTACAAGAAGGCT	115,20	245,20	58.076	57.268	40	45	131
J12_NODE_1018217_length_305_cov_13_186	186	186	C	G	heterozygous	TCGGAAATTGAAAGAACTGC	GACATCAAGTCTCACCAGGTTT	29,20	287,22	57.944	58.16	40	45.455	259
J12_NODE_789609_length_202_cov_8_89	89	89	A	G	heterozygous	GTGGTATGTATACCTTTCTCACCA	TCTCATCACCATATTGCTGC	48,24	214,20	57.158	57.21	41.667	45	167
J12_NODE_1354505_length_174_cov_21_45	45	45	T	A	homozygous	TACCTTGCCTACTGGAGTGC	GAGAATCCGAAATCTCAGCA	6,20	121,20	57.98	57.961	55	45	116
J12_NODE_861156_length_467_cov_11_219	219	219	T	A	unknown	AAACAATAGCTTCCGTCGAA	GGCTTGAGAACCATACGAAA	51,20	382,20	57.515	57.821	40	45	332
J12_NODE_497240_length_419_cov_18_4_132_183_240_353	132	353	_A_G_T_A	_G_A_C_G	_unknown_unknown_unknown_heterozygous	AGAATTCGATGTAGGGGACC	TTTGGACGAGAATTCCATGT	79,20	424,20	57.918	57.991	50	40	346
J12_NODE_48139_length_221_cov_560_122	122	122	C	A	heterozygous	GAAACAATATTGGGCCTGTG	AAATCTTCGTCGTATGTGGG	99,20	222,20	57.944	57.546	45	45	124
J12_NODE_820820_length_368_cov_10_187	187	187	A	G	heterozygous	TTCACACGGGCTTTATTACTG	CGAGGATAATCGAAGAAAAGG	74,21	397,21	57.851	57.963	42.857	42.857	324
J12_NODE_1564318_length_420_cov_7_244	244	244	C	T	heterozygous	CAGCTCAAATTCAGGGATTG	TTGTCGACGAGAATGGGTAT	39,20	350,20	58.298	58.019	45	45	312
J12_NODE_1364735_length_309_cov_7_230	230	230	G	A	homozygous	ATGACTGCAACACAGCTGAA	AGAGGTGTGCTCGTTTTGAG	50,20	317,20	57.976	58.087	45	50	268
J12_NODE_622001_length_386_cov_25_209	209	209	G	A	heterozygous	CCAAAATGGGTCTTCCTTTT	TCGCATGATGTTTTACATGC	134,20	349,20	58.02	58.144	40	40	216
J12_NODE_1545385_length_199_cov_7_57	57	57	G	A	heterozygous	TGTTCTTGCGTGGTTGATTA	TCTGTTGCGACAAGAGACAA	29,20	148,20	57.763	58.112	40	45	120
J12_NODE_196528_length_336_cov_15_199	199	199	C	T	heterozygous	CTGGTAATTTCTGGGCTTCA	TGACTATGCGAGTTCAGACG	170,20	281,20	57.823	57.571	45	50	112
J12_NODE_347702_length_306_cov_16_267	267	267	C	T	homozygous	GAATTCATGGATAGCACCTCA	GGTCAAGATGTAGGGAAGAAGA	17,21	334,22	57.624	57.404	42.857	45.455	318
J12_NODE_293525_length_274_cov_15_274	274	274	G	C	heterozygous	TCCACAAGTGCATTGTTCAC	AGTTGCGAATGATAGGGTTG	139,20	298,20	58.081	57.698	45	45	160
J12_NODE_883853_length_378_cov_16_249	249	249	G	A	heterozygous	AGGAGAAATGGAGGGATTTG	AGCATGGGACAAGGTAACAA	149,20	279,20	58.04	58.076	45	45	131
J12_NODE_1913155_length_177_cov_3_65	65	65	T	G	heterozygous	GATGGTGAAGTTGAAGTGGC	CAACTTCATTCCCGAACAAC	35,20	178,20	58.129	58.048	50	45	144
J12_NODE_1438231_length_330_cov_11_138	138	138	T	C	heterozygous	GGCCATATCTTTCTTTGGGT	AAAGTCGAATGTTTGTCCCA	83,20	211,20	57.992	58.048	45	40	129
J12_NODE_1359173_length_296_cov_8_116	116	116	A	G	homozygous	CCACACAATCCGAAATAAGG	CAACACCCTGGTCTCTCATC	66,20	278,20	57.945	58.052	45	55	213
J12_NODE_1049485_length_401_cov_14_145	145	145	A	G	heterozygous	TAGATCGTGTTGTTGCTTGC	TGACCATGCCACTAAGGATT	72,20	183,20	57.503	58.019	45	45	112
J12_NODE_1492337_length_349_cov_10_227	227	227	T	A	heterozygous	CTCCAACCTCGAAAAGAACA	CTTCTTGAGAGGAGGGAAGG	63,20	289,20	57.924	58.05	45	55	227
J12_NODE_283385_length_217_cov_8_171	171	171	C	A	heterozygous	TGTGCCACTGTCATGCTAAT	GCCATTTCTTTTTGCACTTG	0,20	229,20	57.701	58.413	45	40	230
J12_NODE_143105_length_215_cov_31_2_64_104	64	104	_G_G	_A_C	_heterozygous_heterozygous	TATGTTTTGACTGGTGGCAA	CAGAGCACATACGGTGTCAA	10,20	190,20	57.605	58.276	40	50	181
J12_NODE_496163_length_255_cov_23_185	185	185	A	G	heterozygous	CCACCCAACATGATGAGAAT	CCACGTACATTAGCAGTGGA	120,20	254,20	58.201	57.217	45	50	135
J12_NODE_682966_length_300_cov_5_224	224	224	A	T	heterozygous	GGAATAGCTTCTGAGGAGGG	GGACCAAAAGACATGGACAG	88,20	280,20	57.946	57.971	55	50	193
J12_NODE_1589530_length_338_cov_9_2_182_281	182	281	_C_A	_T_G	_heterozygous_heterozygous	TTTCACCAGTACCCCTTTCA	GTAGTCTTGTTTGTTCTTCGTGAG	95,20	309,24	58.049	57.319	45	41.667	215
J12_NODE_840430_length_242_cov_16_168	168	168	T	C	heterozygous	AGCTGATCGAGTTTGGTGTC	CAGAAGGCAGGAAGACAAAA	22,20	270,20	57.869	58.077	50	45	249
J12_NODE_1298316_length_290_cov_8_230	230	230	A	G	homozygous	TTCACAGTTTGTTTACGCCA	TCTGAATCGTGGGCATATTT	95,20	303,20	57.823	58.038	40	40	209
J12_NODE_2631508_length_580_cov_4_435	435	435	T	C	unknown	CCCGAATTGGTAGTAACCCT	GGATGGTTTAAAGCGTGAAG	383,20	573,20	57.93	57.367	50	45	191
J12_NODE_1520471_length_561_cov_2_125	125	125	T	C	heterozygous	TCTTGCTCCCAATATTGCTC	CTGAACCAGGTGAACCAGTC	1,20	152,20	57.915	58.113	45	55	152
J12_NODE_120852_length_417_cov_10_62	62	62	G	A	heterozygous	GAAATGGTAAATGTGGCAGG	GTGAAGGACACTTCGGCTAA	8,20	249,20	57.944	57.951	45	50	242
J12_NODE_2102199_length_448_cov_2_2_227_230	227	230	_G_A	_T_G	_heterozygous_heterozygous	CTTATCCAAAAGGTCGGTCA	GCCAATTCTACCAAGTGACG	184,20	335,20	57.672	58.228	45	50	152
J12_NODE_1400311_length_640_cov_2_181	181	181	G	A	homozygous	CTTCTTCCCCTCTTCCACAT	TACAACTGCCTGCCAACATA	155,20	286,20	58.173	57.792	50	45	132
J12_NODE_2466757_length_315_cov_5_258	258	258	A	G	heterozygous	CAAATCGGATCACTTCAACC	TCCATGGTTCTTTTTGAAGC	43,20	343,20	57.991	57.793	45	40	301
J12_NODE_1913536_length_507_cov_14_296	296	296	A	G	heterozygous	TCGGATTTGGATACGAGTGT	CAACATGGGTTCAAGTCTCC	266,20	499,20	58.019	57.971	45	50	234
J12_NODE_539450_length_279_cov_19_268	268	268	C	T	homozygous	TGTGCAATACCATGATGGAG	AGAGTTCAGGATATTCTCACGG	176,20	294,22	57.907	57.432	45	45.455	119
J12_NODE_1281195_length_366_cov_8_210	210	210	G	A	heterozygous	CACCCCAAGTGAAATGAGTC	TCTCGTTCTTCTTCATTGCC	185,20	376,20	57.971	58.019	50	45	192
J12_NODE_17099_length_253_cov_28_2_198_201	198	201	_A_T	_T_A	_heterozygous_homozygous	TCTCCAATGGCAGCAATTAT	GGATTTGTATCAGCAATTACCC	69,20	225,22	58.187	57.521	40	40.909	157
J12_NODE_1091728_length_247_cov_8_196	196	196	G	C	heterozygous	AAGTGAAAGTGAGGCTGGTG	TCGGTTCATTGGACAACTTT	30,20	219,20	57.93	58.048	50	40	190
J12_NODE_386136_length_177_cov_12_98	98	98	G	A	unknown	TGATGAAAACTGGTGAAGGC	TTCCTGATTTTGCTAATGCC	59,20	192,20	58.697	57.844	45	40	134
J12_NODE_1485946_length_208_cov_10_158	158	158	T	A	heterozygous	CATCATCGATTCTACCCGTT	CGAAATGGATTGTTGTGTGA	54,20	180,20	57.485	57.938	45	40	127
J12_NODE_2687436_length_597_cov_3_2_539_569	539	569	_T_C	_G_T	_homozygous_homozygous	GTGTTCAAACTCGGAGAACG	TGGGAACTTGTCCAAGAAGA	496,20	602,20	58.342	58.258	50	45	107
J12_NODE_1011870_length_307_cov_6_266	266	266	T	C	heterozygous	TGTTTGCTTGCTATTATGCG	GTCATACTTGGCGGAAAATG	89,20	313,20	57.656	58.093	40	45	225
J12_NODE_1292258_length_400_cov_7_2_328_356	328	356	_A_C	_G_T	_unknown_unknown	TCCACCTTCGTACTGCTTTC	ACCCATGTCTCAGGCTATGA	22,20	427,20	57.951	58.1	50	50	406
J12_NODE_1231550_length_292_cov_4_259	259	259	A	T	homozygous	ACGACACCACTCGTAAATCG	ACTTGATCTTCCCCATCCTC	88,20	321,20	58.65	57.964	50	50	234
J12_NODE_863768_length_370_cov_6_206	206	206	G	A	homozygous	ACTCCTTTTGAGGCGAAACT	ATCTTTGCCAAACAATCTGC	82,20	329,20	58.055	57.82	45	40	248
J12_NODE_1244560_length_332_cov_5_263	263	263	G	T	homozygous	GAGCAAAGGAAGCCAGATTT	TCGTGTTATGGTGCATTGAT	186,20	292,20	58.53	57.408	45	40	107
J12_NODE_204046_length_171_cov_11_60	60	60	A	C	heterozygous	CTGTACAAATCCACAGCTTTCA	ATTGCTGCACTTTCAACTCC	21,22	148,20	57.961	57.95	40.909	45	128
J12_NODE_1380712_length_370_cov_11_224	224	224	G	T	heterozygous	AAGAATGAAAAAGGGGATGG	TAGGCATGTTCCCTTATCCA	16,20	261,20	57.967	58.038	40	45	246
J12_NODE_525621_length_174_cov_18_125	125	125	T	C	homozygous	ACTTGCCAAATGTCACATCA	CCAACTGAATGTGAACCAGA	59,20	171,20	57.505	57.038	40	45	113
J12_NODE_1981574_length_254_cov_6_210	210	210	G	A	homozygous	GAGAGATTGTCATGGTTGGG	ATTCCCTACGGTTCGGATAC	97,20	260,20	57.91	57.875	50	50	164
J12_NODE_2248684_length_328_cov_4_208	208	208	C	T	unknown	AAAATATTCGTCCCCGTTTC	GCATGGCTTTGGTGTTTATC	18,20	240,20	57.923	58.092	40	45	223
J12_NODE_486999_length_496_cov_3_97	97	97	G	C	heterozygous	TATGGTTTGTCTCAGCCTGG	CCCTTTCATTTCATTACCCA	68,20	482,20	58.722	57.402	50	40	415
J12_NODE_1629922_length_200_cov_7_168	168	168	G	A	heterozygous	GAATGGGAGAAGCAGTCTCA	CTTGAATGAGAGGAAGCTCG	70,20	226,20	57.94	57.768	50	50	157
J12_NODE_1436663_length_500_cov_8_241	241	241	T	C	heterozygous	CGTGAACTTGATGGTTTTCC	ACATATTGCTTCCAAACCCA	108,20	494,20	58.048	57.944	45	40	387
J12_NODE_383483_length_285_cov_3_174	174	174	A	G	homozygous	GTAGCCATTAAAGGAAAGCTCA	CAGTCCATTTACTTTGCTTGC	13,22	218,21	57.739	57.586	40.909	42.857	206
J12_NODE_711957_length_229_cov_14_2_152_179	152	179	_A_C	_G_T	_homozygous_homozygous	TAGACCACCTTGCTCAAAGC	CAGAAGGTGTTATCGTCATGG	50,20	251,21	58.104	58.09	50	47.619	202
J12_NODE_1865810_length_229_cov_8_68	68	68	G	A	homozygous	AATTCACCATGCCACTATCG	GAGTTTATGATCAACCGCCA	1,20	124,20	58.45	58.574	45	45	124
J12_NODE_592061_length_428_cov_13_285	285	285	G	A	heterozygous	GCAAGGAATGGTAATGGATG	GGCAGGAAAATGGATTGATA	168,20	400,20	57.887	57.489	45	40	233
J12_NODE_1526602_length_255_cov_12_71	71	71	C	T	heterozygous	CTTATCAGGTGGGGATCCAT	AAGCACTTCCTACAAAAGCG	30,20	165,20	58.665	57.335	50	45	136
J12_NODE_1346381_length_340_cov_3_302	302	302	T	C	heterozygous	TCAGAGTTTAGGGCAAGTGG	CCAAACCAACTCCCAATACA	58,20	337,20	57.952	58.325	50	45	280
J12_NODE_1753797_length_244_cov_10_135	135	135	G	C	heterozygous	TAATTCAAGCATCCCAGCTT	CCATGTTGCTTCTTTCAGGT	71,20	206,20	57.456	57.797	40	45	136
J12_NODE_2354097_length_446_cov_6_68	68	68	G	A	unknown	CCTTGGGTTCAATAGGGACT	GGTGTCTGAAAACCAACCAG	33,20	176,20	57.975	58.03	50	50	144
J12_NODE_1800704_length_250_cov_4_144	144	144	T	C	homozygous	GACGTGGGGGATAAGGTTAG	GTTTCAGGTAATTTTGGCCC	15,20	170,20	58.385	58.418	55	45	156
J12_NODE_1514965_length_223_cov_10_145	145	145	T	C	heterozygous	ACGCCTCAGCTTCTAGGAAT	TGCAATGAGAAACACAATGG	106,20	243,20	58.174	58.099	50	40	138
J12_NODE_467137_length_294_cov_36_2_71_274	71	274	_A_G	_G_A	_heterozygous_heterozygous	TTCTGTGCGACATGTATTCTG	CAATACCCTTTTGAACACCTTC	38,21	319,22	57.36	57.663	42.857	40.909	282
J12_NODE_952417_length_197_cov_13_104	104	104	A	G	heterozygous	GCTTTCCTCTTCATAAAACCAC	CCCTTGGATCTTATTGAGCA	52,22	186,20	57.073	57.765	40.909	45	135
J12_NODE_68514_length_228_cov_8_2_50_81	50	81	_C_A	_A_G	_homozygous_unknown	TAATGCCAGCGAACTGTGTA	GCTCAACCTTCATGATCTGG	12,20	199,20	57.948	58.23	45	50	188
J12_NODE_167288_length_326_cov_9_248	248	248	A	G	heterozygous	TCCATATGCAGGTTTTCGAT	TCACAGCAACTTTTTGACCA	210,20	314,20	58.038	57.867	40	40	105
J12_NODE_1934811_length_370_cov_5_300	300	300	A	G	homozygous	TTGGCTTCTCATCACCTTTC	CAAGTGGCTCAACGTTCTTT	181,20	334,20	57.864	58.008	45	45	154
J12_NODE_1787615_length_201_cov_4_116	116	116	T	A	unknown	TTGACAAATCACAGCCAGAA	TCGCGTCAAGTATTTGGTTT	28,20	197,20	57.806	58.294	40	40	170
J12_NODE_1773725_length_319_cov_6_227	227	227	T	G	homozygous	GGAGCCAAACTCAAGAATGA	AACCCGGCAATCTCAACTAT	36,20	332,20	57.864	58.53	45	45	297
J12_NODE_225258_length_274_cov_11_216	216	216	G	A	unknown	AAGGGTTGGGTACAATTTCC	TGCTCTTGTGTGTTTGAGACTT	115,20	290,22	57.759	57.664	45	40.909	176
J12_NODE_883867_length_582_cov_18_347	347	347	G	A	homozygous	AAGCCAAGCTTTGTATCCCT	AAAGATTTTATTGGGTGGGC	213,20	381,20	57.956	57.923	45	40	169
J12_NODE_476641_length_443_cov_19_112	112	112	A	C	heterozygous	CAATGACATTTCAGGGGTTC	ATGCGTCTGGTTATCGACAT	75,20	271,20	57.835	58.047	45	45	197
J12_NODE_178052_length_261_cov_26_222	222	222	T	C	heterozygous	ATGAACGGAACCACGAAGTA	GGCCCAGGTAAGGTATTTGT	35,20	283,20	58.076	57.929	45	50	249
J12_NODE_1973532_length_317_cov_7_231	231	231	C	T	heterozygous	ATTGTGGTGAGCAGGTTAGG	AAGATCTGCAACACTACGCC	149,20	265,20	57.671	57.979	50	50	117
J12_NODE_2732354_length_1084_cov_2_651	651	651	A	G	homozygous	GAGCTTCGATTTCCTTGTCA	ACCAAATCAGACAAGCTCCA	560,20	742,20	58.019	58.287	45	45	183
J12_NODE_666067_length_271_cov_14_165	165	165	C	G	heterozygous	TGCAGAATTGCACCAGTTTA	CTGAGAGATTGTTGTGTGCG	7,20	207,20	57.919	57.977	40	50	201
J12_NODE_2107750_length_281_cov_10_2_165_214	165	214	_A_G	_G_A	_heterozygous_heterozygous	CGTCAATTTTCCCCTTTACA	CCATGATGAGACTTGCATTTG	105,20	252,21	57.609	59.138	40	42.857	148
J12_NODE_1012105_length_442_cov_11_210	210	210	A	T	heterozygous	CTGCGTCAACTATATCGCCT	GATGCAAACTGCATTAGGCT	50,20	466,20	58.026	57.998	50	45	417
J12_NODE_616461_length_322_cov_9_165	165	165	G	A	homozygous	GAAGAGCATATGGGCAGCTA	TGGCAACTTCCGAATAAAAG	79,20	311,20	58.092	57.901	50	40	233
J12_NODE_284530_length_306_cov_37_167	167	167	T	G	homozygous	GAGGAAACACGAAGGGAAAT	GGATTCCCCAGAAAATCCTA	104,20	216,20	58.094	57.912	45	45	113
J12_NODE_490458_length_216_cov_16_3_99_152_153	99	153	_A_T_A	_G_C_C	_heterozygous_heterozygous_heterozygous	ACGTCTTTGATTTCTTGGCA	CAGGTGTGGCTCCAATAGAA	50,20	239,20	58.352	58.722	40	50	190
J12_NODE_921401_length_283_cov_12_121	121	121	C	G	heterozygous	CATCTTCTAGGAACGGGACA	TGGTGCTCTTGTTTCCATTT	89,20	249,20	57.739	58.201	50	40	161
J12_NODE_618145_length_263_cov_5_131	131	131	C	T	homozygous	TATTGCATCAGCACACAACC	CATGTTGACTCAAGCACCAA	95,20	199,20	58.128	58.246	45	45	105
J12_NODE_250558_length_213_cov_3_104	104	104	A	G	unknown	GGGGTCAAATCTAAAAGCACT	TTTCGGCTAAACATGGATGA	4,21	233,20	57.364	59.112	42.857	40	230
J12_NODE_2042068_length_310_cov_6_229	229	229	A	G	heterozygous	GGGGAGAGACTGGTGAAAAT	TTCTCTTTCTGGCCAATCTG	161,20	303,20	58.021	58.02	50	45	143
J12_NODE_564287_length_497_cov_12_248	248	248	C	T	homozygous	TCCTCACGATAACATGTCCC	GCGTCCAAATCTTTTAAGCA	95,20	524,20	58.359	58.044	50	40	430
J12_NODE_385209_length_228_cov_4_79	79	79	A	C	homozygous	TAGGTGAATCGATGCTGTGA	AAACGCTTCTTTTCCTACTGC	52,20	246,21	57.773	57.84	45	42.857	195
J12_NODE_1009839_length_233_cov_16_154	154	154	T	A	heterozygous	AAACTTCACTTCTCCCGCTT	TGTTGCAGACATTGATTGCT	125,20	245,20	58.055	57.834	45	40	121
J12_NODE_1000192_length_322_cov_7_233	233	233	T	G	heterozygous	ATATGGCATGCAGGTGTTTT	GCTGCTACTTGATGGTTTGG	101,20	304,20	57.97	58.379	40	50	204
J12_NODE_2400992_length_1150_cov_3_1143	1143	1143	G	A	unknown	GACTCATTCCTTGATGGTGC	TACGAGTTCTCCTTCGTGGA	745,20	1177,20	58.07	58.442	50	50	433
J12_NODE_163296_length_453_cov_18_245	245	245	G	A	heterozygous	TCATTCCATCCTAGAGAGCG	ACAGTCCATGCTAATCGAGC	108,20	329,20	57.991	57.921	50	50	222
J12_NODE_1476136_length_354_cov_6_246	246	246	T	C	unknown	CAATCATTCACTCTTCCGCT	CAATATCAGAAGTCTCCGCC	68,20	305,20	57.893	57.36	45	50	238
J12_NODE_254841_length_418_cov_13_268	268	268	G	A	homozygous	TATCCGAAGCTACGAGGATG	TGAATAACTCCTCCAGGCAC	78,20	360,20	57.944	57.737	50	50	283
J12_NODE_2210359_length_175_cov_7_114	114	114	T	C	homozygous	GGCACCCCTAAAAAGCTTAG	CTGGGTCTCAGGATCGTATG	30,20	184,20	58.026	58.1	50	55	155
J12_NODE_346114_length_514_cov_12_291	291	291	T	C	heterozygous	GCTTTAATCTATGGCCAGCA	GCATTTCTTTGGCGAGTTTA	79,20	408,20	58.017	58.044	45	40	330
J12_NODE_1312290_length_315_cov_8_211	211	211	T	C	heterozygous	ATCAGGCACATACCCAAGAA	GGGTCAGTTGAATGCAAGAC	130,20	315,20	58.019	58.129	45	50	186
J12_NODE_1609303_length_476_cov_9_85	85	85	A	G	homozygous	CATGGGAAAAAGGATTAGCA	ATCCAGACCCTACGCTTTTT	23,20	440,20	57.699	57.813	40	45	418
J12_NODE_553024_length_193_cov_15_146	146	146	A	C	heterozygous	CGCGCTTTTATTCTCACTGT	GAGAAGGGTAGGAAACTGCC	69,20	192,20	58.201	57.853	45	55	124
J12_NODE_721429_length_284_cov_42_208	208	208	G	T	heterozygous	TCTCCACCTTAACCAAAGACA	TGGATGATCTGTTTTGAGGG	174,21	274,20	57.318	58.487	42.857	45	101
J12_NODE_1850909_length_371_cov_13_339	339	339	G	A	heterozygous	TACCTTCCCAAGGTGATGAA	TGGCACACATTGATATTTGG	217,20	381,20	57.992	57.831	45	40	165
J12_NODE_694561_length_211_cov_11_107	107	107	T	G	homozygous	ACGAGCATATCAAGGCAAAA	TGTCCTGGATTTGGTGTTCT	60,20	215,20	58.388	57.971	40	45	156
J12_NODE_391182_length_244_cov_20_186	186	186	G	A	heterozygous	CTCACTGTTCTCATCCCACC	TTTTTCCAAAGCAGTTGGTC	101,20	253,20	58.052	57.85	55	40	153
J12_NODE_361840_length_317_cov_6_159	159	159	G	A	heterozygous	TTTCCCCTATAAACCACCAAG	AGAAGCCAACGTGTCATCTC	55,21	292,20	57.989	57.869	42.857	50	238
J12_NODE_653398_length_440_cov_16_247	247	247	A	C	unknown	ATAATTTACGCCACGATGGA	TTGGTTCGCGAATAGGTAAG	90,20	300,20	57.99	57.927	40	45	211
J12_NODE_2048317_length_261_cov_6_223	223	223	A	G	heterozygous	AAGCGTCAATCTCACAAAGG	AGCCATGATGAGGAAGAAGA	136,20	269,20	57.951	57.387	45	45	134
J12_NODE_2183838_length_199_cov_4_148	148	148	T	C	homozygous	CATTGCTCCAGCAACTCTTT	ATACGTGAATGGTGGTGGAT	30,20	181,20	58.104	57.577	45	45	152
J12_NODE_1289288_length_278_cov_7_135	135	135	G	A	homozygous	TGAGCTAGCGGAGAGACCTA	CTTCCGGAGAGACTAAGGATG	21,20	256,21	57.951	58.016	55	52.381	236
J12_NODE_489310_length_223_cov_10_2_207_225	207	225	_C_G	_T_A	_homozygous_homozygous	AAAATGCCACATTTCACTGC	GGAAAAACAAGAGTACAAGGGTG	40,20	252,23	58.627	59.098	40	43.478	213
J12_NODE_458572_length_190_cov_12_94	94	94	T	C	heterozygous	GTAAATGTTGGGCAGGGAGT	CCGATGTCCGTTTACTGAAG	31,20	192,20	58.912	58.228	50	50	162
J12_NODE_1776361_length_243_cov_13_169	169	169	A	T	heterozygous	ACCTGGAGTTTGTTGTTGGA	TCTTCAAATGCTTCCGTCTC	54,20	249,20	58.03	58.019	45	45	196
J12_NODE_390335_length_498_cov_14_456	456	456	C	A	homozygous	TAGCTGAGAAGGCAGTTGCT	AAAATTGCTCTTTGATCCCC	157,20	527,20	58.008	58.11	50	40	371
J12_NODE_1059515_length_251_cov_5_103	103	103	A	T	unknown	TAACAGGATTGACGGTTGGT	CGGTGTTCAGACATTTTTCC	15,20	263,20	57.923	58.048	45	45	249
J12_NODE_767035_length_210_cov_14_147	147	147	C	T	heterozygous	ATGGATGTTGCTTGCATTTC	ATCCCATGTTTTTCCAACTG	99,20	202,20	58.575	57.364	40	40	104
J12_NODE_1618289_length_348_cov_23_292	292	292	C	G	heterozygous	TCAAATATTGGGTCGAAGGA	GAACATACAACCCTTGTGGG	179,20	331,20	58.011	57.768	40	50	153
J12_NODE_1450605_length_180_cov_4_124	124	124	A	G	homozygous	CTGGCAACCATAGCCTTAAA	GTGCATTATGACAACACATGG	22,20	174,21	57.927	57.326	45	42.857	153
J12_NODE_1478975_length_267_cov_5_147	147	147	G	A	homozygous	TAAATTATGGTGGACGGCAC	CGAAGCTCCCAACTTGTTTA	0,20	177,20	58.361	58.027	45	45	178
J12_NODE_1019362_length_240_cov_9_166	166	166	T	A	heterozygous	CGTTAAGGGGGAAGAGAAGA	CGCTTTTTCCAATCCAATAG	20,20	220,20	58.384	57.404	50	40	201
J12_NODE_253044_length_381_cov_16_345	345	345	G	A	heterozygous	ATAGGGGGTAGGATTGTCCA	GTTCAAGGAATTCTGCTGTGA	113,20	371,21	58.187	57.937	50	42.857	259
J12_NODE_2283253_length_191_cov_4_87	87	87	A	G	homozygous	CTTTAAGATTTGGCGAGCAG	CACCAACCTGCTAGTGAACC	49,20	169,20	57.81	58.215	45	55	121
J12_NODE_1479430_length_639_cov_11_602	602	602	G	T	heterozygous	TTATAGCCGTTGCCTGAAAG	GTGCAGATTTTGAGCCTTGT	272,20	643,20	58.071	57.95	45	45	372
J12_NODE_317469_length_432_cov_17_277	277	277	T	C	homozygous	GAAGGCTTTCAAGTTAGCCC	ATTTCTTGGTTCCGGACTTC	21,20	382,20	58.072	58.094	50	45	362
J12_NODE_1052317_length_434_cov_18_63	63	63	G	C	heterozygous	ACCAGGATTATTGGTGGGAT	CAATTAGCACGATCAGCCTT	32,20	289,20	58.039	57.999	45	45	258
J12_NODE_430826_length_266_cov_20_121	121	121	T	C	homozygous	GGCCAACCTACAAAACATGA	TTGTCTTGTCCAAACCGAAT	14,20	165,20	58.476	58.048	45	40	152
J12_NODE_1412944_length_950_cov_3_378	378	378	G	A	heterozygous	CGTTAGGGCAGTCTGTAGGA	CCACCACCTCCTTATCCTCT	190,20	512,20	57.98	58.05	55	55	323
J12_NODE_760475_length_337_cov_18_286	286	286	C	T	heterozygous	TCATGGCAGAGATGAAGTGA	ATACCAGAACCACATGGCAC	141,20	320,20	57.818	58.287	45	50	180
J12_NODE_1021272_length_178_cov_13_134	134	134	C	T	unknown	GTTTGCATTCATTGCTGCTA	ACCATGTTAAGTTCATGGTCG	105,20	204,21	57.536	57.468	40	42.857	100
J12_NODE_514629_length_212_cov_12_134	134	134	T	C	heterozygous	CCTTTTCCCTCTCTCTCCTG	GCCCACATGAAAACCAAAAT	47,20	187,20	58.05	59.668	55	40	141
J12_NODE_1351881_length_313_cov_7_244	244	244	G	A	homozygous	CTTTACGGGCATGAATAACG	GGGTAACCACAAAAGAACCC	184,20	301,20	58.187	58.266	45	50	118
J12_NODE_609936_length_296_cov_12_266	266	266	G	A	heterozygous	GTGAGTGACCCACACAACAA	CTTGTTAACGAGCATTGGCT	114,20	299,20	57.89	58.054	50	45	186
J12_NODE_955870_length_462_cov_6_2_30_275	30	275	_T_T	_A_C	_homozygous_homozygous	AATTCTGGATGAATACGAGCAG	CTCACTGTGAACTGAGCCCT	5,22	324,20	58.353	58.01	40.909	55	320
J12_NODE_790171_length_416_cov_12_276	276	276	C	T	heterozygous	AGCTTGAAAAATTGGGTCCT	AGCTAGGAAGGCTCCAAAAG	68,20	302,20	57.786	57.841	40	50	235
J12_NODE_2538260_length_175_cov_9_91	91	91	C	T	heterozygous	GCGATTTGAGTAATCTCGGA	TCCTGGAAGACTTTGGACAG	17,20	156,20	57.915	57.842	45	50	140
J12_NODE_1502111_length_327_cov_10_177	177	177	T	C	heterozygous	GATCAAGCGTCTTAGTGGGA	ATCCTTACCCTCAATTTGCC	83,20	310,20	57.893	57.992	50	45	228
J12_NODE_1587569_length_289_cov_5_264	264	264	G	A	heterozygous	CCTTTTTCTGGTTTTGGTCA	CACCAAGTCAAGCCATTGTA	154,20	313,20	57.702	57.185	40	45	160
J12_NODE_1560461_length_434_cov_15_2_205_366	205	366	_C_A	_T_G	_unknown_heterozygous	CAGAAGGCGAGTGATCCTTA	AGAATCAAATTTTCCCCAGC	76,20	424,20	58.048	58.11	50	40	349
J12_NODE_833185_length_267_cov_18_2_226_232	226	232	_A_A	_G_C	_heterozygous_heterozygous	AAGCTGCTCAATGTTCTTGG	CTGACAATGAAGAGGCCAGT	171,20	280,20	58.104	57.87	45	50	110
J12_NODE_508730_length_274_cov_9_163	163	163	T	G	heterozygous	ATAATGTGCGAATGGCAAAC	ATGGCTTTACCAAATCGTGA	14,20	239,20	58.509	58.093	40	40	226
J12_NODE_2429748_length_287_cov_5_227	227	227	T	C	heterozygous	CAGATCAAAATCCCGTTGAC	AAACCTCAAACTCGAGGGAC	52,20	295,20	57.991	58.228	45	50	244
J12_NODE_1115433_length_383_cov_7_375	375	375	C	T	homozygous	AATGGCTGCTTTACAGGTTG	AGGAAAGCCGAATTCAATGT	290,20	397,20	57.906	58.647	45	40	108
J12_NODE_2012986_length_216_cov_7_136	136	136	G	T	homozygous	ATTTTGGAAGGAGACAAGCG	CTTCACAAGATCTTTGCCTGA	63,20	172,21	59.312	58.09	45	42.857	110
J12_NODE_832196_length_284_cov_15_219	219	219	A	C	homozygous	AACGTGTTGAATTCTTCGCT	TCAAGCACACATTCTTGCAT	13,20	312,20	57.481	57.834	40	40	300
J12_NODE_1130589_length_272_cov_8_171	171	171	C	G	heterozygous	CCTTGTCTTTGCCTTGTCAT	CATTAGAGAAGCGTGGGAAA	109,20	217,20	57.797	57.972	45	45	109
J12_NODE_613614_length_226_cov_8_135	135	135	C	T	heterozygous	TCGTAACAACCCATTTGCTT	AGAAGGGGAGTGGTTGGATA	106,20	239,20	58.147	58.446	40	50	134
J12_NODE_2142503_length_205_cov_7_75	75	75	A	T	unknown	CAATTTTGCCCTTGTTTCAC	GCTCAAGTGACTAAATAAGAGGGA	12,20	126,24	58.12	58.188	40	41.667	115
J12_NODE_2320022_length_484_cov_6_416	416	416	T	C	unknown	CCATCCAACCGAGATTGTAG	GCTTAACCGTTTGGAGACAA	345,20	478,20	58.02	57.878	50	45	134
J12_NODE_1444597_length_401_cov_5_221	221	221	G	A	homozygous	GCCGATGATGCTCTTGTTAT	TACATCAGACCCCACGGTAT	113,20	427,20	57.79	57.737	45	50	315
J12_NODE_1347802_length_210_cov_6_183	183	183	G	A	heterozygous	GGTTTTCAAAAATGAGGTCCC	TTGCTTGTGTAACAGCCTGA	3,21	235,20	59.674	58.057	42.857	45	233
J12_NODE_1339538_length_362_cov_12_2_257_344	257	344	_G_G	_T_A	_heterozygous_heterozygous	AAGTCCCCACTTTTGGTTTC	ATGTACACGTGGCACATCAC	215,20	383,20	58.002	57.807	45	50	169
J12_NODE_921798_length_388_cov_15_2_52_238	52	238	_A_C	_G_A	_heterozygous_homozygous	TGAACGCTGATCTTTTCCTC	ATTTGGGAGTTGGAGAAGGT	18,20	385,20	58.019	57.554	45	45	368
J12_NODE_620280_length_379_cov_14_183	183	183	A	G	heterozygous	GCCACAGAGGGTTTTGACTA	ATCCTGCTCAAAGGGGTAAC	151,20	362,20	57.797	58.121	50	50	212
J12_NODE_2101374_length_233_cov_7_201	201	201	A	G	heterozygous	CGGCTTTCTGCATTGTTATC	AACTCCAATTCCTCCTGCTT	64,20	228,20	58.388	57.853	45	45	165
J12_NODE_2160444_length_215_cov_6_2_121_133	121	133	_T_A	_A_G	_heterozygous_heterozygous	GATTCTGCAAGCACTGGAAT	TTCATTCAGCACCTTTCCAT	40,20	206,20	57.892	58.145	45	40	167
J12_NODE_775916_length_399_cov_12_327	327	327	A	G	homozygous	CCAATCAAAGCATCGTTACC	AGAGTGCTCAAACCGTGAAG	271,20	373,20	58.093	58.087	45	50	103
J12_NODE_56987_length_290_cov_10_162	162	162	C	G	heterozygous	TCTCTTTCTCAGGGTGAACG	ACTGAAGAATGCTCAGCTCG	3,20	184,20	58.001	58.343	50	50	182
J12_NODE_776633_length_300_cov_6_142	142	142	A	G	heterozygous	TGGCTGTTAAGATCAGGTGG	CGTAGCAGACCATCTATCCC	103,20	273,20	58.722	57.235	50	55	171
J12_NODE_1795362_length_174_cov_8_60	60	60	G	A	heterozygous	CTTGCTTTTTCCCCTTATCC	GGGGAAATTACCAATAAAAGCC	22,20	162,22	57.81	59.928	45	40.909	141
J12_NODE_1716067_length_335_cov_5_3_66_72_244	66	244	_A_G_A	_C_A_G	_homozygous_homozygous_homozygous	TAACACAAGAACGCCCAAAT	TTGGATGAGTTTTAAGGGGA	42,20	307,20	58.147	57.13	40	40	266
J12_NODE_471590_length_222_cov_15_53	53	53	T	A	homozygous	TTTGCTCCCATTTTCACTTC	CACATTTCTACAAGTGGGGG	6,20	113,20	57.793	57.924	40	50	108
J12_NODE_1462279_length_902_cov_6_2_665_666	665	666	_C_A	_T_G	_heterozygous_heterozygous	TGTTTAGGATCGGTGAAGGA	GGAAAGGGAGGTGATTTCAT	443,20	803,20	58.145	57.89	45	45	361
J12_NODE_819898_length_338_cov_11_74	74	74	T	G	homozygous	TGGAGAGGAGAAAAGAATGATG	GAAAAAGACGGCAAAGAACA	26,22	140,20	58.385	57.999	40.909	40	115
J12_NODE_785564_length_335_cov_9_277	277	277	A	G	heterozygous	TTGTTGCCCCTGTTGATATT	CCAGGTGCTACTGCACTTTT	50,20	317,20	57.944	58.036	40	50	268
J12_NODE_342019_length_193_cov_12_2_31_37	31	37	_C_T	_T_A	_homozygous_homozygous	TCTTTCGAACCTCACCTACG	GCAGCAAATTAAGTCTCAACG	1,20	168,21	57.952	57.732	50	42.857	168
J12_NODE_1136829_length_347_cov_10_264	264	264	C	T	heterozygous	CTGCTTGTATTTGTGGGCTT	ATTTCCGGGCAGCTTAATTT	137,20	367,20	57.906	59.936	45	40	231
J12_NODE_625881_length_308_cov_14_251	251	251	A	C	heterozygous	GCGCAATTCATCTGAAACTT	TCAGGTAGTCTTGTCTGTTCAACT	162,20	337,24	57.97	57.225	40	41.667	176
J12_NODE_32970_length_435_cov_11_263	263	263	G	A	unknown	TAACCCACAAAGCACAAACC	GGCAAAACTGGAGGGTAAGT	200,20	366,20	58.528	58.174	45	50	167
J12_NODE_164565_length_272_cov_9_2_236_238	236	238	_A_T	_G_G	_homozygous_homozygous	CATTTCTTTGACCAAATGCC	TTGAAACAAGACTGGATGACTG	39,20	281,22	58.066	57.856	40	40.909	243
J12_NODE_1381962_length_283_cov_10_251	251	251	T	C	heterozygous	GGTAAAGCAGCAAGGTCAAA	CTTGTTCCTGAATGTCATGGT	115,20	275,21	58.027	57.498	45	42.857	161
J12_NODE_1135957_length_336_cov_13_3_79_282_339	79	339	_T_T_C	_A_C_T	_homozygous_heterozygous_heterozygous	CCCGTAGGTTATTTCAAAAGC	TGGAAAGTAACCCAATGCAC	24,21	361,20	57.837	58.476	42.857	45	338
J12_NODE_1895531_length_226_cov_5_2_149_158	149	158	_A_A	_G_G	_heterozygous_heterozygous	AGGAGGCCAAGGATATTGAT	AGTTTTTGCCACTGAAAAGG	69,20	205,20	57.553	57.008	45	40	137
J12_NODE_481821_length_330_cov_5_2_186_198	186	198	_G_A	_A_C	_homozygous_homozygous	CGTGGACTTAACTTGCCTTT	GGCTGGGTTTAGGGTGTTAC	9,20	249,20	57.038	58.436	45	55	241
J12_NODE_2323761_length_278_cov_8_189	189	189	G	T	unknown	CTTGGCAGAAAGTGATGTCC	TTTTGGCTCAAAAGTATCGG	80,20	277,20	58.287	57.901	50	40	198
J12_NODE_2062540_length_206_cov_6_140	140	140	C	T	heterozygous	CCCTGCATTTTGAATGGTAG	AATGGCTTATGTTTCAGGCA	90,20	194,20	58.093	58.241	45	40	105
J12_NODE_1550558_length_308_cov_16_167	167	167	G	A	heterozygous	GTCCCAAACCACTTCTGATG	TGTAACACCCCTAACCCGTA	93,20	277,20	57.971	57.879	50	50	185
J12_NODE_1771911_length_607_cov_4_231	231	231	G	T	homozygous	TCTACAAATTCCTCACCCCA	GCAACCACAACAATTTCAACTC	59,20	557,22	57.992	59.522	45	40.909	499
J12_NODE_1517687_length_290_cov_10_220	220	220	C	T	heterozygous	CTATTTTGCAAATCGGGATG	TTTCCTCTTGCTTTTTGGTG	121,20	300,20	58.109	58	40	40	180
J12_NODE_400803_length_198_cov_7_141	141	141	T	A	heterozygous	TGAAATTCCCTTTACAGCCA	GCCTCAACACCATACTATCCA	25,20	225,21	58.214	57.56	40	47.619	201
J12_NODE_539574_length_319_cov_11_243	243	243	T	A	heterozygous	TGAGCCATCACCACCTATTT	GAGAGCAGCAGCCTACTTGT	135,20	292,20	58.019	57.444	45	55	158
J12_NODE_203266_length_261_cov_12_190	190	190	G	T	unknown	TTCACATCGGGTACGTTGAT	TCCCTCCAACTAGTATGAATATGG	88,20	223,24	58.85	58.482	45	41.667	136
J12_NODE_1528932_length_245_cov_9_2_169_244	169	244	_G_A	_C_G	_heterozygous_heterozygous	TGACACAGAGCTGATTTTATCG	GTCTAGGTGCAGCGCTTTG	24,22	266,19	58.054	59.755	40.909	57.895	243
J12_NODE_1388540_length_323_cov_16_2_252_309	252	309	_A_G	_T_T	_heterozygous_heterozygous	CCGCAATCTAGAAAATCCAG	TTGCTTGCAACAGGTTCATA	3,20	351,20	57.459	57.919	45	40	349
J12_NODE_365443_length_176_cov_21_2_104_110	104	110	_C_C	_T_T	_homozygous_homozygous	CACACATAAATCCTCATCAAGC	GCTGCCCAAGGAGATAGAAT	0,22	199,20	57.243	58.36	40.909	50	200
J12_NODE_340334_length_508_cov_30_486	486	486	T	C	heterozygous	CCAAAAACAAAACAGTGGCT	TGTCCGGGGATATAGGAAAT	45,20	523,20	57.786	58.2	40	45	479
J12_NODE_389618_length_182_cov_10_114	114	114	A	G	heterozygous	ATGTTCGAATAAGCCTGGTG	ATCGATGGTGGTAACGAGTG	24,20	187,20	57.698	58.443	45	50	164
J12_NODE_675_length_222_cov_12_181	181	181	G	A	heterozygous	ATATATACCGGAGTGCGGCT	CCCTTTCATTCATGACCAAG	148,20	249,20	58.583	57.992	50	45	102
J12_NODE_1098816_length_368_cov_9_2_123_141	123	141	_A_G	_G_T	_unknown_unknown	ATATGCCTCCGGTTCTTTTC	AACGATTGGTTCAAAACAGC	52,20	342,20	58.136	57.727	45	40	291
J12_NODE_2287012_length_211_cov_11_118	118	118	T	C	heterozygous	ACTATTTCGCCACATCCAAC	TTGCCTCTTTCCACTCACTC	62,20	234,20	57.544	58	45	50	173
J12_NODE_1076040_length_307_cov_5_247	247	247	G	A	unknown	ACCTCTAGGGTTTCTGGTGC	TCCAAGACTAAGATAGCCCAAA	36,20	285,22	58.255	58.026	55	40.909	250
J12_NODE_297579_length_305_cov_4_208	208	208	C	T	unknown	TTTGAACTAGTCCCGGTTTG	TTGGACTAGGTTTATGGAGCA	145,20	333,21	57.73	57.383	45	42.857	189
J12_NODE_1288808_length_229_cov_6_117	117	117	G	T	homozygous	CTAGTCGGCTGATTTGAGCTA	TTAACCCAGATTTGTTCCCA	30,21	209,20	57.439	57.917	47.619	40	180
J12_NODE_940653_length_239_cov_18_88	88	88	C	T	homozygous	TTTAGGTGATGATTGGCACA	TTCAAACACTGCAGTAGCCA	46,20	213,20	57.542	58.057	40	45	168
J12_NODE_730946_length_170_cov_15_2_139_147	139	147	_C_C	_T_T	_heterozygous_heterozygous	CATTCATGGATTACCATCCC	TGTGTGTTCGTTGAGTTGCT	52,20	179,20	57.52	57.872	45	45	128
J12_NODE_603700_length_329_cov_14_93	93	93	A	G	heterozygous	TCCCTTGTTTCACTCCGATA	TTACAGAAGCGACCCCATAG	7,20	184,20	58.145	57.85	45	50	178
J12_NODE_26322_length_353_cov_24_281	281	281	C	T	heterozygous	GGAGCAATAGGAGAACCACA	TCCTGATGCAATCACAGAGA	75,20	349,20	57.737	57.818	50	45	275
J12_NODE_472453_length_318_cov_10_2_266_289	266	289	_C_A	_T_T	_homozygous_homozygous	TCGTTCCTGCAAGAATAAGG	TAAATGAGCTTGCGGTTCTC	126,20	311,20	57.972	58.12	45	45	186
J12_NODE_1510827_length_227_cov_9_195	195	195	T	G	heterozygous	GGGCTGCAGAATTGACTTAC	GGATTGAAAACAGTCCAACTTC	9,20	254,22	57.419	57.695	50	40.909	246
J12_NODE_40243_length_507_cov_15_238	238	238	T	C	heterozygous	GCGGTTCATTACTCCTGAGA	ATCCTACAAAGAGTTCCGCC	89,20	482,20	57.893	58.267	50	50	394
J12_NODE_1841404_length_205_cov_12_91	91	91	T	A	homozygous	GTCGACGGAAAAATTGTCA	AGGGTAGGGTAGGTTCCACA	38,19	206,20	57.068	58.376	42.105	55	169
J12_NODE_1451346_length_316_cov_7_187	187	187	T	C	heterozygous	GTCATTCAGGATTCGTGGAG	TTCCAAAACCATCAGTCGTT	81,20	343,20	58.071	58.048	50	40	263
J12_NODE_1445571_length_283_cov_9_246	246	246	C	G	heterozygous	GCCCAATCTCGAAAGTACAA	ACCTGGAATGGATTTGGATT	123,20	307,20	57.821	58.16	45	40	185
J12_NODE_1170542_length_183_cov_10_138	138	138	T	C	unknown	TCACGTCCTCTAAGCACCTC	TCCCTTTGCTGTTACTCTGG	6,20	185,20	58.029	57.952	55	50	180
J12_NODE_1420319_length_215_cov_9_2_136_148	136	148	_T_T	_C_C	_unknown_heterozygous	GGATGCCTCAACCTGATTTA	AGCCCTTTATCAACCAATCC	17,20	200,20	57.61	57.992	45	45	184
J12_NODE_146571_length_253_cov_50_129	129	129	G	T	homozygous	TTCGGAGCTTAGTTCAGTGG	CCATTTCTAGGCCTCAGCTT	4,20	268,20	58.105	58.554	50	50	265
J12_NODE_769542_length_458_cov_6_328	328	328	G	A	heterozygous	GATCACAAGGGAATTTGTGC	AAAGCATGCCTGACAAGAAC	109,20	434,20	57.99	57.95	45	45	326
J12_NODE_910615_length_231_cov_6_178	178	178	C	T	heterozygous	GATTCGACCTAGGTGCTTGA	TCCGTTCACATTACAAGGCT	80,20	253,20	57.893	58.228	50	45	174
J12_NODE_716557_length_233_cov_4_128	128	128	T	C	homozygous	GCGACCATTACCCATATTCA	CACCTAAAAGAGGGAGAGGC	43,20	161,20	58.309	58.002	45	55	119
J12_NODE_396980_length_186_cov_9_2_108_181	108	181	_T_T	_G_G	_heterozygous_heterozygous	GCTGTTGCCTTCTTCATCAT	TGAATGCAAAGACTAGGATGG	22,20	205,21	57.892	57.836	45	42.857	184
J12_NODE_721891_length_387_cov_17_105	105	105	G	A	heterozygous	CTTCAGGTTGGGCTGAATAA	TGTGAGTTCTCCAAACCGAT	35,20	190,20	57.823	58.129	45	45	156
J12_NODE_1207320_length_303_cov_12_209	209	209	C	A	heterozygous	GGATCATTTTCCTGTATGCG	TCAATGCCCTTGTATAGGGT	35,20	299,20	58.038	57.032	45	45	265
J12_NODE_941667_length_434_cov_7_53	53	53	A	G	homozygous	GGTTTTACCGATACAAGCCA	TTGATTCCACATCAAAAGGG	22,20	287,20	57.635	58.395	45	40	266
J12_NODE_1560849_length_411_cov_12_177	177	177	A	G	heterozygous	TGCTCCTTGTTTATGGGTGT	GTTGAAGAGCATCACCTGCT	83,20	345,20	58.076	58.028	45	50	263
J12_NODE_1289560_length_231_cov_15_202	202	202	G	A	homozygous	TATTGTTCCGTGTGGCTTCT	AATAGCCCGGATACCACTTC	59,20	229,20	58.228	58.019	45	50	171
J12_NODE_699397_length_219_cov_9_2_182_184	182	184	_T_T	_A_G	_heterozygous_heterozygous	CATGCCAAAGCAGTAGAGGT	CTCAAAAATTCAAGTGGGGA	64,20	247,20	57.98	57.643	50	40	184
J12_NODE_467069_length_294_cov_14_294	294	294	C	T	heterozygous	GGATCAATGATATCCACCCA	ATTACATGGCCGTAGCAGAC	28,20	318,20	58.002	57.725	45	50	291
J12_NODE_2550536_length_327_cov_9_201	201	201	C	T	heterozygous	CTTTTCAGCGAGGTCAACAT	CTTTTGGTTGGATGAACAGG	25,20	318,20	57.951	58.049	45	45	294
J12_NODE_1240810_length_583_cov_3_408	408	408	A	G	heterozygous	GGGTTGTTAGATCATCGGAA	TGAGACGATCATGGCATAAA	361,20	557,20	57.456	57.639	45	40	197
J12_NODE_2490594_length_837_cov_4_593	593	593	A	G	homozygous	CTTTGCAAGGGTCACGTACT	GCAATACCCTCACGATGTTC	498,20	636,20	57.884	58.019	50	50	139
J12_NODE_826771_length_578_cov_5_574	574	574	G	A	homozygous	TTGGGTTTGGACGTTACCTA	CCTTGGGCTGAATTCCTG	297,20	594,18	58	59.162	45	55.556	298
J12_NODE_1979483_length_681_cov_4_3_125_136_586	125	586	_C_G_G	_T_A_A	_homozygous_homozygous_homozygous	TGGGAGAAACCAAGTCCATA	AGACTTGATTGGGGCTTCAT	56,20	634,20	57.992	58.595	45	45	579
J12_NODE_1144624_length_200_cov_5_128	128	128	T	C	homozygous	GTCCATCCCTACACACCAAG	AATTTCGGGGCATTACAGTT	17,20	170,20	57.84	58.443	55	40	154
J12_NODE_389299_length_337_cov_10_265	265	265	A	T	heterozygous	ACTGTGGAACAGGAACCAAA	CAAGGGGATGGGGTAACATA	180,20	354,20	58.03	59.5	45	50	175
J12_NODE_208471_length_491_cov_14_2_201_332	201	332	_A_G	_T_A	_heterozygous_heterozygous	AGGTTGAGCTAATGCGAATG	TGACATGTTTGGGGAGTTCT	35,20	377,20	57.999	57.971	45	45	343
J12_NODE_806879_length_195_cov_16_151	151	151	C	T	heterozygous	TACATTGAAACTTGCAGCCA	GGAGCTAGTCTACATTTTGTTCCT	99,20	205,24	57.919	57.311	40	41.667	107
J12_NODE_447252_length_322_cov_4_183	183	183	T	C	heterozygous	CTGGTATGGATTTGGTTTCG	GATTTGCAGAAAAGAATGCC	95,20	350,20	57.945	57.424	45	40	256
J12_NODE_542569_length_206_cov_9_108	108	108	C	A	homozygous	AGCATCAGGTTCAGGTTCTG	GATTGGGACCTTTACCGAGT	60,20	221,20	57.87	57.974	50	50	162
J12_NODE_973317_length_175_cov_8_2_73_76	73	76	_A_G	_T_C	_unknown_unknown	AGCAAAACTCGAAGCATGTC	AATAACCATGGCGGACAATA	18,20	177,20	58.104	57.844	45	40	160
J12_NODE_1453458_length_753_cov_3_162	162	162	A	T	unknown	AGGCTTGAACCCAAGACTTT	GGCCATTTGATCACTTCAAC	7,20	247,20	57.909	57.99	45	45	241
J12_NODE_389641_length_600_cov_7_588	588	588	G	T	homozygous	GCTTGTCCGGTTAGAGAACA	CTATGCAAAAGCCCAACACT	484,20	629,20	57.951	57.906	50	45	146
J12_NODE_1607563_length_214_cov_4_2_156_178	156	178	_A_C	_G_T	_unknown_heterozygous	GGGGTTATGGAGAAGAATCC	ACGCTAAATCCCGTTTCTCT	22,20	230,20	57.376	57.956	50	45	209
J12_NODE_1072811_length_236_cov_12_146	146	146	C	T	heterozygous	ATCTCTCAACCACCATTCCA	GATTGCAGGTTTTGTGAAGG	71,20	237,20	57.91	58.201	45	45	167
J12_NODE_860518_length_390_cov_7_275	275	275	T	C	homozygous	TTGGACTCACATGCACAAAG	CGAAAACCCCACAAATGTTA	60,20	419,20	58.246	58.386	45	40	360
J12_NODE_1201244_length_400_cov_11_193	193	193	C	T	heterozygous	CTTGCTACCATCACTGGTCA	TGCTTTAACCAACACACCCT	106,20	240,20	57.239	58.132	50	45	135
J12_NODE_134382_length_314_cov_12_206	206	206	T	A	heterozygous	CCTCCAAAACCCCTACAAAT	TGTAAGTGGCTTGCACAAAA	48,20	314,20	57.904	57.978	45	40	267
J12_NODE_746576_length_344_cov_10_225	225	225	G	A	heterozygous	CAAATTCCGAGCTGATCTGT	TTACATCTTTGGACCTTGGC	58,20	337,20	57.893	57.67	45	45	280
J12_NODE_1886688_length_386_cov_6_97	97	97	C	A	homozygous	ACCACGTACCTTGGTGTCTG	TGCAATCACAAAGCTTACCA	70,20	399,20	58.491	57.919	55	40	330
J12_NODE_1056780_length_395_cov_13_294	294	294	A	G	heterozygous	AGAGAGCAGAGAGGAGGAGC	GGCATGGTTGCATTATCTTC	61,20	388,20	58.03	58.037	60	45	328
J12_NODE_1265115_length_225_cov_6_2_136_147	136	147	_T_T	_C_A	_heterozygous_heterozygous	AGCTTGTTTGGCTAACCCTT	GGCCTGGAAAATAGCAAAAT	62,20	180,20	58.009	58.2	45	40	119
J12_NODE_453707_length_267_cov_5_140	140	140	T	C	homozygous	GTAACGTTGACTTGCCATCC	AGCGAGAGTTTTTGCCCTAT	3,20	214,20	58.076	58.098	50	45	212
J12_NODE_1157953_length_273_cov_17_199	199	199	C	T	heterozygous	CCAGACAACTTCCCGATCTA	TTTCGTGGTAGGTTTGCAGT	120,20	252,20	57.739	58.283	50	45	133
J12_NODE_886792_length_371_cov_18_45	45	45	C	G	homozygous	CCTGGAGTGCATATTGGGTA	TGTTATTGGAAAGGGCAGAG	21,20	349,20	58.449	57.823	50	45	329
J12_NODE_1634482_length_199_cov_6_2_124_132	124	132	_T_C	_A_A	_heterozygous_heterozygous	GCTGTTGAAACAGATAAGAGGG	GCCTATCAACATTTCTCCCA	74,22	207,20	58.009	57.61	45.455	45	134
J12_NODE_911846_length_337_cov_6_227	227	227	C	T	homozygous	ACATAAGATGGAGCGACAGC	GGGAATGGGACTCTAGCAAT	11,20	270,20	57.921	58.067	50	50	260
J12_NODE_1342159_length_254_cov_14_48	48	48	C	T	unknown	CTAACGGATCCGCCACTT	TGGAGACAGGTAAAATCCCA	23,18	191,20	58.67	57.992	55.556	45	169
J12_NODE_696314_length_277_cov_4_172	172	172	T	A	heterozygous	AAGATCGAAGAAGCTGCAAA	TTCCTGCTTTCAAATTCTGG	56,20	226,20	57.849	57.945	40	40	171
J12_NODE_495719_length_314_cov_6_139	139	139	A	C	heterozygous	GATCCGTAGACAAGAACCGA	CTCGTCTTGTTTTGGCTTGT	4,20	308,20	57.737	58.008	50	45	305
J12_NODE_1308823_length_223_cov_5_124	124	124	A	G	homozygous	CGTATCCACAAAGACCCAAG	GGTCCCGAGACCACTACTCT	92,20	237,20	58.077	58.187	50	60	146
J12_NODE_2603263_length_289_cov_17_236	236	236	T	G	heterozygous	CTTGACCCCACAAGCTACAT	AATGCTGTGGCTGATAAGGA	162,20	278,20	57.671	58.326	50	45	117
J12_NODE_204250_length_187_cov_11_2_104_116	104	116	_A_C	_G_T	_heterozygous_heterozygous	TGCTGGTTGTAAGGACTTTTG	CAAAGAAAGGAATGATGCCA	8,21	138,20	57.948	58.695	42.857	40	131
J12_NODE_666337_length_261_cov_11_173	173	173	T	A	heterozygous	CTCCGCCCTAACATTACCTT	CATCGGAGCTTGACATATCC	42,20	221,20	58.213	58.117	50	50	180
J12_NODE_1463027_length_415_cov_12_294	294	294	T	C	heterozygous	TCCAGTCGATGTGTTCAATG	CTGGCTCTTGGAGAACTTGA	56,20	399,20	58.02	58.158	45	50	344
J12_NODE_2187731_length_316_cov_4_231	231	231	A	C	homozygous	TTGCACTACCCCTCACAACT	TGCAATTGGACTGGGAGTAT	152,20	272,20	58.215	58.019	50	45	121
J12_NODE_365930_length_207_cov_19_31	31	31	G	C	homozygous	GGCAGCATCACACCACTT	CTGAAGTTGCGGAAAGCTAA	0,18	99,20	58.107	58.32	55.556	45	100
J12_NODE_567076_length_225_cov_10_118	118	118	C	T	heterozygous	ATCACAGTAGCAAAATCGCC	GCTGGTTGAGGAAGAATGAA	54,20	251,20	57.848	57.864	45	45	198
J12_NODE_1182142_length_320_cov_10_188	188	188	G	C	heterozygous	CGTACGGGTGAAGAAAATGT	GAGACACCGAGGTTAAGGGT	90,20	255,20	57.606	58.105	45	55	166
J12_NODE_521169_length_176_cov_12_83	83	83	C	T	homozygous	AGAGGGTCTATGGTGCTCATAA	TTAAAAACCCAATCCTGTGC	7,22	159,20	57.839	57.607	45.455	40	153
J12_NODE_640883_length_487_cov_13_251	251	251	G	A	heterozygous	ACGAAATCAACCATTGAGGA	TGGTCCCTCACTGATAGGAA	134,20	385,20	57.991	58.071	40	50	252
J12_NODE_925785_length_347_cov_11_208	208	208	C	T	heterozygous	CAAGGGGAAATCACTTGTTG	CATTAGTGGAGGCAAACCTG	10,20	351,20	58.049	58.228	45	50	342
J12_NODE_562717_length_183_cov_20_91	91	91	G	A	heterozygous	TGAATTCAGACAATGGGGTC	AGAGGTTTTCCCAAGTCACC	19,20	161,20	58.331	58.078	45	50	143
J12_NODE_2293720_length_263_cov_7_112	112	112	C	G	heterozygous	ACCAATTCTGGACACAAAGACT	TGATAAACACAACTCATCTGGC	28,22	136,22	57.697	57.755	40.909	40.909	109
J12_NODE_1902343_length_176_cov_8_131	131	131	T	C	homozygous	CAGTTCGCACACAGGATACA	AAGGATAAAGGGAAAGCCAA	52,20	182,20	58.276	57.81	50	40	131
J12_NODE_1163709_length_263_cov_8_104	104	104	A	G	homozygous	TACAGTTGGGAAGTGATGGC	CTTACATCGTCAGGGCAACT	75,20	234,20	58.57	57.826	50	50	160
J12_NODE_126378_length_576_cov_11_432	432	432	C	T	homozygous	TGCATGTTTCTTCTCATCCA	CCCACCTTTATCAGCAAATG	110,20	524,20	57.743	58.093	40	45	415
J12_NODE_2475381_length_532_cov_3_85	85	85	T	C	homozygous	CGGTACTGGAATTCTTTGACA	TATGCCGGATACCCTTTGTA	0,21	348,20	57.743	57.991	42.857	45	349
J12_NODE_940487_length_399_cov_13_257	257	257	C	A	unknown	TGCTCAAAGAGTCAGGTTCC	CCCATACCAGCTTTCAGAGA	84,20	347,20	58	57.894	50	50	264
J12_NODE_889921_length_410_cov_14_372	372	372	G	A	homozygous	TACTTCGAAAACCCATTCCA	CAAAACTCTGCCTTTTCCAA	317,20	426,20	58.066	58	40	40	110
J12_NODE_1183612_length_222_cov_59_171	171	171	T	A	unknown	AGAGGCCTTAAAGCCAATGT	AGAGCCGAGTATCCTAACCAA	80,20	241,21	57.956	57.969	45	47.619	162
J12_NODE_768785_length_209_cov_5_108	108	108	G	A	homozygous	CGTGTACTCGAAATGGCTTC	GTGTCTTAGCCATGTGTCCC	44,20	152,20	58.379	57.999	50	55	109
J12_NODE_1022937_length_406_cov_15_62	62	62	C	T	homozygous	ATTCTCATGGCTTCAAGTGC	TTAATCCCAGCAGCTACGAC	3,20	166,20	57.892	57.999	45	50	164
J12_NODE_283004_length_268_cov_25_91	91	91	C	T	homozygous	GTGGGGACATAAGGCATACA	CCAGTGAAGGCCTAGCATTA	8,20	145,20	58.298	57.999	50	50	138
J12_NODE_1452378_length_470_cov_9_3_400_416_424	400	424	_C_G_T	_T_A_C	_homozygous_homozygous_homozygous	TGCAGAGAACCCAGAGAAAC	CGTCATAATCAAATCTGCCC	120,20	447,20	58	58.038	50	45	328
J12_NODE_2476802_length_741_cov_2_1_175	175	175	_T	_C	_unknown	ATCAATCACGCCTCTTTGTC	GCTTTAACCCATTGTAGCCA	108,20	333,20	57.735	57.781	45	45	226
J12_NODE_756843_length_198_cov_10_118	118	118	G	A	heterozygous	TGTTCAGATTTTGCAGGGTT	GCTAAAAGGGGGATCACATT	54,20	166,20	58.201	57.992	40	45	113
J12_NODE_347070_length_316_cov_14_210	210	210	G	A	homozygous	ATTTCCCCATTAGTTCAGGG	AAGGCCCTCTCTATTGCTGT	83,20	257,20	57.849	58.028	45	50	175
J12_NODE_522522_length_326_cov_11_226	226	226	C	G	heterozygous	AACGAAGCATGTTACTGAGGA	TCCATGCTTTAGTTATGGTGC	40,21	276,21	57.496	57.794	42.857	42.857	237
J12_NODE_460089_length_249_cov_15_155	155	155	A	G	unknown	GGCATCAACAGTGACATCAA	TGCATGTACCATGTCCAGAG	106,20	213,20	58.019	58.05	45	50	108
J12_NODE_1909286_length_872_cov_5_288	288	288	A	G	homozygous	GTGACCCGTGCAACTTTAAC	GGTGGTCCGTGTCACTAAAC	90,20	388,20	58.132	57.9	50	55	299
J12_NODE_2041000_length_1388_cov_4_796	796	796	T	C	homozygous	TGGTGTCGTCAAATCTTCAA	TGTCAGCAAAGTTTCAACCA	641,20	888,20	57.642	57.867	40	40	248
J12_NODE_1218982_length_318_cov_6_119	119	119	G	T	homozygous	CTCCATTTCCTGTGTGAAGG	GGCAGCTAAGGGGCTTATAC	17,20	195,20	58.13	58	50	55	179
J12_NODE_573304_length_172_cov_5_131	131	131	T	A	heterozygous	CCTCATCAACATCAGCATCA	TTCAGGTGAGCTTTACAGGG	42,20	182,20	58.125	57.952	45	50	141
J12_NODE_972883_length_294_cov_20_205	205	205	G	A	heterozygous	AGTCTTTCCCAAAGCGTTCT	GAAGTGCATGTTCTTTCCGT	14,20	273,20	58.055	57.795	45	45	260
J12_NODE_414033_length_251_cov_11_2_163_168	163	168	_A_A	_T_T	_heterozygous_heterozygous	GTGCCAAGATATGAGGGTTG	CGCAAGAATGGGTCATTATC	48,20	234,20	58.019	58.038	50	45	187
J12_NODE_377731_length_222_cov_6_2_148_149	148	149	_A_T	_G_G	_heterozygous_heterozygous	TGCGTGTCAAGCAAGAAATA	TTTAACTGCACGATGGGAAT	24,20	185,20	58.075	58.093	40	40	162
J12_NODE_355738_length_176_cov_7_56	56	56	G	A	heterozygous	GCTTTCTACATATGAGTTGGTCG	CTTCAGCTCTTGTGGATAACG	22,23	121,21	57.977	57.65	43.478	47.619	100
J12_NODE_1695461_length_248_cov_6_140	140	140	C	G	homozygous	CGATCTGGTGGTAAATCTGG	CGGGAAATTGATTTCTGTTG	0,20	197,20	58.02	58.066	50	40	198
J12_NODE_2579984_length_274_cov_4_142	142	142	T	G	heterozygous	CATGTTGCTTTGTCTTGCAC	TACATCAATGGCAAGTGTGG	34,20	226,20	57.896	57.968	45	45	193
J12_NODE_1493283_length_231_cov_5_141	141	141	G	A	homozygous	CCTTTCCAACTTAACGCAAA	ATGGCTTGACTATGGACTGG	96,20	260,20	57.955	57.61	40	50	165
J12_NODE_884906_length_554_cov_3_74	74	74	C	T	homozygous	CCATTCATGTATTAGGAGCACTTG	CAATACTCACTTGATCTGGTTGC	4,24	434,23	59.919	58.781	41.667	43.478	431
J12_NODE_1253705_length_466_cov_12_312	312	312	C	T	heterozygous	CCAGGCAGGCTGTTAAAGTA	CCTTCTTGTGGACATTCTGG	128,20	399,20	58.054	58.13	50	50	272
J12_NODE_1776024_length_231_cov_10_140	140	140	T	C	unknown	GCAATGGGATTAGCAGAAAA	CAGGGACTGAGGAGAAATCA	41,20	223,20	57.844	57.78	40	50	183
J12_NODE_1581526_length_197_cov_8_119	119	119	C	T	homozygous	ATTTCCCAAACGAAGAGACC	ATTAGTACTGCCCCAATCCC	81,20	192,20	58.094	57.875	45	50	112
J12_NODE_1630115_length_339_cov_7_2_240_243	240	243	_T_A	_A_T	_heterozygous_heterozygous	GAAGTGCGTCATCATTTTCC	ATAGGACCTTGAGGTGGAGG	169,20	337,20	58.145	58.05	45	55	169
J12_NODE_2577216_length_286_cov_7_179	179	179	C	T	homozygous	AGAATTGATCATACGGCCTG	GGACTAAACTGGGTGCTCAA	3,20	207,20	57.639	57.797	45	50	205
J12_NODE_1909520_length_263_cov_6_174	174	174	G	A	heterozygous	AGGCTAAAGCTGATGAGGGT	TCTGTTTGGCCTTGTAGACC	81,20	221,20	58.028	57.797	50	50	141
J12_NODE_1093896_length_349_cov_13_243	243	243	A	G	heterozygous	CTTTTCTGCACAGGAATCGT	TAATGCCGGAGTGAAGAAAG	39,20	358,20	57.951	57.972	45	45	320
J12_NODE_1085963_length_304_cov_77_122	122	122	A	T	homozygous	TTTCAGTAGCGCCCTTAGAA	TAGGATTCCTTATCACGCCA	87,20	328,20	57.81	58.187	45	45	242
J12_NODE_1682362_length_213_cov_15_99	99	99	G	A	heterozygous	AGGCCTGTTAAGGATCTTGG	CAGGCAATTTAATCACAGGG	66,20	230,20	58.266	58.093	50	45	165
J12_NODE_1348370_length_208_cov_15_2_44_54	44	54	_G_T	_A_C	_homozygous_homozygous	AGAATTCATGATTTGTGCGG	TGGATTGACACAGACAGACAA	21,20	120,21	58.574	57.625	40	42.857	100
J12_NODE_1930784_length_480_cov_4_293	293	293	C	T	heterozygous	CTAACCCTAGGTCGCAGTGA	CGGGTCTTTTTCATCAGTTG	19,20	326,20	57.98	58.201	55	45	308
J12_NODE_1175557_length_275_cov_7_172	172	172	C	A	heterozygous	ATCCTTGCCAGAGACTCCTT	AGGTTGGTCAGATCTTGCAG	28,20	259,20	57.925	57.87	50	50	232
J12_NODE_741263_length_255_cov_17_143	143	143	T	C	unknown	ATCCTCTCCTTTTGCTTGCT	ATGGAAAGGCCTCACTCTCT	56,20	225,20	58.148	57.925	45	50	170
J12_NODE_1717432_length_494_cov_9_323	323	323	C	T	homozygous	GCCTGAACTTCCATAGCTGA	TGATGTTGGAGACGATGATG	146,20	375,20	58.048	57.957	50	45	230
J12_NODE_1193075_length_297_cov_4_172	172	172	G	A	homozygous	CTTTTCTGCGTTGCTTGTTT	CCACATTATTAGAGGCGGAA	112,20	292,20	58.227	57.726	40	45	181
J12_NODE_819114_length_294_cov_21_2_220_251	220	251	_T_G	_C_A	_heterozygous_heterozygous	TCTCAAAGGCCTTGTACACC	AACTGAAGGAGCACATCTGG	170,20	284,20	57.797	57.87	50	50	115
J12_NODE_1198974_length_272_cov_13_247	247	247	A	G	heterozygous	GTGTGCAAGGCAGTTAGCTT	AAAGATTAAGGGTGATGACTCG	87,20	273,22	58.187	57.379	50	40.909	187
J12_NODE_2661833_length_336_cov_9_199	199	199	A	G	homozygous	GCGTCTCTCCAACTCTTGTC	ATTTCATCTCCACGACCTGA	94,20	232,20	57.576	58.071	55	45	139
J12_NODE_1653528_length_649_cov_5_643	643	643	C	T	homozygous	TTTGGGGTGTAAGAGCCATA	ACAACGGTCGAATTCAGTCA	346,20	665,20	58.093	59.139	45	45	320
J12_NODE_1642356_length_287_cov_9_168	168	168	T	C	unknown	AAACTGGGCATGTGTTTGAT	CTAGGTCTGCAGCAAGGAAG	119,20	311,20	57.922	57.856	40	55	193
J12_NODE_1104572_length_232_cov_13_86	86	86	A	G	heterozygous	ATTGGGGGATAAGGATGCTA	GGTTGCTTTGAATGGATGTC	14,20	135,20	58.343	57.99	45	45	122
J12_NODE_373496_length_491_cov_15_2_412_422	412	422	_T_A	_C_G	_heterozygous_heterozygous	ACATCAGAGTGAGGAGCTGG	GCTTTTATGACGGTTGATGC	345,20	506,20	57.948	58.241	55	45	162
J12_NODE_868398_length_584_cov_17_257	257	257	C	A	heterozygous	TTAATGCGCACATCACATTC	CTGCAATTCTGCCTGATTTT	163,20	608,20	58.144	57.971	40	40	446
J12_NODE_456504_length_444_cov_6_227	227	227	G	C	homozygous	TGACTTGCATGTCGCTCTAA	CTTTGCTTATTGCCGAATGT	124,20	414,20	58.158	57.926	45	40	291
J12_NODE_2598265_length_277_cov_7_3_166_198_220	166	220	_G_T_T	_A_A_A	_heterozygous_heterozygous_heterozygous	GTAGCCGAGCTGAATAACCA	GCTTGCAATGAACCATTCTT	70,20	258,20	57.999	57.82	50	40	189
J12_NODE_1277465_length_224_cov_19_162	162	162	T	C	heterozygous	TATGGGGCTGCATCTCTTAG	TGTAGTGGAAGCTGTTTATGACC	47,20	221,23	57.944	58.326	50	43.478	175
J12_NODE_2619343_length_1100_cov_4_740	740	740	G	A	homozygous	TTTGAGGGAGTGTACCGTGT	TACTGAGGAACATGCTGCAA	617,20	1036,20	58.059	57.997	50	45	420
J12_NODE_2012131_length_339_cov_7_2_228_243	228	243	_C_C	_T_T	_heterozygous_heterozygous	TGAGGTTTCGCTTATCCAAG	CAACAGCTGGAGAGGAAGAA	194,20	300,20	57.972	58.158	45	50	107
J12_NODE_687436_length_312_cov_14_238	238	238	G	A	heterozygous	GTAACCCATCTTTAGCCGGT	TTTTCGCTAACCGATCTCTG	151,20	310,20	58.072	58.12	50	45	160
J12_NODE_599351_length_293_cov_8_192	192	192	G	A	heterozygous	CGATCGCAATGAATCCTTAT	GCAGCTTCAATGGCATTACT	5,20	253,20	57.667	57.998	40	45	249
J12_NODE_1482225_length_258_cov_4_2_153_160	153	160	_A_T	_T_A	_heterozygous_heterozygous	CTTCTTCCTCCTCCTGGTTC	CCCATTGAAGGAGAAAATCA	98,20	246,20	57.898	57.584	55	40	149
J12_NODE_1754826_length_339_cov_9_291	291	291	G	A	heterozygous	AGTCCTTGCAGGCACATTAG	GCCAGAGTCGGAAACTTGTA	191,20	323,20	57.98	57.951	50	50	133
J12_NODE_1038044_length_176_cov_8_94	94	94	A	G	homozygous	TTCGCTTACCTGGAAGAGTG	TCTGCTAGCTGGATCAATCA	0,20	193,20	58.105	57.081	50	45	194
J12_NODE_2388614_length_240_cov_6_145	145	145	C	T	heterozygous	ATATGATGGCACACCTCACC	GGTCATCATAGAAGAAGGATGTCT	33,20	255,24	58.23	57.803	50	41.667	223
J12_NODE_1404588_length_683_cov_8_289	289	289	G	A	homozygous	CTTTCCCTTCCTTTTTGAGG	TGCTATGGAAAAGAGGCTTG	71,20	359,20	57.905	58.12	45	45	289
J12_NODE_1461555_length_282_cov_13_225	225	225	A	C	unknown	GGTGTTGTCGGCTATATTGG	CCCAAAAATACCTTCTCACAGA	43,20	286,22	57.971	58.238	50	40.909	244
J12_NODE_1980604_length_172_cov_9_2_32_34	32	34	_T_T	_C_G	_homozygous_homozygous	GGTCATCATCTATATTCGCTCTG	AACCGTAAATCCCTTTTTGG	1,23	125,20	57.873	57.976	43.478	40	125
J12_NODE_1656306_length_316_cov_4_121	121	121	C	T	homozygous	TGAAGCAATGCACCTTACCT	TGGGTTCCTAAAGGACTAAGTG	19,20	176,22	58.379	57.438	45	45.455	158
J12_NODE_782168_length_193_cov_24_83	83	83	T	C	homozygous	ATGACTATGGAGGCAACGAC	CCAATTCCAGCTCAGACAAC	25,20	128,20	57.607	58.287	50	50	104
J12_NODE_70075_length_358_cov_7_321	321	321	C	G	unknown	TAAAATGCCAGGGTGGATAA	CCGAAACTCAAACTCCAAAA	182,20	382,20	57.964	57.852	40	40	201
J12_NODE_628706_length_369_cov_13_2_82_95	82	95	_T_C	_A_G	_heterozygous_heterozygous	GCAGAGATCAATGGGAACAC	CCACAGAAACCCATTTTCAG	32,20	286,20	58.07	58.049	50	45	255
J12_NODE_554909_length_495_cov_21_246	246	246	G	C	heterozygous	GGGATCATATTCCATGTCCA	ATCCGGAAAAGGAGAGAAAA	32,20	504,20	58.002	57.849	45	40	473
J12_NODE_984605_length_219_cov_9_100	100	100	A	C	homozygous	CGTAGAGGTATCGAAATTAAGGC	TCGATAGTTACACCCCGAGT	60,23	186,20	58.44	57.143	43.478	50	127
J12_NODE_256388_length_373_cov_7_270	270	270	G	A	heterozygous	GGCATGAGTTCGAGTCTTGT	GGAAAACTGAAAACGACGTG	146,20	382,20	57.869	58.256	50	45	237
J12_NODE_1018227_length_245_cov_7_164	164	164	A	G	unknown	GGATCTCCCTTGGTTTGTTT	AATCCAATCTGTATTGGCGA	17,20	251,20	57.946	58.038	45	40	235
J12_NODE_585407_length_287_cov_8_181	181	181	G	A	homozygous	GGAGTTAGGAATGGAGGGAA	CTTTCGCATTCTGATGCTTT	47,20	249,20	58.04	58.12	50	40	203
J12_NODE_738961_length_299_cov_6_198	198	198	A	G	heterozygous	GTGTTACTGTGGCAAAACCC	AGCATCAAAACCAACAGAGG	167,20	269,20	57.98	57.797	50	45	103
J12_NODE_532537_length_261_cov_8_186	186	186	A	G	heterozygous	GATGCGGTACCTGGAAGATA	CCAGGTCAGCATGAAGTTCT	128,20	287,20	57.639	57.87	50	50	160
J12_NODE_351113_length_234_cov_7_2_213_234	213	234	_A_T	_G_C	_heterozygous_heterozygous	CGGCATTCCATAAATCAAAC	GTCCGGTTGCATATGTTCC	48,20	258,19	57.963	58.787	40	52.632	211
J12_NODE_949568_length_191_cov_14_125	125	125	A	G	heterozygous	ACAGAAGAGAGGGAAGCGAT	ACACCTGATCGCTGCTTAAC	43,20	163,20	58.077	57.979	50	50	121
J12_NODE_1393489_length_175_cov_5_91	91	91	C	A	heterozygous	GAGAGTGAATGGGCTGTCAT	TGAGGTTGGTTCCGAAAATA	24,20	123,20	57.644	58.066	50	40	100
J12_NODE_557679_length_259_cov_17_2_203_214	203	214	_C_A	_T_G	_heterozygous_heterozygous	CCGCATCTTTCTTCAGTTTC	TTAATTTGAACTTCGCTGGC	28,20	240,20	57.546	58.044	45	40	213
J12_NODE_1823273_length_179_cov_21_96	96	96	A	G	heterozygous	AACTGTGTTTCTGCCTTCGT	AATCTAGAAGAGGGGCCAAG	41,20	153,20	57.447	57.495	45	50	113
J12_NODE_788745_length_193_cov_12_171	171	171	T	A	heterozygous	CTTAACGAACCTGCCTTTGA	GAGGGCATAGGGGGTATATG	41,20	220,20	58.027	58.226	45	55	180
J12_NODE_1542375_length_293_cov_16_275	275	275	T	C	heterozygous	TCACCATGAATCTGGAAACC	GAGCCAAAGAAGGTTCACAA	143,20	317,20	58.331	57.923	45	45	175
J12_NODE_749308_length_287_cov_7_238	238	238	C	T	heterozygous	TCCGAAAGGAAAAGGAAATC	GTCATGGTTTGAATGGGAGA	100,20	293,20	58.226	58.331	40	45	194
J12_NODE_1442667_length_184_cov_4_41	41	41	T	C	heterozygous	TTTGTTAGCATGCTGCGTAT	GGGAAACAACAAAAACCTCA	12,20	184,20	57.109	57.549	40	40	173
J12_NODE_1108859_length_311_cov_24_217	217	217	C	T	unknown	CGTACCCACTTTGTTTGTCC	CGAGCTTGAATTTGGGTAAA	177,20	288,20	57.98	57.901	50	40	112
J12_NODE_997568_length_323_cov_23_288	288	288	C	T	homozygous	TTGGGATGGGATTGTTATTG	TTTCCAAACTCCAACGAATG	125,20	342,20	58.133	58.597	40	40	218
J12_NODE_1007525_length_189_cov_13_81	81	81	T	C	homozygous	TTTGGGCATCCCTTCTAAAT	TCATTCTGACCAAGGGGTAA	44,20	194,20	58.508	57.992	40	45	151
J12_NODE_1552746_length_315_cov_10_226	226	226	G	C	heterozygous	ACAGAAAGCCATGAAAGCTG	ATGTTAATCGGGTCAACGTC	54,20	251,20	58.104	57.39	45	45	198
J12_NODE_391578_length_457_cov_15_204	204	204	T	C	heterozygous	GCGGATTTGAAGCAAAGTTA	ATCCAACACTTGTCCCTTGA	52,20	375,20	58.044	57.971	40	45	324
J12_NODE_1287416_length_213_cov_9_92	92	92	T	A	heterozygous	TTCTGATCCCCTGACAAAAG	TCCGGCAATTTCTTTGTAGA	0,20	231,20	57.71	58.361	45	40	232
J12_NODE_1015324_length_208_cov_12_145	145	145	T	G	heterozygous	TGGCTGTATGGGGATATGAT	CAAATTGGCTGTTTTGGAGT	13,20	177,20	57.704	57.729	45	40	165
J12_NODE_1408842_length_270_cov_16_93	93	93	G	T	homozygous	TGGGCTTTCGATAATGTGTT	GGCAAAAATCATCCAGCTAA	29,20	159,20	58.093	57.844	40	40	131
J12_NODE_1228692_length_270_cov_12_85	85	85	G	T	homozygous	TGGTCATCCGATAAAATTGG	GAGAGGCTATTTTCCAAGCC	56,20	254,20	58.282	58.019	40	50	199
J12_NODE_1835787_length_312_cov_12_2_192_300	192	300	_G_A	_A_G	_homozygous_unknown	ATTTGGATCCCTCTGTGGAT	GGCTTGCCATGTATGGACT	85,20	323,19	58.242	58.531	45	52.632	239
J12_NODE_209302_length_472_cov_22_233	233	233	C	T	heterozygous	GATAACCACGCTAGCCAAAA	TGAAATGCAGATGCATGAAC	168,20	294,20	57.926	58.201	45	40	127
J12_NODE_1226044_length_233_cov_12_166	166	166	C	T	unknown	TCTTAAAAGCCCTGAAACCA	TAACCCCAACAAAGACATGC	49,20	191,20	57.49	58.476	40	45	143
J12_NODE_358144_length_291_cov_7_195	195	195	G	T	heterozygous	TGGTGCTCAGCTTTTTCTTT	GTAACGCTTCACCAGCTTCT	156,20	264,20	57.757	57.233	40	50	109
J12_NODE_1750191_length_309_cov_14_173	173	173	T	C	heterozygous	TCTCAGTGTGAGCTGGTGAA	GTGCAGAGAGATGGATGGTC	19,20	199,20	58.03	58.156	50	55	181
J12_NODE_1313419_length_182_cov_7_173	173	173	A	G	homozygous	ATACATGTCCGTCCATCCTG	GCAGCTGCTATCCATTGTG	12,20	201,19	58.23	57.951	50	52.632	190
J12_NODE_1144822_length_363_cov_12_219	219	219	C	T	homozygous	TCGTTGAGATGGTTTTGGAT	GGTATCGGATCCGTTCTCTT	95,20	280,20	57.991	58.067	40	50	186
J12_NODE_1589719_length_223_cov_15_2_72_73	72	73	_G_A	_A_T	_homozygous_homozygous	CCAGTATCTCATTTACACCCG	TGGACCATGCACTTAAAACTC	43,21	208,21	57.113	57.742	47.619	42.857	166
J12_NODE_1783820_length_317_cov_8_2_208_221	208	221	_C_A	_A_C	_heterozygous_heterozygous	TGACTACAATGCCCTCCTGT	TTGAGAGTGGAGGAAAGTGG	80,20	281,20	58.158	57.842	50	50	202
J12_NODE_458748_length_432_cov_5_259	259	259	A	T	homozygous	CGAATCATCAAAACCAAAGG	TACGAGTTTTCGAGTTTGGG	140,20	379,20	58.066	57.879	40	45	240
J12_NODE_45172_length_356_cov_12_221	221	221	C	T	heterozygous	ATAAGCGAAAGAAGGGGAAA	GTTCTTCCGGGACTCTTCTT	132,20	301,20	57.949	57.431	40	50	170
J12_NODE_1537604_length_859_cov_4_2_562_568	562	568	_G_C	_A_T	_homozygous_homozygous	CTTCATCCAAGCCGAAAGTA	CCACCCTTGTTTCAATTTCA	175,20	670,20	57.972	58.448	45	40	496
J12_NODE_455749_length_268_cov_16_106	106	106	A	G	homozygous	TCGGATTCTAGGGATCATTG	ACCACTTGCCACATTCATCT	56,20	224,20	57.552	57.999	45	45	169
J12_NODE_1481306_length_233_cov_15_157	157	157	A	G	heterozygous	TGGAATTAACCTCGGACAAA	TCCAATCACGTGTCTTTCAA	81,20	211,20	58.066	57.642	40	40	131
J12_NODE_1028672_length_278_cov_7_199	199	199	C	A	homozygous	TCCGGCTTGCAAAGTATAAG	TTTCTAGGGATTGGGCTAGG	121,20	266,20	58.071	58.277	45	50	146
J12_NODE_1946856_length_325_cov_6_295	295	295	C	T	heterozygous	ATCTTTCTTTCGGAGCTGGT	TGGATCCATTTACCTTTACTGC	203,20	335,22	58.001	58.138	45	40.909	133
J12_NODE_2490716_length_343_cov_6_261	261	261	A	T	homozygous	CGCAATAGCACTACCAGGTT	GCAACAATACATCATGCTTCAC	190,20	301,22	57.933	58.174	50	40.909	112
J12_NODE_2448958_length_290_cov_4_2_147_216	147	216	_T_G	_A_T	_homozygous_homozygous	GTCGTGATAGACCCTGATGC	TTCGTTGGATTGGCATAGAT	26,20	302,20	58.1	58.038	55	40	277
J12_NODE_1478330_length_228_cov_11_159	159	159	A	T	heterozygous	TTTGCAACCAAGGATGATCT	GCAAAAGACCTTGTGAGGAA	12,20	223,20	58.145	57.923	40	45	212
J12_NODE_1400732_length_418_cov_6_207	207	207	T	G	heterozygous	TCTTTTCAGCAACTTCCAGG	CTCCCACAAACGAAAAAGAA	11,20	283,20	58.077	57.852	45	40	273
J12_NODE_1764569_length_292_cov_3_244	244	244	C	A	homozygous	TTTGCGGAAAGATCTAATGG	GTTTTATCATCGTCCCTCCC	29,20	298,20	57.845	58.308	40	50	270
J12_NODE_1155244_length_235_cov_5_179	179	179	G	A	homozygous	TTGGGTTAGCTGACATGGAT	CCAGGTCTTCTACAGAGGCA	69,20	227,20	58.019	58.03	45	55	159
J12_NODE_457350_length_256_cov_43_212	212	212	T	C	homozygous	CGGCTCTAATCATTTCTCCA	GGCGAAGTTAGCCGAGTAGT	78,20	257,20	57.916	58.629	45	55	180
J12_NODE_119933_length_328_cov_10_49	49	49	C	G	homozygous	TTCAGCTATGTTACTTGAGTGAGC	CCGAATTTTGTGCCATTATC	21,24	292,20	57.929	57.963	41.667	40	272
J12_NODE_1748495_length_253_cov_7_2_229_232	229	232	_T_C	_C_T	_heterozygous_unknown	GTGTGAAAATGATGTGGCAA	GAGCGCATTCGAACCTATAA	48,20	282,20	57.937	58.017	40	45	235
J12_NODE_669379_length_315_cov_7_2_179_227	179	227	_T_C	_C_T	_heterozygous_heterozygous	TGCAAATGGAACCCAATACT	TGGGAAGGGGTGGTATAAAT	65,20	286,20	57.944	58.11	40	45	222
J12_NODE_2054798_length_291_cov_7_221	221	221	G	C	heterozygous	GATAGATGCCTAAGGTGTGATGA	TTGACATGTTACTATCCGGTGA	16,23	245,22	58.226	58.027	43.478	40.909	230
J12_NODE_49458_length_205_cov_13_2_57_67	57	67	_G_G	_A_A	_homozygous_homozygous	CGGCTATTTTCGTCAACAAG	TGCTACAGGTCCGATTCTTT	20,20	134,20	58.438	57.422	45	45	115
J12_NODE_822878_length_488_cov_16_129	129	129	C	T	heterozygous	TGCCCTCTCAGCATTCTATC	TCGGCTACAAAATCTCGAAC	56,20	424,20	57.99	57.971	50	45	369
J12_NODE_655310_length_607_cov_3_2_112_117	112	117	_C_A	_T_G	_homozygous_homozygous	TCCCACAATCTCAACAAGGT	AGATGTGAAGCGTACGAAGC	10,20	185,20	57.971	58.132	45	50	176
J12_NODE_428675_length_333_cov_15_28	28	28	T	C	unknown	CAGAGTTTTGGCTCGAGAAT	AAAGTGGCAAATGAGACCAA	2,20	168,20	57.143	58.201	45	40	167
J12_NODE_1400678_length_462_cov_5_294	294	294	G	C	homozygous	TGCATGCTTGTGTTTTTGAG	GCTCGATCACTACGGTTGTT	234,20	345,20	58.473	57.824	40	50	112
J12_NODE_309659_length_299_cov_11_143	143	143	A	G	unknown	AAAACCTCGGGTGTTGTGTA	ACATAGCAGCAGTGGACGAT	114,20	326,20	57.98	58.344	45	50	213
J12_NODE_551444_length_322_cov_3_97	97	97	A	G	heterozygous	AAACTTTTTAGGGTGGTGCC	TTACAAAAGCCAAGTACGCC	62,20	344,20	58.098	57.98	45	45	283
J12_NODE_517503_length_200_cov_11_100	100	100	A	C	heterozygous	CCGTGCCTTTTGTCTGTAAA	TCCTTTGAGAGCCTTGAATG	0,20	201,20	58.819	58.02	45	45	202
J12_NODE_451045_length_213_cov_28_90	90	90	A	G	unknown	GCATTTGGCAAAAACAACCT	TTTCGGCACTAATGGATGAT	2,20	139,20	59.982	58.038	40	40	138
J12_NODE_1058806_length_191_cov_13_51	51	51	A	G	homozygous	GAATTCCCCAAAGGGATATG	AATCAAGGGACTCCAACCAT	0,20	120,20	58.174	58.297	45	45	121
J12_NODE_1399919_length_414_cov_19_343	343	343	G	C	unknown	TTTAATGGGACTTTTGGCCT	TGTTAGGCATATTCCGGTGT	257,20	379,20	58.556	57.971	40	45	123
J12_NODE_2564357_length_820_cov_3_620	620	620	T	C	homozygous	GAAAGAACAGATGGCTCGAA	ATAATGCCCTTTCCTGCTTT	504,20	731,20	58.019	57.835	45	40	228
J12_NODE_1221631_length_218_cov_17_121	121	121	C	T	heterozygous	TCAGAAGCTCCTGGATGAAC	CCATGTGCTTGACTTCAACTT	7,20	158,21	57.94	57.869	50	42.857	152
J12_NODE_767410_length_346_cov_6_240	240	240	A	T	heterozygous	TGTTTGAACTAGGCAAAGGC	CGGATCATGCCATCTAAGAA	97,20	332,20	58.027	58.671	45	45	236
J12_NODE_547428_length_177_cov_8_94	94	94	C	G	homozygous	AGTTCCAGGCTTGAAGAAGG	TTAGCCGTCATTAGCATCAA	42,20	141,20	58.524	57.019	50	40	100
J12_NODE_1934031_length_339_cov_6_298	298	298	T	C	unknown	TTTTGTGTGACGGAATTGTG	CGGTCACAATGAATCCAAAT	208,20	366,20	57.998	58.271	40	40	159
J12_NODE_1613351_length_299_cov_12_209	209	209	G	A	heterozygous	CGGAGTCCTTGTGCAATAGT	CCCTCCTCAGCATAAAAGGT	48,20	326,20	57.826	58.266	50	50	279
J12_NODE_1489090_length_207_cov_20_150	150	150	G	A	heterozygous	ACCATCCACAACATGCTCTT	ACGTTGACCAAAAAGAACCA	104,20	234,20	57.999	58.105	45	40	131
J12_NODE_1500264_length_247_cov_5_170	170	170	C	G	homozygous	AATGCTCTGTCGAGTCCAAG	TTCTCGTTCATGTGATCCAA	79,20	236,20	58.029	57.577	50	40	158
J12_NODE_501676_length_197_cov_17_103	103	103	A	C	unknown	ACGTATACAAGTGACGGTGGA	AGGAACGGTCAAAACTTGAA	54,21	153,20	58.022	57.302	47.619	40	100
J12_NODE_2307923_length_212_cov_4_70	70	70	T	C	unknown	AGCCCAAATTGGTCATCAAA	CGTCGGACTAAATAATTGGG	37,20	200,20	60.309	57.141	40	45	164
J12_NODE_1792827_length_272_cov_6_206	206	206	C	T	heterozygous	ATTGAATGCTGAGTTGCCTC	GAGGTTGCAAATGGTATCATCA	131,20	301,22	57.892	59.829	45	40.909	171
J12_NODE_692689_length_301_cov_11_210	210	210	G	C	heterozygous	TTTTTGCCCTGAGAAAGTTG	CGTCATACCAACAGAAGCCT	29,20	272,20	58	57.826	40	50	244
J12_NODE_1361349_length_311_cov_6_111	111	111	G	A	unknown	TGACAACTCACTCTGCTCCTC	GCGTTTTGGATGATTATTCG	40,21	317,20	58.157	58.109	52.381	40	278
J12_NODE_1400591_length_583_cov_6_514	514	514	T	C	heterozygous	GCTTATCAAAGCCAGTGGAA	TTGGGTTAGGCTTTTCATCA	314,20	540,20	57.971	58.214	45	40	227
J12_NODE_865151_length_283_cov_11_172	172	172	A	G	heterozygous	TGCACAACTTTGTCAAGAGC	GGTGTTTGCATTGGTGAAGT	142,20	249,20	57.602	58.47	45	45	108
J12_NODE_204488_length_338_cov_8_236	236	236	A	T	homozygous	ATAGAAAACGCCGAAAGAGC	ATGCTTCGAATATGGGATCA	71,20	289,20	58.606	57.981	45	40	219
J12_NODE_56412_length_262_cov_9_102	102	102	T	A	homozygous	GGGTGAGGGAAGAATTCTAAA	TATTCGCCTTGAACAAAAGC	10,21	131,20	57.281	58.044	42.857	40	122
J12_NODE_1555178_length_318_cov_8_192	192	192	G	A	homozygous	CTAAGCCGGACATTCAAAAA	ACTGCGTCTTTCAGGCTCTA	2,20	288,20	57.901	57.854	40	50	287
J12_NODE_935401_length_170_cov_15_148	148	148	G	A	heterozygous	ACACACAAAGTGCGAGTTGA	GGTTTTGCCTGAGGTATATGAT	31,20	199,22	57.872	57.155	45	40.909	169
J12_NODE_202746_length_173_cov_11_107	107	107	C	A	heterozygous	TTGGAAGTGAATTGAAGGGA	GATATTCTGCACGACAATCAGA	19,20	136,22	58.117	57.848	40	40.909	118
J12_NODE_2836_length_186_cov_465_2_93_102	93	102	_C_A	_T_G	_unknown_homozygous	AGGATACTGCTGATTCTAGTCCA	GCGCTGTTCATTCTAGTTCC	28,23	197,20	57.16	57.573	43.478	50	170
J12_NODE_890659_length_327_cov_26_290	290	290	G	T	heterozygous	GTGGCATAAGTGCCCAATAC	CATCATGTGTTCTGTTCCTTCA	203,20	340,22	57.97	58.623	50	40.909	138
J12_NODE_738642_length_274_cov_9_217	217	217	G	A	heterozygous	TGCATTCTCCATGTCAACAC	ACCCTGCAACAAAATTACCA	77,20	281,20	58.019	57.999	45	40	205
J12_NODE_1257947_length_397_cov_7_189	189	189	G	A	heterozygous	CTATTCCTCCTAGAAGCCGC	CATGGACAAACCTTAAACGG	148,20	414,20	58.188	58	55	45	267
J12_NODE_1142637_length_494_cov_18_2_258_401	258	401	_T_C	_A_G	_heterozygous_unknown	CTCTTGCAAGGATCCGAATA	TATACAAACATCAGCGCAGC	173,20	465,20	57.916	57.565	45	45	293
J12_NODE_606286_length_269_cov_9_182	182	182	G	C	unknown	CCTCGTTTTATTGGACCGTA	TGGATCCGATCGATATCTTCT	104,20	238,21	57.637	58.561	45	42.857	135
J12_NODE_128281_length_494_cov_17_279	279	279	G	A	heterozygous	ATCAACTTTCTCCGCCTCTT	GGCCAGGATTTTCATTACCT	235,20	378,20	58.001	57.992	45	45	144
J12_NODE_1711810_length_243_cov_6_177	177	177	C	T	homozygous	GTTGCAAAGCAAACCAAGAT	TGAGAGTACCTTTTCAGCAATG	27,20	260,22	57.877	57.187	40	40.909	234
J12_NODE_873452_length_200_cov_13_78	78	78	G	T	heterozygous	CACTCGCCCTCTTATTGAAA	AGTACCAGGGGAGGAAAGTG	29,20	129,20	57.972	58.106	45	55	101
J12_NODE_107206_length_185_cov_17_101	101	101	A	G	heterozygous	TGGATTCTAAGGATGAAGCG	GGGGTACTGAGCCTTTGATT	56,20	196,20	57.916	58.121	45	50	141
J12_NODE_1002607_length_409_cov_14_154	154	154	T	G	heterozygous	AATTGCCCCAGGAGAATAAC	CAAGGAGCTGGAACTGGTAA	79,20	384,20	57.992	57.952	45	50	306
J12_NODE_2123092_length_231_cov_11_180	180	180	A	C	heterozygous	AAAGGGTTCCTTCTCCATTG	ATTCAAATTCAGAACGCTGG	79,20	215,20	58.094	57.821	45	40	137
J12_NODE_418465_length_432_cov_21_307	307	307	A	C	heterozygous	TGAACTCCTCCTCGATTCTG	AGAGAAGATTGGTCACGCTG	7,20	403,20	57.941	58.029	50	50	397
J12_NODE_1877285_length_476_cov_6_123	123	123	T	C	unknown	TGGTACCATTCGATCCATGT	ATGACCATTCAACCCATTTG	24,20	338,20	58.645	58.117	45	40	315
J12_NODE_825278_length_260_cov_10_233	233	233	G	A	heterozygous	CGTGGGCAAATAATTGAATC	TGAGGGCATTGTAACAGGAT	92,20	286,20	57.963	58.019	40	45	195
J12_NODE_678099_length_303_cov_4_230	230	230	C	T	heterozygous	TGGAAGGTTTACGCTAATGG	TGACCGGAAAGTCTTGGTAA	121,20	288,20	57.783	58.201	45	45	168
J12_NODE_660282_length_235_cov_7_2_143_169	143	169	_C_G	_T_A	_homozygous_heterozygous	GCCCAGAGATGTTAGTCCCT	CCCAACTAATTTCAAACCCA	40,20	241,20	58.201	57.462	55	40	202
J12_NODE_1583069_length_261_cov_6_240	240	240	G	T	unknown	ACAAGCCTGAATCATCCAAA	GAGCCTTCAATCACCTTTAACA	45,20	290,22	58.145	58.378	40	40.909	246
J12_NODE_2019413_length_259_cov_11_193	193	193	G	A	unknown	CCCTGAAAAAGAAAGGGAAA	TCAAGACCAGAATAGGGCTG	134,20	261,20	58.277	57.894	40	50	128
J12_NODE_2527844_length_448_cov_7_77	77	77	C	T	homozygous	GAGTTCGAAGATTCCGATGA	CTTCAAATCCACCAAAATCG	49,20	444,20	57.804	58.066	45	40	396
J12_NODE_1269156_length_437_cov_22_338	338	338	T	C	unknown	CATGTCAACCAACTTGTCCA	ATCCAAACCTCCCACTTTTC	211,20	441,20	57.915	57.946	45	45	231
J12_NODE_1546083_length_743_cov_4_671	671	671	A	G	homozygous	CAGAAATTCGTAACGGCAAC	GCTCGATTTTGCGTTAGTGT	235,20	708,20	58.294	58.053	45	45	474
J12_NODE_2008994_length_190_cov_6_82	82	82	A	G	heterozygous	TTTTCATCTCAGCAACCTCTG	CCTTGCTTGTTACGGAGAAA	10,21	114,20	58.09	58.027	42.857	45	105
J12_NODE_953669_length_222_cov_3_179	179	179	C	T	homozygous	GACTTGGCAATGCTTCAGTT	AAACCCGATAAGGTCTCCAC	43,20	240,20	57.95	57.974	45	50	198
J12_NODE_1640480_length_305_cov_12_2_246_249	246	249	_C_G	_A_C	_heterozygous_heterozygous	AGCAGTAAAATGTGGTGGGA	AGAAAAAGAACCCCAAATGC	159,20	332,20	58.076	58.162	45	40	174
J12_NODE_680749_length_192_cov_6_54	54	54	A	G	homozygous	AATCGTTCGAATGGGTATGA	TGCATAGGATATGGCAACAA	24,20	127,20	57.887	57.603	40	40	104
J12_NODE_1705935_length_206_cov_6_37	37	37	T	C	unknown	CTCCACATACCCCAATATCTTT	CAAATCAAATCAAACACCGC	0,22	130,20	57.018	59.016	40.909	40	131
J12_NODE_868974_length_225_cov_6_143	143	143	C	T	homozygous	CCGTTGAACATTCGGAATAC	CTATATGGGTCTGGGTGCTG	32,20	250,20	57.944	58.048	45	55	219
J12_NODE_640798_length_242_cov_4_77	77	77	T	A	homozygous	GCACAAAAGTGAAAATGTTAGGGG	TAGAGCCGACGACTAATCCA	42,24	226,20	62.932	58.476	41.667	50	185
J12_NODE_395521_length_377_cov_6_268	268	268	G	A	homozygous	TGACCAAATGGAAAGATGCT	TCATTACCTATTCCCACCCA	112,20	302,20	58.145	57.736	40	45	191
J12_NODE_1612317_length_196_cov_4_167	167	167	C	T	homozygous	TTGCTTCTGTGTGTCAAGGA	GAGCACTGGAGTTTTCGGTA	27,20	222,20	57.946	57.951	45	50	196
J12_NODE_1162554_length_458_cov_11_419	419	419	A	T	homozygous	GGAGGGGGTAGACCTTACAA	TTTCCTCTGAAACACGGTTG	286,20	454,20	57.975	58.746	55	45	169
J12_NODE_1512919_length_467_cov_13_2_276_362	276	362	_A_G	_G_A	_heterozygous_heterozygous	AAATCATGGGAAGATGCTGA	ACCTCCTGCTTTTTCTTCGT	80,20	486,20	58.088	58.055	40	45	407
J12_NODE_2646786_length_564_cov_4_2_545_547	545	547	_C_C	_G_A	_homozygous_homozygous	TTGACTTACCTTTTGGCAGC	AAGTTGAGTAAACGGCTTGC	397,20	579,20	58.027	57.183	45	45	183
J12_NODE_1486267_length_768_cov_3_124	124	124	T	G	unknown	CAGTTCAAAGGCTTCGGTTA	GCAAAGTTTGGAAAGATGGA	88,20	437,20	58.027	57.793	45	40	350
J12_NODE_59623_length_374_cov_12_168	168	168	T	C	heterozygous	TGTTATGCGCAGAGGTTGTA	GGAACAAAAGACCAGCTTCA	55,20	351,20	57.948	57.923	45	45	297
J12_NODE_1088335_length_271_cov_6_229	229	229	C	G	heterozygous	TTGGGCAGAAACTTCAAAAG	TCGAGCTCACTCATCTGACA	66,20	266,20	58	58.139	40	50	201
J12_NODE_906651_length_336_cov_5_288	288	288	C	T	heterozygous	AAGGGAGGGAGACAAGACAC	TGGGGTAAACTATAGCGGTG	189,20	322,20	58.159	57.664	55	50	134
J12_NODE_1848832_length_510_cov_9_3_252_320_389	252	389	_A_A_G	_T_G_A	_heterozygous_heterozygous_heterozygous	TATCCGGCAAAAGCATAAAG	TTACTGCTGCATAACGTGGA	204,20	501,20	57.947	57.948	40	45	298
J12_NODE_2698775_length_455_cov_6_2_225_275	225	275	_C_A	_T_C	_heterozygous_heterozygous	TGGAGGCTAAAGATTGTTGC	GTATAGCCGTCCCCTTGTTT	35,20	456,20	57.971	58.072	45	50	422
J12_NODE_111991_length_297_cov_82_2_252_278	252	278	_A_A	_C_T	_homozygous_homozygous	CCCCATCACAATCGACTAAG	TTTCCCAAGTGAAAGATGGA	38,20	312,20	58.02	58.117	50	40	275
J12_NODE_1274813_length_264_cov_8_194	194	194	T	C	heterozygous	CCAAAGATTGAGAAGGCAAA	TGGGAGTAGTCAGAACCAGG	9,20	244,20	57.945	57.712	40	55	236
J12_NODE_173710_length_223_cov_11_2_99_130	99	130	_G_T	_A_C	_unknown_heterozygous	CGCTATTTCCAGCAGTTGAT	TTCCGCATAAAGTATGGAGG	67,20	250,20	57.999	57.726	45	45	184
J12_NODE_1714120_length_185_cov_7_89	89	89	G	A	heterozygous	TGTTCTGCAAATGTTGCTTG	TAATGTAAGCCCCCAATGAA	65,20	214,20	58.473	57.964	40	40	150
J12_NODE_2078090_length_241_cov_16_101	101	101	G	A	homozygous	CGCTCTGTTCATTTACAGCC	CTCAAAATTGTCAAGGGAGAAG	67,20	224,22	58.529	57.984	50	40.909	158
J12_NODE_1149723_length_483_cov_9_357	357	357	C	T	homozygous	GAAATGTTCCCAAGTGTTCG	TTCGTGAAAAAGAAACCAGC	312,20	446,20	58.048	57.999	45	40	135
J12_NODE_1857347_length_436_cov_7_233	233	233	A	G	homozygous	ATACTAGCCGCAATTGAACG	TATAGGCCGCTATCGTATGC	100,20	459,20	57.953	57.945	45	50	360
J12_NODE_650000_length_246_cov_22_69	69	69	C	T	heterozygous	TCTTAATGAATTCGGTTGGC	TAACAAGCACCACCCTTTTC	16,20	270,20	57.697	57.729	40	45	255
J12_NODE_2146915_length_444_cov_3_279	279	279	G	T	heterozygous	GCATTTAAATTCCAAGCACC	CTCAGCTCCAAGGTATGGTC	246,20	465,20	57.252	57.323	40	55	220
J12_NODE_822329_length_263_cov_16_123	123	123	A	C	heterozygous	GGTAACAAATTTTCCTCACCC	TCCAAATGTTTGGGACAACT	36,21	233,20	57.452	57.894	42.857	40	198
J12_NODE_545420_length_379_cov_12_127	127	127	A	G	unknown	ATCCAGGCACTCACACATTT	CTGGTGCTGGAGCATAGTGT	96,20	371,20	57.999	58.909	45	55	276
J12_NODE_1241826_length_284_cov_20_2_172_181	172	181	_T_C	_G_T	_unknown_heterozygous	GAATCTGAGAGGCCAAGGTT	GTCCTTGCAGGGTACAAATG	136,20	282,20	58.324	58.076	50	50	147
J12_NODE_840337_length_212_cov_7_182	182	182	G	A	heterozygous	GTACAGGTTCTTGAATGCTGG	ATTGATTCTAACGAGCATGGC	139,21	238,21	57.344	59.199	47.619	42.857	100
J12_NODE_2653702_length_601_cov_4_396	396	396	A	G	homozygous	GCAATTTGACCAATTCAACC	CCCAATCCAAACTTCAACAT	61,20	541,20	57.915	57.364	40	40	481
J12_NODE_1089720_length_201_cov_4_137	137	137	C	G	homozygous	TCGAGGATGGCAAGAACTAC	GCTTCTGAACTTGCTGGGTA	51,20	205,20	57.893	58.104	50	50	155
J12_NODE_795705_length_281_cov_13_168	168	168	G	A	heterozygous	CCACACTAGCATTCCCATTC	CCTCAGGGTAACCAGGTTTT	136,20	262,20	58.019	58.029	50	50	127
J12_NODE_1842575_length_328_cov_3_212	212	212	G	C	homozygous	TTAAACCTCCTCCCACCAAT	GATGACTTAGCGACCGTCTG	97,20	323,20	58.359	58.47	45	55	227
J12_NODE_748106_length_270_cov_4_192	192	192	T	C	homozygous	AGGTGTGTTTAGCCACCTCTT	GTATCGATTCCATTTTGGCA	71,21	244,20	57.858	58.43	47.619	40	174
J12_NODE_2531066_length_391_cov_8_187	187	187	G	T	heterozygous	TAGAGCAAACCCTGAAATGG	ATCGAACTTTCATGTCCCAA	115,20	315,20	57.823	57.991	45	40	201
J12_NODE_1389114_length_457_cov_5_2_394_395	394	395	_C_T	_T_C	_unknown_unknown	ATTCCTCATCAGGTAGGGCT	CTAAAAAGGGGGAGAATGGA	103,20	447,20	57.674	58.11	50	45	345
J12_NODE_966552_length_175_cov_12_81	81	81	A	T	homozygous	CCCATACGTGAATTCTTGGT	TCCGAATAAGCCACATCATT	7,20	185,20	57.393	58.038	45	40	179
J12_NODE_694774_length_328_cov_8_224	224	224	G	A	heterozygous	CGATGCTTACGTGTTGTCTG	ACCTACACCCGCATATCGTA	142,20	290,20	57.927	57.999	50	50	149
J12_NODE_527707_length_322_cov_11_223	223	223	A	G	heterozygous	TCACATGATGCCCTTAACCT	TTTGATTGTAGCTTGGGAGG	115,20	248,20	58.019	57.823	45	45	134
J12_NODE_499776_length_210_cov_10_108	108	108	T	C	heterozygous	ACGGTGCTCACATGATTCTT	CCTGAATTTGAGCCTTTTGA	51,20	183,20	58.158	57.945	45	40	133
J12_NODE_1230000_length_314_cov_6_237	237	237	C	T	unknown	CGTCACAGTCTAGGGCAAAA	AATTTCAATGGCACCTCAGA	88,20	290,20	58.923	58.145	50	40	203
J12_NODE_2154501_length_371_cov_10_3_47_276_315	47	315	_C_G_G	_A_T_T	_heterozygous_heterozygous_homozygous	AAGTTGCTATGTTGGGGGTT	ATACAGGGCAGCCAACAATA	14,20	370,20	58.436	58.12	45	45	357
J12_NODE_636119_length_197_cov_15_2_120_121	120	121	_A_G	_G_A	_heterozygous_heterozygous	CCTACCCTAAACGGCAAAAT	AAATGCTGGGGCTAACTTCT	67,20	222,20	58.138	57.956	45	45	156
J12_NODE_292010_length_307_cov_11_254	254	254	G	A	heterozygous	GAGTTGGGAAGTTTGAAGCA	TGGAACCCTTTTTGCTGTTA	64,20	313,20	57.923	58.267	45	40	250
J12_NODE_1219506_length_359_cov_5_284	284	284	C	T	unknown	CGATTCTCGATGCTTCATTT	GCATTAACAACTTCTGTCACCA	48,20	309,22	57.915	57.812	40	40.909	262
J12_NODE_461848_length_217_cov_11_130	130	130	C	G	heterozygous	TTGGATTGTGAGTTCTATGGTG	CAATTGCAGGTTGAGCATAA	72,22	224,20	57.606	57.383	40.909	40	153
J12_NODE_1377156_length_358_cov_7_190	190	190	A	G	homozygous	GAAAAATCCTGGTTGACCCT	CGGCATGTTATGTTTGATGA	163,20	317,20	57.946	57.988	45	40	155
J12_NODE_1583942_length_422_cov_9_126	126	126	G	T	homozygous	GCCACCCATCAGCTCTATAA	GGAAATGGGCCTTTCTATGT	10,20	249,20	57.791	57.992	50	45	240
J12_NODE_672208_length_195_cov_8_111	111	111	C	T	heterozygous	TTCTCGTTGAACCCTGAGAG	TTTTTGCTTTCCCAGTCTTG	75,20	187,20	58.001	58	50	40	113
J12_NODE_800669_length_516_cov_7_484	484	484	A	T	unknown	AAGTGAGCTGCATCATTGGT	CTGGGTGAAGGTAGTCCTGA	299,20	544,20	58.316	57.712	45	55	246
J12_NODE_2283448_length_179_cov_5_73	73	73	C	A	heterozygous	TGGCCAAATGAAGGTATGTT	AAGGGCACCTAAACCACAAT	21,20	193,20	57.944	58.436	40	45	173
J12_NODE_1113794_length_432_cov_18_2_266_373	266	373	_A_C	_G_A	_heterozygous_heterozygous	TGTGGTTGGTCTCATCCTTT	CCTGTTAGAACCATTGGCAC	195,20	419,20	57.971	58.076	45	50	225
J12_NODE_520438_length_227_cov_8_110	110	110	G	T	homozygous	CAGGATCTGTGAATGGCTCT	GAAGCAACGCCATTAATTTG	36,20	204,20	57.809	58.304	50	40	169
J12_NODE_1070380_length_198_cov_4_105	105	105	G	A	heterozygous	CGTTCTCATTGTTTGCAGTG	GGCAAGCAAGAGTGAATTGT	67,20	203,20	57.897	57.95	45	45	137
J12_NODE_1367975_length_337_cov_15_2_222_255	222	255	_C_A	_T_T	_homozygous_homozygous	CTCATCGTTGCATCCTCTCT	AGTGTTGATTTTGGGGTGTG	184,20	304,20	57.97	58.315	50	45	121
J12_NODE_1963950_length_699_cov_4_557	557	557	T	G	heterozygous	TAGATGAGGAACCTTGCTGC	GCACAACAAAACAAAGCTGA	465,20	627,20	58.048	57.536	50	40	163
J12_NODE_327914_length_255_cov_13_205	205	205	C	A	heterozygous	CCCCGATGTTGAAATACTTG	ATGCATCAGACATAGGTGTTGT	61,20	231,22	57.945	57.074	45	40.909	171
J12_NODE_456674_length_245_cov_12_142	142	142	A	G	heterozygous	GCACACATTCACAAAACCAA	AGTTAGCATGTTTGGCCATC	52,20	225,20	57.997	57.696	40	45	174
J12_NODE_1873376_length_246_cov_5_202	202	202	C	T	heterozygous	CCATGAAAATCATCACCACA	TGGGAAACATCTTCTGCTTAAC	112,20	257,22	57.712	58.378	40	40.909	146
J12_NODE_1087660_length_236_cov_6_62	62	62	C	T	heterozygous	ATGCGATTTCACGTATCCTG	TGAGCTCCAGCAGAAAGACT	11,20	209,20	58.6	57.9	45	50	199
J12_NODE_225262_length_432_cov_16_245	245	245	A	G	heterozygous	TCTCATTTAGTGCCAGGAGC	ACAGGGACTATGCGAATGAA	28,20	368,20	58.048	58.173	50	45	341
J12_NODE_256224_length_341_cov_18_36	36	36	T	C	unknown	TGAATTCTGAGCCATTCGTT	TTGAAGAATTGCAAGGGAAG	1,20	105,20	58.298	57.945	40	40	105
J12_NODE_223070_length_411_cov_9_276	276	276	T	G	heterozygous	AGAGAATTCAAGCCACGATG	AAGCAGAAACCACAGCACTC	1,20	392,20	57.893	58.087	45	50	392
J12_NODE_397561_length_315_cov_13_78	78	78	T	C	homozygous	CATTTTAAGGGACTGCCATC	GCAGCTGCAACTGTAACTCA	37,20	222,20	57.155	57.795	45	50	186
J12_NODE_480415_length_358_cov_14_85	85	85	T	C	homozygous	TTTCTTTGGATGAAAGCCAC	TGCTTCCCTTCACAATCAAT	39,20	321,20	57.793	58.145	40	40	283
J12_NODE_90283_length_230_cov_14_2_166_168	166	168	_G_C	_A_G	_heterozygous_heterozygous	CACCGAGGAAGAAGAAGACA	CCTCCTAGTGCTTGGAATGA	46,20	228,20	58.001	57.894	50	50	183
J12_NODE_578691_length_429_cov_14_262	262	262	A	G	unknown	TGTATTCAACACCCATGCTG	ATGTGAGATACCACGCCAAT	204,20	444,20	57.968	57.892	45	45	241
J12_NODE_1695354_length_194_cov_6_155	155	155	A	T	heterozygous	GGTAAGGCAAGAGGAAGAGG	CGCCAAAAGGAAAATGTAAG	55,20	198,20	58.002	57.461	55	40	144
J12_NODE_1324522_length_248_cov_9_2_172_202	172	202	_C_C	_T_T	_heterozygous_heterozygous	ATGATTCCCACCATATGCAC	AACCAGTGAACCTGCAATGT	37,20	247,20	58.088	58.058	45	45	211
J12_NODE_899567_length_234_cov_7_129	129	129	A	C	heterozygous	TATGAGGTATAATTGGGCCG	TTCAGCTAAGATGGGTTTCG	42,20	157,20	57.49	57.972	45	45	116
J12_NODE_1616430_length_369_cov_6_303	303	303	T	A	heterozygous	GAGGGGAGTTGTGGAAACTT	CTTTGCAGTGAGCGATACCT	34,20	395,20	58.078	58.132	50	50	362
J12_NODE_1361987_length_410_cov_7_334	334	334	G	A	heterozygous	TCCTAGCATCGTCAAAAAGG	CAGGCCAAATTCAAGCTCTA	151,20	425,20	57.972	58.12	45	45	275
J12_NODE_2224437_length_623_cov_3_534	534	534	C	A	heterozygous	TGAACTAGCGTGAACAACCA	AAATCAAATCCCTGAACGGT	433,20	618,20	57.897	58.36	45	40	186
J12_NODE_756738_length_288_cov_15_178	178	178	C	A	heterozygous	GCCAGAACTGGTTTGTCACT	TGACAAAGCAAGAGGAGAAGA	47,20	295,21	57.77	57.812	50	42.857	249
J12_NODE_2488859_length_180_cov_5_118	118	118	A	T	homozygous	CTTTGTTGTTAGTTTCGCAGC	TTCAAGAATCCTGGATCGAA	19,21	187,20	57.787	58.215	42.857	40	169
J12_NODE_1015669_length_492_cov_9_96	96	96	G	T	homozygous	CATTTGAATTCCCAAGTTCG	CCCAACCTGATTGTTCAGAC	16,20	284,20	58.066	57.971	40	50	269
J12_NODE_441298_length_214_cov_8_2_73_104	73	104	_T_G	_A_A	_homozygous_homozygous	GGATCGTGAACTTATTTACCTCC	AAAAATGAGTCGAGCCTAGAGA	1,23	129,22	58.104	57.406	43.478	40.909	129
J12_NODE_1317826_length_234_cov_5_71	71	71	G	A	homozygous	TCTGTGGCTATGTGCTCTATGT	TGGCTCAAGAGTAGCGGTTA	26,22	129,20	57.538	58.675	45.455	50	104
J12_NODE_2221344_length_391_cov_9_164	164	164	T	C	unknown	CCGCTGTAATATTCCCATCTT	GAGCAGTGATGGTTTTACCAA	33,21	302,21	58.1	57.742	42.857	42.857	270
J12_NODE_1962788_length_195_cov_9_109	109	109	C	T	homozygous	TTCCCCTCCTCCTAGCTAAA	CGCAAGTGAATTGGTTACAA	29,20	219,20	58.02	57.291	50	40	191
J12_NODE_626289_length_603_cov_4_2_193_540	193	540	_G_T	_A_C	_homozygous_homozygous	GACGTTAAAGGCCTCTCTCC	TCCATTTTACCCTCCTCACTT	163,20	610,21	58.001	57.656	55	42.857	448
J12_NODE_1070593_length_254_cov_13_164	164	164	G	T	heterozygous	TTTTCTGGACAAACAAGGGA	ACCACCAAAAAGAAAGGGAC	16,20	190,20	58.173	58.002	40	45	175
J12_NODE_1006580_length_272_cov_8_232	232	232	A	G	heterozygous	AGATGTCCTAAGGCCCAAAC	TGCCGCAGTTATCTATTGAA	80,20	300,20	58.121	57.019	50	40	221
J12_NODE_1059924_length_278_cov_12_278	278	278	T	C	unknown	TTGACCACCAGCTATGTGTG	AGATCTAGAATGGTTCAGCCAA	144,20	303,22	58.112	57.956	50	40.909	160
J12_NODE_2361650_length_279_cov_8_204	204	204	G	C	homozygous	CAAAATCTTTCCCAGTGGTG	TGTTGTCCCAAAACCACTTT	102,20	297,20	58.049	57.952	45	40	196
J12_NODE_1136731_length_206_cov_13_115	115	115	T	C	heterozygous	CACCCCTTCTAACTCGAACA	CCCTAAGCGCTTGTCTAGTG	10,20	184,20	57.799	57.814	50	55	175
J12_NODE_1168502_length_289_cov_11_227	227	227	A	G	heterozygous	AGCTCCTCGCCTTCAATAAT	AGTTGCTTAACCTTTTCGGC	198,20	318,20	58.045	58.516	45	45	121
J12_NODE_1791166_length_353_cov_8_318	318	318	T	C	unknown	AAAACAGCCTGCATTAGTCG	CTGCTTTTCACTCAATGAACC	40,20	371,21	58.054	57.468	45	42.857	332
J12_NODE_1914557_length_243_cov_7_172	172	172	C	A	unknown	TGGAACAACATCTCACACCA	GTACTCCTCTTTCTCCCGCT	16,20	210,20	58.449	57.611	45	55	195
J12_NODE_555227_length_350_cov_10_208	208	208	T	C	heterozygous	GATGCATTGAGGGTTTTCAC	TATGATCCTTGGTCGCTCTC	184,20	326,20	57.99	57.834	45	50	143
J12_NODE_844030_length_318_cov_8_235	235	235	A	T	heterozygous	TTCCTAGATTTTCTTCGCCA	TCCTCACCTAAAGCCTCAAA	59,20	321,20	57.579	57.549	40	45	263
J12_NODE_1580272_length_218_cov_9_97	97	97	C	T	unknown	TAGTCCCTAAGAAGCCGACC	GTGGCCCGTACCTTCTTAAT	5,20	211,20	58.411	58.072	55	50	207
J12_NODE_1017159_length_321_cov_8_179	179	179	A	G	homozygous	TGTGGAGAAATCATCACGAA	ACAACAAGATGGGTGAGCAT	124,20	304,20	57.577	57.999	40	45	181
J12_NODE_651465_length_290_cov_9_234	234	234	C	A	heterozygous	AGCTGCTGGTGCTCTTCTTA	AGCACTAAACACCATGGGAC	104,20	311,20	58.008	57.512	50	50	208
J12_NODE_258452_length_195_cov_18_97	97	97	C	G	homozygous	GGTTTAGTTGTAGTCCGGCA	AATCATCCTTGAACCCCAAT	72,20	202,20	57.757	58.16	50	40	131
J12_NODE_243609_length_475_cov_9_209	209	209	C	T	homozygous	CCTGAACCAGCAGACTCATT	GCGTGTTAAGAAAGGCACAT	34,20	363,20	57.87	57.905	50	45	330
J12_NODE_519870_length_320_cov_7_2_141_286	141	286	_T_T	_C_G	_homozygous_homozygous	GCAAATTGCTTCAAAAGTCG	GGATGAATCAACCATCCATT	50,20	336,20	58.558	57.073	40	40	287
J12_NODE_1866826_length_381_cov_5_347	347	347	C	G	unknown	GAGCTTTTGAATGCCAGTGT	GTTGTGATTTAGTTGGGAGCA	136,20	406,21	57.95	57.742	45	42.857	271
J12_NODE_649432_length_191_cov_13_83	83	83	G	A	homozygous	CCTATCACCGAATGTAACCG	TCTCCATCTCCACTAAAGCG	10,20	143,20	57.972	58.048	50	50	134
J12_NODE_128676_length_651_cov_19_3_260_264_474	260	474	_T_G_A	_C_A_G	_homozygous_homozygous_heterozygous	GTCTTGGGACTCTGGCATTA	CATTCAAGGGCAATGGTAAC	204,20	648,20	57.737	57.944	50	45	445
J12_NODE_486950_length_332_cov_10_134	134	134	A	T	unknown	CACATTTCCCAAACAAGGAG	GTACCAATCGGTGGAAACTG	60,20	217,20	58.049	57.923	45	50	158
J12_NODE_839315_length_248_cov_19_95	95	95	T	C	homozygous	TGAACCCATCGAAAAGTGAT	GAAAGCTTGAACAACTTGGG	67,20	226,20	57.991	57.455	40	45	160
J12_NODE_458631_length_335_cov_15_222	222	222	C	T	heterozygous	CGGGATCATCTGAGAAGCTA	GCATCAGACCGGCAATATAC	147,20	318,20	57.991	58.065	50	50	172
J12_NODE_382878_length_423_cov_21_58	58	58	A	G	heterozygous	TGAATTCGACCTTTTTCGAC	ATTTCTCGGAAACCCAACTC	20,20	302,20	57.793	58.094	40	45	283
J12_NODE_1267634_length_753_cov_5_749	749	749	A	G	homozygous	GACCAAGTCGGTGATACCAG	CCCGCTAACATACTTTTTCTTG	596,20	782,22	58	58.033	55	40.909	187
J12_NODE_2003795_length_191_cov_13_137	137	137	G	A	heterozygous	GAAGTTGGTGGTGGAATCAG	GGTGATTTGGCTATGCAGTC	36,20	194,20	57.971	58.173	50	50	159
J12_NODE_14197_length_229_cov_4_149	149	149	A	G	heterozygous	CGAGAGGAGCACCAACTTTA	TCTACTCCGAAGTCATTCCG	17,20	186,20	58.105	57.894	50	50	170
J12_NODE_712377_length_278_cov_5_203	203	203	A	G	heterozygous	CTTTGCTTTGCTTTCCATGT	CCGACATAATCTCTCTTCTTCC	8,20	283,22	58.027	57.06	40	45.455	276
J12_NODE_1314005_length_202_cov_11_2_24_62	24	62	_C_G	_T_C	_homozygous_homozygous	GAATTCAACACGGGTGAGG	TGGAGCTACAAGGTCCAAAA	0,19	188,20	58.918	58.352	52.632	45	189
J12_NODE_957004_length_217_cov_11_2_126_128	126	128	_C_G	_A_A	_heterozygous_heterozygous	CTTCAGCTCTTGCTTTCTGG	CAGTAAACCTATTCGTTGCTACC	62,20	212,23	57.98	57.157	50	43.478	151
J12_NODE_1824595_length_372_cov_10_250	250	250	C	T	heterozygous	CCTCTGGCTTCTTCCTCTTC	GGAGGAACCCTGAAAACCTA	143,20	337,20	58.201	58.094	55	50	195
J12_NODE_1060243_length_262_cov_6_215	215	215	A	C	heterozygous	GCAATTTGAACTTTTGGGAC	GCGACTCGAATTGTTTGATT	149,20	289,20	57.184	57.82	40	40	141
J12_NODE_579083_length_230_cov_21_159	159	159	A	G	heterozygous	CAAAGCCCTTTGTAGACAAGTT	GCTAAATCAGGAGCACCAAA	67,22	196,20	57.631	57.971	40.909	45	130
J12_NODE_928897_length_407_cov_6_84	84	84	A	T	homozygous	CATTTCTTTCTAACCGACGTTC	AAAGGAACGGAGAAGCAGTT	5,22	357,20	57.94	58.055	40.909	45	353
J12_NODE_2137599_length_370_cov_9_324	324	324	G	A	heterozygous	TACCACTACCACCCAAGGAA	GTAGATGGAATGATGAAGGTCC	152,20	379,22	57.924	57.462	50	45.455	228
J12_NODE_1338289_length_458_cov_11_217	217	217	G	A	homozygous	ATGCACACTTGTACGGGATT	CAGGTTATTCGTCCAGGCTA	160,20	301,20	57.95	57.85	45	50	142
J12_NODE_1424213_length_185_cov_7_156	156	156	C	T	homozygous	GGCTTTACAAGCTCAACCAA	ACCGAAGAGATCATGTGCAA	98,20	214,20	58.027	59.245	45	45	117
J12_NODE_1668039_length_244_cov_7_161	161	161	T	C	homozygous	GCAATTAGCCCAAAAAGACA	ATGTGGATGCATATTGTCCC	106,20	208,20	57.899	58.088	40	45	103
J12_NODE_976295_length_219_cov_11_74	74	74	C	T	homozygous	ATTCCCCTGAATGATCACCT	TCCATTAATGATGATGCGTG	1,20	238,20	58.242	57.929	45	40	238
J12_NODE_223349_length_464_cov_21_334	334	334	T	A	unknown	GGACTCTGCTGCATCATTTT	AATCGGACGGTCATAACTTG	57,20	488,20	57.892	57.546	45	45	432
J12_NODE_681985_length_354_cov_5_2_221_226	221	226	_T_A	_G_G	_unknown_unknown	AGGGTTTTGAGAAATGGGTT	GTTTGCATATCTCAGCCAGC	13,20	365,20	57.495	58.478	40	50	353
J12_NODE_1048885_length_241_cov_9_49	49	49	T	C	homozygous	ACTGAAAGGGCTTAGGTGGT	CCCGAAAACCTAAAAATTGC	8,20	249,20	57.789	58.606	50	40	242
J12_NODE_643718_length_247_cov_8_157	157	157	G	T	heterozygous	GTTTGGGAATTGACTCCAGA	GCTCGGAACATGGACTGTAA	134,20	264,20	57.55	58.724	45	50	131
J12_NODE_1254218_length_765_cov_4_117	117	117	C	T	heterozygous	AAACCTCTTAGTGTTGAAGCCA	TTTTGGAGGGTCAAAGATTG	5,22	204,20	58.061	57.643	40.909	40	200
J12_NODE_1549948_length_252_cov_4_130	130	130	A	G	homozygous	TCGGAAATAGGTGTGTAACCA	ATCAAACGCCCACATTTTAG	36,21	166,20	58.013	57.635	42.857	40	131
J12_NODE_1375749_length_744_cov_3_196	196	196	C	T	homozygous	AACTTGGGACCTCTCACACA	TTCTATGGTGGAATCATGGC	164,20	656,20	58.113	58.369	50	45	493
J12_NODE_869366_length_402_cov_20_321	321	321	G	A	heterozygous	CGAAGAAAGATCGAGTTGGA	CGAAGAATCTGCGAGGCTAT	29,20	393,20	58.02	59.574	45	50	365
J12_NODE_2245027_length_932_cov_3_2_549_551	549	551	_T_A	_A_T	_homozygous_homozygous	TGAACACACCAGACTCCCTT	GGTGTCATGGTAGTTGAGGG	124,20	617,20	58.113	57.84	50	55	494
J12_NODE_1538596_length_353_cov_12_308	308	308	G	C	homozygous	AGAAAACTGGGTGTCATGGA	CGAATAAGATCGAAAAAGCG	11,20	353,20	57.971	57.69	45	40	343
J12_NODE_2069160_length_212_cov_8_101	101	101	T	C	heterozygous	AGCTCACTGGTTTGCTTTTG	GACCAGAAGAAAATCCCCAC	75,20	218,20	58.16	58.42	45	50	144
J12_NODE_1070195_length_311_cov_9_249	249	249	A	T	heterozygous	GGGTCAGGAAACAAGTATGC	AACCAATGAAATGGATGCAG	166,20	315,20	57.109	58.423	50	40	150
J12_NODE_279444_length_408_cov_18_178	178	178	A	T	homozygous	CATGGGTTCTTTTTGCTCAC	GAGCGAAGAACCCTCCTATC	48,20	372,20	58.201	57.946	45	55	325
J12_NODE_1046173_length_305_cov_4_286	286	286	C	G	heterozygous	TCCCAAGTCCAAAGACAAAG	TTTTCTTGGGTTTGTGTTGC	74,20	312,20	57.77	58.649	45	40	239
J12_NODE_439580_length_206_cov_7_150	150	150	C	T	homozygous	ACATATTGCATGTGCATTGG	ATATAATCGCCAATCCCCTC	51,20	191,20	57.859	57.842	40	45	141
J12_NODE_2397747_length_288_cov_6_143	143	143	G	A	homozygous	GCAAAATACACATCTCCAAGG	CCCTTCAAATTACAAACTGGTG	1,21	211,22	57.23	58.538	42.857	40.909	211
J12_NODE_13107_length_476_cov_19_392	392	392	T	C	heterozygous	TGTGGCAGAGATTTGGATTT	AGGTTTCATCCCTCATCTCC	137,20	483,20	58.145	57.964	40	50	347
J12_NODE_2506987_length_351_cov_10_182	182	182	A	C	heterozygous	AGCAACCACAAGTACCAAGC	ATTTGGACAGGTTTCACTCG	77,20	338,20	57.883	57.641	50	45	262
J12_NODE_1168364_length_429_cov_3_204	204	204	C	G	heterozygous	GCAAGGACAGGATGCTTAAA	AAACCAGCATCAAGCAAAAG	72,20	314,20	57.971	58.027	45	40	243
J12_NODE_241598_length_325_cov_9_295	295	295	T	C	homozygous	ACGAGTAAGGACACTGGCTG	GAAAAACATGAGACACATGGC	239,20	348,21	57.959	58.061	55	42.857	110
J12_NODE_42124_length_482_cov_10_48	48	48	T	C	homozygous	ACGAGATTCAGAAATGCAGC	TACCCGGAAAACAAAATGTG	3,20	277,20	58.047	58.386	45	40	275
J12_NODE_383606_length_295_cov_5_147	147	147	A	C	heterozygous	CAAGCCATGTTACAACCACA	CTGTTTTTATTTTCCCCCGA	93,20	241,20	58.028	58.917	45	40	149
J12_NODE_422123_length_275_cov_6_187	187	187	G	T	unknown	AATTTCGGTGGGTTTCTTTC	TGGCCTCTTTCATCGTTTTA	49,20	221,20	58.02	58.361	40	40	173
J12_NODE_1528241_length_497_cov_3_368	368	368	T	A	homozygous	TCCAAATTCGGCATATTCTC	TTCGGCTAAGAAGCTTGAAA	48,20	526,20	57.639	57.927	40	40	479
J12_NODE_1770847_length_607_cov_3_221	221	221	A	C	heterozygous	GCCTATTTTGCACGTGAATC	TCGGTATAACAATCCCTCACA	157,20	632,21	58.241	57.958	45	42.857	476
J12_NODE_789556_length_500_cov_10_226	226	226	C	T	homozygous	GAATGGCTCTTTTGGAGGAT	ACCGTTTGTTTGATGGTGTT	131,20	320,20	58.187	57.826	45	40	190
J12_NODE_1282735_length_275_cov_12_101	101	101	T	C	unknown	TTGAGTGTTCCCCACCTAAA	ATGCTTTTTGGCTCTCATTG	43,20	204,20	58.049	57.971	45	40	162
J12_NODE_767643_length_450_cov_16_207	207	207	C	T	heterozygous	GGCATTACTTTCTCCTGCAA	TTCAACAGGCTTTCATTTCC	89,20	246,20	57.971	57.793	45	40	158
J12_NODE_937402_length_301_cov_7_162	162	162	A	G	homozygous	GCTCCATAGCCCTCTTAACC	ACAGGGTAATTTTGCCATTG	33,20	202,20	57.902	57.487	55	40	170
J12_NODE_1371349_length_327_cov_10_250	250	250	A	T	heterozygous	GATCTCAGCCCAAAACAAAA	TGACAGTTCGTGGGCTAGTT	89,20	336,20	57.793	58.37	40	50	248
J12_NODE_671852_length_232_cov_10_31	31	31	T	A	homozygous	ACCACATGGCGATTAGTGAG	AAGGCCCTCAATAAGGTTGT	7,20	155,20	58.597	57.668	50	45	149
J12_NODE_602544_length_321_cov_15_2_187_192	187	192	_G_C	_T_T	_heterozygous_heterozygous	GATCAGACGTGGTCTTCTCAA	GCAGCAAAACACAAACACAG	39,21	323,20	57.854	57.956	47.619	45	285
J12_NODE_920907_length_278_cov_30_211	211	211	T	A	homozygous	TAGTGCCTCCTAATCCATGC	GACCATCAAACTGAATAGCCA	134,20	256,21	57.791	57.683	50	42.857	123
J12_NODE_363229_length_416_cov_10_2_333_351	333	351	_G_C	_T_T	_unknown_homozygous	CTTCGCGACCTGATGTTAGT	CAGTTGCTCCTTCTTTTCCA	145,20	429,20	57.98	58.077	50	45	285
J12_NODE_887529_length_256_cov_15_2_128_129	128	129	_C_A	_T_G	_heterozygous_heterozygous	TGGGGAATTCACTTTCTCAA	TTTGGAACCAGAGATTCGAG	65,20	243,20	58.117	57.865	40	45	179
J12_NODE_1823625_length_203_cov_5_104	104	104	T	C	homozygous	TCGCACCCCAAGATCTATAA	CTCCTTTTGTGAGGCAAGAA	17,20	204,20	58.187	58.077	45	45	188
J12_NODE_1143817_length_304_cov_12_179	179	179	A	G	heterozygous	CCTGTCTCCTCTAACGCAAA	CTTTCACAACGGAGAGTGCT	44,20	227,20	58.105	58.087	50	50	184
J12_NODE_493088_length_248_cov_6_201	201	201	A	T	unknown	AGGGTGCGATGATGAAATTA	AGCTGCTGCTTATGCATCTC	23,20	257,20	58.038	58.381	40	50	235
J12_NODE_1516726_length_200_cov_9_113	113	113	A	G	unknown	GTTGAAACCCATGAATTGGA	TGTCAAGCTTGGAAATGACA	80,20	195,20	58.243	57.806	40	40	116
J12_NODE_628993_length_481_cov_22_267	267	267	C	A	heterozygous	AGAAATAGCCTCCGGAAAGA	CCAGTGCCTGAACTTTGAGT	85,20	480,20	58.02	57.93	45	50	396
J12_NODE_1364312_length_298_cov_10_149	149	149	A	C	heterozygous	TCAACCCTTTTAACAACCCA	ACTGATTGCAATTGTGACCC	91,20	206,20	57.973	58.416	40	45	116
J12_NODE_323548_length_389_cov_61_306	306	306	C	G	homozygous	AGATGTTGGTGGAGACCAGA	CCACATGGACTTCTTCAAGC	256,20	361,20	58.052	58.287	50	50	106
J12_NODE_116353_length_457_cov_19_225	225	225	C	T	heterozygous	ACGCATCTGAAAATGTGGAT	GATGATACCGATCCAGCAAC	50,20	439,20	58.019	57.96	40	50	390
J12_NODE_926830_length_322_cov_9_166	166	166	C	T	heterozygous	CCATCTCAGGCTTGCTGTAG	GGATCCAAGAATGTCGTGTC	4,20	349,20	58.623	57.909	55	50	346
J12_NODE_222106_length_389_cov_16_281	281	281	C	G	heterozygous	AGCAAGATGCCTGTTAATGC	GCTTTTTCCCGGTAATTTTC	165,20	418,20	57.998	57.746	45	40	254
J12_NODE_601176_length_275_cov_5_210	210	210	T	C	homozygous	TTTCGACAGTTCAACCCATT	TTTTGGTTTAGCCTGAATCG	145,20	257,20	58.048	57.901	40	40	113
J12_NODE_1090812_length_235_cov_5_207	207	207	C	A	homozygous	AAACTTTGTGTCTCCTCCCC	GGTGGTGCTGGTAATCGTAA	16,20	249,20	58.078	58.502	50	50	234
J12_NODE_1317151_length_491_cov_18_296	296	296	G	A	heterozygous	TTGTAGGTTCGACATGCTCA	ATATGAGGGCTTCCTGGTTC	261,20	370,20	57.836	58.067	45	50	110
J12_NODE_1371502_length_441_cov_7_283	283	283	G	A	homozygous	TTAAATGGGAGCCACTCAAG	GTGGTTCCATTTCGATGAAG	114,20	339,20	57.823	57.991	45	45	226
J12_NODE_2102298_length_297_cov_8_156	156	156	T	C	homozygous	ATGATTCTGTCGTGCATCCT	TTTGGGGTGCTCTTTTCATA	59,20	208,20	58.1	58.214	45	40	150
J12_NODE_2015831_length_540_cov_4_477	477	477	G	A	homozygous	CAACGAGCTCCGATATGTCT	GACCATGGGAATTCTTGAAA	428,20	555,20	57.922	57.426	50	40	128
J12_NODE_1065269_length_233_cov_8_210	210	210	C	A	homozygous	GGGATAAACCTTGTGTAAAGCA	CATGTCTGTCCCAACCTTTT	127,22	249,20	58.188	57.485	40.909	45	123
J12_NODE_130283_length_506_cov_17_3_338_358_411	338	411	_A_A_A	_G_T_T	_heterozygous_heterozygous_heterozygous	TTTCCAACTTGACCTTCTGG	GGAGCTGATAACATACGGGA	244,20	479,20	57.77	57.639	45	50	236
J12_NODE_20727_length_450_cov_4_141	141	141	C	A	homozygous	CAATTCGGTACAAAAAGGTGAG	AATTATACCCGACCCTACCG	3,22	461,20	58.674	57.836	40.909	50	459
J12_NODE_710441_length_403_cov_9_306	306	306	G	T	heterozygous	CTGGGACCTACTCTCTGCAA	GAGCTGAAGGTCAACTCTGG	208,20	336,20	58.03	57.578	55	55	129
J12_NODE_1324966_length_309_cov_7_176	176	176	G	A	heterozygous	AAAATTTGGGATTCTCTGGG	ATTGTTTGAATGATGCGGTC	147,20	267,20	57.967	58.424	40	40	121
J12_NODE_259031_length_355_cov_9_224	224	224	G	A	heterozygous	AGACCGTGGACTCTGAACAA	CCGAAACTGATGGTGGTAAC	201,20	321,20	58.275	57.923	50	50	121
J12_NODE_112206_length_185_cov_19_78	78	78	C	G	homozygous	TCCCTAAGGATCAACGTCAA	TTTACGCCTTGGAATGGATA	21,20	123,20	58.145	58.109	45	40	103
J12_NODE_741971_length_287_cov_14_225	225	225	A	T	heterozygous	TTATACGGGCTACAGCAACC	CCTAAAACTCACAATGGTTTCG	47,20	249,22	57.808	58.674	50	40.909	203
J12_NODE_645464_length_560_cov_21_3_256_288_479	256	479	_C_A_A	_T_C_G	_heterozygous_heterozygous_heterozygous	GACCCAACCTCTCAAGTTCA	GTCGTCATGATCGAGCTGTT	129,20	509,20	57.679	58.832	50	50	381
J12_NODE_2319712_length_313_cov_8_242	242	242	C	A	heterozygous	GGAGTGGAGAAGGGTCAAAT	ATGTGAACAAGCTGATGCCT	47,20	324,20	58.021	58.316	50	45	278
J12_NODE_983321_length_170_cov_12_91	91	91	C	T	homozygous	GGGATGTTTCGGGTACTTTT	TTGCTAAAGGAGTAGAGGGAAA	66,20	167,22	57.903	57.358	45	40.909	102
J12_NODE_1013596_length_410_cov_7_287	287	287	C	T	heterozygous	GCCTAAACGCCTAGCTCAAT	CATCATGAACCAAAGCATCA	105,20	317,20	58.631	58.039	50	40	213
J12_NODE_143724_length_435_cov_9_301	301	301	A	G	heterozygous	GGTCCTCACTCCCCATTTAT	TGAGTTGGCTGATGTTGCTA	276,20	380,20	57.768	57.997	50	45	105
J12_NODE_358705_length_276_cov_11_231	231	231	G	A	heterozygous	TGTTAAGGTCCGAGAAGCTG	CTTTCGGTGCCATCCTATAA	31,20	264,20	58.105	57.726	50	45	234
J12_NODE_813474_length_503_cov_13_312	312	312	C	T	heterozygous	GTCATCATCCCCGATCACTA	TAGGGCAAAGAAGGAGTGTG	254,20	398,20	58.303	57.952	50	50	145
J12_NODE_190895_length_173_cov_23_136	136	136	A	G	homozygous	TTGGTTGCAAAAAGTCTTCC	CCGTTAAGACCAACACCAAC	60,20	174,20	57.85	57.98	40	50	115
J12_NODE_698126_length_310_cov_4_261	261	261	G	T	heterozygous	TCGACGATACCGGTAAAGAG	CTTAGCCAAACCTCACCTCA	181,20	321,20	57.85	57.952	50	50	141
J12_NODE_615128_length_723_cov_8_79	79	79	C	T	unknown	GTCCCTCATTTAGGTCCTCG	CTATTCCGACGATGGATACG	19,20	350,20	58.594	58.066	55	50	332
J12_NODE_575832_length_294_cov_12_212	212	212	C	G	heterozygous	CGCTACACCAGTGGAAGATT	TCGAAGCAACTCTTCTTTCC	118,20	317,20	57.826	57.268	50	45	200
J12_NODE_1252763_length_316_cov_10_237	237	237	G	A	heterozygous	GGAAGCCTTTCACTCCTCTC	TCCTCAACGCAATTCTTACC	105,20	294,20	58.049	57.821	55	45	190
J12_NODE_1023164_length_261_cov_10_198	198	198	C	A	homozygous	AGCAGGTGTGGGATTTATCA	ATTTGCTTTCATGGGCAGTA	105,20	286,20	58.019	58.241	45	40	182
J12_NODE_325459_length_478_cov_22_365	365	365	T	C	heterozygous	ATTCACGTCACACCGATCTT	GGAGGCATTGTAGGTTGTTG	138,20	477,20	57.999	58.076	45	50	340
J12_NODE_283783_length_283_cov_23_174	174	174	C	A	heterozygous	AAAGAGCCCAATCCCATATC	TGGATCTTTGTGGGGATTTA	57,20	211,20	57.938	57.86	45	40	155
J12_NODE_442890_length_326_cov_24_176	176	176	C	T	heterozygous	ATGGCAGTAACGAAACCAAT	CCAAAGCAAATGCTCTCTTC	144,20	337,20	57.092	57.698	40	45	194
J12_NODE_546727_length_479_cov_12_27	27	27	C	A	homozygous	GTTGCGGATGACTTGACAAT	GTTTTGTTTTCGGGGGTAGT	0,20	391,20	58.572	57.957	45	45	392
J12_NODE_466314_length_399_cov_6_294	294	294	A	G	homozygous	GCCACAATTCAAATAAAGCG	GTGGGGTAGGACCTTTTCTG	0,20	383,20	58.304	58.498	40	55	384
J12_NODE_651805_length_210_cov_16_2_33_46	33	46	_A_A	_T_G	_homozygous_homozygous	CTAGCCAAGCCATTGAAGAA	CGTCTTAGACACCGCTAATGA	1,20	178,21	58.12	58.068	45	47.619	178
J12_NODE_337429_length_186_cov_19_144	144	144	C	A	heterozygous	CGATCTTAAGCCCCCTACAT	GGAGATTGAGCTGTGCTGTT	99,20	206,20	58.162	58.028	50	50	108
J12_NODE_261768_length_486_cov_17_255	255	255	C	G	heterozygous	TTGAGTCCATGAAGGCAAAT	CCGTAAACAGGTTTTGGTTG	182,20	466,20	58.145	58.055	40	45	285
J12_NODE_2577243_length_284_cov_9_93	93	93	A	G	unknown	GAATCCAGCTTGTTTCGATG	ACTCTTCGTTAGGCTCGTCA	52,20	233,20	58.298	57.7	45	50	182
J12_NODE_1248853_length_252_cov_5_193	193	193	C	T	heterozygous	GAATCAGGCAAGCTCATGTT	ACCGTCAAAGGAAACACGTA	1,20	250,20	57.892	58.132	45	45	250
J12_NODE_1502557_length_244_cov_7_103	103	103	T	A	homozygous	AAAGGGACAGAAGCAAGGAG	ACATCCCAATCCTCACCTTT	51,20	256,20	58.524	58.297	50	45	206
J12_NODE_831583_length_175_cov_8_134	134	134	T	G	homozygous	TCCCGAGATAGAAAGAACCTG	TCAAATTTCATCTCTTCGGC	7,21	180,20	58.397	57.887	47.619	40	174
J12_NODE_1968624_length_373_cov_8_194	194	194	G	C	heterozygous	CAGAGAAGCACATCCTTTGG	TGTTTTTGCTTCAGGCTTCT	106,20	288,20	58.442	57.757	50	40	183
J12_NODE_60935_length_411_cov_17_2_109_287	109	287	_T_G	_C_A	_heterozygous_unknown	GCATCTCCATAAATGGCATC	AGCACCCTCAATTGTTTTTG	53,20	381,20	57.98	57.729	45	40	329
J12_NODE_659319_length_412_cov_9_242	242	242	T	C	unknown	TTCTGCCTTTGAAAACCAAC	GAGAGTGCTTCTTTGTGGGA	200,20	378,20	57.85	58	40	50	179
J12_NODE_477998_length_477_cov_17_2_209_285	209	285	_A_T	_T_C	_heterozygous_heterozygous	GTAATGATCCCTCGCCTGTA	TTATCGCCAGAAGAAGATGC	147,20	463,20	57.639	58.065	50	45	317
J12_NODE_1359261_length_171_cov_8_87	87	87	A	G	homozygous	AACGAGTGTGGTTTAGCCTG	CGACTGTTTTCTTCCCCATA	19,20	197,20	57.884	57.672	50	45	179
J12_NODE_396615_length_185_cov_21_108	108	108	T	C	heterozygous	CAGCTTTTGGAGCATCATTT	GTGTGCTGAGCCAAGTTCA	32,20	212,19	57.971	58.495	40	52.632	181
J12_NODE_1371203_length_294_cov_11_211	211	211	A	G	heterozygous	ATGGGGGCTGGATAATTAAA	GCAATTGGTTCAGAAACAGC	50,20	233,20	58.263	58.353	40	45	184
J12_NODE_527062_length_233_cov_53_195	195	195	G	A	heterozygous	CTCAGATTCCTTTCCCTTGG	AGGAACAGCTTTGTATGCCTT	14,20	243,21	58.713	58.021	50	42.857	230
J12_NODE_1270898_length_261_cov_4_190	190	190	A	G	homozygous	CGACTGTGTGCCTGTTGTAA	CCGACTAGGGTCTAAATCGAG	55,20	290,21	58.334	57.97	50	52.381	236
J12_NODE_248866_length_220_cov_17_136	136	136	A	G	heterozygous	ACAAATCTTGCAGAGACCCA	ATTCCTCTTCTTGGTTGCCT	22,20	214,20	58.287	57.853	45	45	193
J12_NODE_425097_length_270_cov_12_159	159	159	T	C	heterozygous	GAAGAGGAGAAAAGGCCACT	GTTATCTTTCCCTCGCCATT	30,20	213,20	57.582	58.136	50	45	184
J12_NODE_2608429_length_509_cov_2_494	494	494	A	G	homozygous	TCGTTAAAGACAGCCGAGTC	CCAGCCAATTAAGAATTCCA	429,20	535,20	58.104	57.699	50	40	107
J12_NODE_1514444_length_601_cov_4_529	529	529	A	G	homozygous	CACAAGAGCAGAGGTGGATT	CAGATTTTGGTTTTCGTTGG	219,20	595,20	57.87	58.121	50	40	377
J12_NODE_714867_length_365_cov_28_42	42	42	A	C	heterozygous	TCCCCGAGTACTCTTTAGCA	TTTTGAAGTGGAACCAAAGC	5,20	132,20	57.578	57.85	50	40	128
J12_NODE_1378407_length_484_cov_19_2_322_394	322	394	_C_G	_T_T	_heterozygous_heterozygous	TTTTTACCTCCACGAACCAA	GCTTTCCTTGTTGCGGATA	37,20	500,19	58.121	58.858	40	47.368	464
J12_NODE_1249093_length_215_cov_6_101	101	101	G	A	homozygous	TTTATGCCCGTTGAACCTAA	CAGCTCAGGAGAAGCTTACTGT	78,20	210,22	58.162	58.044	40	50	133
J12_NODE_551331_length_454_cov_20_363	363	363	T	C	heterozygous	TGGTATTAATAGGCACCCGA	CCAATCTTTTGAAACCCCTT	11,20	401,20	57.991	58.02	45	40	391
J12_NODE_561492_length_255_cov_5_2_132_133	132	133	_T_A	_C_T	_homozygous_homozygous	CGTCATTTCTACTGCTGCCT	CGACATTTCGTTGACAATCA	36,20	208,20	58.132	58.099	50	40	173
J12_NODE_1811167_length_384_cov_6_313	313	313	G	A	unknown	CGATTCATTGTTATCCAGGC	TGTTGGTGTCGAATTTGTTG	87,20	349,20	58.038	57.998	45	40	263
J12_NODE_221349_length_314_cov_11_163	163	163	A	C	heterozygous	GGCTTAACTGTTACATGGCCT	CTGGCGAAGAAGATGGTTTA	86,21	210,20	58.277	57.972	47.619	45	125
J12_NODE_1630694_length_236_cov_6_156	156	156	A	G	heterozygous	TATTTCCTGTTTAGAGCGGC	CCTGGGCTTTAAAATCTTGC	41,20	220,20	57.165	58.831	45	45	180
J12_NODE_304629_length_227_cov_9_203	203	203	G	T	heterozygous	AGCAATTTTGTTGCCTTCAG	GGCATTCTTTCAGCTCTGTG	25,20	243,20	58.027	58.597	40	50	219
J12_NODE_2742819_length_727_cov_4_3_447_450_663	447	663	_T_G_T	_A_T_C	_homozygous_homozygous_heterozygous	CACTTACACGAACCTTTGCC	GCGACCCAGAAGCTCTTTAT	382,20	701,20	58.283	58.555	50	50	320
J12_NODE_1120541_length_216_cov_13_74	74	74	T	C	homozygous	TGGATTTTGGAGAGCTTTGT	ACCCTTTTTCCGACTCTCTC	45,20	211,20	57.393	57.431	40	50	167
J12_NODE_471600_length_320_cov_37_265	265	265	C	T	heterozygous	CTTTTCCTTCCTCATCCGTT	CAGTGAAAGTGTTTTCTACTGTGG	170,20	295,24	58.24	58.051	45	41.667	126
J12_NODE_1479470_length_346_cov_6_160	160	160	T	A	heterozygous	TTCCTGATGATACGACTGGG	CAAGTCAGGGAAACGAAAGA	5,20	188,20	58.515	57.924	50	45	184
J12_NODE_1225773_length_634_cov_4_628	628	628	G	A	homozygous	CTACAGGATTGGTTGGATCG	AATCCAATAAGACGCGCTG	163,20	650,19	58.02	58.883	50	47.368	488
J12_NODE_60010_length_295_cov_96_2_137_143	137	143	_G_A	_A_G	_heterozygous_unknown	TGTAAGGCAGGCTTTCACTC	TATACCCGGTCCAGAAAACA	13,20	273,20	58.104	57.945	50	45	261
J12_NODE_577008_length_450_cov_18_2_313_358	313	358	_C_A	_G_C	_heterozygous_heterozygous	TTCAAGTTGTGTTTCCCCAT	TGTTGGTGCACTTGATAGGA	214,20	431,20	57.894	57.673	40	45	218
J12_NODE_1986321_length_185_cov_14_133	133	133	A	T	homozygous	GCTTGCACCCACTAAACAAC	AATACCAAATTGTCAGGGCA	64,20	202,20	58.283	57.944	50	40	139
J12_NODE_497495_length_495_cov_10_231	231	231	A	C	heterozygous	TGACTAGGGTATCGGATGGA	ATTGACTGAATGGACCCAGA	177,20	398,20	57.962	57.91	50	45	222
J12_NODE_1546332_length_294_cov_12_175	175	175	A	G	heterozygous	CCAAGGAAACTCAGTCATCG	TTATGCCTGGATTTGATCCT	32,20	199,20	58.286	57.091	50	40	168
J12_NODE_113069_length_341_cov_7_170	170	170	C	T	homozygous	TCTGCTGGAATCAAATCCTT	AAGGGGAAGCCTATACATGG	8,20	212,20	57.33	58.02	40	50	205
J12_NODE_2318053_length_240_cov_8_206	206	206	T	C	heterozygous	CTAGTCTGATGGATCCCCCT	CAGATGGAGGAAACATGCTC	145,20	248,20	57.993	58.23	55	50	104
J12_NODE_2085560_length_299_cov_9_304	304	304	A	T	homozygous	TGGTACAATTAACCCCCAAA	TGCCAATAGATTCCTCCTCC	194,20	326,20	57.728	59.08	40	50	133
J12_NODE_1782513_length_282_cov_4_41	41	41	A	G	homozygous	CTTTTGAATTCTCGCTTTCG	CAAGGGCCTCTCTTACATCA	16,20	277,20	57.783	57.894	40	50	262
J12_NODE_1053534_length_259_cov_11_2_29_62	29	62	_T_T	_C_C	_homozygous_homozygous	TCTAGCCGTTAGAAGCACAAA	ACCCTTCCACCTAGGTATCG	4,21	163,20	57.877	58.002	42.857	55	160
J12_NODE_658952_length_237_cov_5_163	163	163	T	C	homozygous	AACGAAAATTTGACACGCTC	TACTCCCCCTTTCCTAATGG	13,20	198,20	57.877	57.994	40	50	186
J12_NODE_1352961_length_180_cov_11_105	105	105	C	T	heterozygous	CTTCCATGGCTGTGAGTTCT	CCACTTGATGCTTGATTTCC	0,20	144,20	57.87	58.145	50	45	145
J12_NODE_1420255_length_328_cov_4_2_107_173	107	173	_C_T	_T_C	_homozygous_homozygous	GCATCATAAGAATCGGGTCA	ATTCGAGTCGCTTGTGTTTC	22,20	217,20	58.521	57.95	45	45	196
J12_NODE_326525_length_235_cov_14_183	183	183	A	G	heterozygous	TGTAAATGCAGTCCCAGGAT	AGATGAATACGATCGGGTGA	38,20	206,20	58.019	57.961	45	45	169
J12_NODE_1795203_length_251_cov_6_160	160	160	G	C	homozygous	GGCAATTCTTTATGTGTGCC	ACACCCGAAACTGTTATGGA	33,20	233,20	58.092	57.923	45	45	201
J12_NODE_123143_length_459_cov_34_179	179	179	T	C	homozygous	GCATTCTACCACTGCTCGTT	TGCATTGGCAGTAGCAGTTA	54,20	398,20	57.979	58.103	50	45	345
J12_NODE_754055_length_319_cov_5_170	170	170	T	C	homozygous	TAATTTAGGGGTGCATGGAA	CAACTCAAATTTGTGGTCCC	130,20	292,20	57.964	57.894	40	45	163
J12_NODE_1345748_length_360_cov_16_221	221	221	A	G	heterozygous	GGAGACCTGCAGAAGAACAA	CATTCCATTAATTTGGGCTG	165,20	367,20	58	57.964	50	40	203
J12_NODE_277313_length_332_cov_27_2_90_327	90	327	_A_A	_G_G	_heterozygous_heterozygous	GGCTAGAATTTAGGGTGGCT	TGCCGAGATAGAAGAAAATGC	18,20	350,21	57.464	59.447	50	42.857	333
J12_NODE_1371140_length_211_cov_5_166	166	166	A	C	homozygous	ACCAAAAGCAAGGGTTTTTC	GCCTAGACGTTATGGTCGAA	8,20	232,20	58.213	57.849	40	50	225
J12_NODE_536294_length_245_cov_8_181	181	181	T	A	heterozygous	TTGAATCTTCATCCGTCGAT	TGACAAGGTTTACGAAGCACT	15,20	220,21	58.088	57.556	40	42.857	206
J12_NODE_865722_length_285_cov_12_231	231	231	A	T	heterozygous	CAGCAATCTGGGCTACTTGT	GATGTCGAAGCCCTATAGCA	166,20	296,20	57.98	57.943	50	50	131
J12_NODE_869531_length_252_cov_14_167	167	167	C	T	heterozygous	ATGTGCGTTTGTGTCTGTGT	CCTTTGGAGTACCAACAGCA	47,20	221,20	57.566	58.773	45	50	175
J12_NODE_372423_length_235_cov_5_199	199	199	G	A	homozygous	CATCTTCCAAATCCTTCCCT	AACTTGGACAGGTCAAGCAC	54,20	239,20	58.04	57.77	45	50	186
J12_NODE_1581019_length_388_cov_9_305	305	305	A	C	homozygous	CTCGCCTGTAACTCAAGGAA	GCCTTCTCGAGTGTCAAAGA	37,20	387,20	58.105	58.158	50	50	351
J12_NODE_500478_length_344_cov_4_259	259	259	C	A	homozygous	ACATTCAGCCAAGCAAGAAG	GTGATTGAACGTCTGTGTGG	5,20	322,20	58.104	57.469	45	50	318
J12_NODE_648061_length_424_cov_14_186	186	186	C	A	heterozygous	TCAAGCTTTTCAAGTTTGCC	TGCAGCAACTTGACTGTGTT	95,20	324,20	58.147	58.038	40	45	230
J12_NODE_1301598_length_242_cov_5_102	102	102	C	T	heterozygous	TGAAACGATGTGTAAAGCCC	ATAGGCATGTGTGAAGCCAT	29,20	171,20	58.625	58.047	45	45	143
J12_NODE_2014468_length_194_cov_11_2_179_188	179	188	_A_C	_C_T	_heterozygous_heterozygous	TAAAGAGTGGGCGGTATCAG	AAGTAAAGTTTGGCGGAAGG	16,20	223,20	57.85	58.377	50	45	208
J12_NODE_1112311_length_602_cov_15_2_283_554	283	554	_C_C	_A_A	_heterozygous_unknown	ACTTGTAAAGGCATTTCCCC	TACCTGGATGAATACGCCAC	154,20	583,20	58.046	58.45	45	50	430
J12_NODE_996197_length_404_cov_4_296	296	296	A	T	homozygous	TATGCTATGCCATGCTTGAA	CATGCCCAAATTCACCTAAA	65,20	410,20	57.911	58.48	40	40	346
J12_NODE_352099_length_220_cov_20_154	154	154	G	T	homozygous	GTTAACACCATGGCTTTGCT	ATTAACTTGCCCTGGTTGCT	114,20	224,20	57.755	58.72	45	45	111
J12_NODE_2083262_length_389_cov_8_250	250	250	T	C	heterozygous	CTGTTGATTGGTGGACCTTC	ACAGCAGACCGTATCAAAGC	116,20	392,20	57.971	57.979	50	50	277
J12_NODE_1225584_length_467_cov_5_355	355	355	T	G	heterozygous	AACACTTCCAGATGCCAAAG	CTAGACCGGATCTGTTTCCC	308,20	480,20	57.797	58.594	45	55	173
J12_NODE_1363078_length_196_cov_10_42	42	42	G	A	heterozygous	TCACTGTCCTGGTGCTATGA	ACGCCTTAGGGTGTTACCTC	18,20	224,20	57.745	58.201	50	55	207
J12_NODE_623168_length_195_cov_18_68	68	68	G	A	homozygous	GTTGATATGATCTGTGAAACCG	GCAGAGTTTTGGCTTGAGAA	24,22	224,20	57.092	58.228	40.909	45	201
J12_NODE_158474_length_379_cov_11_2_224_334	224	334	_T_T	_G_C	_unknown_unknown	CGAAGTATCTGCAGGACCAC	TCGATCAGTTTAGAGGTGCAA	39,20	371,21	58.315	58.515	55	42.857	333
J12_NODE_373281_length_415_cov_22_277	277	277	C	G	heterozygous	ACTCGTTCCAAAGTGCAAAC	CAAACTCAAGTAGCCGCAAT	149,20	376,20	57.854	58.054	45	45	228
J12_NODE_2028371_length_297_cov_11_266	266	266	C	A	heterozygous	GGGATCTCATACCGCTACCT	TCTGACTGTAGTTGGCTTGACA	103,20	290,22	58.094	58.577	55	45.455	188
J12_NODE_731595_length_479_cov_15_103	103	103	T	C	homozygous	CAGCATGCATCAAGATTTCA	CTTAGCAAATCATCATGGGG	73,20	350,20	58.362	58.038	40	45	278
J12_NODE_608293_length_305_cov_7_2_119_305	119	305	_C_T	_G_C	_heterozygous_heterozygous	CCCATTCATTTGGTTGATCT	TCGATCGAATCAAAGCTGA	94,20	327,19	57.3	57.994	40	42.105	234
J12_NODE_1077642_length_244_cov_10_141	141	141	A	G	heterozygous	TCAAGGCAAAGGCAAGTATC	AAGCCCATCTCTTCTTCGAG	104,20	203,20	57.971	58.62	45	50	100
J12_NODE_2331176_length_349_cov_5_3_179_250_263	179	263	_T_T_C	_C_C_T	_heterozygous_homozygous_heterozygous	GGAAGCATTGTAGGTACGGA	GGAGGTTGAGCTTCCTGTCT	130,20	373,20	57.698	58.467	50	55	244
J12_NODE_1085996_length_303_cov_13_278	278	278	C	T	heterozygous	GCTTCGAGACACGAAACATT	AATTCAATCCAATAACCCCG	183,20	329,20	57.95	58.622	45	40	147
J12_NODE_740336_length_181_cov_8_129	129	129	C	G	heterozygous	CTCTTTCCTGTTGTTGCTGG	GGCCTTTCCACTGAATCAA	54,20	175,19	58.496	58.63	50	47.368	122
J12_NODE_1323362_length_220_cov_13_160	160	160	G	A	heterozygous	TTACCACCATATGCAAGGCT	GCAGTGAATGGCTAAAATGG	7,20	188,20	58.12	58.241	45	45	182
J12_NODE_871984_length_272_cov_7_157	157	157	A	G	heterozygous	CAACGGAATTGATTAAGCGT	TTCAAGCATCTCACCCTAGC	35,20	207,20	57.781	58.048	40	50	173
J12_NODE_2087049_length_384_cov_9_4_71_241_288_315	71	315	_C_C_G_C	_T_T_A_T	_heterozygous_heterozygous_heterozygous_heterozygous	CTTCAACTCCCAAATTTCCA	GGCCCAAAGTTGAACAAAGT	27,20	370,20	57.643	59.077	40	45	344
J12_NODE_402745_length_480_cov_13_355	355	355	G	C	heterozygous	ATCCTCCTGGTTTCCTGAAC	TTGGACATAAGGGCTTCAAT	286,20	509,20	58.021	57.155	50	40	224
J12_NODE_2145379_length_766_cov_5_724	724	724	C	T	heterozygous	GTTTGCATTTCGGTTACTCTCT	CATGATCGGTGTGTATGATGA	514,22	792,21	57.574	57.757	40.909	42.857	279
J12_NODE_1153290_length_260_cov_10_188	188	188	C	T	heterozygous	TTCACTTCTCCAACGCTTTC	GCTTGGCCATGTCTTTTTAG	37,20	230,20	58.076	57.515	45	45	194
J12_NODE_394858_length_269_cov_67_2_52_60	52	60	_A_T	_C_C	_homozygous_homozygous	TGAATTGGAATTCGGGAAG	CACAACCCATTCTATGCTCC	15,19	189,20	58.479	58.019	42.105	50	175
J12_NODE_1266089_length_186_cov_7_152	152	152	A	G	heterozygous	AGGCATTCGAGTGTCAAGAG	TGGGACTGCAGAACAAGATT	72,20	215,20	58.029	58.287	50	45	144
J12_NODE_1231519_length_289_cov_5_215	215	215	G	A	homozygous	ATGAGTATCAAGGGGGAACC	CTCTTAACCACACAGCCACC	150,20	280,20	57.768	58.215	50	55	131
J12_NODE_477740_length_410_cov_7_2_189_210	189	210	_G_T	_A_C	_heterozygous_heterozygous	CTGCACTTTTGCCTTGGTAT	AACCTTGGTTCAAACAGCAG	91,20	232,20	57.906	57.856	45	45	142
J12_NODE_2052473_length_257_cov_3_205	205	205	G	A	homozygous	TCCCACGTAATCTCAATGCT	TTGGGGAGTCTCTACCAACA	119,20	262,20	58.173	58.13	45	50	144
J12_NODE_137054_length_236_cov_12_180	180	180	A	G	heterozygous	CTTTGCATGAGGAAAGGAGA	GTGACCAAAAAGTTGCATCA	18,20	260,20	58.02	57.15	45	40	243
J12_NODE_166098_length_361_cov_31_2_354_361	354	361	_T_A	_G_T	_heterozygous_heterozygous	GGAGTTTCGTCGGGTTTATT	CCAAACTGGACTTAACTTTCTCC	56,20	387,23	58.046	58.38	45	43.478	332
J12_NODE_1238680_length_393_cov_11_81	81	81	C	A	homozygous	AGATCTGAGTGACAGCAGGC	AAAAGGACCTTCCAAAATGG	51,20	332,20	58.112	58.02	55	40	282
J12_NODE_1370761_length_183_cov_9_82	82	82	C	T	unknown	AAGCCTTGGCAAGAATATCA	AAGGAGCACCTATGCTGTTG	44,20	165,20	57.456	57.98	40	50	122
J12_NODE_1994533_length_194_cov_4_100	100	100	A	G	heterozygous	TCTAGCAGCAGCATGAACAG	GGAGAAGGGGAGTATGGTGT	8,20	211,20	57.896	57.897	50	55	204
J12_NODE_1305918_length_356_cov_12_63	63	63	G	T	homozygous	GCGGTGAGAAGGCTATAACA	GCGTTTCATCATTGCAAAAG	38,20	374,20	57.999	59.305	50	40	337
J12_NODE_246869_length_272_cov_15_181	181	181	A	C	heterozygous	TATAACGGCGATCAAGAAGC	CGCTCTGATGGGATCTCTAA	50,20	205,20	58.017	57.991	45	50	156
J12_NODE_1814205_length_689_cov_3_560	560	560	G	T	homozygous	CAAACATGGTGACTTCATGC	TTCTCAAGCGAGAGTTCACA	483,20	676,20	57.505	57.239	45	45	194
J12_NODE_1053940_length_310_cov_11_180	180	180	T	G	heterozygous	TCAGTTCCTACCGATTTCCA	TGCCCACTAGCTCACTATGAA	32,20	305,21	58.145	58.541	45	47.619	274
J12_NODE_322140_length_301_cov_7_207	207	207	A	T	heterozygous	CCTCAGCTGATCCAGGTAAA	CTACATGCATCACGAAAACG	117,20	326,20	57.894	57.792	50	45	210
J12_NODE_623725_length_241_cov_6_110	110	110	A	G	heterozygous	GAATGTGGTCAACCACCATAGTA	CATGAACCTCCTCCACAATC	8,23	155,20	58.756	57.91	43.478	50	148
J12_NODE_984166_length_318_cov_13_62	62	62	G	T	unknown	AGATCAACTGAGTGCCGAAT	GTTTGGAATGATGCGATTTC	36,20	140,20	57.319	58.009	45	40	105
J12_NODE_1740989_length_587_cov_3_211	211	211	G	A	heterozygous	GACGATCCCAAAAACAGAAA	TTCGACCCAAGGAACCTAAT	117,20	527,20	57.641	58.503	40	45	411
J12_NODE_2401713_length_357_cov_10_2_252_262	252	262	_T_T	_A_A	_heterozygous_heterozygous	TGGGTTTCATTAGTTGCCAT	TGCATGTGCGTTACACATAA	186,20	285,20	57.944	57.168	40	40	100
J12_NODE_2075683_length_712_cov_4_2_503_564	503	564	_G_G	_A_A	_homozygous_homozygous	GAGTTGCTTCAAGACCTCCA	AAGCAGAAGAATGTTGTGGC	288,20	618,20	58	57.95	50	45	331
J12_NODE_1571435_length_318_cov_4_191	191	191	G	T	homozygous	TCATGACTTGGAATTTGCAG	TAGTCAAGCCACCTACGCTT	165,20	320,20	57.249	57.663	40	50	156
J12_NODE_414088_length_244_cov_7_144	144	144	C	T	heterozygous	AACTGACAACCAGTGAAGCC	TTGGCCCTCCTATATTTTCC	48,20	183,20	57.77	58.011	50	45	136
J12_NODE_1863537_length_291_cov_8_2_140_154	140	154	_C_T	_T_C	_heterozygous_heterozygous	GTCGAGGAGACTGCTTCAAA	AACTGCTTTCCTTCATGGTG	87,20	218,20	58.158	57.797	50	45	132
J12_NODE_600536_length_638_cov_2_575	575	575	C	T	homozygous	CTCTTGTGTTTAAAGGCCGA	GGCTCTTCGCACATCTTTT	388,20	634,19	58.027	58.033	45	47.368	247
J12_NODE_1939456_length_175_cov_4_67	67	67	G	C	homozygous	TACATGCCACTCACCTGAAA	GGTTAGCTCGGGGTTAGAGA	16,20	118,20	57.673	58.411	45	55	103
J12_NODE_1710773_length_511_cov_4_217	217	217	T	C	unknown	AAACCACAAACCAACAAGGA	TGGATGTCCTACAAATGGCT	117,20	494,20	57.952	58.019	40	45	378
J12_NODE_1379755_length_242_cov_4_154	154	154	C	T	unknown	GCTGAAGCAGAGTTGAAAGC	GGGTTCCAACTTTGGAGTTT	129,20	266,20	57.979	58.002	50	45	138
J12_NODE_2197584_length_925_cov_3_396	396	396	A	G	homozygous	TAGCCCAAAACATGGGTAAA	TGGGGCTTTAAATTCGTAGA	8,20	467,20	58.018	57.404	40	40	460
J12_NODE_1946843_length_209_cov_6_156	156	156	C	T	homozygous	TATAGGTCGTGGTCAGAGGG	TGCAGGCAATATAGGAATGG	35,20	228,20	57.612	58.601	55	45	194
J12_NODE_2327060_length_183_cov_9_124	124	124	C	A	homozygous	GAACTGAGGTTTACTTCCATGC	TTTGAGGATCGTACCCAAGA	44,22	172,20	57.866	58.145	45.455	45	129
J12_NODE_685860_length_483_cov_17_453	453	453	C	T	heterozygous	TCAAAGTTGATGCCCTTGAT	ACCAGGCAATGTCAAATCAT	328,20	490,20	58.145	57.863	40	40	163
J12_NODE_2106026_length_333_cov_6_3_172_208_212	172	212	_C_G_A	_A_C_G	_heterozygous_heterozygous_heterozygous	CCTTGAACAAGGATGTTGAGA	TTCAGAAAAGCCCTTCCTTT	117,21	247,20	57.783	58.046	42.857	40	131
J12_NODE_713117_length_322_cov_16_91	91	91	C	T	homozygous	TTCTTTTCTTCATCCGCAAG	ACCGAAACTGCCATAGATTG	62,20	351,20	58.093	57.698	40	45	290
J12_NODE_11615_length_173_cov_1764_2_148_176	148	176	_A_T	_G_C	_homozygous_homozygous	CCAATCATTGACTCAAACCC	CAGGATGTGTGATGTATATGCC	29,20	202,22	57.835	57.848	45	45.455	174
J12_NODE_372388_length_297_cov_10_255	255	255	C	G	heterozygous	TTTAACTGCAGGGTTGGGTA	CCATTTCCAACAACACCAAT	171,20	315,20	58.147	58.173	45	40	145
J12_NODE_1693472_length_463_cov_2_129	129	129	C	A	heterozygous	TCGATCCCTGCAAGAAAAT	ACATGCGACCATTATCCACT	1,19	175,20	58.229	57.892	42.105	45	175
J12_NODE_1830347_length_302_cov_4_2_154_177	154	177	_A_G	_G_A	_unknown_unknown	TACCCATTTTCGAGGATTGA	CCAAAGGGCATGACTAAGAA	122,20	295,20	58.011	57.823	40	45	174
J12_NODE_1237032_length_310_cov_10_2_263_264	263	264	_T_A	_G_T	_heterozygous_heterozygous	GCTTGGATGAAGAGCTACCA	TTGGCTTGAATGAAACAGTG	141,20	286,20	58.048	57.316	50	40	146
J12_NODE_730596_length_324_cov_5_139	139	139	A	G	homozygous	AGATAGTGGGGCAAAAGGAG	CGTGGAACCAATTTAAAGCA	64,20	228,20	58.266	58.674	50	40	165
J12_NODE_1739261_length_174_cov_7_142	142	142	G	A	heterozygous	AGCCCCTTAACTCCAATGTT	TGGGAGTTGGGAACTTCATA	64,20	167,20	57.668	57.992	45	45	104
J12_NODE_1800381_length_215_cov_4_128	128	128	C	T	homozygous	CTCGAAACCCTTTCTCAAAGT	CCAAACGGTGTCCTGATTAC	79,21	195,20	57.595	57.923	42.857	50	117
J12_NODE_256863_length_856_cov_9_733	733	733	G	A	homozygous	ACTTGGAATTGGAAGGAACC	GGCATGAAAGAAGAAAGCAG	667,20	781,20	57.946	57.698	45	45	115
J12_NODE_179705_length_260_cov_9_207	207	207	C	T	unknown	AAGCCAACACCATGACATCT	GAGTGTGTCAAAGCATATCCAA	132,20	277,22	57.999	57.755	45	40.909	146
J12_NODE_1311624_length_365_cov_15_218	218	218	G	A	heterozygous	AAGTGGCAATTTACCAGTGC	GAATCATGGATGGCTACCTTT	49,20	387,21	57.755	58.005	45	42.857	339
J12_NODE_2524677_length_343_cov_6_54	54	54	C	A	homozygous	AATTCCTTGGGCTTTGAGAT	AAGAGCAAAGCCCTTCTAGC	2,20	144,20	57.73	57.982	40	50	143
J12_NODE_2040498_length_338_cov_4_234	234	234	G	A	heterozygous	CCTCTGCCTACATTCAATCC	ATTTCAACTCGACAAGTCCG	38,20	339,20	57.204	57.797	50	45	302
J12_NODE_680184_length_234_cov_15_2_163_164	163	164	_G_C	_A_T	_homozygous_homozygous	CTGAATTCACAAGATTGGGC	TCAGAGGAAAGTGGACCAAA	78,20	199,20	58.145	58.258	45	45	122
J12_NODE_1117023_length_427_cov_6_214	214	214	C	T	heterozygous	CATAAAAACGTCGTCAGCCT	CTGCACCGAGTGCTACTTTT	13,20	247,20	57.906	58.187	45	50	235
J12_NODE_1946096_length_230_cov_6_172	172	172	T	C	homozygous	ATATGCCAATTTGGGTGAGA	AAGTCACCTAGCCGTGTGTC	115,20	226,20	57.887	57.8	40	55	112
J12_NODE_124227_length_193_cov_8_131	131	131	C	T	homozygous	GTCTTACCATTTGAGCCGAA	GGCACTTACGAAGCATGAGT	69,20	202,20	57.821	57.979	45	50	134
J12_NODE_811164_length_281_cov_7_185	185	185	C	T	homozygous	AGAGGAAGGCTGGTCCTAGA	GCTACTGATCTGCAAACACAAGA	122,20	310,23	58.078	59.576	55	43.478	189
J12_NODE_879960_length_204_cov_11_96	96	96	C	T	homozygous	CCAGAAGCCTTGTCTCTCAG	AGGTTGTAAGTGATGAAGCCA	2,20	132,21	57.742	57.344	55	42.857	131
J12_NODE_1700408_length_274_cov_10_160	160	160	T	C	heterozygous	ATATTGTGGAAGCACCTTGG	CACGTTACCAACAGTGACCA	100,20	204,20	57.546	58.008	45	50	105
J12_NODE_1132998_length_385_cov_25_219	219	219	A	G	homozygous	AGCAGAGTTTTGGCTTGAGA	ATCTTTGCCCACCACATAAA	1,20	267,20	57.826	57.944	45	40	267
J12_NODE_18321_length_314_cov_6_2_199_208	199	208	_C_A	_T_T	_homozygous_homozygous	AAACCACACCAAAACAGCAT	AGTTTGGTGAGAGCGAATTG	55,20	312,20	57.98	57.951	40	45	258
J12_NODE_2003566_length_206_cov_9_2_74_96	74	96	_G_G	_A_C	_homozygous_homozygous	CAGGTTTTGCTCACCTTCTG	ATATTCCATGGGGGAAGAAA	46,20	227,20	58.496	58.174	50	40	182
J12_NODE_420093_length_315_cov_20_280	280	280	T	G	heterozygous	GCCATCTGCTTCTTCCACTA	TCTCAACCTTAAGCGCAGTC	74,20	319,20	58.048	58.256	50	50	246
J12_NODE_41005_length_240_cov_8_190	190	190	T	C	heterozygous	CCATCTACCATCACCCTCTG	TTGGTTCAAAAGACCTCGAT	77,20	256,20	57.941	57.238	55	40	180
J12_NODE_1672894_length_255_cov_7_235	235	235	G	A	heterozygous	GGTTTCTGTAGGGGAAGCAT	CCGGGTAATACGGAAGGATA	13,20	280,20	58.121	58.783	50	50	268
J12_NODE_573800_length_319_cov_7_2_166_272	166	272	_C_G	_A_A	_homozygous_homozygous	ATACCTCAACCACAATTGCC	TCAAGAGAATCGCCTAAAAGC	100,20	297,21	57.39	58.731	45	42.857	198
J12_NODE_1261496_length_450_cov_15_2_308_324	308	324	_C_G	_T_A	_heterozygous_heterozygous	CGGATCTGGATATCTCCCTT	CGACTGCAGGTTCAAAAACT	242,20	405,20	58.012	58.008	50	45	164
J12_NODE_1777431_length_837_cov_4_105	105	105	G	A	homozygous	AACCCTGTTCCTGCAATAGA	ATATGCAAAGGTCTCGGACA	80,20	411,20	57.268	58.173	45	45	332
J12_NODE_1759794_length_182_cov_5_78	78	78	C	A	homozygous	AAGAAAATCTTGCGGCTCTT	ACTCCTCAGCTTCATATTTTCG	44,20	178,22	58.213	57.661	40	40.909	135
J12_NODE_169675_length_221_cov_9_106	106	106	G	A	homozygous	TAAGAGACGGGCCATCTACA	ATCGCGAAGTACACAGTCGT	62,20	169,20	58.325	58.399	50	50	108
J12_NODE_1341802_length_473_cov_13_2_312_336	312	336	_A_A	_C_G	_heterozygous_heterozygous	TCAAATTCCCTCTCCAAACA	GGCTTCCCAATGTTACGAAT	104,20	424,20	58.117	58.906	40	45	321
J12_NODE_1800831_length_375_cov_10_253	253	253	C	G	heterozygous	AAAAAGGGGAGTTGCAGTTT	CGGCACAGCTAGTACAACAA	50,20	396,20	57.841	57.598	40	50	347
J12_NODE_1672138_length_297_cov_6_2_208_219	208	219	_T_A	_C_G	_heterozygous_heterozygous	GGAGAGAAAAGGGGTCTTCA	CAAGAATCCAGAAATGCAGG	117,20	326,20	58.296	58.298	50	45	210
J12_NODE_1260467_length_311_cov_5_240	240	240	A	T	homozygous	TCAATGACAGCCCCATTTAT	TTCGTCCGAGAGACAATGAT	166,20	338,20	57.887	58.23	40	45	173
J12_NODE_1204108_length_223_cov_5_88	88	88	G	A	heterozygous	TCTTCCTGATGCTCAAAACTG	GTGCTCACCTTGCCACTACT	44,21	213,20	58.09	57.958	42.857	55	170
J12_NODE_605408_length_319_cov_18_2_91_189	91	189	_C_A	_G_G	_heterozygous_heterozygous	AGCACCAGCAATAACTCCAG	TGTTTGCTTTGTAGATGCCA	52,20	337,20	57.98	57.919	50	40	286
J12_NODE_552833_length_209_cov_11_174	174	174	A	C	homozygous	CTAAAACCCTAAAGTGGGGC	CAATGGGGAAATACCTGATG	69,20	224,20	57.75	57.736	50	45	156
J12_NODE_1625909_length_664_cov_2_450	450	450	C	T	heterozygous	CAAGCTCGAAGGACAAACAT	GTCCGGTGAAGTACCAGTTG	422,20	653,20	57.951	58.059	45	55	232
J12_NODE_2133238_length_240_cov_7_195	195	195	A	G	homozygous	CTTCCGAATACGTCAAGTCC	TTTCTCCGTGGAAGAAAGTG	17,20	259,20	57.268	57.924	50	45	243
J12_NODE_1356888_length_310_cov_6_236	236	236	T	C	homozygous	GTAGTGGTGCATGTGCTGAG	CAATGAAAACGGGCTGTTAC	202,20	311,20	57.84	58.147	55	45	110
J12_NODE_1102551_length_266_cov_8_190	190	190	C	G	heterozygous	CATGCTTGTTGGTGTACGAG	GATCACCGGTCTTTCACATC	62,20	222,20	57.766	57.909	50	50	161
J12_NODE_535152_length_333_cov_6_2_179_181	179	181	_C_A	_T_G	_homozygous_homozygous	AATTGGGTCTTAGCCCGTAG	AACACCCATCTCATGTTCGT	97,20	360,20	58.213	57.839	50	45	264
J12_NODE_996368_length_226_cov_7_114	114	114	G	A	heterozygous	AATTCCAGTTCCCCTTTCTG	TGAGCTGTGAAATGCTCAAA	66,20	232,20	58.094	58.129	45	40	167
J12_NODE_1864758_length_230_cov_8_2_182_189	182	189	_T_A	_A_C	_heterozygous_heterozygous	GTCCAAATCCTTTGTTCACG	TTTCCTTATACTGGCAGGACAC	0,20	215,22	58.048	58.264	45	45.455	216
J12_NODE_510480_length_170_cov_12_87	87	87	T	C	homozygous	TCCATGGCAACTCAATCTTT	GGTTCCCCTTCTCAAAGAAA	7,20	169,20	58.145	58.214	40	45	163
J12_NODE_269792_length_266_cov_12_2_217_266	217	266	_A_T	_T_G	_heterozygous_heterozygous	TGACCGAGAATTCACCAGAT	TGAGATTTCAGGTCCTCATTG	17,20	290,21	58.071	57.723	45	42.857	274
J12_NODE_875897_length_296_cov_17_279	279	279	T	G	heterozygous	CGACCCTACGCTTAAACAAA	CACTGCACCCAAAATCATAA	159,20	313,20	57.981	57.069	45	40	155
J12_NODE_748243_length_463_cov_11_188	188	188	C	T	homozygous	TCGGGATTCTCGAATATGAA	ACATTGTTTACCGAAGCAGC	79,20	364,20	58.105	57.905	40	45	286
J12_NODE_1105518_length_186_cov_18_99	99	99	G	A	heterozygous	CAAATGGGTCCGAGAAGAGT	GGACATCCAACATTTGCTTC	61,20	182,20	59.137	57.99	50	45	122
J12_NODE_777015_length_297_cov_6_253	253	253	T	C	homozygous	GGAAATGATGGAAATTGAGC	TTTGGGGTGTTACATCAAGTC	56,20	276,21	57.057	57.438	40	42.857	221
J12_NODE_10135_length_259_cov_19_3_75_120_127	75	127	_C_C_C	_T_T_T	_unknown_unknown_unknown	GCCTAGGTAAGTTCATGTGGC	CTTGTTGCCATAGTCCAACC	30,21	247,20	58.734	58.076	52.381	50	218
J12_NODE_2331771_length_276_cov_4_238	238	238	G	A	heterozygous	CAATCAGAAGCCACCCTTTA	TGGTGATTACAGGCAGTGTG	107,20	260,20	57.823	58.112	45	50	154
J12_NODE_1122542_length_285_cov_7_232	232	232	C	T	heterozygous	CGTGCCTAATGTAGCCAAGT	GCCTCAGAAGACAAAAGAGCTA	8,20	314,22	57.933	58.035	50	45.455	307
J12_NODE_578730_length_248_cov_11_2_74_75	74	75	_A_A	_G_G	_homozygous_homozygous	GGTTCTTATCACAAGGGGGT	ACGCATGCCTTTTCTATCAC	33,20	185,20	57.826	57.848	50	45	153
J12_NODE_733074_length_209_cov_14_27	27	27	G	A	unknown	GCCTTGCTTGAGTTCCAAGA	TTACCTTCCATCCTTGACACA	1,20	201,21	60.517	58.062	50	42.857	201
J12_NODE_120001_length_271_cov_16_2_196_236	196	236	_T_A	_A_G	_unknown_heterozygous	AAGGGGAGAGATTCACGTTC	CAAGATGTTTTCACCTGGCT	171,20	293,20	58.173	57.797	50	45	123
J12_NODE_100019_length_236_cov_5_170	170	170	A	G	homozygous	GGTTATAAACAGGGGCCAAT	GGCAATCTGTCTCTGGTGTC	35,20	229,20	57.808	58.216	45	55	195
J12_NODE_1540774_length_289_cov_5_236	236	236	T	C	heterozygous	TTGACTGTAAGGAGGGTTGC	TTTATCAGTGGGTGCTGGAT	96,20	276,20	57.797	58.019	50	45	181
J12_NODE_1247393_length_225_cov_9_2_33_35	33	35	_T_G	_C_A	_homozygous_homozygous	CGTGGCTGAGGGAAATAGA	CTTCATCGAGCACCTCAAGT	6,19	167,20	58.809	58.029	52.632	50	162
J12_NODE_1422464_length_362_cov_5_2_143_293	143	293	_G_A	_A_T	_unknown_heterozygous	AGAAGAGGGTCCAATGGTTC	CATTTGGGCAAGTTTCATTC	104,20	317,20	58.021	58.066	50	40	214
J12_NODE_722941_length_415_cov_9_141	141	141	G	T	homozygous	CGAGCATCAAAATCGAAGAT	GGTCTGAGTAATTCAGGGCA	89,20	226,20	57.915	57.737	40	50	138
J12_NODE_802263_length_296_cov_13_215	215	215	C	A	heterozygous	ATTGCTTTAAACCCAAACCC	CGAAAAGACTCGAAACCAAA	72,20	290,20	57.975	58	40	40	219
J12_NODE_2194563_length_212_cov_13_2_157_165	157	165	_T_T	_C_G	_unknown_heterozygous	GACCCAAATCCCATGACATA	CCGTCGCTATATTGCATCTT	39,20	225,20	58.06	57.898	45	45	187
J12_NODE_2669161_length_873_cov_3_2_635_804	635	804	_G_G	_A_A	_homozygous_homozygous	TCTATGTAGCCCATTCTGGC	TTAGGTTACAAGAGGCTCGG	553,20	834,20	57.791	57.129	50	50	282
J12_NODE_1326010_length_252_cov_5_166	166	166	T	C	heterozygous	CATGCCCTATACTGGTGGAG	CTGATGTGGTATAGCCTGCC	36,20	235,20	58.048	58.201	55	55	200
J12_NODE_630980_length_323_cov_9_303	303	303	T	C	heterozygous	CCAGGTGCTCTTTGCATATT	GCATCGCAATGCCTATTATC	60,20	337,20	57.849	58.227	45	45	278
J12_NODE_385542_length_290_cov_16_128	128	128	G	A	heterozygous	CCTTATCCAAGGTCCATCCT	AACTCGCTTCTTGACACCAC	69,20	271,20	57.919	57.929	50	50	203
J12_NODE_348747_length_550_cov_6_2_97_106	97	106	_T_G	_C_T	_heterozygous_heterozygous	TTAGGCTCATGAGTGGTTCG	TACTCATTCGAGCTCAAGCC	25,20	139,20	58.874	58.201	50	50	115
J12_NODE_516649_length_280_cov_13_177	177	177	T	A	heterozygous	GCAATACATCCCAACACTTTC	TCCAGCATGTATTCAGATATGG	152,21	308,22	57.075	57.605	42.857	40.909	157
J12_NODE_2009921_length_312_cov_3_219	219	219	G	A	heterozygous	CTCTATTGCCTTTATCGCCA	AGGAAACCCTCACTTGCAG	101,20	288,19	58.018	57.856	45	52.632	188
J12_NODE_48617_length_480_cov_16_136	136	136	G	A	unknown	CATGAACATCTACCACCAAGC	TTGCTTCTTTAGCATCCACC	18,21	246,20	58.09	57.971	47.619	45	229
J12_NODE_1731476_length_205_cov_5_2_118_126	118	126	_C_A	_T_T	_heterozygous_heterozygous	CTTCCAGCTGATTTTTCTGC	GCAGGAGGAATTTAAAAGGC	92,20	213,20	57.698	57.948	45	45	122
J12_NODE_496701_length_228_cov_11_155	155	155	A	C	homozygous	GCTTAACGCCGTCACTTAAA	TAAGCATGATTCCCATCCAC	32,20	248,20	58.123	58.369	45	45	217
J12_NODE_1084501_length_192_cov_11_125	125	125	C	T	heterozygous	GTTTCAAATGCTCCCACAAC	CCCCCTGATCCTGATATTCT	38,20	165,20	58.048	57.862	45	50	128
J12_NODE_177113_length_329_cov_10_291	291	291	A	T	heterozygous	GGTATTCAGCATCATCGTCC	CTCATTGGAGACACCTGGAG	14,20	329,20	57.96	58.216	50	55	316
J12_NODE_184273_length_271_cov_27_256	256	256	G	A	heterozygous	AAGTGCTGTCGAAGTAACCG	CTGCTTTACTTCCTCCCCAT	147,20	282,20	58.036	58.266	50	50	136
J12_NODE_514758_length_201_cov_16_106	106	106	C	T	heterozygous	CTTGCAAGTGGCATAAAGC	AAGGTTCTCCTTCAGAAGCC	83,19	207,20	57.113	57.582	47.368	50	125
J12_NODE_425150_length_221_cov_13_82	82	82	A	T	homozygous	GGCCATGTGACCTCTGTAGT	GTGGTCCCTTATACGAGCCT	54,20	179,20	57.576	58.148	55	55	126
J12_NODE_298272_length_383_cov_29_185	185	185	C	T	heterozygous	CAAAACGCTCTGTCCTCATT	CAGCTGTACAAGCCCAATTT	28,20	399,20	57.951	57.906	45	45	372
J12_NODE_1745841_length_398_cov_10_2_93_236	93	236	_T_T	_C_C	_heterozygous_heterozygous	CATTTTCTTGCTCAAATGGG	CCGAAATTAGTATCACGGGTT	30,20	380,21	58.214	58.013	40	42.857	351
J12_NODE_431721_length_241_cov_25_229	229	229	A	T	unknown	AGAAGTTGCAAAGGTGGTTG	TTGTCCCTCACCATCAGTTT	94,20	266,20	57.856	57.971	45	45	173
J12_NODE_690202_length_261_cov_4_220	220	220	G	T	homozygous	ACGAACCAATAAGAAGCACG	TGGACCAATTGTGGTCTAGG	11,20	249,20	57.906	58.414	45	50	239
J12_NODE_183973_length_363_cov_16_3_252_317_344	252	344	_C_G_C	_T_T_T	_heterozygous_unknown_unknown	ATCCTGCAAGATGACAGCTC	CTGGACGCTTATTTTGGTACA	116,20	392,21	57.969	57.851	50	42.857	277
J12_NODE_812861_length_382_cov_8_242	242	242	T	G	heterozygous	AGGTCAATCCAGTGTTGGAA	TATCCCATACCACCCACAAC	3,20	384,20	57.971	57.991	45	50	382
J12_NODE_1683561_length_432_cov_10_286	286	286	G	A	heterozygous	CCCCAAAAGCAAGTAATCAA	GGCAATGAATGTGGTATGGT	261,20	361,20	57.755	58.145	40	45	101
J12_NODE_35605_length_183_cov_19_117	117	117	T	A	heterozygous	CTGGGTTCTGGCTATTTTCA	ATCCAGTTAGTGTCGTTGGC	67,20	176,20	57.823	57.669	45	50	110
J12_NODE_1432592_length_303_cov_5_226	226	226	A	G	homozygous	CCTTAATGTGCCTTGAATCG	TATTGGGTGTCAAGCATGTG	194,20	298,20	58.241	57.968	45	45	105
J12_NODE_1736586_length_452_cov_10_2_281_377	281	377	_G_C	_A_T	_homozygous_heterozygous	TTTAGGCCAAATTTGCAGAC	GCCTCTTCGCAATGGTATAA	98,20	464,20	57.899	57.871	40	45	367
J12_NODE_161369_length_435_cov_9_281	281	281	G	T	heterozygous	GTCAATGGTGTGAATGCTGA	CATGAGTGCTAAACCCCAAC	196,20	403,20	58.019	58.076	45	50	208
J12_NODE_442195_length_356_cov_20_236	236	236	G	T	heterozygous	AATTCTGTTTACAGGCAGCG	CTCAATTTCAGCCTCCTCAA	24,20	336,20	58.054	58.02	45	45	313
J12_NODE_321034_length_298_cov_18_77	77	77	G	A	homozygous	GTGTATCTGTATGTGTGAAAAGGG	TTGATGGCTCTCGGATACTT	47,24	190,20	57.629	57.36	41.667	45	144
J12_NODE_2051709_length_360_cov_5_227	227	227	C	T	unknown	ATCACGCCATTCCTGATAAA	AAAAGACACGATCGGTGGTA	160,20	337,20	58.038	58.076	40	45	178
J12_NODE_1497478_length_315_cov_8_48	48	48	G	C	homozygous	CCCCTATCTTAAGCCTCCAC	TTTCAGTGACAGGATTGGATG	10,20	334,21	57.759	58.556	55	42.857	325
J12_NODE_138194_length_333_cov_6_2_249_265	249	265	_G_T	_T_A	_homozygous_homozygous	ATGCCGATTTTGTTCTGTGT	ACTGACAATATCAGGCCGAA	37,20	350,20	58.076	58.173	40	45	314
J12_NODE_96376_length_287_cov_50_203	203	203	T	C	heterozygous	CCATATGAATTCCTGTCGAAGT	TGTGTTTAGTGGACGCATCA	16,22	304,20	58.072	58.703	40.909	45	289
J12_NODE_2773195_length_661_cov_2_431	431	431	G	A	heterozygous	CCTGTGCATGAACAACGATA	GGATACCGAGTTTAAGTCCGA	54,20	552,21	58.129	58.2	45	47.619	499
J12_NODE_264261_length_292_cov_26_215	215	215	A	T	heterozygous	TCTCACACCTGAATCACCAA	AAAAATGGATGCCAGGAGAT	42,20	241,20	57.543	58.453	45	40	200
J12_NODE_321511_length_245_cov_9_2_166_179	166	179	_C_G	_A_T	_homozygous_homozygous	CCTCTTCAAAATCTTTAGGCTG	ATAGGAACGGAAATGGGAAG	10,22	214,20	57.358	57.993	40.909	45	205
J12_NODE_1518290_length_199_cov_7_83	83	83	A	G	homozygous	AGGATTGACCTGGATTCGTC	TTGGAGGTAAAAAGCCAACA	40,20	139,20	58.943	58.267	50	40	100
J12_NODE_1412488_length_345_cov_5_295	295	295	A	G	heterozygous	GCATCTCAAAGTAGCACGGT	TCTTTGGCATTTTCCTTGTC	101,20	367,20	57.979	57.793	50	40	267
J12_NODE_822945_length_200_cov_11_2_26_89	26	89	_T_T	_C_C	_heterozygous_heterozygous	AATGTCAAGTGCAGCATCAG	GCCAGATGCACCAGAAATAC	3,20	181,20	57.402	58.173	45	50	179
J12_NODE_727554_length_365_cov_31_182	182	182	T	C	heterozygous	CAATTCCATCTTGGTTCAGG	ATTTGGTAAATTCCCTTCGC	34,20	272,20	57.992	58.062	45	40	239
J12_NODE_332607_length_325_cov_10_249	249	249	A	G	heterozygous	AGCACTATCCTCAGTGGCAG	CAACCAAGAACTTCAGCCAT	41,20	280,20	58.058	57.797	55	45	240
J12_NODE_905617_length_372_cov_15_323	323	323	T	A	homozygous	TCATCTCCTCCACCACGTAT	TTGGAGTTCGAGTCCCATTA	205,20	368,20	57.94	58.145	50	45	164
J12_NODE_205033_length_313_cov_284_2_293_308	293	308	_A_T	_G_C	_homozygous_homozygous	TCCTGCAATTCTTCCCAGTA	GAGCTTGAAGAAGCGAAGC	129,20	341,19	58.298	58.061	45	52.632	213
J12_NODE_1741005_length_280_cov_7_238	238	238	C	T	heterozygous	TTGCCCTTTAGAATCAGTGC	TTTTGGGCAAGGTGTAATGT	169,20	299,20	57.971	57.999	45	40	131
J12_NODE_1102888_length_191_cov_8_2_68_97	68	97	_G_G	_T_A	_homozygous_homozygous	CCATATGTTCGTGTGGGC	AAAACGACGATCGACAAAAG	24,18	195,20	58.262	57.878	55.556	40	172
J12_NODE_2190314_length_470_cov_15_397	397	397	G	A	heterozygous	AACCAGGTCACTGTTGCATT	TTTGGAGGGTAGGATTGTCA	280,20	479,20	58.058	57.992	45	45	200
J12_NODE_949779_length_297_cov_7_2_54_85	54	85	_A_C	_G_T	_homozygous_homozygous	AACCCAATTAAGGGACTTGG	CCTGTTCCTCTAGAAAGGGC	22,20	162,20	57.904	58.002	45	55	141
J12_NODE_1135369_length_285_cov_12_2_221_222	221	222	_T_A	_C_G	_heterozygous_heterozygous	CATGTAAATGGAAACCCTGG	ACCACGCTAAAAATTGGTCA	163,20	288,20	57.795	58.147	45	40	126
J12_NODE_528467_length_455_cov_15_4_268_289_374_382	268	382	_G_G_A_C	_A_C_G_A	_homozygous_homozygous_homozygous_homozygous	TTAAGTATGGACCAGCTCGC	TATCCACAGCTCATTGCTCA	170,20	420,20	57.999	57.937	50	45	251
J12_NODE_132814_length_176_cov_5_98	98	98	A	C	unknown	CAATGAACCCACTGAAAACC	CCCAAAATCTTTACAACCCA	42,20	194,20	57.894	57.462	45	40	153
J12_NODE_1398493_length_392_cov_9_285	285	285	A	G	unknown	ACTCAACTGTCGCTTCCAAC	CGCACCCAACATTATTTTCT	232,20	390,20	57.929	57.635	50	40	159
J12_NODE_1512569_length_893_cov_5_82	82	82	T	C	homozygous	TCGGGTTGAATCAAGATTGT	GTTATGTCACACGGCCTACC	46,20	538,20	57.991	57.95	40	55	493
J12_NODE_517456_length_371_cov_8_111	111	111	T	C	homozygous	GCCTGGAGGAACTATGAACA	AAACTTTGAACGGCTTCCTT	70,20	249,20	57.737	57.983	50	40	180
J12_NODE_1218213_length_407_cov_22_317	317	317	G	A	heterozygous	TCACAACATTAGGGGATGCT	TGATGACATGGTGAAAGCAG	274,20	419,20	58.019	58.186	45	45	146
J12_NODE_1252000_length_379_cov_15_350	350	350	T	C	heterozygous	TGACTATGGCAAGGAAGGAG	CCTTGAAGGAGGATTGAATG	73,20	392,20	57.894	57.178	50	45	320
J12_NODE_1002362_length_781_cov_6_2_258_261	258	261	_T_T	_C_A	_heterozygous_heterozygous	GTACCAAATCGCAACAATCC	TTCAGGGAGCTTTCAAAATG	55,20	504,20	57.943	57.945	45	40	450
J12_NODE_864209_length_203_cov_9_166	166	166	A	C	unknown	GGGAAAAGGGAAATCTACCA	TTTGAAACTCGGAACTCTCCT	18,20	205,21	57.967	58.042	45	42.857	188
J12_NODE_2013015_length_366_cov_7_145	145	145	A	T	heterozygous	GTGAGGTTTTCATTGGATGC	ATGGGTTCCCTCAATACCAT	43,20	388,20	57.99	58.039	45	45	346
J12_NODE_1201684_length_734_cov_4_2_654_666	654	666	_G_T	_A_A	_homozygous_homozygous	TCCTGCGAACATATGACAAA	CCACGGTGAGTTGTGTAGGT	521,20	723,20	57.702	58.491	40	55	203
J12_NODE_955967_length_299_cov_14_2_46_275	46	275	_C_C	_T_T	_unknown_heterozygous	ATGAATTCGCAACGATAAGC	ATCGATCCTCCAATAGAGCC	21,20	299,20	57.87	58.16	40	50	279
J12_NODE_827062_length_277_cov_26_2_275_276	275	276	_A_C	_T_T	_unknown_heterozygous	GAAGGGATCAGTCGAGGATT	GTTGGCTTGATTTTCGTCAC	135,20	299,20	58.118	58.201	50	45	165
J12_NODE_1541850_length_229_cov_13_179	179	179	A	C	heterozygous	TCCTTATGCTCGCGAATTAC	ATTTGATTGGATGCTTGCTC	52,20	250,20	58.017	57.761	45	40	199
J12_NODE_2368921_length_293_cov_9_176	176	176	C	A	homozygous	GAGAGGGTATTGTTTTCGCA	ACTTTTGAGGAGGAACCGAT	82,20	234,20	57.821	57.704	45	45	153
J12_NODE_2809049_length_397_cov_11_2_160_249	160	249	_C_T	_T_C	_heterozygous_heterozygous	CCACAGCACCATTACAAACA	TCTGATGTGCCTAAATGGGT	127,20	343,20	58.028	58.019	45	45	217
J12_NODE_1789641_length_379_cov_14_2_278_319	278	319	_G_A	_T_T	_heterozygous_homozygous	ATATTCTGCCATTATGCCCA	ATGCCCTACCGTGATGATTA	56,20	390,20	57.935	57.915	40	45	335
J12_NODE_473539_length_256_cov_8_172	172	172	G	A	heterozygous	GGCTTTCTTACATGCTTCCA	CACATGATGGGACTTGCATA	48,20	211,20	57.971	57.907	45	45	164
J12_NODE_295710_length_750_cov_3_2_161_173	161	173	_C_A	_A_G	_homozygous_homozygous	AGGCCGAAGTCACTAAAGGT	AGATGAAAAGGTTGCTGTCG	18,20	270,20	57.936	57.951	50	45	253
J12_NODE_2609020_length_231_cov_8_116	116	116	C	T	heterozygous	ATTTGCTCAGGGTTGATTGA	CAGTGAACCCCAAGAAGCTA	71,20	218,20	58.145	57.952	40	50	148
J12_NODE_2027483_length_290_cov_14_2_197_273	197	273	_A_T	_G_G	_homozygous_homozygous	AGAAGCATTGTTCGATTTGC	GCTACCTCCAATTCCTTATGC	27,20	305,21	57.97	57.847	40	47.619	279
J12_NODE_1305786_length_185_cov_9_142	142	142	T	C	heterozygous	AGATTACGGCCTGGAATAGC	TCATAATTGGTTGCCTGACA	80,20	210,20	58.303	57.542	50	40	131
J12_NODE_2197354_length_346_cov_13_243	243	243	T	C	heterozygous	GATTCCAGTTATTCGCGTTG	AAGCAAGGACAAGCAACAAA	79,20	293,20	58.241	58.554	45	40	215
J12_NODE_1421049_length_482_cov_13_394	394	394	A	G	heterozygous	TTGATTCATGTCTCAGGGGT	CACAATGAATTTGTACGGCA	133,20	464,20	57.91	58.046	45	40	332
J12_NODE_467291_length_235_cov_32_211	211	211	A	T	heterozygous	GTGGGCGATGACATTTTTAC	TCGGTGACTTGTACATTCTCTGT	107,20	258,23	57.943	58.783	45	43.478	152
J12_NODE_944790_length_326_cov_3_219	219	219	A	T	heterozygous	GGCACTCAAGAAAGTTTCCA	GACAAGGATCCCGAAGAGAT	117,20	251,20	57.923	58.118	45	50	135
J12_NODE_16864_length_185_cov_15_86	86	86	G	A	homozygous	GGATCTTATTCTATCCATCAGCC	ACAATCATGATGAGGTTGGG	59,23	169,20	58.14	58.201	43.478	45	111
J12_NODE_1211773_length_353_cov_12_327	327	327	C	T	heterozygous	ATCTGGCTGATGTGTGGTCT	GGAAGCTTTCCAAGCAAAAT	96,20	375,20	58.082	58.443	50	40	280
J12_NODE_1082950_length_517_cov_10_2_197_283	197	283	_T_T	_C_C	_heterozygous_homozygous	CCGTTTCAAGTCTCACGTTT	TCAACCCTCTTCTTCACAGC	101,20	357,20	57.856	58	45	50	257
J12_NODE_663675_length_175_cov_17_97	97	97	G	A	homozygous	TATGGTGCGAATTGAGGAGT	CACCCATTCAACTTATTCCG	28,20	144,20	58.173	57.945	45	45	117
J12_NODE_1148776_length_218_cov_7_117	117	117	A	G	homozygous	CCCAGTCAGTCGTCTCAGTT	GGCTTAAAAATTCCTGCCTT	11,20	197,20	57.846	57.523	55	40	187
J12_NODE_1083262_length_304_cov_10_2_172_263	172	263	_T_G	_C_A	_unknown_heterozygous	CCACTTCAAACCTCCATGAC	GTGGAAGGGGAATTGAAACT	48,20	323,20	57.971	57.946	50	45	276
J12_NODE_484713_length_323_cov_27_74	74	74	T	G	heterozygous	CATCTGGGTAAACATGGAGG	ATCAAACAGAACCTGCAAGC	48,20	345,20	57.865	57.95	50	45	298
J12_NODE_673039_length_375_cov_13_170	170	170	A	T	heterozygous	AAGCATTATGGTTGCATGGT	AAACGTTCAGATGCAAAAGC	89,20	261,20	57.97	58.026	40	40	173
J12_NODE_376418_length_453_cov_16_189	189	189	C	T	heterozygous	AGCAGAGCTTGTGGTGAATC	AGGATCACAAGGGCATAACA	149,20	264,20	58.028	58.019	50	45	116
J12_NODE_1901569_length_320_cov_4_215	215	215	A	C	homozygous	ACTTGGTGTCGAATCTGAGC	GGCGCTACAACCTATTTTGA	35,20	264,20	57.869	57.926	50	45	230
J12_NODE_2421374_length_208_cov_7_162	162	162	G	A	homozygous	TGTTGTACTTAGCGTGGCAA	TCCCTATCCTGTCAAACCAA	32,20	190,20	58.006	57.992	45	45	159
J12_NODE_834119_length_387_cov_8_2_30_37	30	37	_T_G	_C_A	_homozygous_homozygous	TTTTCCGAGGCATTCTATGA	GGGCGTAAGTTTCTTCATCA	0,20	323,20	58.308	57.821	40	45	324
J12_NODE_1199475_length_272_cov_9_241	241	241	C	G	unknown	GTCGTAACGAATGGAAATGG	TTGGAGGGCATAGTAACCAA	77,20	268,20	57.944	58.093	45	45	192
J12_NODE_569449_length_295_cov_8_254	254	254	A	C	heterozygous	TATTGGCCAGGCAAAAAGT	AATTAAAGAGCGAGACGAAGC	73,19	277,21	58.227	57.926	42.105	42.857	205
J12_NODE_1451831_length_403_cov_12_387	387	387	G	A	heterozygous	GTCACGTATCGTCCCTCAAC	TAAAACTCATCGGGAAACCC	72,20	431,20	57.999	58.879	55	45	360
J12_NODE_566294_length_456_cov_8_324	324	324	G	C	homozygous	GGCCATTGCCTATCCTTAAT	AATTGTCGCTTAGTGTTGCC	201,20	355,20	58.036	57.905	45	45	155
J12_NODE_518847_length_227_cov_17_168	168	168	C	T	heterozygous	TGCAACACTTGATTTAGGCA	GTGCTGCACTCATTTGACAT	70,20	227,20	57.919	57.231	40	45	158
J12_NODE_275386_length_228_cov_11_203	203	203	C	G	heterozygous	ATTGGTAGAGGTGGGGAGAC	GCAATCTCAATTTGCCTCTT	10,20	239,20	57.897	57.028	55	40	230
J12_NODE_420450_length_426_cov_15_2_256_326	256	326	_C_C	_T_T	_unknown_heterozygous	GCCAAGCAATTGTATGCTCT	AAAAACTGCGACTCACCATC	197,20	453,20	57.998	57.795	45	45	257
J12_NODE_2622516_length_271_cov_11_217	217	217	A	G	heterozygous	ATAAACCCCTCTTCCAGGTG	ACCAGTTCTTCCCTTCCATC	105,20	290,20	57.975	58.021	50	50	186
J12_NODE_2352167_length_284_cov_9_232	232	232	G	C	homozygous	GGTCAGGCTTCTTAATGCAA	GCAGCCAACAAACTTTGAGT	174,20	292,20	57.971	58.008	45	45	119
J12_NODE_1527143_length_230_cov_3_174	174	174	G	T	homozygous	CCTTTTGGGGAGTTTGATTT	TTCCCCAAACATGACAACTT	87,20	221,20	58.02	57.894	40	40	135
J12_NODE_1337421_length_280_cov_8_269	269	269	A	G	heterozygous	ATTCGGCTTGGAGACTTTCT	TAATCCGTTGTTTCGAGCTT	170,20	296,20	58.001	57.515	45	40	127
J12_NODE_456442_length_490_cov_13_65	65	65	C	T	heterozygous	AATCTCGTCTGTGGATGAGC	TTTCATCGACTGCTGCATTA	32,20	131,20	57.807	58.017	50	40	100
J12_NODE_456384_length_360_cov_6_2_220_264	220	264	_C_A	_G_G	_heterozygous_heterozygous	GCAACATAAGTCCATACCCG	ATGGTGTCATCCCACAATCT	30,20	326,20	57.971	57.613	50	45	297
J12_NODE_1974831_length_362_cov_11_2_211_235	211	235	_T_C	_G_T	_heterozygous_heterozygous	AGGAAGGAGAGGAAACTGGA	CTGTTGGCTCTCCTCAAGAA	177,20	334,20	57.898	58.158	50	50	158
J12_NODE_1308766_length_171_cov_10_119	119	119	G	A	heterozygous	AGATCCAGCAACCTTGTTCA	ATCCTTTTGGTTCTTCTGCC	87,20	189,20	58.287	58.24	45	45	103
J12_NODE_275255_length_482_cov_26_284	284	284	T	G	heterozygous	CAGAACCCTGTGGCTCTTTA	ACACTCTGGATAGGCATGGA	92,20	370,20	57.952	58.1	50	50	279
J12_NODE_2395571_length_250_cov_6_97	97	97	G	A	heterozygous	TGTGTTAAAACGGGAAGGAA	TGAAACTTCCTGCCATAAGC	19,20	240,20	58.121	57.971	40	45	222
J12_NODE_2492508_length_626_cov_2_2_590_605	590	605	_C_A	_T_G	_homozygous_homozygous	TCCAAACTCGACTTCTCGAT	GCTGAAACTGAGTATCTGACTGTG	544,20	654,24	57.451	58.213	45	45.833	111
J12_NODE_2524712_length_188_cov_9_73	73	73	C	T	homozygous	ATGCCTTTGCTACTGGACAC	AGGGTACGTTTGAATCGACA	44,20	165,20	57.824	58.076	50	45	122
J12_NODE_1246212_length_226_cov_10_84	84	84	C	T	heterozygous	CAGAGGAAACTGGGGAATTT	CACACTTCGAGAATTGGGAG	51,20	177,20	58.094	58.286	45	50	127
J12_NODE_1233923_length_292_cov_15_143	143	143	T	G	heterozygous	TCAATGGGTGAAAATAAGGC	CCTAAGTCGTGTAAAACCAACAG	74,20	178,23	57.548	57.944	40	43.478	105
J12_NODE_1525843_length_195_cov_9_137	137	137	G	A	heterozygous	ACAGGGCACTCTCATGTTGT	ACGGACACCAGCATGTTTAT	87,20	190,20	58.142	57.95	50	45	104
J12_NODE_713939_length_347_cov_10_193	193	193	G	C	heterozygous	TTCCCAGTCTTACACAACCC	CGTAAGATTTCTCAGGCTGC	113,20	222,20	57.485	57.727	50	50	110
J12_NODE_209999_length_244_cov_10_155	155	155	A	G	heterozygous	TCACAAATTTGCATGTCACC	CAGAGGAAGCTAAGTGTCGG	7,20	189,20	57.937	57.702	40	55	183
J12_NODE_1333098_length_511_cov_5_465	465	465	T	G	homozygous	TTTTTCTTCACCAAGCAAGG	CCGATTTCACCGTTATTGAC	364,20	512,20	58	57.944	40	45	149
J12_NODE_441619_length_287_cov_16_198	198	198	T	G	heterozygous	CCCAGATTCTTTAGCAACCA	GGCAACCTGTGGATTTGTT	161,20	267,19	57.823	58.401	45	47.368	107
J12_NODE_205122_length_369_cov_8_2_267_324	267	324	_G_A	_A_G	_homozygous_homozygous	ACCTTGGGAGGATTGCTTAC	TGTGTACCCAAACCCAGTCT	88,20	389,20	58.121	57.901	50	50	302
J12_NODE_1422375_length_248_cov_7_226	226	226	C	A	heterozygous	CCACTGAATAACCCATGGAA	TGACCATCATGAATCCATCTC	163,20	269,21	58.27	58.289	45	42.857	107
J12_NODE_2816251_length_174_cov_20_2_60_72	60	72	_C_C	_T_A	_heterozygous_heterozygous	AGTTGCATTTATGCCAGACC	CCCTTTCCAGAATTCCTGTT	35,20	189,20	57.696	58.094	45	45	155
J12_NODE_903637_length_239_cov_13_232	232	232	G	A	homozygous	ATCGATACCATGATTGGCTC	CGTATATAAACCTAGCGCCG	26,20	268,20	57.42	57.571	45	50	243
J12_NODE_1466525_length_307_cov_7_2_254_255	254	255	_A_C	_C_T	_homozygous_homozygous	AGTTTATGCTAATGCGGTGC	GGTGGTAACAATTGGACCTAAA	113,20	321,22	57.952	57.914	45	40.909	209
J12_NODE_157200_length_363_cov_14_251	251	251	G	A	heterozygous	TGACCCAAGGGATTACTTCA	TTCCAGACGTTTTTGCTTTC	186,20	330,20	57.992	57.999	45	40	145
J12_NODE_1109254_length_178_cov_15_115	115	115	A	G	heterozygous	AAAGCTCAGTCAACTGGGTG	TCTTTGAACTCGTCGTCTTTG	59,20	166,21	57.93	58.146	50	42.857	108
J12_NODE_826508_length_173_cov_10_119	119	119	G	A	heterozygous	AAACAGAACAGGGAATGGTG	TTCTCATCATTGTTGGGAGC	12,20	194,20	57.485	58.645	45	45	183
J12_NODE_514021_length_522_cov_13_464	464	464	T	C	homozygous	TCTATGCCTGTCCCTTTCAC	AACTGCTTAGGTTGAGCTTGAA	14,20	497,22	57.737	58.338	50	40.909	484
J12_NODE_123229_length_495_cov_8_2_264_265	264	265	_C_A	_T_G	_heterozygous_heterozygous	AGCGGACAATTGACCATCTA	TGGAGGCATGGGAATTAGTA	107,20	405,20	58.173	58.038	45	45	299
J12_NODE_890521_length_241_cov_13_175	175	175	G	A	unknown	TCCTTCTTGTCCAATGCTTC	GTTTCATGCCATTATTTGCC	10,20	202,20	57.864	57.962	45	40	193
J12_NODE_878669_length_334_cov_6_149	149	149	A	G	unknown	ATACCCAGACTCGTGGATCA	CCCTGAAGATTCCAATGCTA	117,20	231,20	57.94	57.765	50	45	115
J12_NODE_617584_length_403_cov_15_272	272	272	T	C	heterozygous	CGAAAAGCACCAATTACACC	TCCTGTCCCTGTTTTGTGTT	172,20	315,20	58.147	58.03	45	45	144
J12_NODE_1643982_length_316_cov_8_242	242	242	T	C	heterozygous	GATTGTTTTCCGATGCTTTC	TCATGCACCTCATCAAAGAA	24,20	304,20	57.273	57.743	40	40	281
J12_NODE_139878_length_315_cov_8_239	239	239	A	G	heterozygous	GATGGAGACATCTACGTGGC	GAGCTCTTCAGTGTTGCCAT	101,20	283,20	58.1	58.028	55	50	183
J12_NODE_1386380_length_630_cov_5_497	497	497	A	T	homozygous	TGCCAAGTAATTAGCCGAAG	AAATGGCACTGAGTGTACGAG	405,20	542,21	58.071	57.898	45	47.619	138
J12_NODE_1552948_length_469_cov_8_2_279_285	279	285	_A_A	_G_C	_heterozygous_heterozygous	GGTTAAGGAAAGGCTGGAAG	TCGAGGTTTCATAAGACCCA	91,20	454,20	57.93	58.145	50	45	364
J12_NODE_2430839_length_184_cov_6_106	106	106	C	T	homozygous	TTCCATTCACACCTCACCTT	TCTATCAACTTGGTCCACGG	59,20	158,20	57.971	58.569	45	50	100
J12_NODE_2747921_length_424_cov_4_89	89	89	G	A	homozygous	ATCATTTGAATTCCTGCACC	CGATAGTCAAGGAAGCTCCA	11,20	308,20	57.453	58.048	40	50	298
J12_NODE_87828_length_241_cov_10_181	181	181	G	T	heterozygous	TGGTATTCACTGCCCCTAAA	TCTCAACTGGGAAGATTCCTT	75,20	236,21	58.093	57.84	45	42.857	162
J12_NODE_2067811_length_245_cov_6_163	163	163	A	G	heterozygous	AGCTTCAGCAATTCTTGCAC	GGTCCTGATTTTCATGTTGC	2,20	245,20	58.256	57.99	45	45	244
J12_NODE_1616165_length_341_cov_7_237	237	237	T	C	homozygous	ACTTCATCAAGGGTCGACAA	GCCTCATCACGCAATAAAAT	65,20	367,20	58.129	57.723	45	40	303
J12_NODE_102589_length_442_cov_21_63	63	63	G	C	heterozygous	TCAGGAATGAGAATTCAGGC	CTGTAGAAGACAAGCCGAGC	12,20	199,20	57.804	57.854	45	55	188
J12_NODE_179458_length_280_cov_18_82	82	82	C	T	heterozygous	ATCCCAAACCATTCAAGGAT	TTGCAAGAAATGTAGAGCCC	33,20	139,20	58.16	57.971	40	45	107
J12_NODE_923740_length_278_cov_15_70	70	70	A	G	homozygous	AATTCAGCCTTCACCCTACC	TAGGCAATCCGATTTTTCAG	0,20	232,20	58.121	57.845	50	40	233
J12_NODE_807341_length_483_cov_13_231	231	231	A	T	heterozygous	AATTCCCAAAGTTTGAAGGG	TGTGCTCTTACAAAGGGGTC	20,20	421,20	58.02	57.797	40	50	402
J12_NODE_1572507_length_226_cov_10_161	161	161	C	G	heterozygous	AGTTCGCTTCTTGGGATTCT	TCGGTTCACTCCAACAATTT	51,20	223,20	58.001	58.048	45	40	173
J12_NODE_1107623_length_291_cov_6_209	209	209	A	T	homozygous	TCTACAGACCCAAGGTGGAA	CAAAGAGGGGTTAAGGGTGT	149,20	253,20	58.13	58.029	50	50	105
J12_NODE_1314684_length_202_cov_12_136	136	136	C	T	unknown	CCAGCCTTTATGCTGAGAAG	AATTTCTTCTTTCCTTGCGG	104,20	223,20	57.729	58.442	50	40	120
J12_NODE_1548163_length_204_cov_11_133	133	133	T	C	homozygous	TTAAACCTTCACGCTTCCAC	CAAGCTTCAAACCAAACCAT	22,20	222,20	57.878	57.729	45	40	201
J12_NODE_760468_length_297_cov_14_153	153	153	A	G	heterozygous	CCATCAGGAGGTAAAAGTTGG	CTGCCTTGTACATTCCCATC	12,21	276,20	58.564	58.019	47.619	50	265
J12_NODE_741900_length_639_cov_3_2_563_594	563	594	_G_C	_A_T	_unknown_unknown	GCTCTGGTGAAAAGCTTGAA	CATGAGCTTGGTTCATCATGT	496,20	637,21	58.228	58.585	45	42.857	142
J12_NODE_672073_length_258_cov_11_69	69	69	A	G	heterozygous	GCTCAATTTGGAGCTGGTT	GCCTTTCCCTTTCTTACTGC	22,19	130,20	57.878	58.072	47.368	50	109
J12_NODE_232361_length_375_cov_20_215	215	215	T	A	heterozygous	TCGCTCTCTCGTTTTACCAC	ATCATGTCTTCGTGAATCCG	3,20	239,20	58.104	58.516	50	45	237
J12_NODE_1377633_length_326_cov_7_227	227	227	T	C	heterozygous	TAGTGCCAAGGTGGTTGTTT	GTGTATGCAAGAATGGGGTC	103,20	315,20	58.132	57.863	45	50	213
J12_NODE_889768_length_296_cov_5_243	243	243	G	A	homozygous	TTGCGATACCAAAGAAAAGG	TGCTCATTTTGAGACCCAAT	20,20	314,20	57.901	58.145	40	40	295
J12_NODE_1879532_length_302_cov_11_209	209	209	A	G	heterozygous	TTGGAGCTGGTTCAAAAGAC	TTTACACCCAAAAACAGGGA	111,20	292,20	57.923	57.973	45	40	182
J12_NODE_2588365_length_207_cov_8_148	148	148	A	G	heterozygous	TCCCTACAGACTAGGCCAGA	TCCATGAGGTCCAATACAATC	6,20	187,21	57.485	57.314	55	42.857	182
J12_NODE_1136245_length_200_cov_4_87	87	87	G	A	homozygous	ATGTAGAAAGTAATGCGCCG	CCGAATACCACTCGTTCATC	60,20	185,20	57.953	58.019	45	50	126
J12_NODE_118603_length_478_cov_24_231	231	231	C	T	heterozygous	GCTTCTTGAGAGTGGGTTGA	ATCCTAATAGCGATCCCGAC	61,20	375,20	58	58.109	50	50	315
J12_NODE_46481_length_492_cov_20_417	417	417	C	T	heterozygous	CATCTCCCTCATCATCCTTG	GATGGTGATGGCAAAATCTC	306,20	492,20	58.012	57.931	50	45	187
J12_NODE_1472227_length_195_cov_19_81	81	81	T	C	heterozygous	ATCTTGGCAACCTCTTTCCT	TCCCCATATCTCTTGTTCTACTG	36,20	166,23	57.853	57.394	45	43.478	131
J12_NODE_2307035_length_182_cov_11_2_107_137	107	137	_C_T	_G_C	_homozygous_homozygous	CTTCGTTAATGACACTCTCCG	CGTACTCCACCAATACCGAC	4,21	200,20	57.499	57.951	47.619	55	197
J12_NODE_1130699_length_297_cov_11_170	170	170	G	T	heterozygous	GGCGTGGAGCACATATTTTA	GCACCTAGTGCCTCATCAGT	111,20	245,20	58.653	57.898	45	55	135
J12_NODE_607221_length_257_cov_10_54	54	54	T	C	unknown	AAGGGCCGAACTAAGAAATC	AGGATTTCAGATTGCGTTGA	11,20	129,20	57.437	58.298	45	40	119
J12_NODE_221028_length_359_cov_24_270	270	270	G	A	unknown	GTCTCAACCTCCCCAGATTT	TCCCACTAGCTTCACAATCC	147,20	345,20	58.021	57.737	50	50	199
J12_NODE_359318_length_296_cov_18_176	176	176	C	T	unknown	AACGTGGCAGAGAGAATGAC	AAAGGAAGGCACCCTAAGAA	63,20	280,20	57.869	57.93	50	45	218
J12_NODE_1020597_length_179_cov_5_131	131	131	T	C	homozygous	GCTGTACAAAAACCTCCCCT	TTCGGATCATCATCTCTGGT	46,20	194,20	58.174	58.011	50	45	149
J12_NODE_727874_length_230_cov_9_2_188_207	188	207	_T_C	_G_T	_heterozygous_heterozygous	TCACACAATGACTGACAACAGA	AAAATCACGTGCCTTAGCAA	93,22	245,20	57.705	58.439	40.909	40	153
J12_NODE_554036_length_209_cov_12_2_131_152	131	152	_A_A	_T_G	_heterozygous_unknown	CCAGCATTTCAGAATGCAA	CATGCTCTCTTGGATGCTCT	75,19	187,20	58.347	58.129	42.105	50	113
J12_NODE_847082_length_211_cov_10_116	116	116	G	A	heterozygous	GGACCTCCTTTTTGTGGACT	TACTGGGAATTGGCAAACAT	19,20	203,20	58.078	57.944	50	40	185
J12_NODE_1601008_length_310_cov_10_210	210	210	A	T	heterozygous	AAGTCGAGGAATTCTCCGTT	CTAAGGACCAGCAAGCAAAG	16,20	335,20	57.853	57.786	45	50	320
J12_NODE_2066560_length_249_cov_11_169	169	169	A	C	heterozygous	AGACAACTGCAAAAGATGGC	AGGGATTGTGAGGAGGCTAA	130,20	254,20	57.95	58.741	45	50	125
J12_NODE_1777540_length_176_cov_15_113	113	113	C	T	heterozygous	CCCTTTGACCTTGTTTGATG	TTGATGTAACCGAGCCATTT	64,20	195,20	58.049	58.093	45	40	132
J12_NODE_1566475_length_238_cov_5_2_168_181	168	181	_C_G	_T_C	_homozygous_unknown	ATCTTTCACCATCATTTGGC	ACGTAGACACACTTGGTGGAT	113,20	212,21	57.453	57.015	40	47.619	100
J12_NODE_765360_length_238_cov_5_151	151	151	G	A	homozygous	ACCAATACAGGAAGATGCGA	TGAAAAGAGAGAGAGAAGGGG	48,20	218,21	58.173	57.721	45	47.619	171
J12_NODE_561092_length_286_cov_27_211	211	211	A	C	heterozygous	GCAAGTTGAGCTGAACCACT	GATACACTTGTATGCATCCGC	94,20	310,21	58.087	58.133	50	47.619	217
J12_NODE_1162977_length_206_cov_11_117	117	117	G	A	heterozygous	GGATTCACTGAACTTGGATGA	GGCCCATATTCCTCTCTTTT	37,21	156,20	57.564	57.234	42.857	45	120
J12_NODE_522243_length_175_cov_8_83	83	83	A	G	unknown	CTCACTGCGTTTAGGTCTGG	CAAGGATGAAACTGGAAACG	45,20	186,20	58.523	58.201	55	45	142
J12_NODE_2340417_length_201_cov_5_2_162_171	162	171	_C_A	_T_C	_unknown_unknown	TATCGGGATTGCCTTTGTTA	GACAAAAATCTCGGATCCCT	13,20	210,20	58.109	58.039	40	45	198
J12_NODE_2286366_length_542_cov_2_504	504	504	C	T	homozygous	ATCGGATTGGTCGTTGACTA	CAAGGTTTGATAATGTGACCAG	46,20	543,22	58.019	57.158	45	40.909	498
J12_NODE_493507_length_334_cov_10_314	314	314	C	T	homozygous	TCCAGGCATATTTGTTGGTT	GGTCTCCTTCTTGGAATTCAT	134,20	339,21	57.944	57.179	40	42.857	206
J12_NODE_766034_length_239_cov_32_40	40	40	C	T	homozygous	GGTAGGGCTCGAGTGGTAAT	CCAGTTTTGGTGGGATTATG	6,20	136,20	58.148	57.795	55	45	131
J12_NODE_2002385_length_196_cov_11_125	125	125	T	C	heterozygous	CATCATCTTTTTCCGTGGTC	ACCGAGAACATTCTTCACAGA	92,20	199,21	57.991	57.37	45	42.857	108
J12_NODE_1038927_length_550_cov_2_494	494	494	A	G	unknown	TGCCACCATTTCTTGAGACT	AGGCTTGGTCCTTATGGATT	113,20	521,20	58.287	57.611	45	45	409
J12_NODE_546457_length_203_cov_16_78	78	78	A	T	heterozygous	TGGAGCCTTGTCAGCTTTAC	AGCCAGTTTGAAACCACAAG	20,20	140,20	58.104	57.856	50	45	121
J12_NODE_253334_length_358_cov_15_209	209	209	C	A	heterozygous	ATGGTTGTGCCAGTGTTTCT	GCAGCTCTATGACCCTCAAA	176,20	354,20	58.058	58.048	45	50	179
J12_NODE_273729_length_279_cov_12_197	197	197	C	A	heterozygous	TCATCATCATCATCCTGTATCC	GTAGAACAAACCGAAAGCCA	11,22	297,20	57.263	57.878	40.909	45	287
J12_NODE_467077_length_265_cov_5_157	157	157	A	T	homozygous	CCAAGGATTGAAACAAGTGC	GAATTGTGGGACTTCACTCG	37,20	202,20	58.201	58.129	45	50	166
J12_NODE_1473123_length_216_cov_9_132	132	132	C	A	homozygous	CATGCTTAAGCGTTCCATTT	TTGCTTCTGTTCATGGGAAT	56,20	223,20	57.926	58.145	40	40	168
J12_NODE_1567762_length_438_cov_12_3_308_328_375	308	375	_A_C_T	_G_T_C	_heterozygous_unknown_unknown	GTCATTCTCATGCACCAACA	TCGGATTTTGATAACAGGGA	195,20	406,20	58.019	58.011	45	40	212
J12_NODE_579824_length_500_cov_12_161	161	161	T	A	heterozygous	AAGAAGGTTGGACAATGCAG	TCCTGGTCTCTTTTCACGAG	132,20	403,20	57.797	58.001	45	50	272
J12_NODE_2778962_length_640_cov_2_2_493_496	493	496	_A_T	_C_A	_homozygous_unknown	AGGGAAAATACAATGTGCCA	TCGGTTAATAATGTTCTGAGGC	438,20	542,22	57.944	58.274	40	40.909	105
J12_NODE_1899577_length_834_cov_3_616	616	616	A	G	homozygous	CCGATTGCTTCCATACTCTG	AAAATGGGTTTGACGACTCA	512,20	769,20	58.325	58.048	50	40	258
J12_NODE_2009182_length_300_cov_5_137	137	137	C	T	heterozygous	GATTGATTTGTGCATGGGTT	GTTCCCAATCAAGTGGCATA	41,20	199,20	58.271	58.423	40	45	159
J12_NODE_92540_length_345_cov_4_255	255	255	C	A	homozygous	AAATGCCTGTAGTGGCCTAA	TTGTCCAATTAGCTTTTGCC	158,20	326,20	57.395	57.899	45	40	169
J12_NODE_1712376_length_362_cov_12_263	263	263	T	C	heterozygous	TTACAGGAAAAGCTGGTTGG	ATCATCTGGGGAAAATAGCC	146,20	352,20	57.879	57.938	45	45	207
J12_NODE_1412429_length_373_cov_5_259	259	259	A	G	heterozygous	CTCCAAAAGTGCTTTTTCCA	TCAAAGTGCTTTTAGGGTGG	229,20	352,20	58	57.879	40	45	124
J12_NODE_1367776_length_292_cov_13_233	233	233	T	C	heterozygous	AGGACAAAGCAAAACGGATA	TGGGTGAAAGGGTCTGATAA	168,20	284,20	57.367	57.992	40	45	117
J12_NODE_782415_length_360_cov_9_2_211_246	211	246	_C_A	_T_C	_heterozygous_heterozygous	TTTCCAGTGTTCTCAGGCTC	TATGGTAGGGGTCCTAAGCC	162,20	350,20	58	58.02	50	55	189
J12_NODE_413302_length_472_cov_18_182	182	182	C	T	heterozygous	CAAAGGATCAAGAGAACCCA	TGGTCACCTTTTTAGCTCCA	7,20	210,20	57.71	58.352	45	45	204
[truncated: 2,316 more rows]

## Sheet: b
4b: The list of SNPs which only appeared in J/D-S.
SeqID	START	END	REF	ALT	homozygous or heterozygous	primer.left	primer.right	primer.left.start.size	primer.right.start.size	primer.left.T(℃)	primer.right.T(℃)	primer.left.GC(%)	primer.right.GC(%)	primer_produce_size
D12_NODE_990866_length_258_cov_18_184	184	184	T	C	heterozygous	ATTGGTTCCACAAAGAGCTG	GTGGTTTTACATCACCGAGG	91,20	246,20	57.797	57.923	45	50	156
D12_NODE_552103_length_441_cov_15_3_225_321_350	225	350	_C_C_T	_T_T_A	_heterozygous_heterozygous_homozygous	TGAGCAGTCTGAGGAGCTTT	TCTGGCTTTTGAAGTCGTTC	130,20	372,20	57.9	58.076	50	45	243
D12_NODE_504237_length_1116_cov_3_2_462_492	462	492	_C_T	_A_G	_homozygous_homozygous	GATCATGGCTCCACAATAGC	TGTTGAGAAAGACCGAGAGG	431,20	627,20	58.116	58.001	50	50	197
D12_NODE_541205_length_310_cov_16_248	248	248	A	G	heterozygous	ATGGCTAATTGGTCTTGCAG	CCAGCCTTCAATTAGAACCA	131,20	336,20	57.849	57.823	45	45	206
D12_NODE_1176069_length_186_cov_11_63	63	63	C	A	homozygous	AGACTTAAGATCTACCCGTTAGCA	TGGGAACCCATAAGAAATGA	10,24	111,20	57.808	57.86	41.667	40	102
D12_NODE_511556_length_234_cov_12_200	200	200	T	C	heterozygous	AGATTTCTCCATTCTCGGCT	AGATCCCGAGACATCAAATG	41,20	227,20	57.946	57.517	45	45	187
D12_NODE_1081458_length_291_cov_3_2_157_189	157	189	_C_G	_T_A	_homozygous_homozygous	TGATAACGGCACTATGGGAT	CCCCACAGATCCTCCTATCT	69,20	214,20	57.915	57.993	45	55	146
D12_NODE_2479526_length_176_cov_5_2_99_100	99	100	_T_G	_C_A	_homozygous_homozygous	GACTTTGTGACAGGATTGCC	TCAGCTAACTTATCGAGCGAG	2,20	129,21	58.129	57.586	50	47.619	128
D12_NODE_447612_length_419_cov_6_162	162	162	A	G	heterozygous	CACAATCATCCAAGAAACCC	GCTGGGTATCGTAAAGCTGA	107,20	301,20	57.835	57.999	45	50	195
D12_NODE_203332_length_501_cov_21_230	230	230	G	C	heterozygous	GCCCGAATTGTCATTAGTTG	CAAGTTGGTGGTTCCCATTA	131,20	516,20	58.093	58.325	45	45	386
D12_NODE_1583472_length_303_cov_14_211	211	211	C	A	heterozygous	AATTGCAGTTATGAGGCTGC	TACAGTGGGAAGAAAATCCG	25,20	262,20	57.998	57.672	45	45	238
D12_NODE_1134646_length_337_cov_9_83	83	83	G	A	homozygous	TCCAGACCTCAGGCTACATC	AAGCCCTAGCTGGTTCTTGT	39,20	350,20	57.809	58.082	55	50	312
D12_NODE_313584_length_188_cov_13_92	92	92	T	G	heterozygous	TAGAAAACAAAGCACCTGGC	TGTTGAGTGGGCTTCTTCTC	40,20	174,20	58.027	58	45	50	135
D12_NODE_1014083_length_471_cov_12_2_213_216	213	216	_G_G	_A_A	_heterozygous_heterozygous	ATCATAATCCGAAGGCACAA	TCCCAGATGCAAACCTTTTA	164,20	404,20	58.038	58.214	40	40	241
D12_NODE_628742_length_219_cov_15_48	48	48	C	T	homozygous	TTGAATTCCCAAGGCAGAT	GGCAATAGCAGCAGCTTAAA	24,19	152,20	58.074	58.355	42.105	45	129
D12_NODE_107508_length_276_cov_10_162	162	162	T	A	heterozygous	GCAGAGAGAGGGAACACAAA	AGGAATGGATGCTCTTGACA	42,20	265,20	58	58.23	50	45	224
D12_NODE_1018155_length_425_cov_13_41	41	41	T	A	homozygous	TGATAATCAAGCTGCCATTG	TCAGCCAAGGTTCACAATTT	0,20	396,20	57.32	58.201	40	40	397
D12_NODE_439297_length_299_cov_9_174	174	174	T	G	heterozygous	ACCTGTGAATCCCACTCAGA	ATGGCTTGAATTTGCTCAAC	69,20	271,20	58.052	57.82	50	40	203
D12_NODE_1248933_length_452_cov_6_253	253	253	A	G	homozygous	GTACGTCGTCTCGATGATCC	GGCACCCCTTTATTCAGTTT	157,20	346,20	58.1	58.046	55	45	190
D12_NODE_49982_length_224_cov_6_175	175	175	G	A	homozygous	AGGCAGACACAACTCACCAT	CCAAACCAACAGTTGATGAGA	120,20	225,21	58.142	58.609	50	42.857	106
D12_NODE_307460_length_358_cov_12_3_47_232_268	47	268	_G_A_T	_A_T_A	_heterozygous_homozygous_heterozygous	TCCCTAATCCTGACTATCAACAG	GGAGACTTTTGCAACTAGCCA	4,23	300,21	57.394	59.508	43.478	47.619	297
D12_NODE_1124881_length_173_cov_18_31	31	31	T	G	homozygous	TTCCGCGAGGAGCGAATA	CTTTGCTTTGGGTGTGAAGT	9,18	157,20	62.906	57.856	55.556	45	149
D12_NODE_675766_length_315_cov_9_2_129_130	129	130	_A_A	_G_G	_heterozygous_heterozygous	GTGGGGTTTTGGTGAAATTA	CACAGGGAGGCAGTAGAGAA	87,20	342,20	57.309	58.03	40	55	256
D12_NODE_1325487_length_520_cov_3_383	383	383	T	A	heterozygous	ACAGGCCTTTGTTGACACAT	CTGCAAGGTCTACCTCCGTA	53,20	535,20	58.058	57.98	45	55	483
D12_NODE_148363_length_681_cov_16_284	284	284	A	G	unknown	ATGGAGCAGAGGAGGGTAAG	TTGACACAACAACAATTGGC	111,20	375,20	58.35	57.997	55	40	265
D12_NODE_1777765_length_263_cov_9_189	189	189	G	A	heterozygous	TGGCTTTCCAGATCAGTACC	AGGTTAAACAACCCGTAGCC	106,20	245,20	57.737	58.124	50	50	140
D12_NODE_2102536_length_276_cov_9_110	110	110	T	G	homozygous	AATAGCCAGAACGCAGATCA	AAGGATAGGACACTCCACCC	87,20	234,20	58.477	57.897	45	55	148
D12_NODE_1752641_length_261_cov_10_105	105	105	T	C	heterozygous	CTTTGATGCTGACTGGGAGT	GAATTTGTTCCGACAGCAAT	78,20	241,20	57.87	57.668	50	40	164
D12_NODE_575615_length_205_cov_13_183	183	183	C	T	heterozygous	CAAATCCCTTAACCCATTCC	AGGGTTTGCTGTTGTATGGA	79,20	217,20	58.226	58.076	45	45	139
D12_NODE_1553104_length_176_cov_6_143	143	143	A	G	heterozygous	AAGAGTGCTCCCTTGTAAATTG	GATTAGCGTGAGCCTTTTCA	40,22	170,20	57.576	58.12	40.909	45	131
D12_NODE_2108858_length_430_cov_4_64	64	64	C	G	heterozygous	TGGTGGTCAGAGTCACTTCA	TAAGCTGAAACAACCAAGGG	39,20	328,20	57.683	57.879	50	45	290
D12_NODE_137283_length_171_cov_9_88	88	88	A	T	homozygous	GACAACTTGATGCCTGATCC	CTAAGCTCGTTTGCCACATT	12,20	192,20	58.07	58.054	50	45	181
D12_NODE_792669_length_181_cov_10_143	143	143	A	G	heterozygous	AAACACCACATTGCAAATCC	ATCTTCATCCTGTTTCGCTG	58,20	204,20	58.326	57.893	40	45	147
D12_NODE_832254_length_173_cov_20_52	52	52	A	C	heterozygous	GCTTCTGCAAAGACAGCATC	CATTGGAGGACAACCGTAAG	25,20	142,20	58.753	58.077	50	50	118
D12_NODE_1727433_length_510_cov_13_335	335	335	C	A	homozygous	ACCTGCCCATCCTTTAATGT	CACAAACAAAAACCAAAGGG	287,20	474,20	58.386	58.028	45	40	188
D12_NODE_1155234_length_348_cov_13_2_112_233	112	233	_C_G	_T_T	_heterozygous_heterozygous	CCGGCTAAAATGGTGTTCTA	GTCATTTTGGTTGGAGATGC	37,20	297,20	57.783	57.99	45	45	261
D12_NODE_1839492_length_245_cov_10_70	70	70	T	C	unknown	CCTCTACTGTAATTCCAAAGCATC	CAGGCCAATGCTTAACACTAA	8,24	189,21	58.423	57.994	41.667	42.857	182
D12_NODE_500192_length_312_cov_17_220	220	220	T	C	heterozygous	TTTCTTCTAGGAAAGCCGGT	GCTCATGATCTCGCATTTCT	2,20	247,20	58.072	57.989	45	45	246
D12_NODE_240485_length_508_cov_7_134	134	134	C	T	heterozygous	GTGCTTCTTTTGATCCGATG	CGCAGTTTATGCCAAAGATT	28,20	229,20	58.298	57.926	45	40	202
D12_NODE_649248_length_231_cov_3_109	109	109	C	T	heterozygous	AAGCCCTCGTATGACATGAA	AGGTCACAGCCTGCAAATAC	11,20	247,20	58.173	57.824	45	50	237
D12_NODE_1276651_length_303_cov_11_282	282	282	C	G	homozygous	CAAGACATGGTTCACAAGAAAG	ATAGCGAGGTCGATGATCTG	124,22	305,20	57.393	57.863	40.909	50	182
D12_NODE_600868_length_190_cov_19_64	64	64	T	A	homozygous	GGAAAACCCCAATAAGCAGT	CTGCCACAAGAAACTTTGGT	27,20	183,20	58.046	57.856	45	45	157
D12_NODE_173265_length_188_cov_7_172	172	172	A	G	heterozygous	GAATGTGAAGCGGAAGAGAA	CCCATTTGAGAAAAACAGCA	55,20	196,20	58.019	58.745	45	40	142
D12_NODE_1522757_length_256_cov_14_152	152	152	C	T	heterozygous	AATATTTGAGGAGGTTCGGC	TCACTAAGCCGATTCCATTC	73,20	260,20	58.136	57.763	45	45	188
D12_NODE_1104909_length_328_cov_9_169	169	169	A	C	homozygous	GCCTAGCTGCAATGTTCAAT	GGTTTCATCCTTGCTTTCCT	54,20	272,20	57.998	58.24	45	45	219
D12_NODE_1100660_length_188_cov_7_90	90	90	G	A	homozygous	CGACCAACAACAATTATCCG	CTGGCCAGACTTTCATCAAT	51,20	151,20	58.892	57.737	45	45	101
D12_NODE_1945231_length_182_cov_20_77	77	77	C	T	heterozygous	CAAAGGCTTACAAGGTAAATCC	TTGTCAGTGGGAGCTTTGAT	25,22	143,20	57.063	58.287	40.909	45	119
D12_NODE_1602277_length_170_cov_12_2_90_126	90	126	_A_T	_G_C	_heterozygous_heterozygous	CTGCTCTGTAGACACTGCCA	ATCCAAGTCCAACCGAAAAT	7,20	153,20	57.705	58.36	55	40	147
D12_NODE_1411887_length_210_cov_9_2_136_148	136	148	_C_G	_T_A	_homozygous_homozygous	TTTAGCTTCAGACTGCTGGG	GTTGTTTCCGATGTGGTTCT	24,20	214,20	58.256	57.482	50	45	191
D12_NODE_665771_length_263_cov_7_154	154	154	C	T	homozygous	GTTTATGGCAAGTTCGGATG	GCACATCCTGCAACACATTA	118,20	285,20	58.093	58.128	45	45	168
D12_NODE_1094250_length_179_cov_21_58	58	58	G	A	heterozygous	TGCACTGCAGATTTTTCTTG	GGATTAAGGAGCTGAGGGAG	21,20	163,20	57.635	57.946	40	55	143
D12_NODE_1306911_length_757_cov_4_172	172	172	T	G	homozygous	ACCCTTTAGCATGACAACCTT	TAAAGGTTGGAAATTGGTCG	110,21	223,20	57.737	57.609	42.857	40	114
D12_NODE_1866608_length_203_cov_8_132	132	132	A	C	unknown	TTGTCCTCTCTGGAGCAAAC	TCACTTGGGATTTCACCACT	76,20	190,20	58	57.971	50	45	115
D12_NODE_1324640_length_285_cov_6_209	209	209	T	C	homozygous	CCAACCACCCATTGTAACTT	GAACCCATGAGAATTGTGGA	44,20	248,20	57.302	58.331	45	45	205
D12_NODE_586210_length_184_cov_8_128	128	128	G	A	homozygous	GGCGTGGATGTTTATTTTTG	CTAACCCGATCTCAACTACCC	49,20	151,21	58.018	57.683	40	52.381	103
D12_NODE_213381_length_432_cov_10_213	213	213	C	G	heterozygous	GATTTCCGAATCCCAACTCT	GGATCCGCAAAAACCTAAAT	83,20	306,20	58.039	58.062	45	40	224
D12_NODE_470366_length_251_cov_7_181	181	181	A	G	homozygous	TCGCACAAATTCTCTTTCGT	TTGCAGTGGTACCGAAAAAT	84,20	244,20	58.502	58.147	40	40	161
D12_NODE_1439433_length_397_cov_8_256	256	256	A	G	heterozygous	CATGTTTTGCTGGCCTTTAT	ACTGCATTCCATCCAACACT	156,20	385,20	57.781	57.999	40	45	230
D12_NODE_508541_length_239_cov_11_210	210	210	C	T	heterozygous	CCAGGTTTGCTTGTGGTAAC	GCACTTAGCAAGCTGTCCAT	91,20	259,20	58.132	58.132	50	50	169
D12_NODE_2141666_length_768_cov_4_644	644	644	A	T	homozygous	GGGATTTGGATTTCTCGTTT	GCCAAACGTAACTTACAGCAA	559,20	701,21	57.966	58.046	40	42.857	143
D12_NODE_1009608_length_325_cov_15_297	297	297	G	A	heterozygous	CTTTGCTCGAAAGCAAGAAG	AATGGAACTTTGTGCTGGTG	151,20	326,20	58.054	58.623	45	45	176
D12_NODE_1121252_length_265_cov_9_194	194	194	A	G	homozygous	TTCTTCCCAATCAAGCATGT	TGGGAATCTTATGGCTTGTT	57,20	243,20	58.145	57.155	40	40	187
D12_NODE_1566734_length_250_cov_8_102	102	102	A	G	homozygous	TAGTCTGCTTGGATGGAGGA	GTGCACCTAATTTGAATGGG	56,20	261,20	58.387	57.944	50	45	206
D12_NODE_1464936_length_251_cov_12_194	194	194	A	C	heterozygous	ATTTTGAAGCCCCTTGAAGT	AAGCTGGCTTCCTCAATCTC	61,20	230,20	57.786	58.622	40	50	170
D12_NODE_310334_length_381_cov_5_2_340_344	340	344	_A_G	_G_T	_homozygous_homozygous	GTTGAATTCCCATTTGTTGC	TACATGATGGATGAATGGGC	258,20	379,20	57.915	59.157	40	45	122
D12_NODE_1024311_length_475_cov_14_2_253_322	253	322	_G_T	_A_G	_heterozygous_heterozygous	GCTTGAGCACTGGAAACATT	CATTGGGAAGATCAAAGCTG	18,20	370,20	57.95	58.298	45	45	353
D12_NODE_674053_length_317_cov_13_297	297	297	C	G	homozygous	CGGAGGAAAAGAAAAGAACC	GCATGGACTAATCTATGGAAGC	155,20	346,22	57.904	57.859	45	45.455	192
D12_NODE_609254_length_393_cov_17_2_175_215	175	215	_G_A	_C_G	_unknown_unknown	TTCTTTGGGATATTGCAAGC	TGCCTTGAAGCCATTTTTAC	53,20	400,20	57.844	57.899	40	40	348
D12_NODE_501367_length_241_cov_4_201	201	201	C	T	homozygous	TGTTCTCCATAAATTGCGGT	TTATTGTTCTCTTCACGCCAC	35,20	233,21	58.093	57.891	40	42.857	199
D12_NODE_425292_length_313_cov_13_298	298	298	A	G	homozygous	TTGATGAGGGGTGGTTAAGA	GGAGGATAATGCGCTTCAG	150,20	332,19	57.992	58.41	45	52.632	183
D12_NODE_604885_length_308_cov_7_160	160	160	A	G	heterozygous	TGTTGAGATCAAACATTGCG	AGCAGTTTCACTGGCATTTT	119,20	263,20	58.259	57.481	40	40	145
D12_NODE_1415975_length_258_cov_8_87	87	87	T	C	homozygous	TGGCTCTCTCTCCTTTGCTA	ACGTAGCATGGCTCTGTACC	23,20	161,20	57.923	57.853	50	55	139
D12_NODE_1873219_length_185_cov_8_117	117	117	T	C	unknown	CCTGCTCTCAGTGTTTGGAT	GGTTCCGCACAGTATCCTTA	0,20	155,20	57.87	57.698	50	50	156
D12_NODE_437479_length_312_cov_7_199	199	199	A	G	homozygous	ATTGTTGCCAATATGCCACT	TGCTATGCCTTTTGGTGAAT	68,20	246,20	57.97	58.241	40	40	179
D12_NODE_1891471_length_363_cov_5_221	221	221	C	T	homozygous	CCCCATTGATAATGTCAACC	CCCTTCGCCTACTTTTCTTC	30,20	296,20	57.581	58.072	45	50	267
D12_NODE_1137352_length_251_cov_12_199	199	199	G	C	heterozygous	ATGAGGTCTTGGCACCATTA	GTTGCCATAAATGACCAAGG	128,20	259,20	58.019	57.944	45	45	132
D12_NODE_1607319_length_244_cov_10_209	209	209	T	C	heterozygous	CTGGCTGATCTTCTTCTTGG	CTGGGAGAATCCAAGTGCTA	37,20	247,20	57.612	57.894	50	50	211
D12_NODE_1905332_length_393_cov_7_2_227_275	227	275	_A_G	_G_A	_homozygous_homozygous	TAGTGCTACTTTGGATGCCC	CCCACTGACGTTTCTTTTTG	141,20	327,20	57.849	58.255	50	45	187
D12_NODE_957642_length_231_cov_8_181	181	181	A	G	heterozygous	GTTGCTGATTCAGTGTTCCC	GGGGTATTGAGCACGACTTA	82,20	217,20	58.129	57.698	50	50	136
D12_NODE_88651_length_184_cov_14_43	43	43	A	C	homozygous	CCATTTCTTGCAGTGACTCTGA	CGTGCTTGGTATCAGGTTAAG	0,22	140,21	60.431	57.47	45.455	47.619	141
D12_NODE_810296_length_482_cov_11_130	130	130	A	T	heterozygous	TCTTGAACAATGAACCCCAT	AAGATTCAGAGTCGGCACAG	91,20	261,20	57.835	58.029	40	50	171
D12_NODE_508343_length_242_cov_4_242	242	242	A	T	heterozygous	GGAACTAGGACCGACTGGAT	GTACTGCCATTTCCCCGACT	55,20	271,20	58.049	61.268	55	55	217
D12_NODE_1196516_length_283_cov_17_216	216	216	G	T	heterozygous	GCGTCTAGATGCATGTTGTG	AGTGTAAATCTGCTGGCTCG	76,20	257,20	57.865	58.132	50	50	182
D12_NODE_1113943_length_445_cov_4_2_119_148	119	148	_A_C	_T_T	_heterozygous_heterozygous	GGAACGGATTTCCAACTTTT	GCTCTCTGTCACCAAATGCT	40,20	245,20	58.02	58.028	40	50	206
D12_NODE_1803552_length_260_cov_10_142	142	142	A	G	heterozygous	ACTGAAAAACTGGGGGAAAC	GAAGCCATGGAACAACAGAC	41,20	251,20	58.002	58.129	45	50	211
D12_NODE_383328_length_268_cov_33_248	248	248	G	A	heterozygous	ACAGCATCAACAATGGGTTT	TTTAATGACACACCCCTTCC	190,20	292,20	57.922	57.364	40	45	103
D12_NODE_1687987_length_238_cov_5_150	150	150	A	C	homozygous	TAAACTCAAGGAACTTGCCG	CTCGCTGTAGAAGCCTCAAG	10,20	195,20	58.027	58.008	45	55	186
D12_NODE_334928_length_294_cov_10_161	161	161	G	A	heterozygous	ATGTTTGTCAGGCTCTCAGC	AGTTGCATGGTGAAGGTAGC	8,20	202,20	58.028	57.824	50	50	195
D12_NODE_2157347_length_892_cov_4_556	556	556	T	A	homozygous	TCACAACGATATTTGCATGG	CTACTTTCGGTTGCACTCGT	516,20	905,20	57.988	58.036	40	50	390
D12_NODE_182556_length_186_cov_12_127	127	127	T	C	heterozygous	GGGAAAGCTTACTTCCATCC	TGCCAAATTGGATCTTCTGT	36,20	215,20	57.73	58.145	50	40	180
D12_NODE_726335_length_197_cov_7_2_80_95	80	95	_T_T	_C_C	_heterozygous_heterozygous	GGTTCTTCACCTTGCTCTTCT	GGGACGAATTATTACCCCAG	38,21	211,20	57.654	58.252	47.619	50	174
D12_NODE_536062_length_204_cov_4_166	166	166	A	G	homozygous	TGTGAATTGACCTCACCAGA	GGAGAACTATATGGGCGACA	48,20	191,20	57.543	57.639	45	50	144
D12_NODE_1936520_length_345_cov_10_227	227	227	G	T	heterozygous	GACAAAGTGGTGGGTCAATC	GATCCAGCAAACAGAACCTG	10,20	309,20	57.809	58.287	50	50	300
D12_NODE_1578265_length_218_cov_4_164	164	164	C	T	heterozygous	CGGTTTGATGCACATGATT	CAGAAAGGAAGCCTAACATGA	79,19	205,21	57.891	57.113	42.105	42.857	127
D12_NODE_510668_length_303_cov_10_180	180	180	T	C	heterozygous	CATTGAATTTGCTGTTTCCC	GGAAAAGGCCCTCAATAAAT	108,20	328,20	58.066	57.187	40	40	221
D12_NODE_1069437_length_272_cov_5_172	172	172	G	A	heterozygous	TCTGACACCACAGGAAAATG	GAAGGAAAAGAAGTTTGGACG	94,20	205,21	57.038	57.97	45	42.857	112
D12_NODE_642434_length_250_cov_8_193	193	193	G	C	heterozygous	GCTTCATCTGGTCTGCAACT	GGAAAGACTCAAAAGGGCAT	17,20	218,20	58.028	58.24	50	45	202
D12_NODE_620709_length_203_cov_16_141	141	141	T	G	heterozygous	TAAAAACAGCATTAAGGGCG	TAAAATTTCGGTCTCCCCTC	7,20	219,20	57.999	58.11	40	45	213
D12_NODE_1995977_length_541_cov_2_62	62	62	T	C	homozygous	TTGCGAGAAATGAAAGTGTG	GATGTGGTCCATGTCTGAAAG	24,20	520,21	57.476	57.985	40	47.619	497
D12_NODE_1021918_length_468_cov_11_201	201	201	T	A	homozygous	TCGAAGGATAAAACTTGGCA	ATTCGACTGCTTGTTGAAGG	146,20	493,20	58.361	57.951	40	45	348
D12_NODE_215745_length_222_cov_13_136	136	136	A	C	unknown	CAAAGAGGGGATGATGAGTG	ACCTTCTTGCTTGCCTACAA	7,20	168,20	58.071	57.635	50	45	162
D12_NODE_1133006_length_441_cov_7_301	301	301	T	C	heterozygous	TCCCAATCACCGAAGTAAAA	GGATTCTAGAAGCACGACGA	212,20	417,20	58.066	58.048	40	50	206
D12_NODE_580452_length_458_cov_16_236	236	236	C	T	heterozygous	GACGATGTTTGTATGCACCA	ACTCACTATCAGGTCGGTCG	144,20	420,20	57.967	57.74	45	55	277
D12_NODE_1854854_length_355_cov_12_102	102	102	T	C	heterozygous	AGGAATCGAAAAACTGGCTT	TCGACTCTTTGGCGTAATTC	74,20	178,20	57.929	57.971	40	45	105
D12_NODE_2444347_length_461_cov_5_413	413	413	C	T	heterozygous	TTCCGTAGGTGCTTTTTCAG	TAAACGACCTTCTCCCCTTC	50,20	460,20	58.027	58.24	45	50	411
D12_NODE_1059966_length_390_cov_11_197	197	197	T	A	heterozygous	GGCGACTTTCGAGTTTATCA	ATCAGTTTCAGTTCCAGCCA	80,20	411,20	57.971	58.287	45	45	332
D12_NODE_806401_length_226_cov_25_51	51	51	G	A	heterozygous	CAGGTTCTCAAGGAAATAGAGAGA	AGCAATATCAGCAAGGGCTA	19,24	127,20	58.236	57.632	41.667	45	109
D12_NODE_1240965_length_310_cov_10_198	198	198	G	A	homozygous	CAACCAACTCCAAAACCAAC	CTTCGTCGGAAAGTCTTGAA	170,20	324,20	57.952	58.077	45	45	155
D12_NODE_1319276_length_268_cov_12_2_163_227	163	227	_C_C	_T_T	_heterozygous_heterozygous	GCATTGTTGATCCTTTTTGG	TACAATAAATGGCCTCCCAC	95,20	287,20	58.066	57.427	40	45	193
D12_NODE_1310408_length_321_cov_6_276	276	276	T	C	homozygous	AAAGTGTCCCCCAGAGTTTC	TACGGTATTGCTGAGTGCAA	110,20	315,20	58.078	57.948	50	45	206
D12_NODE_1361089_length_279_cov_4_163	163	163	C	A	homozygous	CGTTGAAGCGCATTATCCT	GGACAAAGGATGGAACTGTG	61,19	305,20	58.883	57.971	47.368	50	245
D12_NODE_1123072_length_327_cov_12_150	150	150	G	C	heterozygous	ATCCAACAGAAGACCCACAA	CCTGACTTCTAATCAGGCGA	4,20	272,20	57.971	58.048	45	50	269
D12_NODE_1452405_length_212_cov_7_134	134	134	G	T	heterozygous	TTCAGACGAAAACGACCTTC	CAGGATGCTGCTTGAAAAAT	56,20	220,20	57.923	57.971	45	40	165
D12_NODE_565971_length_333_cov_7_317	317	317	C	G	homozygous	CATCATTCACCGAGATGTGA	ATTCAGGATCCAAGTACCCG	187,20	341,20	57.957	58.861	45	50	155
D12_NODE_1669701_length_234_cov_4_234	234	234	C	A	homozygous	GCATTTGAAGTTTGTGCCTT	GATTGGCATGTAACCCTGAA	0,20	260,20	57.877	58.423	40	45	261
D12_NODE_827507_length_336_cov_5_2_72_80	72	80	_T_A	_C_C	_unknown_unknown	GGTCCCGCTTAAAACTCAA	CATACCTTTTTACCGCATCG	15,19	225,20	57.808	58.187	47.368	45	211
D12_NODE_169027_length_248_cov_9_191	191	191	T	C	unknown	TCTAGCAGAAGCAACAAGGG	CTTGGTGGTGGCAATATAGG	73,20	224,20	58.256	57.972	50	50	152
D12_NODE_669573_length_314_cov_12_184	184	184	T	G	heterozygous	ATTGCTCATCCGAGTTGTCT	CATCTAAATCTGGTGGTGCC	94,20	260,20	57.319	58.019	45	50	167
D12_NODE_499744_length_356_cov_6_216	216	216	G	T	homozygous	GAAATACCCCTCCTCCTCAA	GTACAGGCCATGATTTTTGC	23,20	245,20	58.04	58.092	50	45	223
D12_NODE_293579_length_345_cov_8_255	255	255	C	G	homozygous	CGTGTTTCACCCTTCTGTTC	GTTGCTCTAATGGATGCCAG	35,20	367,20	58.187	58.326	50	50	333
D12_NODE_263032_length_459_cov_6_320	320	320	C	G	homozygous	GTTCTTCCCTTCCCTAACCA	TCCATGAGCATCTCTTTTCC	88,20	388,20	58.094	57.804	50	45	301
D12_NODE_1578791_length_252_cov_10_227	227	227	T	C	unknown	GAAAGGATATCGAAACGGGT	TCTGTTCTTCTCATCCTGTATCC	142,20	258,23	57.992	57.417	45	43.478	117
D12_NODE_1936889_length_407_cov_10_3_212_221_326	212	326	_A_T_G	_G_G_A	_heterozygous_heterozygous_heterozygous	GGCTGAGTTCTAAACCCCAT	AACCCCTTCTTCAAGCAGAT	153,20	363,20	58.121	57.853	50	45	211
D12_NODE_2302691_length_262_cov_3_143	143	143	T	C	homozygous	TATATGCCTTACAGCCTGCC	CAAAGATAGGCATTTAGCCG	19,20	248,20	57.898	57.575	50	45	230
D12_NODE_1567088_length_180_cov_6_117	117	117	G	T	homozygous	TGAAGCATCTTTTCCCACTT	ACGAGGAGTGGTTTGGTGTA	9,20	185,20	57.393	58.059	40	50	177
D12_NODE_818996_length_346_cov_8_172	172	172	G	A	heterozygous	ATTGCTTACCCTTTTGCCAC	TTAAAGCAGACACGAGAGGC	90,20	195,20	59.091	58.256	45	50	106
D12_NODE_458227_length_384_cov_8_244	244	244	C	T	homozygous	CAATTACTGGATCTGCACCC	TTCATGGCTGGGAGGTAATA	173,20	378,20	58.019	58.038	50	45	206
D12_NODE_1981902_length_230_cov_3_167	167	167	G	A	homozygous	CAAGCTTTGAAGAAGGCAAG	ATAGGAAACCCAAAAATGGC	36,20	212,20	57.907	57.923	45	40	177
D12_NODE_440981_length_447_cov_4_2_341_360	341	360	_A_T	_G_G	_homozygous_homozygous	TTGTGCAACCCTTTGGTAAT	CCTCCATTTGCTTCTTGCTA	150,20	395,20	57.999	58.12	40	45	246
D12_NODE_106795_length_179_cov_34_130	130	130	C	T	homozygous	CCTCGAATTCTGATGATGGT	CCTTTCACTCACAAGTAAAATGGC	31,20	207,24	57.517	61.208	45	41.667	177
D12_NODE_959468_length_256_cov_5_146	146	146	C	T	heterozygous	TATGTTCTGCTTTTCTGGGC	TGCCCTTCTTATTCTGTTGC	23,20	218,20	57.971	57.971	45	45	196
D12_NODE_229350_length_315_cov_6_221	221	221	T	C	homozygous	TTTTAGGACCACAATCCTCG	TTCAAAGTCCAAAGCAGTCC	87,20	335,20	57.672	57.923	45	45	249
D12_NODE_197928_length_277_cov_21_2_30_223	30	223	_G_G	_A_A	_homozygous_heterozygous	GAATTCAACGGACCCGATAC	CACTGAGTTGGGAAACCAGA	0,20	256,20	59.249	58.695	50	50	257
D12_NODE_175518_length_412_cov_13_269	269	269	A	C	heterozygous	TCTGTTTAGGCTTTGGCTTG	CTGTAGGCTCTGAAAGCTGC	75,20	342,20	58.174	58.008	45	55	268
D12_NODE_1491270_length_218_cov_11_139	139	139	C	A	heterozygous	GCCCATATTTGATGTTCTGC	GACATGGTCAGGTCATAGGC	26,20	226,20	58.037	57.939	45	55	201
D12_NODE_672059_length_264_cov_10_153	153	153	G	C	unknown	GGGACACCCAAGAGGTATTT	CTAACACCCGTATCTGGCAC	9,20	194,20	57.826	58.104	50	55	186
D12_NODE_940400_length_209_cov_14_108	108	108	G	A	homozygous	GACATTTGGTGAGCGAAGTT	ATCATTTTCCTCCTTCACCC	59,20	207,20	57.795	57.89	45	45	149
D12_NODE_1939854_length_185_cov_20_73	73	73	C	T	heterozygous	TCACTCCAACTCCTCATTGG	CGGCACAGAGGTTAAAAGAA	10,20	193,20	58.641	58.027	50	45	184
D12_NODE_1910725_length_211_cov_12_125	125	125	C	A	homozygous	TCTGAGTTTGGCTATTTGGG	GTCGAAAAAGATGCACTTGG	68,20	182,20	57.823	58.352	45	45	115
D12_NODE_1172387_length_292_cov_9_182	182	182	A	G	heterozygous	GCATTGATGTTACGTAAGGGA	TCGCTTTGGGTTTATATGGA	131,21	317,20	57.647	58.109	42.857	40	187
D12_NODE_834278_length_177_cov_15_106	106	106	C	A	heterozygous	GACTTGATTGTGAGTTTTGGG	GTTCCCTCAATTTTGGATGA	23,21	132,20	57.16	57.426	42.857	40	110
D12_NODE_802846_length_282_cov_10_3_130_180_195	130	195	_G_C_G	_A_T_T	_heterozygous_heterozygous_heterozygous	TGCTAGAACCGAGGTTGAAA	TGTCTCATTGGATGACCCTT	87,20	280,20	58.501	57.91	45	45	194
D12_NODE_1421294_length_255_cov_11_194	194	194	A	G	heterozygous	ATCCATGCAAATCTACTGCC	TTCGATCGTTCACCGTTTAT	160,20	282,20	57.637	58.093	45	40	123
D12_NODE_857854_length_210_cov_10_2_121_199	121	199	_C_C	_T_T	_heterozygous_heterozygous	ATGCAAGAAAACATTGCCTC	GCCATATCCGAATTTGATGA	9,20	232,20	57.82	58.378	40	40	224
D12_NODE_1043065_length_375_cov_8_68	68	68	A	G	homozygous	TCATACCTAAACTTAATCCGGG	TGGTGTTTCCATTCTTGTCC	42,22	279,20	57.255	58.387	40.909	45	238
D12_NODE_681076_length_234_cov_15_140	140	140	T	A	heterozygous	GTCAAATGTCTTTCGTGGCT	GCCATTCATGAGTCCAGAAC	28,20	262,20	57.795	58.07	45	50	235
D12_NODE_219547_length_434_cov_23_151	151	151	T	A	heterozygous	ATACGCACATTCTTCGCCTA	ATGGCGGATTGAAAGTATGA	110,20	350,20	58.414	58.038	45	40	241
D12_NODE_1473279_length_239_cov_6_174	174	174	A	C	heterozygous	CTGAACAACCTATGGCGAAC	TGTTTTCATCAGAAGCTGGG	78,20	197,20	58.228	58.847	50	45	120
D12_NODE_1084183_length_321_cov_6_182	182	182	A	C	homozygous	ATTGGTCCGCTCGATTAAA	GGATGATAAGTCATTTTCTGGG	9,19	316,22	58.174	57.552	42.105	40.909	308
D12_NODE_2281927_length_247_cov_5_65	65	65	A	C	homozygous	ATGTGAAAAGGGTAGGGAGG	TGAAGCCAACTTTCTGTTGA	13,20	213,20	57.975	57.023	50	40	201
D12_NODE_500451_length_184_cov_6_123	123	123	T	C	homozygous	ACGCCCATGTAGATAGACCA	GTCCTAGTACGAGGGCGTGT	43,20	166,20	58.048	59.236	50	60	124
D12_NODE_1550179_length_501_cov_9_162	162	162	G	A	unknown	TCCCCTGATTCATGTTTTCA	CAATGCACAATCATCCAAGA	30,20	374,20	58.897	58.039	40	40	345
D12_NODE_1198137_length_268_cov_5_99	99	99	C	A	homozygous	TGTCTTTCAGTATACGACCCCA	GATCGAATTCGGATTCTCAA	68,22	170,20	59.494	57.675	45.455	40	103
D12_NODE_1017018_length_217_cov_7_111	111	111	A	C	homozygous	TAGTAATGAATCCCGACCGA	TATGTCTGAATGGCTGGGTT	36,20	227,20	58.038	58.019	45	45	192
D12_NODE_354834_length_420_cov_15_350	350	350	A	G	heterozygous	GACAGCGAAGTAGGGCATAA	GATCAGCTGCTTCCAAGTTC	219,20	410,20	57.999	57.607	50	50	192
D12_NODE_2108748_length_190_cov_11_2_74_81	74	81	_T_G	_C_A	_heterozygous_heterozygous	TATTCGACGCTTTGCTTCTC	GTGATTAGCTTTTTCGGGTG	3,20	126,20	58.268	57.367	45	45	124
D12_NODE_291239_length_597_cov_5_95	95	95	T	G	homozygous	TGGAGCACCAACTCACTACA	ATGACCAAATCGAGAAGCTG	1,20	306,20	57.81	57.893	50	45	306
D12_NODE_1083609_length_281_cov_11_99	99	99	A	T	heterozygous	TAACCCTGTCGAGCTATTCG	TTCCCCAACTCAAAATCGTA	4,20	284,20	57.999	58.066	50	40	281
D12_NODE_2251865_length_280_cov_6_189	189	189	T	C	homozygous	GCAACCATAGGCAGACAGTT	CTGGGTAGAAGGATTGGGTT	105,20	303,20	57.824	57.975	50	50	199
D12_NODE_278131_length_264_cov_10_216	216	216	C	T	heterozygous	CATGAGTGCTAAACCCCAAC	TCCTTATGCACGGAAAACAT	5,20	260,20	58.076	58.093	50	40	256
D12_NODE_1504290_length_215_cov_12_134	134	134	G	A	heterozygous	GGCAAGATTGAAGTTGGAGA	CTGCTTTGTCGAACCTTGTT	1,20	159,20	57.864	58.008	45	45	159
D12_NODE_368547_length_424_cov_10_286	286	286	T	C	homozygous	GTAAGAAACGCTCCATCGAA	GGAAGGGCGCTAATATCTTC	99,20	449,20	57.971	57.922	45	50	351
D12_NODE_1360354_length_317_cov_5_238	238	238	G	A	unknown	CCTGTCAACCTTTGCTTTGT	ATGGGGAGGAAGATGTGTTT	45,20	268,20	57.856	58.297	45	45	224
D12_NODE_585262_length_216_cov_22_108	108	108	G	T	heterozygous	GGAGTTCCTTACAACCAGCA	CGACACTCACTTGAAAGGCT	73,20	178,20	57.797	58.087	50	50	106
D12_NODE_433657_length_293_cov_6_247	247	247	T	C	heterozygous	TGATGGAGTAAACGAGGCTT	GCATATGGGTAAGACGAGATTG	0,20	273,22	57.422	58.606	45	45.455	274
D12_NODE_751053_length_743_cov_4_2_485_486	485	486	_C_G	_A_A	_homozygous_homozygous	GGCTCAATGATCTCGAAGAA	CTTTCGTGCTATTTTTGGGA	32,20	518,20	57.961	57.901	45	40	487
D12_NODE_1750661_length_427_cov_3_327	327	327	G	C	heterozygous	CATGTTTCCACCCTTTCAAC	GAAGAAGAGAGAAAACCCCCT	116,20	429,21	57.894	57.946	45	47.619	314
D12_NODE_658543_length_280_cov_6_139	139	139	A	G	heterozygous	ATCTGGATGCCACTGTGACT	TGGTTAGGATGTCTCCCTCA	36,20	207,20	58.082	58.071	50	50	172
D12_NODE_1524494_length_361_cov_6_276	276	276	C	A	homozygous	TGGGCTTATCAACTTTTGGA	TATTGCCAAATTGTTGGCTC	209,20	329,20	58.214	58.627	40	40	121
D12_NODE_2205203_length_272_cov_19_2_73_74	73	74	_A_C	_T_T	_heterozygous_heterozygous	TTTCCATGGTAATATTCGGC	ATGGCTTTGGACTAATGGGT	13,20	214,20	57.46	58.386	40	45	202
D12_NODE_1135947_length_284_cov_8_241	241	241	A	G	heterozygous	GTTTGATTGATGGGTGCTTC	TTGCAAACACAGCCAATAGA	172,20	272,20	57.99	57.919	45	40	101
D12_NODE_342328_length_390_cov_5_279	279	279	C	T	unknown	CCCTTTTCTTTGCTTGTTGA	TGTGTGACCTAGGTTCGCTT	218,20	331,20	58	58.37	40	50	114
D12_NODE_1961444_length_198_cov_6_155	155	155	T	C	heterozygous	TACACGGACAAGCTTGAAAA	CAATCTCAAGGCTGAAACTGA	97,20	196,21	57.008	58.09	40	42.857	100
D12_NODE_139475_length_280_cov_8_186	186	186	G	C	heterozygous	CGGTGTGCTCATGATGTCT	TGCACAAACATTACATTGCC	146,19	308,20	58.123	58.046	52.632	40	163
D12_NODE_607501_length_229_cov_11_168	168	168	T	C	heterozygous	AGCGAGTGATAGGATGGATG	TTAGGGTAGGAGAGGGGATG	44,20	223,20	57.706	58.068	50	55	180
D12_NODE_2353720_length_261_cov_10_221	221	221	G	C	heterozygous	GAAGGAGAGACTCAATGGCA	CAGATTTCCCATCGAAACAA	146,20	256,20	57.94	58.546	50	40	111
D12_NODE_1187281_length_195_cov_6_126	126	126	A	G	heterozygous	AACTTCTTTTACTGTTCCGGC	AAGTCTTTCGCCTGAATTTG	101,21	200,20	57.562	57.096	42.857	40	100
D12_NODE_547458_length_416_cov_11_2_317_338	317	338	_T_C	_C_T	_heterozygous_heterozygous	GGTGGGTTTTTGTATGCTTG	GACCACAGAGTATGGATGGC	132,20	364,20	57.999	57.939	45	55	233
D12_NODE_1279565_length_274_cov_5_2_180_183	180	183	_C_G	_T_T	_heterozygous_heterozygous	ATACGGATTATGGGATCGGT	CCTTGGTATCGTTTCCTGTG	25,20	232,20	58.083	58.077	45	50	208
D12_NODE_1183810_length_264_cov_12_115	115	115	T	C	heterozygous	CATCATTTCTGGGAACAAGG	GAGCCTGAGCTTAACACGAG	80,20	255,20	57.992	57.854	45	55	176
D12_NODE_278809_length_248_cov_5_153	153	153	G	A	homozygous	GGTTGTCGTGACTGTTGTGA	TAGAGAAGCCACGAGTGAGG	73,20	255,20	58.062	58.187	50	55	183
D12_NODE_1223607_length_218_cov_6_83	83	83	G	A	homozygous	ACCATTCCAAACATTGCTGT	GATTTTTGGGGTTTGGAGTC	30,20	136,20	57.922	58.333	40	45	107
D12_NODE_1671928_length_372_cov_21_2_251_269	251	269	_A_C	_G_T	_heterozygous_heterozygous	GGAAAGAATAAAAGGCCAGG	AACGCCAATTATCCCTTCTC	134,20	380,20	57.81	58.136	45	45	247
D12_NODE_1496938_length_236_cov_8_87	87	87	G	T	homozygous	GAGTAGGTTTCGAGGCAACA	GCCCACCTATTCTTTCTTCC	9,20	181,20	57.951	57.73	50	50	173
D12_NODE_1212710_length_324_cov_5_201	201	201	A	T	homozygous	TGGCGGATGGTGTAATAGAT	CCACTGTTCCGATTTCATTG	18,20	351,20	57.915	58.973	45	45	334
D12_NODE_1540306_length_284_cov_5_238	238	238	C	T	heterozygous	TGAGGTATCGATAACCGAGC	ACAGCCATTTGCACTCACTT	153,20	297,20	57.791	58.371	50	45	145
D12_NODE_1311214_length_287_cov_10_190	190	190	A	G	heterozygous	TGCAGTCGAAGAAATGTTGA	CACGCTCACATTAAGGGTCT	101,20	229,20	57.968	57.826	40	50	129
D12_NODE_1210236_length_311_cov_12_223	223	223	T	A	homozygous	ATCAGCAAAGCGTATTGAGG	TTCAGAAAAGTTCAATCCCG	97,20	312,20	57.999	57.795	45	40	216
D12_NODE_44061_length_188_cov_18_113	113	113	G	C	heterozygous	ACCAAATCGATCTTCGGAAC	CAGGAACAACTCTCGTTCAAG	12,20	178,21	58.984	57.592	45	47.619	167
D12_NODE_1664645_length_182_cov_15_112	112	112	C	G	heterozygous	ACTCCAACCAATTCAACCAA	GCACTCGAAACAAACCCTAA	62,20	200,20	57.894	57.878	40	45	139
D12_NODE_635433_length_213_cov_6_107	107	107	G	A	heterozygous	CTCAAAGTAGGGGTTGCAGA	AGTGAAGTTGCGACTTTTGG	12,20	144,20	57.952	58.008	50	45	133
D12_NODE_303035_length_418_cov_8_204	204	204	T	C	heterozygous	TTTGGTTAGGAAGCTCGTTG	ACGATCAGGGTACGAGACTG	180,20	381,20	58.027	57.74	45	55	202
D12_NODE_765036_length_237_cov_4_125	125	125	C	T	heterozygous	CCAACATTTTCAGCACCTTT	GATTCATTTCCTGACTTGCG	18,20	172,20	57.729	58.298	40	45	155
D12_NODE_1883499_length_191_cov_8_76	76	76	C	T	homozygous	CACTCCTCACACTTCCCACT	TATGCGTGCAAGGGAGTTAT	19,20	118,20	57.68	58.268	55	45	100
D12_NODE_732701_length_186_cov_20_52	52	52	T	C	homozygous	GAATTCGAGAAGCTAACGAAGA	GTGCATGCTATGCCTAGATAACTT	0,22	124,24	57.913	58.931	40.909	41.667	125
D12_NODE_636660_length_233_cov_9_233	233	233	T	G	homozygous	GAAAACCAAGCAAAGCTGAA	GTTTACAGCAACAAGCGAACT	4,20	256,21	58.147	57.257	40	42.857	253
D12_NODE_268108_length_308_cov_21_216	216	216	A	G	heterozygous	TCCGAGGATGAAATTCGTAA	GAGTGATGTCCTGCACTTCC	54,20	249,20	58.16	58.216	40	55	196
D12_NODE_1331793_length_195_cov_12_128	128	128	G	A	heterozygous	AACGAAGGTGACATGGAAGA	TGTTGCCATCAACAGTGAAA	65,20	222,20	58.129	58.675	45	40	158
D12_NODE_2113082_length_418_cov_5_112	112	112	C	T	heterozygous	GTCGATTGGTGTCCTACTGG	AAGTGGATTCTTGGGTAGGG	88,20	276,20	58	57.975	55	50	189
D12_NODE_1061140_length_326_cov_15_102	102	102	C	T	homozygous	CTTGTCCATGTGGTATATGGG	CCTTCAAAGCCAGTTGAAAA	38,21	345,20	57.685	58	47.619	40	308
D12_NODE_103079_length_367_cov_10_2_263_283	263	283	_G_G	_A_A	_heterozygous_heterozygous	CCTTTTCCAAATGAACCCTT	TGTTGCATGATTTTCCTGG	174,20	335,19	58.02	58.025	40	42.105	162
D12_NODE_1652971_length_179_cov_6_108	108	108	G	A	homozygous	TTTTAATGCTTGCCCTTCTG	AAAACTTACCGCCTACACCC	5,20	130,20	58.045	58.124	40	50	126
D12_NODE_1147316_length_306_cov_22_2_222_223	222	223	_A_T	_G_A	_heterozygous_heterozygous	AGAACTGCAACCATTTCTGC	AAACCCGAAATGCTGTATCA	47,20	272,20	57.95	58.093	45	40	226
D12_NODE_1312785_length_249_cov_16_103	103	103	C	T	homozygous	CCACCATCGCATCAATAGTT	GATGCTAGGTTACGCAGGAA	9,20	239,20	58.45	57.999	45	50	231
D12_NODE_591741_length_473_cov_15_397	397	397	G	A	heterozygous	AACATGGTGATGCTGTGATG	TGCCATGCTATAAACAGGGT	113,20	502,20	57.881	58.12	45	45	390
D12_NODE_1290169_length_290_cov_5_233	233	233	T	C	homozygous	AAGGGAGACGACATAGCACA	GTTGAATTTTCAGGATGCCA	34,20	256,20	58.315	58.547	50	40	223
D12_NODE_862904_length_245_cov_7_169	169	169	A	C	heterozygous	CACAAATCCCCAACAGTTTC	AATATGAGGATAGCAGTCGCA	69,20	203,21	57.894	57.497	45	42.857	135
D12_NODE_1300821_length_259_cov_6_100	100	100	T	C	homozygous	GTGCATGGCAAGGTTTTATT	GCAAGCTTCCAAGTTTTCAA	26,20	200,20	57.632	58.147	40	40	175
D12_NODE_80077_length_495_cov_12_63	63	63	G	A	heterozygous	AGATCTCATGCGACACTTCC	TATTATGTTTGGGCAACGGT	11,20	434,20	57.807	57.899	50	40	424
D12_NODE_146965_length_198_cov_9_134	134	134	T	C	heterozygous	TACATGCAACCATAGGCAGA	GGCTTTGTCTTCTTGAGCTG	16,20	224,20	57.731	57.826	45	50	209
D12_NODE_1164529_length_477_cov_14_89	89	89	T	C	homozygous	ATTCACGGACCCTACTCACA	TTGTCTTGACTCTGTTGCCA	25,20	341,20	58	57.946	50	45	317
D12_NODE_1928053_length_1071_cov_3_497	497	497	C	T	homozygous	AAACATTGCCATGAATGTCC	TGTGTGATCCTTTTGCTCCT	392,20	647,20	58.271	58.287	40	45	256
D12_NODE_635472_length_236_cov_36_113	113	113	C	T	heterozygous	TTGAACGAGGTGGAATTCAT	TGTTCGATTTTGGGTAGGAA	71,20	192,20	57.991	58.066	40	40	122
D12_NODE_301629_length_196_cov_17_50	50	50	G	A	homozygous	ATCTCGTGCCCTGTTTTATG	TGGAGGAACAACAGAAATCC	1,20	190,20	57.698	57.55	45	45	190
D12_NODE_1639833_length_220_cov_7_178	178	178	G	A	homozygous	ATTTTTACATTGTGGGCACG	GTGTCGAATCCACCAAAAAT	58,20	214,20	58.413	57.36	40	40	157
D12_NODE_2221982_length_345_cov_6_156	156	156	G	T	homozygous	TACCTCTTGGCGATTTCAAG	GGATGGCCCATTTTTCTAGT	66,20	344,20	57.972	57.992	45	45	279
D12_NODE_2072092_length_1067_cov_3_625	625	625	A	G	homozygous	CGAGCCTTCGGTATACTCAC	TGGGGAAAACATGATAATCG	558,20	1051,20	57.452	58.282	55	40	494
D12_NODE_1452974_length_323_cov_4_154	154	154	A	G	heterozygous	TATGCCCGTGTGTACAATGA	TGGGAAGCTGAGTTTAGTGG	65,20	291,20	58.418	57.952	45	50	227
D12_NODE_896217_length_318_cov_8_226	226	226	G	A	homozygous	TGAAGGAACAAGTCCGGATA	AGATTGGGTCTTTGAAGCAA	52,20	266,20	58.145	57.393	45	40	215
D12_NODE_2171178_length_349_cov_6_224	224	224	C	T	homozygous	TTGGCCCAACTATACAAAGC	GGTCATGAATCGGAAGACAT	74,20	365,20	57.781	57.353	45	45	292
D12_NODE_129220_length_239_cov_7_125	125	125	A	T	homozygous	GTTGATGGCCTTTTGGAATA	TGGGATTAGCTCCCTCTACC	43,20	201,20	57.548	58.214	40	55	159
D12_NODE_1925461_length_262_cov_8_161	161	161	C	G	heterozygous	TTGGTCTATGGTTTGGGAAA	AGATGATTCAATTACTACCGGG	5,20	211,22	57.917	57.159	40	40.909	207
D12_NODE_792866_length_176_cov_7_107	107	107	A	G	homozygous	GGCCACCAGTACAATTCTTG	TAAATGGCGAAGGAGTTTTG	12,20	171,20	58.076	57.901	50	40	160
D12_NODE_1032812_length_187_cov_7_130	130	130	G	C	homozygous	GTGTAGGGCGGTATTGACAG	GCCCAAAACTAACCTAAGCC	59,20	198,20	58.104	57.888	55	50	140
D12_NODE_2651839_length_316_cov_9_212	212	212	C	T	heterozygous	ATAACAGCTGATGCTGCTCC	TCTCATCAAAGGAACCAAGC	0,20	330,20	58.075	57.864	50	45	331
D12_NODE_2298908_length_272_cov_11_122	122	122	A	T	heterozygous	CAGATCCACCAAAAATCAGC	CATAATGGTTGGGACTGAGG	7,20	182,20	58.145	57.865	45	50	176
D12_NODE_1420108_length_321_cov_7_191	191	191	G	A	heterozygous	GTCATGTTTCTCCCGTCAAC	TGATGACTCCCCTATCTCCA	150,20	253,20	57.97	58.012	50	50	104
D12_NODE_422059_length_262_cov_6_138	138	138	G	A	heterozygous	TGTTCGCTGGACTGTGTTTA	ATGAGTGGTCACTAGGCGAA	71,20	253,20	57.897	58.315	45	50	183
D12_NODE_1647537_length_224_cov_18_128	128	128	T	C	homozygous	CACCAACCCTTAAACACTGC	GTGGGGCTTCATTTCCTACT	67,20	193,20	58.132	58.121	50	50	127
D12_NODE_732251_length_314_cov_6_129	129	129	T	C	heterozygous	GGCTTCAGTTCTTGGTGATG	TCTTCGCATGAAGAGGATTC	67,20	222,20	58.287	57.961	50	45	156
D12_NODE_1791676_length_216_cov_9_110	110	110	G	T	unknown	TTGTTCAATCCGAAGTGGTT	CACTAAAACCTGCGTGCATA	29,20	132,20	58.048	57.475	40	45	104
D12_NODE_1286842_length_225_cov_17_2_86_110	86	110	_T_G	_C_A	_heterozygous_heterozygous	GCTGCAGATGTTAGTCTTCCA	TCGGTATTTCAATGATTCCG	33,21	209,20	58.118	58.429	47.619	40	177
D12_NODE_2322342_length_200_cov_5_91	91	91	C	T	heterozygous	GACTCGCCACTTGAGTGATT	CACCCATAACCATGTTGGAT	29,20	136,20	57.869	57.991	50	45	108
D12_NODE_1907060_length_190_cov_5_3_98_169_181	98	181	_G_C_T	_A_T_G	_heterozygous_unknown_unknown	TCCATCTGTTCATTCCTTGC	TATGAAACCTTTGCCCATTC	5,20	203,20	58.645	57.548	45	40	199
D12_NODE_1300501_length_413_cov_12_229	229	229	G	A	heterozygous	AGCTTATCCTCAATCCACCC	CGGCTCAAAATGCAATAAAC	142,20	340,20	58.067	58.304	50	40	199
D12_NODE_890361_length_225_cov_6_107	107	107	G	T	heterozygous	CAACAAACAAACAAATCCCC	CACCCAAAATAGCAAAAGGA	30,20	163,20	57.823	57.755	40	40	134
D12_NODE_458859_length_284_cov_21_136	136	136	C	T	heterozygous	AGGCCTGGTATGTTAAAGGC	ATCTTCAGGATTACCGTCCC	76,20	235,20	58.213	57.918	50	50	160
D12_NODE_1437069_length_254_cov_5_159	159	159	A	G	homozygous	CAATTCATGCACCTATTGTACG	TCATTTGTCTGCCCAGATTT	67,22	276,20	58.123	58.145	40.909	40	210
D12_NODE_1703252_length_455_cov_5_375	375	375	A	G	unknown	TCAGCAGTAGTGGAAAAGGG	CTTTAGTTGTGTATGAACAGACGG	128,20	433,24	57.952	57.956	50	41.667	306
D12_NODE_619596_length_647_cov_3_476	476	476	A	T	homozygous	ACTGGTACGTCATTCTTGCC	TGGTTGCTAATTGGGTGACT	213,20	542,20	57.669	58.076	50	45	330
D12_NODE_1983213_length_176_cov_11_100	100	100	C	T	homozygous	CCGATTACTCGATCCATCAC	ATTTGTCTTCGCGTCAAAAG	70,20	187,20	57.961	58.027	50	40	118
D12_NODE_1954856_length_410_cov_5_286	286	286	T	G	heterozygous	TATGACAATGCTGTTGTGGG	TATGACACCCCATTGCTCTT	122,20	373,20	57.968	58.019	45	45	252
D12_NODE_1899551_length_198_cov_3_2_118_123	118	123	_C_A	_T_C	_homozygous_homozygous	AAACCCGGGATTAGAAACTG	AGCACGGTTTGTGAAGAGTC	70,20	221,20	58.046	57.929	45	50	152
D12_NODE_536181_length_208_cov_26_108	108	108	C	T	heterozygous	ATTGAATTCTGCCAGACCAT	GTATTCAAGGTGCAACCTCC	75,20	183,20	57.043	57.109	40	50	109
D12_NODE_707334_length_364_cov_14_299	299	299	A	G	heterozygous	AGATCATCTTCTGGTGCAGG	ATTCTTGTCTGGTCAAGCCC	188,20	367,20	57.809	59.141	50	50	180
D12_NODE_48759_length_246_cov_12_174	174	174	C	T	heterozygous	AAAGCAATGATGTCACCCTG	AAGGTATTGTGATGCCTGGA	90,20	219,20	58.57	58.019	45	45	130
D12_NODE_1177542_length_290_cov_6_236	236	236	G	T	homozygous	TCCAATGCATCAACATGAAG	TCAGCATCTCACCAGCATTA	18,20	261,20	58.039	57.937	40	45	244
D12_NODE_1076906_length_435_cov_20_204	204	204	C	T	heterozygous	AGGATTTCGTTCACATGGAG	GGCCCATACGTTGAAGATTA	139,20	276,20	57.58	57.577	45	45	138
D12_NODE_537996_length_243_cov_4_180	180	180	C	A	homozygous	TCTGTTTGGTGTGTTGGTTG	ATGCTTACACGAGCAAATCC	143,20	247,20	57.978	57.848	45	45	105
D12_NODE_879259_length_320_cov_8_279	279	279	C	T	heterozygous	TACACCCTTGAAAATGCGAT	GAGCTTGCTCGTCCATTCT	92,20	317,19	58.093	58.114	40	52.632	226
D12_NODE_489173_length_261_cov_12_200	200	200	G	T	heterozygous	GGATTGAGCTTTGATGGCTA	TGGCTTAGCACATATGAAGGA	113,20	289,21	57.915	58.4	45	42.857	177
D12_NODE_1157043_length_465_cov_19_3_113_160_404	113	404	_C_C_G	_A_G_C	_heterozygous_heterozygous_homozygous	CCGCTTTAGCAAAGAATCAC	ATTCATCACAAAGGCGAATG	12,20	494,20	57.662	58.574	45	40	483
D12_NODE_1547919_length_213_cov_14_56	56	56	C	A	heterozygous	GGAAAGGGTCTGATGCACTA	TATGCATCACCATGTACGGA	33,20	135,20	57.737	58.362	50	45	103
D12_NODE_554806_length_312_cov_14_97	97	97	C	T	heterozygous	AGTTCCCTTGAAGAAGCCAT	GAAGAACGAGAAAAGAGGGC	28,20	278,20	57.853	58.121	45	50	251
D12_NODE_147236_length_538_cov_3_142	142	142	T	C	heterozygous	CCAAAGAGCATTGAAGGAAA	ACAGAAATCGCAGTCCAAAG	70,20	277,20	57.945	57.951	40	45	208
D12_NODE_1902367_length_209_cov_10_156	156	156	C	T	heterozygous	TAGATAAAGGGAGCGCAATG	TCATATCTCCACCACCGAGT	101,20	213,20	58.018	57.94	45	50	113
D12_NODE_150248_length_287_cov_10_2_286_287	286	287	_A_C	_G_T	_unknown_unknown	CCTGGATATGGAACATCTGC	TTTACCAAGGGGCTTTGACT	203,20	313,20	57.961	58.694	50	45	111
D12_NODE_1479770_length_433_cov_9_328	328	328	G	C	homozygous	ACTTCCCCTGGAAATTGAAC	CCTTTGTTCCATGAGATTGG	214,20	424,20	57.946	57.992	45	45	211
D12_NODE_175264_length_196_cov_9_152	152	152	A	C	homozygous	TATCATCCCAGAAAAGCCAA	AACTCAGCTATGATTGGACCAT	93,20	211,22	58.16	57.694	40	40.909	119
D12_NODE_2231007_length_192_cov_4_127	127	127	G	A	heterozygous	TCAAAGAGTGGAGGGAAATG	TGATGGGTATCTGGAGTTCG	26,20	171,20	57.71	58.515	45	50	146
D12_NODE_1010682_length_295_cov_8_253	253	253	G	A	homozygous	GAGGTTTTGCTAAATGGACCT	CTATACCCGGCCTAGTCACC	56,21	277,20	57.364	58.554	42.857	60	222
D12_NODE_1675857_length_242_cov_18_82	82	82	C	T	heterozygous	CAAAGCGTCATAAAACAGAGC	GTGTTGAAGGAGGAAGCAGA	25,21	134,20	57.732	58	42.857	50	110
D12_NODE_622690_length_195_cov_30_77	77	77	C	G	homozygous	CCATCCAGGATCTTGTCATC	TGTTTCTCACGGTTTCCTTC	23,20	172,20	57.849	57.768	50	45	150
D12_NODE_881069_length_258_cov_13_97	97	97	A	C	heterozygous	CTGAGTTGAAAAACATGCTTGC	TGCATGAACAACATACGTGA	12,22	191,20	59.926	57.018	40.909	40	180
D12_NODE_1868350_length_307_cov_5_233	233	233	T	C	homozygous	AATTCTGGAATTTCGAAGGG	AGGGTCACTTTAGGGGTGTC	143,20	334,20	58.11	57.954	40	55	192
D12_NODE_970857_length_284_cov_6_177	177	177	C	T	heterozygous	GCCACCTCAATTATGCATTC	AGAACCGATAGAGGTGACCC	87,20	229,20	58.037	58.049	45	55	143
D12_NODE_615535_length_352_cov_5_176	176	176	A	G	heterozygous	TCATGTGAGCATTTCTCAGG	CTTCTCTTTCCTATCCACAACAC	56,20	337,23	57.306	57.049	45	43.478	282
D12_NODE_546023_length_319_cov_6_2_256_260	256	260	_T_C	_G_T	_homozygous_homozygous	TCGCGAACTAAACAACACAA	TCAGAACATGGTGTGAGTCTCT	158,20	291,22	57.978	57.346	40	45.455	134
D12_NODE_1802996_length_192_cov_7_141	141	141	A	G	heterozygous	ATCAATGCAGCCAACGTATT	CAGCTGGTGCCTAATTCTCT	33,20	192,20	58.12	57.173	40	50	160
D12_NODE_1543708_length_314_cov_4_216	216	216	G	A	homozygous	TGAGCTCGAATTTCATAGGC	CCGGAAAGGTCTGATAGAGAG	79,20	251,21	58.065	58.016	45	52.381	173
D12_NODE_77442_length_283_cov_11_134	134	134	A	G	homozygous	CTTCAAGGCCCTATCATGTG	AGGTTGCATGGTGAACTTGT	91,20	230,20	58.173	58.058	50	45	140
D12_NODE_1659022_length_328_cov_11_2_236_258	236	258	_T_C	_C_A	_heterozygous_heterozygous	AATCTTCACCATCACTCCCA	GTGACTTGGAGCTTGCAGTT	106,20	331,20	57.91	58.087	45	50	226
D12_NODE_1887786_length_394_cov_5_281	281	281	G	A	homozygous	TTCAGGTTGGCAGATGTTTT	TCATTCCTTCAAGCACACAA	12,20	391,20	58.201	57.806	40	40	380
D12_NODE_1549070_length_185_cov_8_31	31	31	G	A	homozygous	CCTCAACAGTTACCTAGCAAATC	AGTTGCAGTAACGGGAAGTG	1,23	181,20	57.174	57.884	43.478	50	181
D12_NODE_623275_length_337_cov_8_252	252	252	C	T	heterozygous	GGTAACAATGGCTGGAAATG	CTGACACAAGCAAGTGCAAC	68,20	292,20	57.944	58.038	45	50	225
D12_NODE_724334_length_302_cov_10_2_134_138	134	138	_C_A	_T_G	_heterozygous_heterozygous	GCTTTGGACGGTTAGAACAA	CAAGCTCTCCTTGCATCAGT	42,20	215,20	57.878	58.187	45	50	174
D12_NODE_1238001_length_702_cov_4_137	137	137	G	A	homozygous	GCTTGGCGATGCTATAAGAA	CCTCATGAGTTTTGGACTCG	107,20	571,20	58.161	58.286	45	50	465
D12_NODE_199164_length_286_cov_5_218	218	218	A	G	heterozygous	ACTCGATCGAACGGATACAA	TGGAGGGAAGAACTCTGTGA	70,20	263,20	58.173	58.349	45	50	194
D12_NODE_2239337_length_296_cov_6_241	241	241	C	T	heterozygous	TGTAGCCTGAGGAGTGTGGT	ACTTCAAGCATACGAGCGTC	132,20	272,20	58.304	58.132	55	50	141
D12_NODE_744965_length_395_cov_6_299	299	299	T	A	heterozygous	GGGGATATTGAATGGGAATC	CACAGTGCAACCATGACATT	244,20	424,20	57.975	57.945	45	45	181
D12_NODE_1459792_length_379_cov_9_250	250	250	T	C	heterozygous	GGTGGAACTCTTGCTCAGAA	AGACCACGATGAGTCTTTCG	124,20	308,20	58	57.87	50	50	185
D12_NODE_2034835_length_370_cov_11_214	214	214	T	C	heterozygous	ATAACTAGGGCTTGGGATGG	TGATGCCTTTCTTTTCTTGC	36,20	258,20	58.02	58.093	50	40	223
D12_NODE_982887_length_391_cov_9_106	106	106	T	G	homozygous	CATGTCATGCTCATTCACTGT	TATTGCTTTGACGAAGGAGG	44,21	239,20	57.081	57.972	42.857	45	196
D12_NODE_1022058_length_215_cov_8_129	129	129	T	C	homozygous	GACCCTATAGAAGGCTCGTGA	GGCTATTTGAGCCGTGTAGA	88,21	222,20	58.424	57.999	52.381	50	135
D12_NODE_713477_length_269_cov_5_208	208	208	T	C	heterozygous	ATGTTGCCTTCACTGGTCAT	CTCACCACATTCATCCACAA	128,20	246,20	57.999	57.852	45	45	119
D12_NODE_522038_length_521_cov_4_168	168	168	A	C	homozygous	CGGGATTTCACTCTTGTCAT	GAGGTTCGTACGTAGATCGG	9,20	201,20	57.58	57.298	45	55	193
D12_NODE_810055_length_548_cov_11_3_107_136_327	107	327	_T_A_G	_C_G_A	_unknown_unknown_heterozygous	ATGGAGTCCACGACCTACAA	CTTGTTTGATGGCTATTGGG	59,20	423,20	58	58.093	50	45	365
D12_NODE_1845971_length_233_cov_5_86	86	86	T	C	homozygous	AACATCAAACACAAGTCCACC	GTTTGGAAGCTTGTCGAAGA	13,21	123,20	57.4	58.076	42.857	45	111
D12_NODE_490257_length_720_cov_2_604	604	604	G	C	heterozygous	ATCGATACCAAGCCTTCACA	GGAGATTGTTAGAGGCAGCA	480,20	742,20	58.173	58.048	45	50	263
D12_NODE_1395370_length_218_cov_6_165	165	165	A	G	heterozygous	AAACAAAAGAGTGTCGCTCG	GTCTTTCCATCGGTATGCAC	9,20	199,20	58.16	58.019	45	50	191
D12_NODE_621100_length_647_cov_2_2_152_156	152	156	_A_C	_G_A	_homozygous_homozygous	GACCCCTCCAACTCTAGCTC	AATTACCATTGGCCCTCATT	52,20	189,20	57.925	58.252	60	40	138
D12_NODE_1596950_length_257_cov_10_2_113_182	113	182	_G_C	_A_T	_heterozygous_heterozygous	TCCGGTATTTGGGTTAGTCA	AGCTTGGTTGGTTCTTCCTT	51,20	256,20	57.945	57.909	45	45	206
D12_NODE_151057_length_230_cov_9_169	169	169	A	G	heterozygous	ATGCAGGTTAGGTGAAGCAG	GTATTTCATTCCTTCGGCTG	57,20	201,20	57.98	57.306	50	45	145
D12_NODE_373565_length_470_cov_64_2_55_62	55	62	_A_G	_C_A	_unknown_unknown	ATCCCCTTCTTGCTCTCCTA	GATCAAATGGACCTCACCTG	25,20	454,20	57.946	57.91	50	50	430
D12_NODE_602760_length_417_cov_14_349	349	349	T	G	unknown	GCTTCTTGCACCTGAGACAT	CTAGAACCCTGATGAGCCAA	147,20	440,20	58.028	57.894	50	50	294
D12_NODE_332935_length_194_cov_18_2_73_78	73	78	_A_T	_G_C	_homozygous_homozygous	CCGGTTTCAAATGTTTTACC	TGGAGCAATTCTCTCAAAGG	10,20	160,20	57.023	58.02	40	45	151
D12_NODE_1695340_length_220_cov_7_89	89	89	A	G	homozygous	CGCTAGTGTCCCTTGTCTGT	CATGACTATCGATGCCACAC	24,20	123,20	57.959	57.47	55	50	100
D12_NODE_1171927_length_201_cov_11_131	131	131	C	T	heterozygous	AGTCGTATGTTTCTCTGCCG	CAAAGATCGAATTAGAAGGGG	49,20	157,21	57.98	57.824	50	42.857	109
D12_NODE_1458909_length_471_cov_11_219	219	219	A	G	heterozygous	AAGGCCTCCTGAGCTAAAAG	CCTGTTGCATAACTGGGTTC	86,20	241,20	57.841	58.076	50	50	156
D12_NODE_1814882_length_178_cov_7_94	94	94	A	G	homozygous	AAACAAAGCTTCACCAGCAC	GAAATCATGAACCGATTGCT	61,20	178,20	58.008	57.608	45	40	118
D12_NODE_1585742_length_383_cov_7_311	311	311	G	A	homozygous	GGTCTGGAACTGGTACGATG	AATTGGCTAATAAGTGGGGG	108,20	410,20	58	57.949	55	45	303
D12_NODE_906642_length_229_cov_10_88	88	88	A	G	homozygous	GGAAAATGACAGCATGTGAA	TCCTTCATTTGACGGTTCAG	58,20	174,20	57.081	58.695	40	45	117
D12_NODE_1977347_length_186_cov_30_154	154	154	C	T	heterozygous	GTTCGTGTTTCTTTTCACGG	TGTTCCATGGGAAATGCTAA	15,20	211,20	58.256	58.965	45	40	197
D12_NODE_1518790_length_404_cov_7_194	194	194	A	C	heterozygous	TCTTGCCCTAGCACTTCATC	GTCTTGCAAGGAAGTGGAGA	8,20	288,20	58.048	58	50	50	281
D12_NODE_551972_length_410_cov_20_307	307	307	A	T	heterozygous	AGAAGAGCAGAGCAACCTGA	AAACGGTCCTACACATTCCA	9,20	413,20	57.9	57.923	50	45	405
D12_NODE_801597_length_447_cov_18_2_181_349	181	349	_A_T	_G_C	_heterozygous_homozygous	CTTCAGCGGTAAGCATTGTT	TTTCCCCATAGTTCTGCTTG	50,20	400,20	58.054	57.823	45	45	351
D12_NODE_250487_length_250_cov_11_145	145	145	G	A	heterozygous	CTCTCAAGGCTGTTGGTGTAA	GTGATCGTGATCCCAAGTTT	14,21	227,20	58.023	57.418	47.619	45	214
D12_NODE_1903681_length_220_cov_6_139	139	139	A	G	homozygous	GCCTTGTTCCTTAAGAGGGA	TCGACGTTATGACGTGAGTG	31,20	175,20	58.385	58.276	50	50	145
D12_NODE_1891851_length_273_cov_6_231	231	231	A	T	heterozygous	AATTGCAGGCATACCATCAT	CCCTAAGACATCCTCAAGCA	75,20	289,20	57.914	57.894	40	50	215
D12_NODE_927017_length_535_cov_2_45	45	45	A	G	homozygous	GTATGACTTTGGAAGCGTGG	CATTTGTCATGGACTCGGAT	5,20	458,20	58.228	58.359	50	45	454
D12_NODE_425126_length_278_cov_16_168	168	168	C	T	heterozygous	CCAAGCTCTCATTTGCCTTA	TGTCCTCGAGTCCTTAACCA	128,20	262,20	58.12	58.286	45	50	135
D12_NODE_1225917_length_234_cov_12_139	139	139	T	G	heterozygous	TCATTTACACCCCTAACCGA	TCTTTGCCGGTTAAGTCTTG	2,20	182,20	57.945	58.027	45	45	181
D12_NODE_51697_length_420_cov_10_174	174	174	A	G	heterozygous	GTGTTGATTTTGATGGAGCA	TCTGCCCTCCTGTATGATGT	25,20	210,20	57.081	58.1	40	50	186
D12_NODE_961627_length_301_cov_9_192	192	192	C	A	heterozygous	AGCCAGGCAAGAATAAAGGT	ATTTGGAGTCGTTGGATGAA	151,20	320,20	57.956	57.991	45	40	170
D12_NODE_922299_length_288_cov_21_232	232	232	A	T	homozygous	TCACTGGACACAACATTTGC	GTGGTGTTCAAAGCTCTGCT	141,20	267,20	58.081	58.087	45	50	127
D12_NODE_414544_length_444_cov_11_313	313	313	A	C	heterozygous	AGGGAAATAGAATTCACCCG	CACTCTCGTTTTCCTCCTGA	9,20	340,20	57.993	58.001	45	50	332
D12_NODE_1498680_length_213_cov_9_122	122	122	C	G	heterozygous	TGGACGACAACATGATCAAC	TAGTGGATATCGACGGCTTC	75,20	180,20	57.85	57.791	45	50	106
D12_NODE_989690_length_224_cov_8_92	92	92	T	C	unknown	AGAGTTCTTCCTGCCATGC	TGATCAATGCAAAGCACCTA	8,19	190,20	57.954	57.86	52.632	40	183
D12_NODE_758737_length_244_cov_3_184	184	184	A	T	homozygous	ATTCAAGATCATGTGTCGGG	CCAGCTTGAAATGGGTAATG	77,20	228,20	58.359	58.093	45	45	152
D12_NODE_640936_length_206_cov_19_116	116	116	G	A	heterozygous	TTGAAAGAACCTTTGATGGC	TCACTTGCATGAACTGATGG	38,20	167,20	57.793	58.186	40	45	130
D12_NODE_455677_length_241_cov_8_2_190_202	190	202	_C_T	_T_C	_homozygous_unknown	ACACTAACCGCAGGTAAACG	GCTCTTGCTCATGATATCTTCC	7,20	234,22	57.841	58.045	50	45.455	228
D12_NODE_496553_length_177_cov_4_2_99_103	99	103	_G_T	_A_C	_homozygous_homozygous	TGGCGATTTCTGACGATTAT	GGCTTCTCAATTGGCTCATA	28,20	184,20	58.187	57.915	40	45	157
D12_NODE_639022_length_559_cov_4_515	515	515	C	A	homozygous	GCAACATAGAGTGCTTTTTCG	GTTTTCTCTCTGCTGTTGCC	159,21	539,20	57.732	57.669	42.857	50	381
D12_NODE_729696_length_391_cov_11_187	187	187	G	C	heterozygous	CTTGCCCCTTTGTAATGAAA	TAGAGCCAGGAGACATGCTT	112,20	320,20	57.755	57.639	40	50	209
D12_NODE_1061088_length_252_cov_9_144	144	144	C	A	unknown	TAAGGTCCTGGCTGTCTTCA	TTTAAGTTGCCGTTGTTTCC	100,20	229,20	58.442	57.81	50	40	130
D12_NODE_232139_length_313_cov_7_218	218	218	T	G	homozygous	CATGATTGGATGGGGTACTT	AATCAAGTCGAGTCAAACCG	103,20	260,20	57.174	57.797	45	45	158
D12_NODE_1069150_length_302_cov_24_2_237_244	237	244	_A_A	_G_G	_heterozygous_heterozygous	CCGCAACAGCAATAAAGAAT	GGTGAGAGCAGTTGTTTTGTAA	36,20	327,22	57.926	57.096	40	40.909	292
D12_NODE_162698_length_291_cov_5_142	142	142	T	C	homozygous	AGAACACCGAGAGCAGATTG	CTCCTGCATCGAGATTCATT	92,20	220,20	58.029	57.834	50	45	129
D12_NODE_310785_length_291_cov_10_154	154	154	C	T	heterozygous	ACGCACCACGTAACAGAACT	CGACGGTAACTTCATATCCG	56,20	188,20	58.299	58.12	50	50	133
D12_NODE_1117829_length_395_cov_6_269	269	269	C	A	heterozygous	AAACGAAATAGCACCACCAA	TAAAGAACATTACCGGCGAG	21,20	325,20	58.147	57.927	40	45	305
D12_NODE_723550_length_208_cov_12_2_106_112	106	112	_G_G	_A_A	_heterozygous_heterozygous	GCAATTTAAATCCCTGGTCC	TCCCGTAACTGGAAGTACAAA	11,20	153,21	58.368	57.294	45	42.857	143
D12_NODE_2126225_length_311_cov_9_281	281	281	C	T	heterozygous	ACTGACAGCGAAATCGACTC	CGTAGTTGGATGCCTTGTCT	218,20	332,20	58.028	57.826	50	50	115
D12_NODE_1850406_length_206_cov_16_145	145	145	A	C	heterozygous	TTTAGAGCAAATGTACGGGC	TCCATTGCTGAATAATGGCT	48,20	177,20	57.926	58.187	45	40	130
D12_NODE_756431_length_176_cov_9_118	118	118	T	A	heterozygous	CTAAAGGGTGAGGCAAACAA	GGGTTCTTATGGCCTTTCAT	26,20	174,20	57.879	57.992	45	45	149
D12_NODE_1965448_length_193_cov_6_99	99	99	G	A	homozygous	CAATTGAAAGGTGCCACAGT	TCCACAAAAGCAGTAGGAGC	8,20	176,20	58.623	58.104	45	50	169
D12_NODE_1056011_length_218_cov_8_2_145_150	145	150	_T_C	_C_A	_heterozygous_heterozygous	CACACAATTCATAGCGCAAG	ATGCGATTCATTGACCCTAA	60,20	224,20	57.948	58.038	45	40	165
D12_NODE_880208_length_317_cov_8_58	58	58	T	C	heterozygous	ACCTTTGCAACTTACCCCTC	ATTTCCAGCTTGGTTAGCCT	21,20	215,20	58.174	57.956	50	45	195
D12_NODE_521874_length_276_cov_19_193	193	193	T	C	heterozygous	TCAGCACCAACAATCTCAAG	AACGGTACCTGAAGGGTAAAA	30,20	299,21	57.374	57.677	45	42.857	270
D12_NODE_1929568_length_275_cov_5_155	155	155	T	A	homozygous	CCGAAATTTTGATCTTGACG	AACTGCATCATGGGACTAGC	70,20	254,20	58.214	57.765	40	50	185
D12_NODE_620453_length_312_cov_16_216	216	216	A	C	heterozygous	AAGAGCTGCAAACATTCGAC	TTTTAGGCACTTCTCCAACG	52,20	326,20	58.104	58.027	45	45	275
D12_NODE_1000257_length_280_cov_11_202	202	202	C	T	heterozygous	GACCATTTTTGCATCGAAAC	CCCTCCTTCAAGCCATATTT	9,20	309,20	58.065	58.136	40	45	301
D12_NODE_629569_length_385_cov_10_338	338	338	T	C	heterozygous	TGTTATGTTGCGCCTGAGTA	TGCAGGCAACTAAGTGCTAA	119,20	393,20	57.948	57.35	45	45	275
D12_NODE_902680_length_176_cov_11_2_94_102	94	102	_G_C	_A_T	_homozygous_homozygous	AATCATCCCTGGAAGAGACC	CACCAGTTAATGGGTGGAAG	39,20	145,20	57.964	57.924	50	50	107
D12_NODE_381487_length_290_cov_6_2_135_188	135	188	_T_C	_C_T	_unknown_homozygous	GCAACCATGAAACACATCCT	ACGAGACAAACTTGGGCATA	67,20	290,20	58.416	58.228	45	45	224
D12_NODE_456522_length_199_cov_12_121	121	121	C	A	heterozygous	TCAGCAAATAAAGCAAACCC	ATGGCCACTACTGGAAACAA	24,20	182,20	57.899	58.076	40	45	159
D12_NODE_499651_length_282_cov_5_2_120_210	120	210	_G_G	_A_T	_heterozygous_heterozygous	AAGGACTTGATGAAGGCAGA	AACATCACCTTCTTTTGGCA	0,20	282,20	57.451	58.201	45	40	283
D12_NODE_268443_length_229_cov_14_113	113	113	T	G	unknown	GGGTGCAATTGAATTAGGTG	TCCAGCAATAAGAGCAGTCC	70,20	256,20	57.944	58.048	45	50	187
D12_NODE_2758959_length_238_cov_12_147	147	147	G	A	heterozygous	CGTCTTATCATCTTTGTTCAGCAG	AAGAGCCTTGAGAGTCACCC	35,24	203,20	60.308	58.467	41.667	55	169
D12_NODE_1259798_length_543_cov_11_463	463	463	G	C	unknown	AATATGGAATTTCCTTCGGC	CTAAAGCAAGAACGGGATGA	44,20	539,20	58.01	57.972	40	45	496
D12_NODE_746856_length_448_cov_17_269	269	269	C	T	unknown	TATGTAGCAGTGGAGGGGAA	TCCATGCCTTGTATCTGTGA	134,20	450,20	58.173	57.608	50	45	317
D12_NODE_475059_length_240_cov_28_2_77_84	77	84	_T_A	_C_G	_heterozygous_homozygous	ACCACAGTCCAGCTTACCAA	GGTTGCAATTGTCCACTCAT	49,20	229,20	58.215	58.416	50	45	181
D12_NODE_1031926_length_219_cov_4_96	96	96	G	A	homozygous	TGTCACATCACGACTTCAGG	AAAAATAGGGTTCACGTCCC	32,20	133,20	58.171	57.903	50	45	102
D12_NODE_859227_length_567_cov_46_2_254_402	254	402	_C_G	_A_A	_homozygous_heterozygous	TTTTCTTCTCCAACATTCGG	GTGCTGAATTGGATTGGATT	205,20	517,20	57.795	57.453	40	40	313
D12_NODE_44_length_244_cov_51_190	190	190	G	T	unknown	CCCCTTCTTTTAATGCAACA	TGGGAAAGTTGAAGTTCTCG	35,20	235,20	57.755	57.924	40	45	201
D12_NODE_567366_length_254_cov_13_221	221	221	C	A	heterozygous	TCTTTTGGGTTTCAAACAGG	AATCCAAGTGCTGCTGTACC	103,20	255,20	57.702	57.824	40	50	153
D12_NODE_1056538_length_306_cov_8_275	275	275	G	A	homozygous	ATTGCCTCTACCTTTTGCCT	CAAGTTCAGGAGGAGCATGT	117,20	314,20	57.956	57.87	45	50	198
D12_NODE_358975_length_219_cov_10_132	132	132	A	G	homozygous	ATTCATAGCTGTTTTCCCCC	ACGGTGCGCTTAGAGAGTAA	80,20	194,20	57.992	57.812	45	50	115
D12_NODE_1078012_length_183_cov_8_128	128	128	G	T	heterozygous	TTATAAATGCTCGAGTCCGC	AGACCCTGACTCCTTTTGCT	52,20	179,20	58.017	57.982	45	50	128
D12_NODE_850615_length_231_cov_6_189	189	189	A	G	heterozygous	CCCCTGAAATACTCTCCGAT	GTTTATACCGAGCGACGTGT	92,20	244,20	58.067	57.783	50	50	153
D12_NODE_759006_length_230_cov_9_138	138	138	T	G	heterozygous	CACTCCTTAACCCTTCCCAT	GAATGTTGGGATTCAGTTGC	115,20	214,20	57.975	57.99	50	45	100
D12_NODE_873151_length_184_cov_11_165	165	165	A	G	homozygous	TGGAGGAGCTGGATTTTGTA	TCCACTCGTTTTACTGACGG	69,20	187,20	58.298	58.773	45	50	119
D12_NODE_1829479_length_278_cov_8_174	174	174	T	G	heterozygous	GGGAAATAGGGGGACTAACA	TCAATTCACTAAAGCTGGCA	111,20	281,20	57.849	57.1	50	40	171
D12_NODE_1577678_length_379_cov_16_65	65	65	T	A	heterozygous	TGGGTAACATCATGGACCTT	TACCATGATTCAACACGTCG	39,20	366,20	57.708	57.968	45	45	328
D12_NODE_2042892_length_340_cov_11_296	296	296	A	G	heterozygous	CGATAAACAATGCCAACACA	TGCAGACCTTTTAGTTCTTCCA	100,20	364,22	58.046	59.017	40	40.909	265
D12_NODE_892457_length_187_cov_12_97	97	97	A	G	heterozygous	GGCCAGGGTTTAGAAGCTAT	TTCCAAACCCAAACTATGGA	31,20	145,20	57.464	57.917	50	40	115
D12_NODE_998550_length_212_cov_10_163	163	163	G	T	unknown	GTTTCGATGAAGAAGCGAAG	CCCAATTGGTTAAACTCCG	21,20	206,19	57.698	57.931	45	47.368	186
D12_NODE_1201572_length_285_cov_7_233	233	233	A	G	heterozygous	GTGACCCCATTTGATGATGT	CCCTACAGGTTGAAAATGACA	8,20	265,21	58.041	57.593	45	42.857	258
D12_NODE_1036205_length_272_cov_13_2_190_205	190	205	_C_A	_T_T	_heterozygous_heterozygous	TGCAGGGGATGTGAGTATCT	TGGTGGTGTTACAAATGCTG	105,20	231,20	58.1	58.028	50	45	127
D12_NODE_417113_length_259_cov_12_199	199	199	T	C	heterozygous	TTGCACATGCAACAGTAGGT	AGAGTTGGTTTCAGCACCTG	138,20	264,20	57.764	57.93	45	50	127
D12_NODE_89063_length_334_cov_7_2_204_267	204	267	_T_A	_C_G	_heterozygous_heterozygous	TCCAAGAGAGCAAGTGAACC	CAAGCTAGGCCTATCAGCAC	143,20	317,20	58	57.755	50	55	175
D12_NODE_2132655_length_344_cov_6_271	271	271	T	C	heterozygous	CCTTTTGTTTTGCCTCTTGA	GAACTCGAGCTTGAATTGGA	105,20	348,20	58	58.019	40	45	244
D12_NODE_1045052_length_328_cov_8_181	181	181	T	G	heterozygous	CGAGTAAAATGCAAAAGGGA	ATGGTTTCTTTTTCGCTTCC	13,20	270,20	57.901	58.303	40	40	258
D12_NODE_231181_length_295_cov_6_190	190	190	C	T	heterozygous	AAGAAATGCGGAGGAAAGTT	CCCTACTGATGAATTGGGTG	83,20	216,20	57.929	57.865	40	50	134
D12_NODE_883293_length_311_cov_5_194	194	194	T	G	heterozygous	CACAAAGTGTGACGATTGGA	CGGTAGCTTGAATTTCTGGA	90,20	333,20	58.081	57.972	45	45	244
D12_NODE_1041845_length_176_cov_8_133	133	133	G	T	homozygous	AGGTCTCAATTCCATCAACG	CAACTTGAATTCGATCTTCCAC	55,20	201,22	57.58	58.695	45	40.909	147
D12_NODE_769696_length_207_cov_17_157	157	157	G	A	heterozygous	CAAAACCCTGAAACAGGCTA	ATATTCCAAGGATGGGCAAT	20,20	191,20	57.879	58.2	45	40	172
D12_NODE_879075_length_278_cov_24_258	258	258	T	A	heterozygous	GGTGTTGGATATGGAGCAAG	CCATTCTGATTCCACTTTCTG	97,20	291,21	58.019	57.255	50	42.857	195
D12_NODE_601150_length_282_cov_5_185	185	185	T	A	heterozygous	TCCCAGAATACTTGACCCAA	TGGTACGATAAAAATGGCGT	90,20	258,20	57.992	58.044	45	40	169
D12_NODE_469244_length_630_cov_13_475	475	475	G	C	heterozygous	TTTCCCTCCACACCAGATTA	AACCTGCTGATCCTTCAAGA	88,20	508,20	57.992	57.451	45	45	421
D12_NODE_653160_length_184_cov_14_2_100_146	100	146	_A_T	_G_A	_heterozygous_heterozygous	TGTGCTGTAGCACCAACAAT	CAAAAAGGAACACAAGACGC	57,20	195,20	57.764	58.405	45	45	139
D12_NODE_380805_length_250_cov_5_201	201	201	G	T	heterozygous	AGCGTTTACCCAAACAAATG	AGGAGTAGCAGAGCATTAACTACC	11,20	271,24	57.692	57.467	40	45.833	261
D12_NODE_694388_length_219_cov_11_219	219	219	C	A	heterozygous	ATCTGGTGATTTTTGCTGGA	GTGAACCAGGGAGGAGATG	88,20	241,19	58.145	57.976	40	57.895	154
D12_NODE_534674_length_380_cov_10_2_96_97	96	97	_G_G	_A_C	_homozygous_homozygous	ATCGTTTTACAGGGTGATCG	TCAATAGGGCAAGTTCCATC	38,20	150,20	57.546	57.61	45	45	113
D12_NODE_1240166_length_215_cov_6_145	145	145	G	A	homozygous	AAGCCAAAGACAAACTTCCC	ATTCTCCTCCTCATTCCGTC	53,20	222,20	58.293	58.118	45	50	170
D12_NODE_348200_length_321_cov_21_251	251	251	T	C	heterozygous	GCTTCTGGGTCCTTTTCTTC	TTGTTTCCACTCCATGACCT	93,20	326,20	57.974	57.971	50	45	234
D12_NODE_1233728_length_294_cov_10_2_232_235	232	235	_G_G	_A_T	_heterozygous_heterozygous	AAGATGTTGGTTTGGGTCCT	ACGAGGCAGTATTGAGCAAC	158,20	284,20	58.35	57.979	45	50	127
D12_NODE_390913_length_456_cov_24_155	155	155	T	C	unknown	TTGCGAAAAGTCGTATCTCC	AGATTTCAAGCAGCTAGGCA	28,20	462,20	57.971	57.877	45	45	435
D12_NODE_1553513_length_476_cov_21_200	200	200	C	G	unknown	ATGATCTGCTCCGACCATTA	ACGGTAGTTGTTTGAACCCA	57,20	504,20	58.117	57.98	45	45	448
D12_NODE_1471812_length_283_cov_6_3_183_191_250	183	250	_A_A_C	_G_T_T	_heterozygous_heterozygous_heterozygous	GCATCACTCATTTCACCACA	CAGAGCTGCAGTTGCTTAAA	143,20	275,20	58.019	57.07	45	45	133
D12_NODE_1510683_length_243_cov_6_159	159	159	A	T	heterozygous	GAAAGTAAACGAGGACCAAGC	TCTCCTCGAATTTTGGTTTG	120,21	264,20	57.995	57.795	47.619	40	145
D12_NODE_1080770_length_380_cov_8_333	333	333	C	A	heterozygous	TTACCTCATGCCCTCACAAT	CCACAAGCCTTGAAAAGAGA	181,20	380,20	58.019	58.077	45	45	200
D12_NODE_1016665_length_304_cov_5_244	244	244	A	T	homozygous	GTTGTTTAAATTGGACCGGA	CCGGTTCAATCGGTTTTTAG	163,20	283,20	57.459	59.447	40	45	121
D12_NODE_675298_length_325_cov_4_150	150	150	C	A	heterozygous	CTGCGCAAGGATAAACATCT	TGCCCCTAGTCTTTTTGTTG	2,20	219,20	57.999	57.879	45	45	218
D12_NODE_1140079_length_178_cov_21_57	57	57	T	C	unknown	TGAGCTGCCTATTGGAACAT	CAATAAGCAAGGAAGCCAAA	15,20	165,20	58.326	58.045	45	40	151
D12_NODE_402299_length_206_cov_31_89	89	89	A	C	heterozygous	AGAAGATTGTGCTGAGGCTG	TCATCAAGCAAACACATTGG	7,20	118,20	58.187	58.099	50	40	112
D12_NODE_966187_length_342_cov_11_2_210_243	210	243	_T_G	_A_T	_heterozygous_unknown	CGTTTCATTCGGTGCTTAGT	ATGTAGAAGAAACGGATTCCAC	6,20	365,22	57.906	57.233	45	40.909	360
D12_NODE_2778706_length_203_cov_4_166	166	166	A	G	homozygous	TAGAGATGGCAAAAGATGCC	CAACTTAAGCTTCTTACCGCC	120,20	220,21	57.915	58.225	45	47.619	101
D12_NODE_876896_length_258_cov_6_122	122	122	C	T	homozygous	CAGTGCTATAGATATCGGACCAG	AGATCAGGTTCCAACAGTGC	26,23	155,20	57.952	57.708	47.826	50	130
D12_NODE_2407947_length_269_cov_4_208	208	208	T	C	homozygous	GGGAAAAGAAGTAACAGCGA	TCTACCGCGGAACTCTATTG	95,20	272,20	57.096	57.999	45	50	178
D12_NODE_2194405_length_546_cov_3_503	503	503	A	G	homozygous	GCCATACTCCTAAGATGTCCC	GATGATGCTTACCAACCTTTTG	120,21	574,22	57.624	58.629	52.381	40.909	455
D12_NODE_1038930_length_221_cov_8_166	166	166	C	G	unknown	TCTAGCCGTCAGATTTAGGG	TCTTTCTGTGGATGGAGGC	137,20	246,19	57.066	58.734	50	52.632	110
D12_NODE_110530_length_282_cov_4_208	208	208	T	C	homozygous	TTCCCTCTCCAGAGGTATCC	AAAGATGGTGCAAAAAGGGT	143,20	290,20	58.118	58.554	55	40	148
D12_NODE_348643_length_201_cov_34_2_123_140	123	140	_T_A	_C_G	_homozygous_homozygous	TCCTACCTCAATTCCACCAA	TGTGACACAATGAGCAAAGG	82,20	184,20	57.992	58.246	45	45	103
D12_NODE_1420953_length_299_cov_23_206	206	206	T	C	heterozygous	GGGTGACAAAACCTTACGTG	CGTTAAAATCTCCTCCGACC	158,20	291,20	57.98	58.646	50	50	134
D12_NODE_1036721_length_416_cov_14_176	176	176	T	C	heterozygous	CCTCAAGATCACCAGTGTCC	GGCGGAGATTTGGATTTTAT	9,20	330,20	58.052	58.01	55	40	322
D12_NODE_2063094_length_299_cov_11_256	256	256	C	T	heterozygous	CACCTTCCTCCTCTCTCCTC	TCCGTCCATTGAAGCTAAAG	104,20	282,20	57.973	57.972	60	45	179
D12_NODE_527275_length_863_cov_38_2_285_403	285	403	_T_C	_G_A	_heterozygous_unknown	CTTTCTCCCTTTCCCTCTTG	GCTGAAGTCATGCCAAAGTT	204,20	622,20	57.975	57.95	50	45	419
D12_NODE_884822_length_174_cov_13_122	122	122	A	G	heterozygous	TTAAGGCCGCTCAATTTATG	CAAGGGCCAAACAAAAACTA	27,20	199,20	57.947	57.811	40	40	173
D12_NODE_419414_length_339_cov_11_251	251	251	G	A	heterozygous	AGGCCAGTAGCCTTTGATCT	GCTACCGACAGTGTAATTCAGTT	161,20	333,23	58.028	57.528	50	43.478	173
D12_NODE_2494827_length_202_cov_7_86	86	86	C	T	heterozygous	TAGGCATTTCACCAGCTTTT	CATGTGCCTACATTACCCGT	45,20	191,20	57.515	58.379	40	50	147
D12_NODE_1735615_length_301_cov_9_210	210	210	C	T	heterozygous	CCTCTTGTGCCTTTTGTTGT	GATACCAAGCAGCATTTCGT	43,20	310,20	57.856	57.848	45	45	268
D12_NODE_518811_length_243_cov_8_90	90	90	C	T	homozygous	TTCCACCACTGATATGCTGA	GTGGATGACGATCCTGAGAG	67,20	192,20	57.608	58.156	45	55	126
D12_NODE_1363497_length_256_cov_6_150	150	150	C	T	homozygous	GGCGTGTGACCCTTTAATC	GTGTCCATCGTCGAAATAGG	15,19	238,20	58.005	58.019	52.632	50	224
D12_NODE_1050743_length_205_cov_16_53	53	53	C	T	heterozygous	GTTGCTTTGATGCCATTACC	TTTCCCAAAACGTGATGACT	18,20	152,20	58.092	58.048	45	40	135
D12_NODE_1435034_length_439_cov_19_251	251	251	C	T	heterozygous	CGAAACTCATGATCCCAATC	TTCCCCTTGCTTACCTACCT	83,20	387,20	57.932	57.814	45	50	305
D12_NODE_1140900_length_188_cov_15_2_98_101	98	101	_G_A	_A_G	_homozygous_homozygous	AGGAGGGACATAGTGGGAAT	GCATCCTAGGTACATGCCAA	5,20	199,20	57.37	58.6	50	50	195
D12_NODE_749717_length_359_cov_20_270	270	270	G	C	heterozygous	TCGTGACTCGATCTTCTTCC	TCGAGAAACTAAAGGCGTTG	85,20	387,20	57.94	58.174	50	45	303
D12_NODE_1984453_length_207_cov_8_92	92	92	C	T	heterozygous	CAATGGGTCTGGAGAGAAAA	TTGTCCTCTGACTTCATCCC	58,20	166,20	57.71	57.616	45	50	109
D12_NODE_2320680_length_197_cov_3_3_99_171_189	99	189	_A_T_G	_G_C_A	_heterozygous_unknown_heterozygous	AATGGCATGGAAGGATCATA	GCCGCTCCCATTCACTTAG	8,20	216,19	57.829	60.75	40	57.895	209
D12_NODE_1546030_length_275_cov_6_2_188_255	188	255	_C_C	_T_T	_homozygous_homozygous	GGTACACACGAGTGGACACA	CCATGTCCTCCATACAATTCA	109,20	286,21	57.922	58.284	55	42.857	178
D12_NODE_1478371_length_360_cov_5_211	211	211	G	A	homozygous	CGATTTTGGAGAGAAGCAAC	AACCTCGAGTATGGAGAGATGA	136,20	297,22	57.546	57.881	45	45.455	162
D12_NODE_2443620_length_229_cov_7_83	83	83	A	C	homozygous	GCATGCAACATACAAAATGC	TGGTCCCACCAAATGTTACT	16,20	167,20	57.659	57.768	40	45	152
D12_NODE_1532812_length_201_cov_11_185	185	185	G	A	heterozygous	GCAAAAGAAACAAACTCCGA	CTCCTTCCACTGCTCTGTTC	48,20	214,20	57.999	57.578	40	55	167
D12_NODE_1700303_length_254_cov_6_172	172	172	C	T	homozygous	GGCAGGGATAATTCCCTTTA	TTGTCGCAGCATTTGAAGTA	45,20	211,20	58.011	58.075	45	40	167
D12_NODE_72535_length_358_cov_8_275	275	275	C	T	unknown	TAATGTGTTGCGGGGATTAT	AGCCCCTTAGTAAATTGTTGG	190,20	337,21	57.844	57.343	40	42.857	148
D12_NODE_30428_length_233_cov_19_2_113_114	113	114	_T_C	_G_T	_heterozygous_heterozygous	CCGACAGAAGAGTGCTCAGT	ATCGAATAAAATTCCTCGGG	28,20	196,20	58.172	58.011	55	40	169
D12_NODE_63538_length_251_cov_14_231	231	231	C	T	heterozygous	TCAACTCCCCAATCTCTTCA	AAACCCTCCGATCGAACTAC	97,20	262,20	58.201	58.121	45	50	166
D12_NODE_1885105_length_288_cov_6_156	156	156	A	G	heterozygous	CAAGTTTTGCCACTCCTCAT	TTGACAGGGTTGTGGAAGAT	8,20	235,20	57.797	57.971	45	45	228
D12_NODE_54464_length_280_cov_5_192	192	192	G	A	homozygous	GGTGGTCTACCTCTCCCAAT	CCATATGCTTCAGTCTTAAACCTC	15,20	255,24	57.897	58.423	55	41.667	241
D12_NODE_421078_length_353_cov_35_217	217	217	C	A	heterozygous	TGGTTTGTAATACAGGCTTCG	GGACATTGCATCTCACAACA	193,21	299,20	57.851	58.019	42.857	45	107
D12_NODE_902562_length_571_cov_2_159	159	159	T	A	heterozygous	CACATCATCCACAAGCACAT	AGGTTTGGTCATATGGCGT	69,20	557,19	57.881	57.878	45	47.368	489
D12_NODE_1868174_length_274_cov_4_211	211	211	T	C	homozygous	AATTTTGGGAGCGTGTAGTG	CTTTCGTTAGTGACACGGCT	46,20	248,20	57.757	58.036	45	50	203
D12_NODE_1242296_length_232_cov_4_198	198	198	G	A	homozygous	CCCTTTGTATGAGAGCATGG	GCAAGGCCAAATAGATTGAA	33,20	234,20	58.173	57.844	50	40	202
D12_NODE_2723123_length_449_cov_6_2_353_379	353	379	_G_C	_T_G	_heterozygous_heterozygous	TACGGAGGATGTGACACTCA	TTTACGCCAAAGTTGAAAGC	44,20	413,20	57.575	58.097	50	40	370
D12_NODE_92873_length_489_cov_18_394	394	394	T	A	homozygous	TTTTACAGAGGCCATTCAGC	GGCATGCCTGGTATTTCTC	14,20	506,19	57.971	58.102	45	52.632	493
D12_NODE_438847_length_466_cov_10_3_275_320_344	275	344	_A_G_C	_G_A_T	_heterozygous_heterozygous_heterozygous	TTTCTGCCAAGTAATCAGCC	TGCAAATAAGGCAGTTGTCA	93,20	469,20	57.971	57.919	45	40	377
D12_NODE_2027415_length_218_cov_9_90	90	90	T	C	heterozygous	TACAATCGTTGTCGAAGCAA	CAGTACCTAGCAACGGTTTCA	30,20	246,21	57.919	57.975	40	47.619	217
D12_NODE_1149397_length_239_cov_5_127	127	127	A	G	unknown	AGAATTTGCTGCCAAAACAG	AAGGCGTTGTGATGTTAAGC	83,20	253,20	58.027	57.905	40	45	171
D12_NODE_574430_length_182_cov_16_2_82_108	82	108	_C_G	_T_A	_heterozygous_heterozygous	TCTCCGACAATTGCTAGCTC	GACTCGATTCGGACAAAATG	15,20	144,20	58.201	58.145	50	45	130
D12_NODE_2418241_length_530_cov_2_481	481	481	A	G	homozygous	ATAATGAGCCCAATGCAGAA	AGAATTCCATGCCCTTTTTC	74,20	540,20	58.187	58.11	40	40	467
D12_NODE_224430_length_180_cov_11_119	119	119	T	C	heterozygous	GCCTTATGAGTGGCAAGTGT	CTTGGATACCCTTGTGATGC	0,20	182,20	57.824	58.019	50	50	183
D12_NODE_1557321_length_193_cov_8_50	50	50	C	A	heterozygous	ACATCTGCACAACATCAACG	AGTTTTGGCTGCTTCTCCTT	17,20	155,20	58.111	58.201	45	45	139
D12_NODE_1321099_length_474_cov_15_356	356	356	T	G	unknown	TCCTGTGAGTGATTCTGGGT	GCACCAAATGAACCTACTGG	22,20	441,20	58.052	58.076	50	50	420
D12_NODE_451425_length_302_cov_10_251	251	251	A	C	heterozygous	ACCCAAGCAAAATGATGTGT	AGATGGTAAGTGAAGGGTTTTG	12,20	305,22	57.922	57.294	40	40.909	294
D12_NODE_1020304_length_277_cov_13_70	70	70	T	C	heterozygous	ATCATTATTCCCAGTTCCCC	GTTGCACCATACAGACCTCC	19,20	233,20	57.645	57.999	45	55	215
D12_NODE_242057_length_340_cov_10_224	224	224	G	A	heterozygous	AAAGACCAAGTTTGATTGCG	AAGTCTTCAAGCCAAAAGCC	121,20	253,20	57.878	58.579	40	45	133
D12_NODE_752489_length_207_cov_6_2_141_160	141	160	_A_C	_G_T	_homozygous_homozygous	GCCATTAGGGTTACCGATTT	ACGAGCTGTAAACAGGAAGC	6,20	190,20	57.948	57.233	45	50	185
D12_NODE_1421437_length_212_cov_8_167	167	167	T	C	heterozygous	CAAATGTTGCAGGATGTTCA	TCACCGGAATTTATCTTAGCC	33,20	194,21	58.099	58.213	40	42.857	162
D12_NODE_773967_length_288_cov_4_179	179	179	G	T	heterozygous	CAGGGGGAAAAAGAAGACAT	TGGAACAAGTAACATGCCAA	94,20	243,20	58.094	57.605	45	40	150
D12_NODE_1483693_length_232_cov_9_106	106	106	G	T	heterozygous	TGGGAGTAGTGCTGAAGGAG	GTTCAATGATTTCACCCGAG	59,20	159,20	58.03	57.991	55	45	101
D12_NODE_292188_length_226_cov_17_53	53	53	T	C	heterozygous	CAGCTCATGGCTGAACAAAT	CACAATGAATACGATTGCGA	1,20	166,20	58.877	58.145	45	40	166
D12_NODE_2492660_length_459_cov_5_164	164	164	A	C	homozygous	ATCATTAACTGTGGCCCTGA	GGAGGGAGAGGCTAAACAAG	140,20	356,20	58.019	58.002	45	55	217
D12_NODE_1439614_length_351_cov_4_265	265	265	A	G	homozygous	CCTAACCCTGAACCCACTTT	GGGAAGGAGGAGGTTTGTAA	210,20	322,20	58.029	58.094	50	50	113
D12_NODE_1526051_length_239_cov_9_170	170	170	C	A	heterozygous	CAGTAATCCCGATCGACAAC	CCTTATTGCCATTGGTGTCT	47,20	195,20	58.019	57.546	50	45	149
D12_NODE_1571185_length_354_cov_8_178	178	178	C	A	heterozygous	AAACAGGGAAGTGGGGATAC	CCCGAGTGTAAGAAAAAGCA	124,20	291,20	57.826	58.027	50	45	168
D12_NODE_1836620_length_286_cov_12_231	231	231	A	G	unknown	CTTTCAAGATTGGTTGGGTG	CCTTTCAGGTTGCTACATTTG	202,20	315,21	58.049	57.442	45	42.857	114
D12_NODE_214414_length_281_cov_7_145	145	145	G	T	heterozygous	TCAATGTGCTTACGAGGTGA	GTCCCTCTTTTTCACGGAAT	18,20	219,20	57.836	58.094	45	45	202
D12_NODE_1721210_length_172_cov_4_103	103	103	G	A	homozygous	TCTTACCTTGGTTCTTGTTCG	AGTTAATCTCCGAAAGACCACA	15,21	144,22	57.025	57.867	42.857	40.909	130
D12_NODE_1242355_length_266_cov_10_174	174	174	C	T	heterozygous	GTACCAGCAATGCCTATTCG	AAAAGCAGCAGAAGCTACCA	120,20	226,20	58.268	57.933	50	45	107
D12_NODE_1207352_length_331_cov_12_210	210	210	A	G	heterozygous	TTAGTTGGACCATCACCGAT	GCCATGCTGAGAGGAAACTA	95,20	320,20	57.864	58.048	45	50	226
D12_NODE_2029943_length_651_cov_2_152	152	152	A	G	homozygous	TCATAGCCACTGTTCCGATT	GGCAATACCACCAAAACTTG	30,20	243,20	58.173	57.999	45	45	214
D12_NODE_1044122_length_337_cov_5_218	218	218	T	C	homozygous	CCTACACTTGGATCATTCGG	GCCAAAATTTAAGTGGTCCC	78,20	339,20	58.02	58.418	50	45	262
D12_NODE_1122235_length_227_cov_8_194	194	194	G	A	heterozygous	CACCATCAAGGATACAAGCC	TTCACAGCTCAAAAACACCTC	87,20	218,21	58.019	57.994	50	42.857	132
D12_NODE_725784_length_263_cov_10_143	143	143	T	A	heterozygous	CATGGCTTACAAAGAGGGAA	GGGAAGGAGGCATAAGACAT	50,20	186,20	57.823	58.067	45	50	137
D12_NODE_1687623_length_222_cov_5_97	97	97	G	A	heterozygous	CAACACAAATCCCAACCAAT	ATGAAATTGGTATGAACGGG	34,20	237,20	58.173	57.277	40	40	204
D12_NODE_1292132_length_256_cov_6_230	230	230	C	G	homozygous	GCCTAGAGAAGAGGCTCACA	CGAGAGGACACAACATGTCA	2,20	260,20	57.353	58.171	55	50	259
D12_NODE_2021436_length_170_cov_9_94	94	94	C	T	heterozygous	CTTCCCTTTAGGAGCTCGAC	CTTAATAGGGCTACCGAGGC	53,20	181,20	58.148	58	55	55	129
D12_NODE_2436648_length_706_cov_5_2_498_499	498	499	_C_C	_T_T	_homozygous_homozygous	AAACAAGCCATTTAAAGCCC	CCATGATAGTTATGGCGCTC	198,20	543,20	58.25	58.214	40	50	346
D12_NODE_389477_length_351_cov_11_261	261	261	C	G	heterozygous	TGTGAAGCAATGGTTGAATG	GCAAAGGCCTATGAACAGAA	91,20	301,20	58.099	57.971	40	45	211
D12_NODE_1965612_length_276_cov_10_2_195_214	195	214	_A_A	_G_T	_heterozygous_heterozygous	TTCTTGATTTTTGGCTCTGG	TCATGGAATCATGGGAAATC	50,20	282,20	57.945	58.13	40	40	233
D12_NODE_362536_length_299_cov_8_200	200	200	T	A	heterozygous	TTGTCTGTTCGAATGGGAAT	TGCCTTCCGAGACTTAACAC	15,20	292,20	57.991	57.951	40	50	278
D12_NODE_1852290_length_582_cov_4_520	520	520	A	G	homozygous	TGGGTTCATTAGACCTTCCA	CCCCTTTGGCTACTCTCACT	98,20	587,20	57.992	58.403	45	55	490
D12_NODE_671643_length_408_cov_10_2_183_204	183	204	_C_T	_T_A	_heterozygous_heterozygous	TTGTGAGAGCATTGATCCCT	TGAAAAGCGGAACCATACAT	137,20	382,20	58.23	58.093	45	40	246
D12_NODE_2328532_length_191_cov_12_96	96	96	A	G	heterozygous	GGTGGTGATGAGATAGGATCTG	TTTACCCCCTTTTGGAACAT	60,22	218,20	58.473	58.277	50	40	159
D12_NODE_792203_length_249_cov_28_216	216	216	C	T	unknown	TTCAAGGTAGCATTGGAAGG	AGCAGTTTTAGTAGGTGAACGG	3,20	275,22	57.823	57.657	45	45.455	273
D12_NODE_131123_length_441_cov_11_283	283	283	C	T	homozygous	GCAGCTTAAGGTCCAAGTGA	ACAAACAACTGGTCATCCGT	98,20	358,20	58.104	57.9	50	45	261
D12_NODE_1787983_length_415_cov_5_270	270	270	A	G	homozygous	TGGGGTTTAGCCAGATATGA	ATTGGAATTGTGGTCTCGAA	148,20	411,20	58.038	57.991	45	40	264
D12_NODE_512501_length_211_cov_9_137	137	137	C	A	heterozygous	CCTCATCATCATGCATTCAC	GCGACTCTGAAAAACAGCTC	10,20	193,20	57.371	57.824	45	50	184
D12_NODE_898645_length_204_cov_13_144	144	144	G	A	heterozygous	GTTCCTCCTGCCATACCTTT	TTTCGCAACCACCTATTACC	107,20	207,20	58.121	57.635	50	45	101
D12_NODE_1380919_length_392_cov_13_89	89	89	A	G	homozygous	AATTCACCATTTGCACCTTC	GGTGAGCAACCATATCCAAG	2,20	251,20	57.515	58.019	40	50	250
D12_NODE_1973750_length_426_cov_7_379	379	379	A	G	heterozygous	GCTTTGGCAACACTGAAACT	GACGTTGAACACCAATCTCC	217,20	435,20	58.008	57.97	45	50	219
D12_NODE_345249_length_463_cov_14_395	395	395	C	T	unknown	GCAAAAGGAGTGAGGACAGA	CATCAACAATGTGGTTCGC	176,20	416,19	58	58.472	50	47.368	241
D12_NODE_1441023_length_191_cov_9_82	82	82	T	C	heterozygous	GGGCACTTATTGGAACACAA	TTGTCCTTTTTGCTCTCCTG	10,20	213,20	58.476	58.077	45	45	204
D12_NODE_1464073_length_261_cov_18_2_203_210	203	210	_A_T	_G_C	_unknown_unknown	GGTTAGAGCTTTGTGCTTCG	CGATTCTTCAATTTGTTCCG	158,20	259,20	57.785	58.214	50	40	102
D12_NODE_1754972_length_204_cov_3_157	157	157	C	A	homozygous	AGCTGGTGAGGTGTGTAAGC	TAAAACCATGCTATGGTGGG	48,20	205,20	57.958	58.361	55	45	158
D12_NODE_901268_length_262_cov_9_64	64	64	T	C	unknown	TTCCTCTTTGTCCACCATGT	GAATGGAAACTAGAAGCGCA	26,20	163,20	57.971	58.12	45	45	138
D12_NODE_815688_length_448_cov_11_262	262	262	G	A	heterozygous	GGCCTTTGTATCTGCAAGAA	CATAGTGACGAAGCAAGCCT	38,20	330,20	57.971	58.132	45	50	293
D12_NODE_497934_length_295_cov_8_193	193	193	A	G	homozygous	GCTTCGTCCCTAAAATGGTC	ATGCGATTCAAGCGTATTGT	14,20	282,20	58.647	58.268	50	40	269
D12_NODE_574501_length_705_cov_6_166	166	166	T	C	heterozygous	ACTTAAGTCCCATGCCACAG	TTACCGACTGTTTGCACTGA	47,20	278,20	57.671	57.897	50	45	232
D12_NODE_581151_length_268_cov_11_232	232	232	G	A	heterozygous	TGGAGGGTAAATGGAGATGA	TGCAGCTGTGTTTATTTTGG	65,20	279,20	57.933	57.446	45	40	215
D12_NODE_1611357_length_202_cov_4_128	128	128	T	G	homozygous	TAGGCCTGCTAATTGTTTGC	GTAAATGTACGGGCCCAAAT	80,20	189,20	58.07	58.696	45	45	110
D12_NODE_1319571_length_364_cov_9_231	231	231	G	C	homozygous	CCTTGAGCTAATCTCTCCCC	CCGAATTGAGATGGAAAATG	115,20	323,20	57.946	58.011	55	40	209
D12_NODE_2345074_length_216_cov_5_165	165	165	G	A	homozygous	GGTTGGAAACAATCAGCAAC	ACAATGTGTGCATTTTCTCG	90,20	234,20	58.048	57.181	45	40	145
D12_NODE_1256478_length_313_cov_8_213	213	213	A	G	heterozygous	GAAAGGGCTACATTGCTTGA	CCAATGATCCCATTCAACAT	10,20	304,20	57.971	58.06	45	40	295
D12_NODE_101660_length_173_cov_8_135	135	135	G	A	heterozygous	GTTGGCAAACCACCTAATTG	TTCGATAGCATGTAGTTCCCA	34,20	172,21	57.999	58.254	45	42.857	139
D12_NODE_2376759_length_190_cov_3_2_47_62	47	62	_C_C	_G_T	_unknown_unknown	GGGTGGTTCTAAGACGGACT	ACCTTCCAGTGAGGTAAGCC	0,20	157,20	58.105	58.255	55	55	158
D12_NODE_459847_length_245_cov_19_2_93_141	93	141	_G_A	_C_G	_heterozygous_heterozygous	CATGTGTCCTTCGGATAGCTT	CACGTCCTTCCTTTGACTTG	8,21	220,20	59.208	58.342	47.619	50	213
D12_NODE_2409475_length_276_cov_5_251	251	251	T	G	heterozygous	GGCGATAGCTAGCACATGAT	GTGGCTCCTTCGCTTATTTC	28,20	299,20	57.969	58.93	50	50	272
D12_NODE_1472801_length_217_cov_6_2_75_76	75	76	_T_C	_A_T	_heterozygous_heterozygous	ACGCAAGTTCTTAAAGCGAA	TCTGAAATTTACTGCCTCCG	22,20	219,20	57.863	57.972	40	45	198
D12_NODE_1053658_length_208_cov_5_142	142	142	C	T	homozygous	GCAAGAAATGGGTCATTTTG	ATGTGTCAGGCCGTGTAACT	10,20	179,20	58.066	58.087	40	50	170
D12_NODE_587225_length_275_cov_9_146	146	146	T	C	homozygous	TGTTTTGCTTGTTCCCTGAT	TGAGAAGGCAGAAATGGAAG	31,20	249,20	58.201	58.02	40	45	219
D12_NODE_1467509_length_256_cov_9_229	229	229	T	C	homozygous	AATTGGTCACATTGTTCGCT	GCCGCTTTGTTAGAAAAAGAAC	102,20	274,22	58.076	59.457	40	40.909	173
D12_NODE_1934160_length_255_cov_8_104	104	104	G	A	heterozygous	GGTCAAACCAATCTCTGGTG	CACTAACCTGCAATGCAACA	15,20	164,20	57.971	58.344	50	45	150
D12_NODE_1674850_length_182_cov_7_98	98	98	C	T	heterozygous	AGATTTGCAATGGACAGAGC	TCGCAACCATATGGAAAAGT	32,20	176,20	57.892	58.093	45	40	145
D12_NODE_997722_length_302_cov_11_198	198	198	C	T	heterozygous	CATCCGTTGATTCACAAACA	GAACCAGTGCTGCAAAGAGT	17,20	326,20	57.938	58.087	40	50	310
D12_NODE_575288_length_196_cov_6_155	155	155	A	G	homozygous	TTTGCACGGAGACAAAATTC	CTAGTTCCCCAATTTCACCA	12,20	178,20	58.747	57.52	40	45	167
D12_NODE_978202_length_578_cov_6_472	472	472	T	C	heterozygous	TGTTGTTCACAAAACCATCG	GGATGGAAATGAATGGTTGA	436,20	577,20	57.998	58.187	40	40	142
D12_NODE_675453_length_242_cov_11_242	242	242	T	C	homozygous	TTGATTCAGAGGTGACAGCA	TTCTCCCAAGAAGCCTACCT	78,20	271,20	57.883	58.002	45	50	194
D12_NODE_984981_length_254_cov_9_121	121	121	T	G	heterozygous	TTGTGTGGAACAGATATGCG	GTACAGACCAACAACCGACC	18,20	191,20	58.129	57.9	45	55	174
D12_NODE_581733_length_377_cov_12_203	203	203	T	A	heterozygous	TGGCTTCCCCATTAATCATA	ATCATCAGTGGAAGGCTTTG	179,20	357,20	57.909	57.737	40	45	179
D12_NODE_1251940_length_205_cov_15_136	136	136	A	G	heterozygous	TTATTTCAGCGGTAGTTCGG	GATCGAGTACGATTAGGCAGA	33,20	160,21	57.927	57.075	45	47.619	128
D12_NODE_1465531_length_489_cov_15_416	416	416	G	A	unknown	TTATTTCTCCCTCACTCCCC	AGTTTTGCTCGATGGACTTG	41,20	452,20	58.04	57.951	50	45	412
D12_NODE_1101200_length_297_cov_8_205	205	205	G	A	homozygous	CGAGCCTCATCATTGAAACT	GCTCCATTTGCTACATCCAG	1,20	325,20	57.893	58.326	45	50	325
D12_NODE_2064210_length_176_cov_9_67	67	67	T	C	heterozygous	GGCAGCTAAGGTAAACTTCTCG	TGAAAGGTATCCCGAGTTCA	1,22	114,20	59.581	58.145	50	45	114
D12_NODE_1547895_length_178_cov_8_121	121	121	T	C	heterozygous	ATGTAAACCTTTTCTCCCGC	GGAAAGCTTTTGGGTAGGAG	34,20	192,20	58.188	57.93	45	50	159
D12_NODE_1737239_length_319_cov_10_188	188	188	A	T	heterozygous	GAACCAAATGCCTAGGTTGA	TCCATCATTTGTGCATCCTT	156,20	305,20	57.67	58.926	45	40	150
D12_NODE_643164_length_257_cov_5_207	207	207	G	A	heterozygous	TCATACTGGATGTGTCGTCG	CCATGTTAGTACCCATTGCG	104,20	252,20	58.05	58.917	50	50	149
D12_NODE_675265_length_174_cov_8_66	66	66	G	A	heterozygous	TCATTGGTAATTGTCCGAGC	TCAGCAGCATTCATAGGTCA	19,20	160,20	58.574	57.937	45	45	142
D12_NODE_372253_length_325_cov_10_241	241	241	A	C	heterozygous	ATTGCAATTAGAGGCGAACA	GGTTTGGATTCAACAACTGC	115,20	335,20	58.388	58.048	40	45	221
D12_NODE_220071_length_225_cov_10_131	131	131	A	C	homozygous	TGGCAATGAACACAAATCG	ACGCATTTACGTAGCTGGAA	3,19	231,20	59.059	58.465	42.105	45	229
D12_NODE_219535_length_471_cov_9_142	142	142	T	C	homozygous	TCTTGATGAGGGTTGAAAGG	AACATCAGCGAGAACGAGTC	38,20	179,20	57.71	58.028	45	50	142
D12_NODE_891669_length_763_cov_10_67	67	67	T	C	homozygous	GCCAATAACCCGTGATGAAT	TTGGAAATGACGTGTTTGTG	25,20	181,20	59.651	57.998	45	40	157
D12_NODE_2757311_length_745_cov_3_577	577	577	C	T	homozygous	TGGCATGTTAGCAAAGTTGA	CCATTAGGATTCAGGAAGCA	141,20	626,20	57.919	57.765	40	45	486
D12_NODE_2516375_length_350_cov_8_272	272	272	T	G	heterozygous	CATGTTTTCCCTTGGTCTTG	AACCTTAAGGCCTTCTTCCA	219,20	342,20	58.049	57.93	45	45	124
D12_NODE_604912_length_204_cov_9_157	157	157	A	T	homozygous	ATATGACCTGGACACATGCC	GTGTGCCAAGCCATGTAACT	100,20	229,20	58.23	58.652	50	50	130
D12_NODE_866442_length_296_cov_12_126	126	126	C	T	heterozygous	CTGAACCGGAAAAAGCATTA	ACGGAGCTCGTAAACAGAGA	100,20	304,20	57.901	57.7	40	50	205
D12_NODE_726060_length_175_cov_19_134	134	134	T	G	homozygous	TGATGAGGAGATGGGATACG	GTTTGGGTCTCCCAGATTTC	63,20	188,20	58.46	58.42	50	50	126
D12_NODE_1191432_length_403_cov_20_3_184_189_284	184	284	_G_C_T	_C_T_C	_heterozygous_heterozygous_unknown	GCACTTCACAGCAACAACTG	CGACACAAACCATGTGAAGA	55,20	351,20	58.038	58.081	50	45	297
D12_NODE_625554_length_218_cov_5_175	175	175	A	G	heterozygous	AATTTGCGACCCCTAAACTT	GTGGCACAATGTCAAAGTGA	52,20	202,20	57.748	58.081	40	45	151
D12_NODE_548524_length_309_cov_5_260	260	260	A	G	unknown	CTTCGAAACTATGGCTACGC	ATGGGTTCTCTGGGTTCTCT	225,20	334,20	57.69	57.617	50	50	110
D12_NODE_1974394_length_312_cov_10_181	181	181	G	T	heterozygous	CAAGTATGCCTACGTCCAGG	TCTCTTGCCTGGAAAATTCA	27,20	325,20	58.256	58.422	55	40	299
D12_NODE_41618_length_459_cov_11_389	389	389	T	C	heterozygous	ATCATCTGTCCCGACTTCAA	TTTTGACAAGAATTCCACGG	279,20	419,20	58.071	58.597	45	40	141
D12_NODE_369597_length_232_cov_12_165	165	165	C	T	heterozygous	GTTCTGCTTTCCCACCTTTT	GAAAATGTTCCATCCACGTT	85,20	231,20	58.293	57.36	45	40	147
D12_NODE_904402_length_302_cov_3_190	190	190	G	T	homozygous	CCTCAAACACAAACATGCAA	CACTCAAAATCCTCCTCCCT	9,20	243,20	58.158	58.173	40	50	235
D12_NODE_1240545_length_292_cov_10_200	200	200	T	G	homozygous	CCCCAGATGTCTCTGTCAAC	TAGAACGGTCAGCACTGTCA	95,20	238,20	58.052	57.977	55	50	144
D12_NODE_1534083_length_280_cov_8_229	229	229	C	G	unknown	CATCATCAAACCACAGCTCA	CGCTTATAATGCAGCGGTAA	169,20	290,20	58.186	58.998	45	45	122
D12_NODE_1548377_length_206_cov_12_117	117	117	A	T	heterozygous	CCCTTTTGGTATCGTTGTTG	GATTAAGAGAAAGCTGGCCC	45,20	187,20	58	58.019	45	50	143
D12_NODE_2746852_length_355_cov_8_268	268	268	C	T	heterozygous	ACCGTTCCGATTCTTCTTCT	CATCCAATTCCTTCTCCCTT	179,20	370,20	57.853	58.04	45	45	192
D12_NODE_2411097_length_652_cov_2_599	599	599	A	G	homozygous	CCTCAGATCCATTAGAGCCTT	TGACTCGTGTCTACGAGAAGTG	535,21	649,22	57.508	58.173	47.619	50	115
D12_NODE_1364168_length_274_cov_5_195	195	195	G	T	homozygous	GTTTGCTTAATAGAGAGGTGGTTG	CGTAACCCTGTTTTGACGAT	51,24	277,20	58.467	57.606	41.667	45	227
D12_NODE_2331973_length_403_cov_9_2_212_289	212	289	_T_T	_C_G	_heterozygous_homozygous	CATTCCAGGCAAATCTTCAT	GAAAATGTCCAAGCAGGAAA	157,20	432,20	57.61	57.793	40	40	276
D12_NODE_848516_length_649_cov_5_440	440	440	C	T	heterozygous	ACCCATTATCGTGTGTGGTC	GCAGATTGAACCCAGAGAGA	373,20	477,20	58.129	57.94	50	50	105
D12_NODE_831794_length_245_cov_8_189	189	189	G	A	heterozygous	CAAATGCTTGCACACTGAAA	TACCCGGATGTACGATGAGT	105,20	254,20	58.473	57.893	40	50	150
D12_NODE_1175296_length_403_cov_14_3_251_312_313	251	313	_C_G_A	_T_C_C	_heterozygous_heterozygous_heterozygous	TAAGCCCAGAGGGAGAACTT	GAGGAATGTCGAGACTGCAT	62,20	375,20	58.002	57.807	50	50	314
D12_NODE_2142139_length_187_cov_6_2_135_136	135	136	_T_G	_C_A	_homozygous_homozygous	GTACGGGGCATTACATTCAC	GTTGAGTTTGAGGTCCAAAAGA	38,20	215,22	57.82	58.344	50	40.909	178
D12_NODE_1513900_length_361_cov_4_240	240	240	C	T	homozygous	CCAAAACTCTCTCGGTCAAA	TGAGAGGTCCCAAGTTCAAG	37,20	263,20	57.924	57.842	45	50	227
D12_NODE_1527631_length_319_cov_9_4_221_231_317_319	221	319	_A_G_C_A	_C_A_T_G	_heterozygous_heterozygous_heterozygous_heterozygous	CCAATTTCAATGCAGGATTC	ATCGAAAGGAAGATTGGTCG	146,20	347,20	58.01	59.126	40	45	202
D12_NODE_1730556_length_307_cov_8_2_211_238	211	238	_T_A	_A_G	_heterozygous_heterozygous	ACGATCAATGTCTGGGTTGT	TAATCGACAGCCTTGGTGTT	11,20	328,20	57.839	58.228	45	45	318
D12_NODE_953489_length_296_cov_18_133	133	133	T	A	heterozygous	GGCAAGCAAAATTGATGAGT	GCCAAGTAGGAAACCAATGA	6,20	224,20	57.82	57.67	40	45	219
D12_NODE_1763853_length_201_cov_16_138	138	138	C	T	heterozygous	TGTTGTAGGGAATTAGGGCA	CCTTCTCATCATCATCTCGAA	6,20	223,21	58.093	57.82	45	42.857	218
D12_NODE_455660_length_278_cov_6_210	210	210	C	T	homozygous	GTTTGATCAGTTTTGTGGGG	GACGAAGTCCATGACAAACC	79,20	307,20	57.894	57.97	45	50	229
D12_NODE_574227_length_423_cov_18_153	153	153	G	C	heterozygous	CGCCATTCTCGAATACAAGT	CGATTGTGAAGAACAGGCTT	128,20	312,20	57.849	57.951	45	45	185
D12_NODE_2212655_length_316_cov_7_60	60	60	A	G	heterozygous	CCACTGGTGTTGCCTCTATC	ACGTGAAGAAACAATGGGAA	17,20	181,20	58.158	58.048	55	40	165
D12_NODE_1129111_length_297_cov_7_158	158	158	C	T	heterozygous	TTAAGCTCAGCCAACAAAGC	CGTGGTGTTTTTAATGGGAG	13,20	195,20	58.32	58	45	45	183
D12_NODE_802664_length_306_cov_20_271	271	271	C	A	heterozygous	AAAGGCCAAGAAGTTCGATT	CGCTAGTGTGCCCTACAAAT	22,20	298,20	57.929	57.933	40	50	277
D12_NODE_1532638_length_396_cov_7_222	222	222	A	G	heterozygous	GTGCAGGTTCTTGATTCACC	TGGTAGTGGTTCTGGGAAAA	165,20	408,20	58.129	58.049	50	45	244
D12_NODE_523618_length_374_cov_6_245	245	245	G	A	homozygous	TCCTGGATCGACTCATTCAT	GCCAGAAAACAGTAATCCCA	218,20	388,20	58.011	57.67	45	45	171
D12_NODE_1060996_length_327_cov_17_3_121_272_288	121	288	_G_C_T	_A_A_C	_heterozygous_heterozygous_heterozygous	TTGACGTAGTACAGGCAGCA	AGTGGACGTGAAAGTGAAGG	52,20	315,20	58.086	57.771	50	50	264
D12_NODE_1232038_length_284_cov_6_215	215	215	T	C	heterozygous	GTCTTGGATGCTTTGGACAG	AACAAGGGCATCATCCTACA	81,20	260,20	58.287	58.019	50	45	180
D12_NODE_1880447_length_279_cov_5_181	181	181	C	A	heterozygous	ACGGACTAGTGATTTGCTGC	ACAATGCGTCCGTAACTGAT	36,20	267,20	57.979	58.104	50	45	232
D12_NODE_934601_length_360_cov_8_2_172_178	172	178	_G_T	_A_C	_heterozygous_heterozygous	ACCGCAATACCTGGAATTTT	ACACATTCGATCTGAAGGGA	96,20	265,20	58.443	58.071	40	45	170
D12_NODE_771769_length_175_cov_16_80	80	80	C	A	unknown	GATGTTTTCCAGATGCCTTG	AAGTTGAACTCACGGTTCTGA	36,20	148,21	58.145	57.434	45	42.857	113
D12_NODE_521602_length_249_cov_10_2_37_66	37	66	_G_C	_A_T	_homozygous_homozygous	ATGGCCTTGGGCATTCTAT	GCTCTCCTTAGAGCTTTCATCA	15,19	123,22	59.358	57.982	47.368	45.455	109
D12_NODE_1247840_length_176_cov_6_2_95_98	95	98	_G_T	_A_C	_homozygous_homozygous	CTCATCCTGGCGTAGTTTTG	GACCTGTTCATGAAGATCGAA	25,20	125,21	58.379	57.721	50	42.857	101
D12_NODE_957899_length_261_cov_9_192	192	192	G	A	heterozygous	ATGCTCGAAATAATGGTGGA	GAATAAGAAGGTGGCGGTTT	151,20	275,20	58.038	58.188	40	45	125
D12_NODE_2028742_length_198_cov_4_122	122	122	C	A	heterozygous	TGGATTAGAGCCATTGTTGG	CCATCCCAAAGCATTGTTAG	64,20	163,20	58.572	58.093	45	45	100
D12_NODE_1014474_length_221_cov_12_79	79	79	C	T	homozygous	TGGTATTGGAAGGGGTACAA	CATCACCCAACAACTTAGCC	22,20	166,20	57.795	58.076	45	50	145
D12_NODE_1940451_length_331_cov_4_271	271	271	G	T	homozygous	ATTTCCTTTTGGTTTGGGAG	GTCAAAGCCTTGGCAAGTTA	68,20	320,20	58.02	58.027	40	45	253
D12_NODE_998603_length_277_cov_7_152	152	152	C	A	heterozygous	CAGAATGTGGATGATGACGA	AATCAGTCTGTGCAGTGCG	15,20	174,19	57.957	58.525	45	52.632	160
D12_NODE_1455331_length_291_cov_4_127	127	127	A	G	homozygous	CATGCTCCAGCTTTCGTATAG	TGGCATTTCTTCTTCAGGTC	17,21	200,20	57.704	57.864	47.619	45	184
D12_NODE_438735_length_238_cov_7_2_117_159	117	159	_G_A	_A_G	_homozygous_homozygous	AGGTACAGACTTCACACGGC	AACTGTCCACACGGGTATGT	37,20	233,20	57.8	57.77	55	50	197
D12_NODE_394498_length_250_cov_15_2_119_135	119	135	_C_T	_T_C	_heterozygous_heterozygous	TCGTTTGGTTCCTCCTGTAA	GTTCCCCCTCAACTCAATCT	30,20	189,20	58.201	58.021	45	50	160
D12_NODE_2408148_length_224_cov_6_130	130	130	C	T	heterozygous	GCTCCAGCAATGAAGTTAGC	TTGCATCTGTTTATGCAGGA	84,20	187,20	57.725	57.86	50	40	104
D12_NODE_1273503_length_346_cov_8_222	222	222	G	T	heterozygous	ACGATGTTAGCATGTTGGCT	CTATTTTGCATGTGGTGCAG	137,20	322,20	58.256	57.792	45	45	186
D12_NODE_1361407_length_330_cov_11_260	260	260	C	T	heterozygous	ACCTTCAGTCCAGTGCTCAG	GGTCAGACTCAGGTGAAGGA	108,20	295,20	58.01	57.751	55	55	188
D12_NODE_1094194_length_302_cov_8_94	94	94	A	G	heterozygous	ATACACAGGAAAAGGGTCGC	AGTGGTCTGTCACCTGGAAA	25,20	235,20	59.056	58.113	50	50	211
D12_NODE_243438_length_196_cov_23_71	71	71	A	G	heterozygous	AACGGATACGGGTTAGGAGT	TTTCAAGCGGATAGTCCGTA	3,20	181,20	57.55	58.387	50	45	179
D12_NODE_1733874_length_185_cov_5_2_122_125	122	125	_T_C	_A_T	_homozygous_homozygous	CCTCAACGAAGTCACACCAT	TTTATGCCTGATTGGTAGCTG	69,20	170,21	58.566	57.94	50	42.857	102
D12_NODE_1748261_length_487_cov_2_475	475	475	G	A	homozygous	TCAATTGTCGAAGGTCGATT	CGAGAGAGCAAGTAACCTGG	66,20	514,20	58.145	57.702	40	55	449
D12_NODE_1284362_length_305_cov_7_176	176	176	G	A	heterozygous	ATTTAAGGGGTTCCGATCAC	TGAAGTCTCACTGCATCGAA	23,20	291,20	57.848	58.05	45	45	269
D12_NODE_953020_length_371_cov_24_268	268	268	T	G	heterozygous	CAACAATGCAAGAAAAGCCT	ACTCTATCCCTTGGCAATCC	60,20	315,20	58.027	58.067	40	50	256
D12_NODE_840973_length_427_cov_9_2_102_108	102	108	_A_C	_T_T	_homozygous_homozygous	TCCATCGGGAATTCTCTTTT	CTCAGGTTATCTCCAAGGCA	15,20	259,20	58.571	57.894	40	50	245
D12_NODE_623725_length_196_cov_14_103	103	103	G	A	heterozygous	CATATTGAAGGGTTGGAACG	GCAATCCTGAAGAGGTTGAA	59,20	203,20	57.945	57.864	45	45	145
D12_NODE_1853456_length_434_cov_7_282	282	282	C	T	heterozygous	GGGATTGAGATGTCGTTTTG	GGCAGATGCAACTTCCTAAA	43,20	327,20	57.991	57.971	45	45	285
D12_NODE_1849982_length_201_cov_6_135	135	135	T	G	homozygous	GGGGCTCAAACCTTCTCTAC	CCACCAAATTCGTCTGAAAC	55,20	225,20	57.853	58.048	55	45	171
D12_NODE_1302133_length_283_cov_10_2_197_230	197	230	_A_T	_G_C	_unknown_heterozygous	GCCCTTTTCTCTTTTTCGTT	TGTTTCTTCTCTTTGCCACC	151,20	272,20	57.608	57.923	40	45	122
D12_NODE_1250912_length_275_cov_8_213	213	213	A	C	heterozygous	TGGTGCTACATATGGCAGTG	CCATTTTGTTAAGCTCTTCAGG	2,20	237,22	58.158	58.077	50	40.909	236
D12_NODE_790919_length_187_cov_4_100	100	100	T	C	homozygous	AAATTCTTCACCCCTTGCTT	TCTTCTACCCCCACCTAACC	20,20	133,20	57.786	57.975	40	55	114
D12_NODE_2106478_length_276_cov_4_179	179	179	A	G	heterozygous	CACAACCCAAGAACTGAACC	TGTGCAAAGGGATACCAAAT	74,20	286,20	58.03	57.944	50	40	213
D12_NODE_143741_length_238_cov_90_2_180_226	180	226	_C_C	_A_G	_homozygous_homozygous	GTTTCGTGGACCAAACATTC	GTACATCCGAGGCACCAA	77,20	247,18	57.893	57.957	45	55.556	171
D12_NODE_134951_length_202_cov_10_55	55	55	C	T	heterozygous	TCTTTGACTCGCTTCTCCAC	GCTCAATAGGGTGTTGATGG	13,20	117,20	58.158	58.019	50	50	105
D12_NODE_315592_length_230_cov_5_2_171_177	171	177	_A_A	_C_C	_homozygous_homozygous	TTACTCAGCTCCTCTGCTTTG	GAAGGGTTAAACAAGGGCAT	145,21	245,20	57.528	58.046	47.619	45	101
D12_NODE_735994_length_314_cov_8_2_252_267	252	267	_A_C	_T_T	_heterozygous_heterozygous	TTGGTAAGAAAATCCTGGCA	TCAATGGTCAAATGAACTCG	181,20	304,20	58.214	57.086	40	40	124
D12_NODE_1285713_length_268_cov_7_196	196	196	A	G	homozygous	CTTCTTCGGTTGATCTTCCA	GCAGCTCGCCACTTAGTAGT	25,20	284,20	57.865	57.415	45	55	260
D12_NODE_1105992_length_263_cov_5_126	126	126	T	G	heterozygous	ATCAGCAAGTTCCAAACCAG	TGGAAGCTACAAAAGAGAATCC	5,20	286,22	57.797	57.635	45	40.909	282
D12_NODE_501418_length_344_cov_12_202	202	202	A	G	heterozygous	TTGGGAAGCTTTGATTTCAG	CTCACAATGACCATCCACAA	116,20	285,20	57.945	57.852	40	45	170
D12_NODE_356353_length_315_cov_8_121	121	121	A	G	heterozygous	AGACACCATTGTCCAAGCAT	CCACCAGACTCTTGATGAGC	9,20	230,20	57.999	58.379	45	55	222
D12_NODE_567146_length_448_cov_13_2_57_327	57	327	_T_A	_C_G	_homozygous_homozygous	TGGTATTCTCCCGAATTCAC	GCTAGTTCCCAATGAATCAAAG	11,20	357,22	57.456	57.888	45	40.909	347
D12_NODE_1490393_length_485_cov_4_2_243_487	243	487	_C_C	_T_T	_homozygous_homozygous	CAGAAAACTCCGAAGCTCAG	CCTTCAGGACTCGTTATGGA	143,20	514,20	57.827	57.739	50	50	372
D12_NODE_186363_length_329_cov_6_200	200	200	T	C	heterozygous	CCACATCTCGTATGGTGTCA	TCAAGAATGAAGGCTTGTCC	93,20	342,20	57.883	57.864	50	45	250
D12_NODE_567573_length_269_cov_7_138	138	138	C	T	homozygous	CAAGTAATGACGCCGAATCT	GATGCTTCGTTGATTGGTCT	107,20	264,20	57.849	57.735	45	45	158
D12_NODE_2418909_length_541_cov_3_2_367_400	367	400	_C_T	_A_A	_heterozygous_heterozygous	CTGGTTCTGGAACTGCCTAA	TCATCTGCTCATGTGGCTAA	215,20	476,20	57.952	57.937	50	45	262
D12_NODE_1586354_length_352_cov_11_2_224_243	224	243	_C_C	_T_T	_heterozygous_heterozygous	ATATTGCTATTGCCGCAGAG	TGAGAAACTTTGGGACCTTG	83,20	350,20	58.043	57.77	45	45	268
D12_NODE_631608_length_326_cov_4_263	263	263	C	T	homozygous	ATCATAGGCAAAAATGGCAG	CTTCAACCGATGGGTATTTG	7,20	314,20	57.725	57.945	40	45	308
D12_NODE_665536_length_476_cov_11_362	362	362	G	A	heterozygous	ATTGCATATGCCTCGCTAAG	GTCTCGGAGTTCCATGATTG	29,20	453,20	58.043	58.071	45	50	425
D12_NODE_1145430_length_335_cov_9_273	273	273	T	C	heterozygous	GGAACACTGGATCGTACCTG	AGGCATTAGCCATGCAATTA	48,20	306,20	58	58.279	55	40	259
D12_NODE_1826608_length_399_cov_11_256	256	256	T	C	heterozygous	CCATTAGCCAGTAGGCAAAA	ACAGAAAGGCAACAGCTGAG	97,20	310,20	57.927	58.243	45	50	214
D12_NODE_565671_length_359_cov_8_2_108_139	108	139	_C_G	_G_A	_homozygous_homozygous	GGCCGACATTGAAAAGAGAT	TTTGGCTTTCGGTAGTTCTG	2,20	286,20	59.129	58.027	45	45	285
D12_NODE_865086_length_191_cov_21_35	35	35	A	G	homozygous	GAGGGCCCTGAATTCATTT	GTCACTGGTAGTCATCAAAGCA	11,19	212,22	58.923	57.883	47.368	45.455	202
D12_NODE_311352_length_228_cov_9_157	157	157	T	A	heterozygous	CCAAATGCAGTTTTGAATCC	CCATTGCCTACAACATGACA	63,20	205,20	58.066	57.968	40	45	143
D12_NODE_786849_length_208_cov_6_154	154	154	C	T	heterozygous	TCTTGTCCAAGTCTTGAGGG	CCAATTTTATTTGCAGCGTC	117,20	218,20	57.842	58.304	50	40	102
D12_NODE_321639_length_384_cov_6_2_216_233	216	233	_T_A	_C_T	_unknown_homozygous	TTGGATGTAGAGTCCCCTCA	CGATCCCTAAGAGTGAGCAG	142,20	365,20	58.071	57.641	50	55	224
D12_NODE_1460549_length_177_cov_17_177	177	177	A	G	heterozygous	TCAAATGGGCATCTTCTTGT	AAGCAGCTTGAGCCTCTTTC	14,20	205,20	58.145	58.961	40	50	192
D12_NODE_971958_length_364_cov_8_121	121	121	C	A	homozygous	CACAACCAAAACCAACATGA	TGTGGTTTCTATTGAGGGGA	49,20	374,20	57.837	57.992	40	45	326
D12_NODE_782432_length_198_cov_13_116	116	116	A	G	heterozygous	GAAACAGAGACTTGCCTGGA	CTGCAACTTTTTCCCAAGAA	34,20	147,20	58	58	50	40	114
D12_NODE_151573_length_379_cov_9_260	260	260	G	C	heterozygous	TTCTGTCGGAGAAAAGTTCG	TCGTCTCCTCATGTATGCAA	235,20	342,20	58.077	57.773	45	45	108
D12_NODE_653008_length_469_cov_8_2_239_259	239	259	_A_G	_G_C	_heterozygous_heterozygous	GAATTCCGATGACTTCCCTT	ATCAGAGCAGATCCTGCAAC	22,20	495,20	58.039	57.969	45	50	474
D12_NODE_1285562_length_261_cov_5_182	182	182	G	A	homozygous	ATGAGGTCCGACTTTCAACA	TCCGTCTCAACCTCACTTTC	24,20	286,20	58.129	57.84	45	50	263
D12_NODE_370078_length_237_cov_8_122	122	122	G	A	homozygous	TCCAAGGGTTAGTAGCTTCG	TCCAGAGCTTGACGTAGTCC	52,20	224,20	57.129	58.029	50	55	173
D12_NODE_784249_length_235_cov_7_201	201	201	T	C	heterozygous	GGAAGAGGAAGAGGTTACCG	TTATTACAGCCTTTCCACGC	24,20	238,20	57.854	57.926	55	45	215
D12_NODE_1954293_length_216_cov_5_151	151	151	G	T	heterozygous	TAATGAAGCTGGTGAAACCC	AAAGCCACAGCATCAAAGAG	120,20	222,20	57.67	58.104	45	45	103
D12_NODE_487230_length_417_cov_17_171	171	171	C	T	heterozygous	GAATAACGCAAAATGGCAAC	GTGGGAATATCGACCTCCTT	129,20	373,20	58.161	57.918	40	50	245
D12_NODE_241402_length_251_cov_7_199	199	199	G	A	homozygous	TTGTAGTCTCAAAGGCAGGC	GGAGAACGAGGGATTATATGC	59,20	276,21	58.104	57.651	50	47.619	218
D12_NODE_902454_length_203_cov_6_137	137	137	C	T	homozygous	TCAACTTTCGGTCCCTGTAA	CCCCGATTAACTCCACTTTT	41,20	229,20	58.201	58.046	45	45	189
D12_NODE_1748638_length_233_cov_9_2_143_152	143	152	_A_G	_G_A	_heterozygous_heterozygous	TAGCAAGCACAAAGAAAGGG	GAACGGCTTTTACGAGGAGT	120,20	236,20	58.174	58.462	45	50	117
D12_NODE_1382843_length_942_cov_4_849	849	849	A	G	homozygous	TAATCTGGGTACGCGTCAAT	ATATAATGGGACCAGCTGCC	748,20	905,20	58.12	58.884	45	50	158
D12_NODE_701319_length_255_cov_7_96	96	96	A	T	homozygous	GCTTGCTAGGGAATGAAAAA	CGATGGATTTACCTTAGCCA	26,20	236,20	57.137	57.726	40	45	211
D12_NODE_577853_length_362_cov_12_344	344	344	G	T	heterozygous	TGCAAGAAAGGTTTCCAAAG	GTGTCCCACAGTCACACTTG	71,20	386,20	58	57.431	40	55	316
D12_NODE_1103901_length_241_cov_11_2_66_113	66	113	_T_A	_C_C	_unknown_heterozygous	CCCTCTCATTTCCTCCAACT	GTATCGTTGGTGAAGAACCG	24,20	192,20	58.173	58.076	50	50	169
D12_NODE_253822_length_335_cov_15_325	325	325	A	T	unknown	ACGCTTCCCTATAATGCACA	GGTTGGTTTCTTTTCTATTGCC	207,20	358,22	58.268	59.038	45	40.909	152
D12_NODE_826765_length_203_cov_12_74	74	74	A	G	heterozygous	ATGCCCTCAATAGATCCTCC	TAGAAATGGTGGTGCCTTGT	27,20	148,20	58.011	58.076	50	45	122
D12_NODE_230298_length_177_cov_26_127	127	127	G	T	heterozygous	ATTTCACGCAAAAGGTTGAC	TATACCCATTTTCACCCCAA	46,20	200,20	57.727	57.671	40	40	155
D12_NODE_1892466_length_224_cov_4_176	176	176	T	A	heterozygous	CTTAAGAGATGGGCACTTGG	CCTCCAAGCCACAAAATAAC	44,20	207,20	57.425	57.217	50	45	164
D12_NODE_1275906_length_175_cov_4_105	105	105	T	A	heterozygous	TCACTGGTTCAGTTCCAAGC	TTATCAAATTCCCATGCTCC	42,20	161,20	58.854	57.489	50	40	120
D12_NODE_793033_length_261_cov_9_2_158_238	158	238	_G_A	_A_T	_heterozygous_heterozygous	CCATCTCCCACTTGTCTCAC	AATGGGAGTGAGTTTGTGGA	118,20	281,20	58.052	57.971	55	45	164
D12_NODE_856417_length_326_cov_14_137	137	137	C	T	heterozygous	GACCATAGATGGCAATGTCAA	ATTCTGCATAGCGGACTCAG	108,21	352,20	58.437	58.076	42.857	50	245
D12_NODE_298251_length_460_cov_53_3_216_243_273	216	273	_G_C_T	_T_T_C	_homozygous_homozygous_homozygous	AGATCTAGGCAAAATCCGCT	GATCTCTTTGGACCATGCAC	54,20	487,20	58.045	58.07	45	50	434
D12_NODE_1420188_length_670_cov_4_253	253	253	G	T	homozygous	GCATCCAACCATTAATCCCT	CTAGGCTGGTACCTTATCATTCA	0,20	302,23	58.717	57.507	45	43.478	303
D12_NODE_968857_length_241_cov_21_2_144_160	144	160	_T_A	_C_G	_heterozygous_heterozygous	AACTTGGAACAAACCGATCA	TGAAAGAAAGAGGGCATTTG	6,20	211,20	58.048	57.945	40	40	206
D12_NODE_1304255_length_286_cov_6_185	185	185	T	A	unknown	TCTTCATTATCTTGGGGCTG	TGAAAGAATACAAGCGGGAA	80,20	302,20	57.765	58.361	45	40	223
D12_NODE_1893023_length_301_cov_10_153	153	153	C	T	unknown	GAGCCTTAGGGCGTTTTATC	GGCTCAAACAGTGTCGTTTC	119,20	242,20	57.974	58.343	50	50	124
D12_NODE_679911_length_248_cov_7_191	191	191	T	C	homozygous	AATGCATTGCTGAGTGTTCA	ATGCTAGCCCTTGGAGACTT	91,20	244,20	57.834	58.028	40	50	154
D12_NODE_665310_length_268_cov_10_241	241	241	C	T	heterozygous	TTACCCTTGCGCATCTAAAG	CATTCCCTCCAACAAAGCTA	122,20	274,20	58.071	57.823	45	45	153
D12_NODE_215178_length_473_cov_15_260	260	260	C	A	heterozygous	TTGGAGCAACTTTACAAGCC	TTCTGCTGATTCTTCCTGCT	92,20	384,20	58.027	57.766	45	45	293
D12_NODE_371646_length_260_cov_13_84	84	84	G	A	heterozygous	CCGCAACAACCTAAACTCAT	CTTACCCTCAATTTTCCGGT	49,20	241,20	57.757	58.046	45	45	193
D12_NODE_1004823_length_231_cov_10_185	185	185	T	G	heterozygous	GTCACACCTTTCATTGCCTC	AGTTGGGGGATAAATGAACTG	25,20	208,21	58.129	57.917	50	42.857	184
D12_NODE_1869623_length_354_cov_5_318	318	318	A	G	heterozygous	CTGAAATAGGCAGGGCAGTA	GGAAACATAATATGGTGCACAG	268,20	368,22	57.999	57.076	50	40.909	101
D12_NODE_1378977_length_246_cov_11_84	84	84	A	G	homozygous	GAGAAAATCGGTTTCTGCAA	AGCTTTAGGCAAAGTGAGCA	16,20	135,20	57.944	57.933	40	45	120
D12_NODE_586981_length_291_cov_10_199	199	199	G	A	homozygous	TCGCTCATTCAGGAAAAATC	CGAATAGACCCTTACCACGA	170,20	297,20	57.887	57.7	40	50	128
D12_NODE_1579502_length_300_cov_5_39	39	39	C	T	homozygous	GGGAATTTTGAATTCAGGGA	ATTTATCCCCCATCCAATGT	14,20	163,20	58.808	57.911	40	40	150
D12_NODE_488026_length_292_cov_18_131	131	131	A	G	heterozygous	GGAATGGGAAGAAGGATCAC	TTCAATCACCAATGTTTCCC	46,20	280,20	58.367	58.243	50	40	235
D12_NODE_1512180_length_545_cov_4_454	454	454	G	A	unknown	CAAGCCGTTGCTTAAATTGT	ATTTCCCGAATCTGAAGGAC	49,20	483,20	57.98	58.039	40	45	435
D12_NODE_1370756_length_269_cov_11_2_118_140	118	140	_G_G	_A_A	_heterozygous_heterozygous	GTGATTGGATTTGAACCCG	ACATACAAAGAGAACCGCCA	0,19	284,20	58.758	58.228	47.368	45	285
D12_NODE_2667639_length_239_cov_6_155	155	155	C	A	homozygous	TGGAAGCCTTTTCTCCTTTT	TGATACCGCATTGAAAGGTT	62,20	237,20	58.046	58.093	40	40	176
D12_NODE_2346844_length_201_cov_9_122	122	122	T	C	heterozygous	GTTGCAAAGGATGCTTGTTT	ATCAATTGGGACTTGAGCAG	76,20	199,20	57.877	57.737	40	45	124
D12_NODE_531083_length_318_cov_6_143	143	143	T	C	heterozygous	ATAGCAATGGCATATTTCCG	ACCAGCCTCTCCACTCTCTT	70,20	170,20	57.633	58.06	40	55	101
D12_NODE_1189211_length_275_cov_8_219	219	219	T	C	unknown	GATTATCACGCGGGTTGTC	TTGATTTCCCTGTCGGTTTA	20,19	288,20	58.941	58.066	52.632	40	269
D12_NODE_88141_length_546_cov_14_209	209	209	A	G	heterozygous	GCATGAGACCAAAGCAGACT	GACATTAGCCTTGTCGATGG	139,20	462,20	58.028	58.173	50	50	324
D12_NODE_1325313_length_298_cov_8_225	225	225	C	T	homozygous	CCAATGGCATATCTCCAAAA	TGAGCTTCTGCATAGTTTGCT	12,20	323,21	58.429	57.946	40	42.857	312
D12_NODE_606352_length_356_cov_5_164	164	164	C	T	heterozygous	CCTTTCAACCCATCAACATC	ACAGGTTGGGATTGAGCATA	97,20	350,20	57.835	58.019	45	45	254
D12_NODE_1418771_length_188_cov_11_122	122	122	A	G	heterozygous	AGGATGTTAGGGCGGAATAC	CCATCCAAAACACCATTTTC	56,20	199,20	58.019	57.765	50	40	144
D12_NODE_102952_length_211_cov_30_57	57	57	T	C	heterozygous	GCAAACTACGACCAGTTTGTAA	CAACCCAACCATAGCAATTC	18,22	157,20	57.08	57.944	40.909	45	140
D12_NODE_23235_length_253_cov_23_207	207	207	A	G	heterozygous	CTTTCTCTTGCCAATCTCCA	TAGCTTCCGCAGTGATTTTC	59,20	249,20	58.02	58.12	45	45	191
D12_NODE_1011957_length_558_cov_3_115	115	115	T	C	heterozygous	ATGCTAGTGACGGGACTTGT	GCTAACGGTTTCCCTAGACC	63,20	237,20	57.255	57.813	50	55	175
D12_NODE_1009667_length_405_cov_9_323	323	323	G	A	heterozygous	GGGAAGAACATCTGCATGAC	TGAATCGGATGTTTACGGTT	285,20	411,20	58.07	57.944	50	40	127
D12_NODE_810247_length_245_cov_37_188	188	188	C	T	heterozygous	AGCTTTGGGTTACGTTCCAT	GAGACTTGAGGACTGCCAAA	63,20	239,20	58.579	58	45	50	177
D12_NODE_1992036_length_644_cov_4_508	508	508	T	G	heterozygous	CTTGGTGTGCTTCTTGGTCT	CATGCATCTTTGAATCACCA	135,20	549,20	57.93	58.039	50	40	415
D12_NODE_1244347_length_244_cov_11_170	170	170	C	T	heterozygous	GCTTCTCTCCTACTGTTGCG	CATTAAACCTCCATTGCACC	2,20	235,20	57.854	57.944	55	45	234
D12_NODE_2254720_length_1065_cov_2_552	552	552	G	A	homozygous	CACCACATTCCCTCAACAAC	GCATGTATGAATTTTGGGGT	520,20	1017,20	58.827	57.273	50	40	498
D12_NODE_202631_length_233_cov_11_195	195	195	A	C	homozygous	GTCAGGATCCACAACTGGTC	TGACTGCAAAGTTAAGGTCAGA	120,20	229,22	57.886	57.693	55	40.909	110
D12_NODE_110096_length_362_cov_6_226	226	226	G	A	heterozygous	GAGGTGGCCAACTAGCATAA	AGCCAGAGGAAAGACCTTGT	140,20	252,20	57.849	57.982	50	50	113
D12_NODE_1545159_length_286_cov_8_3_157_235_286	157	286	_T_C_C	_C_A_A	_heterozygous_heterozygous_heterozygous	GGAGTTCATCGGCATTACAG	AGGGAGGAGAAATGGAATTTAG	107,20	313,22	58.173	57.802	50	40.909	207
D12_NODE_1395971_length_426_cov_6_2_309_320	309	320	_T_T	_A_C	_heterozygous_heterozygous	AGCAGAATAGTTGCAATCGG	TAAGCACATCTGACGGTGAA	209,20	384,20	57.999	57.836	45	45	176
D12_NODE_798511_length_272_cov_5_174	174	174	G	A	heterozygous	GCAAGCCTAAGTGTCTTGGA	TGGGTAAGCTCCAATCTTTG	43,20	221,20	58.104	57.823	50	45	179
D12_NODE_249891_length_263_cov_7_193	193	193	G	A	heterozygous	TCCTTTCTGAATTTCATCGG	TTAACGCGATAAAGTTTGCC	39,20	287,20	57.736	57.998	40	40	249
D12_NODE_66486_length_259_cov_21_255	255	255	C	T	heterozygous	GGTGCCAAGTCCTACCTCTT	AGAATATCAAGGGCCTGCTT	52,20	279,20	58.255	57.902	55	45	228
D12_NODE_1213029_length_178_cov_9_123	123	123	G	A	heterozygous	ATGTGGAGATAGACACCGGA	TGATCAGCTAAAGAGCCGTT	66,20	173,20	57.94	57.727	50	45	108
D12_NODE_1137040_length_238_cov_5_183	183	183	G	C	homozygous	GGTCCTAGCAAAAACAGGGT	ATCAAATTAGAGTGGCGCAG	134,20	251,20	58.174	57.999	50	45	118
D12_NODE_130306_length_392_cov_30_290	290	290	T	C	heterozygous	AAGGGTCAATCCCTTCAAAC	ACGTCCAGGTTTTGACCATA	96,20	316,20	57.946	57.923	45	45	221
D12_NODE_1059086_length_225_cov_6_2_151_185	151	185	_A_A	_G_T	_heterozygous_heterozygous	TACCCAAAAGAACCACCAGA	ACCCATTCCAACTCCATTTT	95,20	218,20	58.049	58.214	45	40	124
D12_NODE_3234_length_300_cov_17_217	217	217	G	A	heterozygous	ATGGGGTTTCAATGGGTAAT	GGCTACTGCATCCTCTGGTA	111,20	302,20	57.966	57.922	40	55	192
D12_NODE_1387547_length_195_cov_3_114	114	114	A	T	unknown	TTTCCCATCGTTTTCTGAAG	TAGGCATCGACTCCCTTGTA	44,20	176,20	57.795	58.325	40	50	133
D12_NODE_341209_length_403_cov_54_2_230_270	230	270	_A_G	_C_A	_heterozygous_heterozygous	CCAGCCTCTATCTCCGTACA	CCCTAAAATCCAAGTGCAGA	111,20	376,20	57.923	57.823	55	45	266
D12_NODE_1000596_length_223_cov_6_193	193	193	G	A	homozygous	GGTGACACCACTGGAAAAAG	TCGAATTATCGGAAGGCTAA	99,20	237,20	58.03	57.49	50	40	139
D12_NODE_949029_length_182_cov_8_2_86_96	86	96	_T_G	_C_A	_heterozygous_heterozygous	CGCGTCTTTAATTTCCGTTA	CGCTACGGATATCGTTGTCT	22,20	143,20	57.999	57.877	40	50	122
D12_NODE_898341_length_222_cov_10_2_106_190	106	190	_G_C	_A_G	_heterozygous_heterozygous	AAACAATTTGGCAAGTACGG	GGAACACTCCAAAAGTGGTG	12,20	215,20	57.692	58.03	40	50	204
D12_NODE_2219666_length_313_cov_6_280	280	280	G	A	homozygous	CCATGGTACTTTTCATGCCT	TGTTTCTAGTACTTCCCCTTGC	204,20	307,22	57.546	57.576	45	45.455	104
D12_NODE_392234_length_219_cov_12_75	75	75	T	C	heterozygous	TTCTCGATACAAGTCCTGCC	CCTCTTGCACCAACAAATTC	40,20	179,20	57.893	58.201	50	45	140
D12_NODE_879258_length_209_cov_14_2_67_128	67	128	_A_C	_G_A	_heterozygous_heterozygous	TTTCTTCTCGTGCTTATGGC	TGTGATGAACAAACTGGTGC	43,20	179,20	58.12	58.081	45	45	137
D12_NODE_2069163_length_444_cov_5_229	229	229	G	A	heterozygous	ACGGTATTCAATGTGCGATT	TATCCTTCAACCAGTTCGGA	21,20	299,20	57.97	58.145	40	45	279
D12_NODE_1443265_length_313_cov_11_209	209	209	T	C	heterozygous	GCATTTCTGTTTGCCTATCG	ATTTTGTTCCGACCCTTCTT	98,20	322,20	58.388	57.641	45	40	225
D12_NODE_879853_length_375_cov_12_2_278_309	278	309	_A_G	_T_A	_heterozygous_heterozygous	GGGAACTGGTTGAAAAACCT	ACTGGAGCAAATGTTTCCAT	237,20	402,20	58.002	57.109	45	40	166
D12_NODE_253207_length_214_cov_12_143	143	143	C	T	homozygous	TTGGGTCCTTGGAGGTTAAT	CTCGACATCGACCTTGTCTT	8,20	191,20	58.359	57.87	45	50	184
D12_NODE_108020_length_343_cov_6_275	275	275	G	A	heterozygous	CGACTATCTTTGGGCAAGAA	TTCCTCGACGTGATTAAAGG	164,20	324,20	57.972	57.823	45	45	161
D12_NODE_2033316_length_645_cov_2_152	152	152	G	A	heterozygous	TAGAGCTTGCTGAGGAAGGA	CAGAAGTAAGGTGGCCAGAA	68,20	264,20	57.923	57.952	50	50	197
D12_NODE_1184770_length_404_cov_9_114	114	114	A	C	homozygous	AGTGAGGTGAATGCACCAAT	TGCGCTAGTACACCATGAAA	62,20	163,20	57.999	57.948	45	45	102
D12_NODE_2177717_length_228_cov_9_87	87	87	A	G	heterozygous	GCTTGAGTTTCTTGGTTGGA	AGACTGAGATGATGTTGCCTG	63,20	197,21	57.923	57.884	45	47.619	135
D12_NODE_645608_length_186_cov_6_161	161	161	C	T	heterozygous	AGAAGATGGTGCAGCTCAAG	ACAGAAGAGAACAACCGCAC	25,20	197,20	58.187	57.929	50	50	173
D12_NODE_452592_length_196_cov_5_135	135	135	A	G	homozygous	TGTGCAGTGGCTGAAAAGTA	ATGAAATCAGAGGCAGGTCA	100,20	217,20	58.057	58.23	45	45	118
D12_NODE_1744134_length_232_cov_5_80	80	80	C	T	homozygous	TACACGAGAGGCTCATATTGAA	GTGAATATTGAATTCTGGTGGG	12,22	117,22	57.543	58.303	40.909	40.909	106
D12_NODE_1776582_length_631_cov_3_445	445	445	A	G	homozygous	AACATGAGGTACACATGGCA	GCCCCTGTATTGGGAGTTAG	43,20	476,20	57.37	58.528	45	55	434
D12_NODE_102141_length_508_cov_111_373	373	373	G	A	homozygous	TGGTTGAGCTAGTGGGAGAG	CATAGGAGATCTTGGGCCTT	41,20	518,20	58.03	58.214	55	50	478
D12_NODE_1034673_length_268_cov_8_242	242	242	A	G	heterozygous	TGTCAATCAAGGTCGAGTCA	AAAACTTGAATGGCAACTCG	116,20	266,20	57.714	57.878	45	40	151
D12_NODE_830050_length_272_cov_4_161	161	161	A	G	homozygous	TGAACTGAGGATCTCGATCTG	GGTGAGCAAAAAGGATGCTA	25,21	200,20	57.955	57.971	47.619	45	176
D12_NODE_1064918_length_211_cov_11_139	139	139	C	T	heterozygous	CCTTCAATTTAGGACAACAACTGG	CAGTGTTTGGGATCTCTTCAA	111,24	219,21	61.08	57.783	41.667	42.857	109
D12_NODE_1825463_length_320_cov_11_229	229	229	T	C	heterozygous	GCAGGAACAAAGTGAAAGGA	CTTTACTCACAACGCCCAGT	63,20	291,20	57.923	57.884	45	50	229
D12_NODE_1069673_length_487_cov_21_200	200	200	T	C	heterozygous	TCAAGAAGCCTCATACCAGC	CTGAGGGCTTGGAATGAATA	108,20	243,20	58.048	57.765	50	45	136
D12_NODE_2363173_length_216_cov_3_178	178	178	G	A	homozygous	GCATGTGGTGAGATTGTGAA	CGATGAACGGTCACATAACA	70,20	232,20	58.019	57.968	45	45	163
D12_NODE_1508881_length_349_cov_10_208	208	208	C	T	heterozygous	CCCGATGTCTCTCTTTCTCA	GGAAATGAAAGCCTGTTGAA	6,20	271,20	57.941	57.793	50	40	266
D12_NODE_1435105_length_486_cov_8_359	359	359	A	G	homozygous	GGCATCGAAGTGAAAGAAAA	TTCAAACTCTGAAGTTCGGC	147,20	434,20	57.944	58.076	40	45	288
[truncated: 3,126 more rows]

## Sheet: c
4c: The list of SNPs which appeared in both.
J/D-S						D/J-S
[truncated: 1,217 more rows]

## Sheet: d
4d: The list of sites where DH962 and Jimian5 were all homozygous.
[truncated: 443 more rows]
