# Supplementary material for: Enrichment of an intraspecific genetic map of upland cotton by developing markers using parental RAD sequencing
Source: DNA Res. 2015 Feb 5;22(2):147–60. doi: 10.1093/dnares/dsu047 (PMC4401325; doi:10.1093/dnares/dsu047)
Supplement: Supplementary Data [file supp_dsu047_dsu047supp_table6.xls]

## Sheet: 7a
6a: The BLAST result of markers on the AT genome with the A2 genome (only choosing the best hit).
QUERY	SUBJECT	IDENTITY	MATCH LENGTH	MISMATCH	GAP NUMBER	QUERY START	QUERY END	SUB START	SUB END	E-VALUE	SCORE
NAU4057	Ga_Chr12	94.95	535	16	7	1	533	138216023	138215498	0	828
HAU-DJ-I039	Ga_Chr8	98.08	312	6	0	1	312	53351928	53352239	8e-153	544
MON_CGR6129	Ga_Chr7	98.26	574	4	4	2	575	37675375	37674808	0	1000
MON_DPL0530	Ga_Chr11	97.9	618	4	4	1	610	33874718	33874102	0	1061
MON_DPL0488	Ga_Chr3	98.94	567	3	2	1	567	76208126	76207563	0	1011
NAU2862	Ga_Chr8	95.51	846	15	11	25	869	97651632	97650809	0	1332
HAU-D5190-SSCP	Ga_Chr1	85.31	143	21	0	1	143	98800929	98800787	2e-33	148
CIR135	Ga_Chr13	99.47	379	0	1	1	379	70284647	70284271	0	688
HAU-DJ-S281	Ga_Chr1	95.8	452	7	3	1	440	49003663	49004114	0	719
NAU5433	Ga_Chr4	95.33	364	2	8	41	392	114277795	114278155	2e-158	564
HAU-J5913	Ga_Chr1	98.41	441	6	1	27	466	115742854	115742414	0	774
HAU2856	Ga_Chr13	93.82	437	13	9	49	479	132505888	132506316	0	645
HAU1592	Ga_Chr4	95.13	349	17	0	268	616	78023920	78024268	2e-157	560
MON_CER0152	Ga_Chr3	96.49	285	4	4	19	303	87572928	87573206	2e-129	466
NAU2914	Ga_Chr3	96.73	581	10	4	2	573	42857939	42858519	0	959
HAU-J5951	Ga_Chr13	94.9	196	5	1	10	205	89505814	89506004	3e-80	302
NAU2741	Ga_Chr2	95.16	641	17	9	180	817	42862113	42862742	0	1000
HAU-J6099	Ga_Chr13	96.07	229	3	2	1	229	94012331	94012109	4e-100	368
HAU1966	Ga_Chr10	97.85	186	4	0	1	186	66181751	66181936	9e-86	322
MON_COT059	Ga_Chr2	93.55	403	15	8	1	401	60852361	60852754	5e-167	592
MON_CGR6806	Ga_Chr11	97.9	334	3	3	2	334	8348092	8348422	3e-162	575
HAU2852	Ga_Chr11	93.78	836	25	13	1	819	33626482	33627307	0	1230
BNL1423	Ga_Chr11	98.11	265	1	1	1	265	97892260	97892000	7e-128	460
BNL2921	Ga_Chr7	97.64	424	8	2	28	451	119094953	119094532	0	726
MON_CGR6576	Ga_Chr11	90.06	513	29	15	209	718	74173522	74173029	0	645
HAU-D5441	Ga_Chr8	97.69	303	6	1	1	302	33930760	33931062	1e-145	520
HAU3346	Ga_Chr3	95.77	568	15	4	1	559	42857952	42858519	0	907
HAU3037	Ga_Chr1	94.77	325	3	14	1	323	140433048	140432736	1e-137	494
NAU3346	Ga_Chr7	94.32	387	22	0	263	649	38793600	38793986	2e-167	593
TMB403	Ga_Chr13	90.77	379	11	5	41	395	76428209	76428587	6e-135	484
MON_CGR5300	Ga_Chr7	97.24	398	2	6	1	390	111092737	111093133	0	665
Gh584	Ga_Chr11	95.44	526	9	3	1	526	60034586	60034076	0	824
TMB1933	Ga_Chr12	93.97	348	8	6	258	592	137084783	137084436	1e-143	514
HAU-J5695-SSCP	Ga_Chr3	99.66	291	1	0	24	314	26797984	26798274	2e-149	532
NAU1218	Ga_Chr8	96.5	686	18	5	1	685	123714775	123714095	0	1129
CIR234	Ga_Chr3	99.69	323	1	0	1	323	19594106	19593784	3e-167	592
HAU-DJ-S004	Ga_Chr13	97.37	266	7	0	1	266	129923850	129923585	1e-125	453
TMB1758	Ga_Chr11	96.36	385	9	5	4	388	77573954	77574333	5e-178	628
HAU-DJ-S370	Ga_Chr13	95.63	229	4	3	1	229	73951496	73951718	2e-98	363
MON_DPL0090	Ga_Chr7	94.5	618	16	6	1	618	38980438	38981037	0	937
NAU2687	sGaffold3678	93.28	922	43	11	4	917	22584	23494	0	1343
HAU-D5104-SSCP	Ga_Chr8	94.74	304	6	3	1	304	55158180	55157887	6e-129	464
MON_COT065	Ga_Chr3	97.93	386	8	0	48	433	13859889	13860274	0	669
HAU-D5478	Ga_Chr1	100	226	0	0	1	226	84101208	84101433	4e-115	418
HAU-DJ-S294	Ga_Chr4	94.95	277	14	0	1	277	104847606	104847882	4e-120	435
HAU3319	Ga_Chr1	99.37	474	3	0	40	513	66707875	66708348	0	859
HAU-DJ-S377	Ga_Chr7	97.74	265	6	0	1	265	11498234	11497970	9e-127	457
HQ524569	Ga_Chr6	98.72	312	4	0	1	312	107134603	107134914	7e-156	555
MON_DPL0572	Ga_Chr9	99.24	788	2	2	1	784	35243027	35243814	0	1419
HAU-DJ-I082	Ga_Chr3	98.39	124	1	1	87	209	43825265	43825142	1e-54	217
MON_DC20022	Ga_Chr6	95.45	483	19	3	1	481	50665451	50665932	0	780
HAU2553	Ga_Chr10	94.51	819	27	7	7	812	109333870	109334683	0	1247
NAU943	Ga_Chr6	99.46	560	1	2	71	629	22609402	22609960	0	1016
MON_DPL0877	Ga_Chr8	98.77	571	6	1	1	570	61000032	60999462	0	1014
NAU864	Ga_Chr4	99.18	485	4	0	17	501	42527421	42526937	0	876
HAU3923	Ga_Chr7	98.8	249	3	0	7	255	115824289	115824537	7e-123	444
MON_SHIN-0613	Ga_Chr13	94.29	473	21	3	27	493	66358149	66358621	0	719
Gh634	Ga_Chr3	97.64	423	7	2	1	423	81773085	81772666	0	723
MON_CGR6252	Ga_Chr11	98.32	597	4	1	22	618	80104676	80105266	0	1042
HAU-D5505	Ga_Chr10	98.82	340	2	1	1	340	7652326	7651989	4e-171	604
NAU3414	Ga_Chr11	95.52	737	12	7	1	736	8348392	8347676	0	1158
HAU4027	Ga_Chr3	97.29	258	4	1	1	255	36381635	36381892	4e-120	435
HAU-DJ4981	Ga_Chr10	98.42	317	3	1	1	315	88413791	88413475	1e-156	556
MON_CGR6935	Ga_Chr8	94.72	303	4	7	2	292	52626265	52625963	8e-128	460
MON_CGR5110	Ga_Chr11	94.56	239	1	3	1	228	76554817	76555054	2e-97	361
HAU-DJ-I059	Ga_Chr3	99.2	250	2	0	1	250	11343088	11342839	4e-125	451
HQ527566	Ga_Chr7	98.16	272	0	5	2	273	107772419	107772153	1e-130	470
MON_CGR5853	Ga_Chr4	98.29	468	8	0	237	704	82646739	82647206	0	821
HAU1905	Ga_Chr7	97.11	277	8	0	1	277	114593387	114593111	1e-129	468
NAU5428	Ga_Chr4	97.01	502	2	9	3	503	78022976	78023465	0	832
HAU0393	Ga_Chr4	100	480	0	0	1	480	126906745	126906266	0	887
BNL1317	Ga_Chr11	96.08	204	2	1	1	204	77452379	77452182	4e-89	331
HAU-DJ-I068b	Ga_Chr13	97.04	338	9	1	1	337	119211710	119212047	5e-160	568
HQ527317	Ga_Chr2	99.23	259	1	1	7	265	37617956	37618213	2e-129	466
Gh697	Ga_Chr10	97.98	545	9	1	1	543	28289457	28288913	0	944
MON_CGR6517	Ga_Chr4	97.51	482	12	0	110	591	13641255	13641736	0	824
HAU-DJ-I089	Ga_Chr11	98.15	216	2	2	1	216	51509213	51509426	2e-102	375
HAU-DJ-S267	Ga_Chr8	98.07	363	7	0	1	363	124898923	124898561	2e-179	632
MON_CGR5324	Ga_Chr6	89.53	363	6	16	13	372	110091932	110092265	8e-119	431
NAU5120	Ga_Chr1	98.18	274	5	0	261	534	64787993	64787720	7e-133	479
DPL0218	Ga_Chr11	99.12	566	5	0	1	566	7684860	7684295	0	1018
DPL0176	Ga_Chr3	97.77	537	2	1	1	537	12458370	12457844	0	917
MON_CGR5399	Ga_Chr9	99.36	156	1	0	5	160	61345938	61345783	2e-74	283
CM29	Ga_Chr13	87.97	424	26	14	1	422	117440177	117440577	3e-138	496
MGHES75	Ga_Chr1	91.59	214	3	8	1	199	51708481	51708694	4e-74	281
HAU2185	Ga_Chr1	98.19	773	5	6	9	779	117758722	117757957	0	1341
HAU-DJ-I037	Ga_Chr6	98.92	370	1	2	1	367	119608742	119609111	0	658
CM60	Ga_Chr1	96.19	289	3	4	1	287	136624598	136624316	4e-131	472
BNL4028	Ga_Chr13	97.17	283	6	2	1	283	4421138	4421418	4e-133	479
HAU-D5108-SSCP	Ga_Chr7	97.95	293	2	4	20	308	68421502	68421794	4e-141	505
HAU-J6051	Ga_Chr6	95.67	208	1	1	1	208	94283531	94283332	6e-88	327
BNL3257	Ga_Chr2	98.06	413	6	2	264	675	53964616	53965027	0	717
HAU0921	Ga_Chr8	91.99	774	31	17	1	745	48408926	48409697	0	1057
HAU3241	Ga_Chr11	98.47	391	0	3	1	391	76112629	76113013	0	684
HAU-DJ-S188	Ga_Chr3	97.96	196	4	0	119	314	40526967	40526772	1e-91	340
BNL530	Ga_Chr12	97.83	276	0	1	1	276	128941968	128941699	3e-131	472
MON_SHIN-0654	Ga_Chr9	91.93	322	9	11	6	318	89936609	89936296	5e-120	435
MON_CGR5161	Ga_Chr13	99.59	244	1	0	1	244	22855986	22856229	5e-123	446
MON_CGR5372	Ga_Chr8	97.69	432	7	3	74	504	96559824	96559395	0	739
Gh499	Ga_Chr11	95.44	526	9	3	1	526	60034076	60034586	0	824
HAU3177	Ga_Chr3	95.27	1164	44	11	1	1157	89519426	89518267	0	1834
MON_CGR6529	Ga_Chr7	92.52	575	20	10	22	586	93003843	93004404	0	804
HAU1001	Ga_Chr7	97.24	761	7	6	3	761	115886362	115885614	0	1277
TMB670	Ga_Chr11	96.79	374	6	2	2	375	27170535	27170168	3e-175	619
HAU-DJ-I068a	Ga_Chr13	97.04	338	9	1	1	337	119211710	119212047	5e-160	568
HAU4748	Ga_Chr8	95.26	253	2	6	1	245	103485898	103485648	2e-107	392
MON_CGR5542	Ga_Chr3	98.32	358	4	2	15	371	12457835	12458191	1e-177	627
HAU3071	Ga_Chr5	97.34	488	8	3	151	634	25671954	25672440	0	824
HAU2857	Ga_Chr13	93.82	437	13	9	49	479	132505888	132506316	0	645
MON_CGR6528	Ga_Chr13	98.14	700	5	4	22	721	129901592	129902283	0	1214
HQ527867	Ga_Chr8	95.82	287	0	4	1	287	96559847	96559573	1e-125	453
HAU1693	Ga_Chr1	97.17	212	3	3	318	528	84101318	84101527	7e-96	355
HAU4552	Ga_Chr2	97.3	259	2	2	1	255	69329623	69329366	4e-120	435
MON_CGR6586	Ga_Chr8	89.79	480	38	10	34	506	96559824	96559349	8e-171	604
MUSS26	Ga_Chr6	97.93	435	1	1	26	460	94028599	94029025	0	747
NAU6764	Ga_Chr11	96.1	333	11	1	487	817	73677048	73676716	8e-152	542
BNL3874	Ga_Chr11	96.63	386	7	2	14	393	17126016	17125631	2e-180	636
HAU-DJ-S276	Ga_Chr4	99.43	351	2	0	1	351	18875542	18875892	0	638
CIR249	Ga_Chr12	98.07	467	5	3	55	521	52603655	52603193	0	809
HAU-D5232-SSCP	Ga_Chr1	99.57	234	1	0	1	234	88843535	88843768	7e-118	427
Gh111	Ga_Chr11	94.55	532	8	2	1	532	60034586	60034076	0	802
HAU-J6071-SSCP	Ga_Chr12	83.04	224	28	5	1	214	66977967	66978190	6e-48	195
NAU2165	Ga_Chr12	98.7	539	5	2	12	549	99781917	99782454	0	959
HAU0253	Ga_Chr11	100	449	0	0	198	646	91833765	91834213	0	830
HAU2524	Ga_Chr3	96.92	1008	27	3	9	1013	90937645	90938651	0	1687
NAU2200	Ga_Chr11	98.15	542	4	4	12	550	17013925	17013387	0	942
HAU-D5459	Ga_Chr10	95.47	331	13	2	1	331	38091504	38091176	1e-147	527
HAU-DJ-S168	sGaffold1365	88.5	226	18	2	1	218	56703	56928	1e-69	267
CIR307	Ga_Chr2	91.85	233	12	5	35	262	60852627	60852857	4e-85	318
Gh56	Ga_Chr1	91.8	488	11	18	1	487	145274487	145274946	0	652
MON_CGR5537	Ga_Chr8	93.63	628	21	12	12	636	75100735	75101346	0	920
MON_CGR6760	Ga_Chr12	98.26	459	1	2	2	459	80567833	80568285	0	798
NAU5434	Ga_Chr4	95.57	361	4	5	41	389	114277795	114278155	1e-159	568
HQ526877	Ga_Chr10	98.35	242	1	3	1	242	80795812	80796050	3e-116	422
Gh215	Ga_Chr8	87.65	324	22	12	252	574	107469893	107470199	2e-97	361
TMB315	Ga_Chr1	98.22	281	3	2	3	283	78199098	78198820	2e-136	490
DPL0752	Ga_Chr2	97.71	699	3	2	33	719	19784308	19783611	0	1190
HAU-D5394	Ga_Chr4	97.45	471	10	2	1	471	21962966	21962498	0	802
CCRI180	Ga_Chr5	99.59	486	2	0	7	492	25672439	25671954	0	887
BNL1440	Ga_Chr8	93.13	291	3	5	1	288	72977966	72977690	2e-113	412
NAU3468	Ga_Chr13	91.76	740	35	14	14	740	132505789	132506515	0	1005
HAU0971	Ga_Chr12	97.49	359	1	5	1	358	128941666	128942017	3e-171	606
STV045	Ga_Chr8	99.1	335	0	1	1	332	55853627	55853961	2e-169	599
HAU-DJ-S078	sGaffold7300	99.02	306	3	0	1	306	1772	2077	2e-154	549
HAU2139	Ga_Chr13	96.4	805	4	6	1	781	119886617	119885814	0	1303
HAU2229	Ga_Chr6	98.14	645	5	5	212	849	21649187	21649831	0	1118
NAU3017	Ga_Chr13	98.13	375	7	0	470	844	132508540	132508914	0	654
MON_DC20094	Ga_Chr3	96.59	205	7	0	87	291	12460919	12460715	2e-94	350
BNL1231	Ga_Chr4	94.46	289	1	5	1	289	104793412	104793685	6e-119	431
HAU-DJ-I012	Ga_Chr8	97.69	303	6	1	1	302	33930760	33931062	1e-145	520
HAU2147	Ga_Chr13	98.56	1873	21	1	8	1874	66360021	66358149	0	3304
DPL0012	Ga_Chr11	81.06	322	35	9	276	575	75107566	75107249	4e-59	233
HAU-DJ-S421	Ga_Chr13	97.38	191	5	0	56	246	69905719	69905529	2e-87	326
MON_DPL0783	Ga_Chr11	85.17	391	31	4	4	394	25147491	25147854	8e-102	375
HAU3738	Ga_Chr11	98.39	621	4	3	1	621	17446497	17447111	0	1086
HAU-D5040	Ga_Chr12	99.6	250	1	0	1	250	112345732	112345483	9e-127	457
MGHES70	Ga_Chr11	94.66	206	2	6	1	197	21138223	21138018	5e-83	311
MON_CGR5867	Ga_Chr11	92.52	481	10	13	5	485	77452186	77452640	0	665
MUSB1267	Ga_Chr2	87.83	575	38	14	204	746	37058323	37057749	0	645
HAU3150	Ga_Chr11	99.26	809	6	0	1	809	21321365	21320557	0	1461
HAU-DJ-S248	Ga_Chr4	99.33	448	2	1	1	447	33736823	33737270	0	809
HAU-J5894	Ga_Chr3	97.44	117	1	1	124	240	52027199	52027085	5e-49	198
TMB1715	Ga_Chr8	98.54	686	6	4	5	690	91580629	91581310	0	1208
MON_CGR5875	Ga_Chr7	94.56	478	6	6	1	462	107790597	107790124	0	721
BNL4108	Ga_Chr8	89.84	246	1	6	1	242	19650237	19650012	7e-78	294
BNL3255	Ga_Chr3	97.86	281	6	0	71	351	13859865	13859585	3e-135	486
MON_CGR5282	Ga_Chr2	93.89	360	10	8	2	359	68539387	68539736	2e-149	532
HAU-J5712	Ga_Chr1	99.63	269	1	0	1	269	118507771	118507503	3e-137	492
HAU-DJ-I008	Ga_Chr1	92.96	341	5	3	1	341	35025284	35025605	3e-133	479
MON_CGR6858	Ga_Chr6	96.1	589	17	6	2	589	94702556	94701973	0	955
HAU2138	Ga_Chr2	99.16	358	3	0	181	538	42862113	42862470	0	645
TMB375	Ga_Chr8	96.38	138	5	0	453	590	96271190	96271053	2e-57	228
HAU1385	Ga_Chr1	95.71	489	5	3	213	691	117254292	117254774	0	773
HAU-DJ-I044	Ga_Chr8	98.48	264	3	1	1	263	92668110	92667847	5e-129	464
MON_CER0005	Ga_Chr13	91.45	269	5	7	1	269	89652427	89652177	2e-95	353
NAU2121	Ga_Chr12	88.4	638	30	23	3	635	138216101	138215503	0	752
MON_SHIN-0224	Ga_Chr4	95.74	657	18	9	105	755	53784988	53784336	0	1050
HAU1792	Ga_Chr11	97.54	325	6	2	15	339	85401623	85401945	8e-156	555
HAU4270	Ga_Chr11	98.1	158	1	2	1	156	91738491	91738648	9e-72	274
NAU3778	Ga_Chr6	94.46	469	17	8	1	461	21649654	21649187	0	713
MON_SHIN-0352	Ga_Chr10	98.95	1337	14	0	44	1380	51046215	51047551	0	2392
MON_CGR5056	Ga_Chr2	96.73	275	9	0	23	297	19901988	19902262	4e-127	459
NAU3639	Ga_Chr7	96.69	332	5	4	19	346	46381457	46381128	4e-154	549
HAU-DJ-I050	Ga_Chr8	97.87	375	7	1	1	374	18537162	18536788	0	647
HAU-DJ-I092	Ga_Chr7	99.15	352	3	0	1	352	37060205	37059854	5e-180	634
HAU4228	Ga_Chr1	95.69	255	11	0	1	255	49464334	49464588	7e-113	411
HAU2748	Ga_Chr1	98.47	391	4	2	421	810	66781352	66780963	0	688
MON_DC20036	Ga_Chr1	95.26	422	8	2	1	422	99012787	99012378	0	658
NAU2820	Ga_Chr1	98.54	274	4	0	181	454	64787993	64787720	1e-134	484
TMB409	Ga_Chr7	97.7	564	5	1	1	556	127327303	127326740	0	963
HAU2146	Ga_Chr11	94.39	481	12	8	9	479	76112538	76113013	0	725
HAU2756	Ga_Chr3	99.09	766	2	4	88	851	13077634	13078396	0	1371
HAU2469	Ga_Chr2	91.19	352	17	5	389	729	68283987	68284335	1e-129	468
HAU-DJ-I017	Ga_Chr6	97.97	345	7	0	1	345	110230011	110229667	2e-169	599
Gh216	Ga_Chr10	97.83	506	3	4	1	498	52982310	52981805	0	867
HAU3808	Ga_Chr1	98.82	255	3	0	1	255	140595370	140595116	3e-126	455
NAU2354	Ga_Chr11	94	567	10	6	1	550	33627308	33626749	0	839
NAU5107	Ga_Chr7	98.22	563	4	1	1	563	91029822	91029266	0	979
MON_COT130	Ga_Chr1	81.63	479	35	33	1	478	123797683	123798109	1e-93	348
HAU4220	Ga_Chr8	96.62	148	4	1	103	249	55285223	55285076	7e-63	244
MON_DPL0057	Ga_Chr6	96.71	639	6	8	1	636	32131475	32130849	0	1050
TMB791	sGaffold4988	99.2	375	1	2	164	538	821	449	0	675
MON_SHIN-0154	Ga_Chr10	88.66	670	39	34	1	640	109675557	109674895	0	802
CIR305	Ga_Chr13	91.89	222	6	10	1	222	67478310	67478101	1e-79	300
BNL830	Ga_Chr7	94.61	241	8	5	1	241	27735747	27735982	4e-100	368
NAU3541	Ga_Chr8	93.86	472	15	8	32	501	20672756	20672297	0	699
BNL3345	Ga_Chr7	92.04	289	13	8	1	281	20787662	20787376	2e-109	399
HAU-DJ-I087	Ga_Chr3	99.33	297	1	1	1	297	49781531	49781826	1e-150	536
MON_DPL0044	Ga_Chr11	95.77	567	11	4	1	564	63028329	63027773	0	902
NAU4891	Ga_Chr7	98.61	790	8	1	1	790	88697449	88698235	0	1395
MON_DC40085	Ga_Chr11	83.74	203	2	14	1	203	77240084	77239913	5e-38	163
NAU3592	Ga_Chr10	94.69	471	16	3	1	462	26212315	26211845	0	723
HAU-DJ-S215	Ga_Chr12	95.72	701	24	3	1	696	81432764	81432065	0	1123
Gh390	Ga_Chr3	97.64	423	7	2	1	423	81773085	81772666	0	723
HAU-D5117-SSCP	Ga_Chr8	95.11	368	2	3	1	352	64199777	64199410	2e-159	566
NAU3493	Ga_Chr4	93.85	585	12	8	1	584	112321371	112321932	0	859
BNL1694	Ga_Chr1	95.34	322	1	4	1	318	31221459	31221148	2e-139	499
MON_DPL0603	Ga_Chr1	98.69	458	0	2	1	452	111024039	111023582	0	808
Gh243	Ga_Chr6	95.62	548	12	5	1	539	107134448	107134992	0	870
MON_DPL0400	Ga_Chr6	95.72	608	13	6	1	608	98978056	98978650	0	966
HAU4514	Ga_Chr4	88.38	241	15	9	17	255	131195758	131195987	7e-73	278
HAU-DJ4976	Ga_Chr10	96.89	225	4	3	1	224	78051313	78051535	8e-102	374
NAU859	Ga_Chr11	99.54	659	1	2	8	665	17447250	17446593	0	1199
HAU-DJ-S320	Ga_Chr3	98.61	359	5	0	32	390	67327124	67327482	2e-180	636
HAU-DJ-S264	Ga_Chr10	99.35	307	2	0	1	307	50207327	50207633	1e-156	556
HAU2231	Ga_Chr3	87.48	503	33	16	674	1175	11350542	11350069	6e-155	553
JESPR248	Ga_Chr11	87.86	140	1	4	1	140	76792823	76792946	3e-35	152
HAU2625	Ga_Chr8	91.03	613	32	12	308	904	48409314	48409919	0	806
HAU-DJ-S175	Ga_Chr6	97.37	228	6	0	1	228	14485234	14485007	3e-106	388
JESPR181	Ga_Chr10	98.31	413	1	6	7	418	89255323	89254916	0	719
NAU2858	Ga_Chr1	92.92	664	41	4	42	699	135265020	135264357	0	961
CCRI101	Ga_Chr6	97.57	329	2	2	1	326	109594323	109593998	3e-157	558
MON_DPL0849	Ga_Chr3	99.82	566	1	0	1	566	72801067	72801632	0	1040
HAU1384	Ga_Chr1	95.71	489	5	3	213	691	117254292	117254774	0	773
NAU5163	Ga_Chr1	94.15	581	13	9	1	566	109723639	109724213	0	865
HAU-J5787	Ga_Chr3	96.09	256	3	1	1	256	11345585	11345833	7e-113	411
HAU042	Ga_Chr12	100	184	0	0	487	670	80417980	80417797	3e-91	340
BNL3994	Ga_Chr12	90.53	486	15	15	72	555	63552417	63551961	1e-173	614
MON_DPL0419	Ga_Chr7	96.52	747	13	2	1	734	88365134	88364388	0	1223
HAU-J5903-SSCP	Ga_Chr13	96.32	299	5	4	1	295	90609161	90609457	1e-135	486
MON_C2-0021	Ga_Chr11	88.27	358	28	9	2	359	25147481	25147824	3e-114	416
HAU-J6157	Ga_Chr2	93.03	287	14	3	1	281	33829511	33829797	6e-114	414
Gh532	Ga_Chr5	95.51	334	12	2	81	411	52800979	52800646	2e-148	531
NAU2723	Ga_Chr11	95.63	572	19	6	1	567	33659899	33659329	0	913
MON_CGR6019	Ga_Chr8	95.63	435	7	7	2	424	52626265	52625831	0	688
JESPR153	Ga_Chr13	97.54	325	0	3	139	463	119255227	119255543	3e-154	549
HAU2824	Ga_Chr13	94.18	894	35	12	9	895	66358977	66358094	0	1347
NAU1037	Ga_Chr3	99.7	336	1	0	4	339	15011403	15011738	4e-174	616
BNL3592	Ga_Chr4	98.15	487	3	3	2	482	9356384	9356870	0	845
HAU0270	Ga_Chr13	99.83	589	0	1	50	638	4622491	4623078	0	1081
MON_SHIN-0347	Ga_Chr11	99.1	553	1	2	1	553	21321336	21320788	0	990
HAU-D5196	Ga_Chr13	98.99	396	3	1	1	396	57473585	57473979	0	708
NAU2317	Ga_Chr9	96.8	563	1	13	3	550	62923788	62924348	0	924
HAU-D5469	Ga_Chr6	98	250	1	2	1	250	76796684	76796439	5e-119	431
Gh345	Ga_Chr1	91.39	488	11	19	1	485	145274946	145274487	0	640
MON_CGR5001	Ga_Chr1	93.55	620	16	12	1	598	66707671	66708288	0	902
NAU3083	Ga_Chr7	96.77	372	6	5	64	435	67287460	67287825	5e-174	616
HAU-DJ-S342	Ga_Chr3	98.28	232	4	0	1	232	78196013	78196244	8e-112	407
HAU-DJ4943	Ga_Chr8	97.54	203	1	1	1	203	64197040	64196842	5e-93	344
MON_SHIN-0376	Ga_Chr1	93.55	620	16	12	1	598	66707671	66708288	0	902
NAU3018	Ga_Chr2	97	200	6	0	4	203	68282464	68282663	4e-90	337
HAU-D4999	Ga_Chr12	100	207	0	0	30	236	1807857	1807651	1e-104	383
DPL0395	Ga_Chr10	96.81	721	8	4	1	721	5520602	5519897	0	1190
MON_DPL0161	Ga_Chr13	97.33	600	15	1	25	623	128386054	128385455	0	1018
HAU-DJ-S172	Ga_Chr10	95.25	379	11	4	1	374	87656794	87656418	1e-167	593
HAU1661	Ga_Chr10	96.17	287	11	0	242	528	5547784	5548070	3e-130	470
HAU-D5225	Ga_Chr1	95.02	241	0	4	1	229	111044175	111043935	4e-100	368
MON_DC40150	Ga_Chr13	90.55	455	34	7	10	460	29728017	29728466	2e-167	593
Gh112	Ga_Chr11	95.63	526	8	3	1	526	60034076	60034586	0	830
Gh539	Ga_Chr11	99.14	464	0	1	1	464	99062329	99062788	0	832
HAU-DJ4967	Ga_Chr1	94.31	369	3	1	2	352	135134746	135134378	2e-154	549
NAU6984	Ga_Chr10	96.45	733	17	3	41	773	109675541	109674818	0	1201
DPL0300	Ga_Chr2	94.4	393	7	4	1	393	38187158	38187535	1e-166	590
DPL0448	Ga_Chr5	95.3	596	12	3	1	581	9492817	9493411	0	931
MON_CGR5152	Ga_Chr6	93.61	454	18	3	38	488	119585701	119586146	0	667
HAU2689	Ga_Chr1	93.96	728	16	13	44	771	141313705	141314404	0	1077
MON_CGR6756	Ga_Chr10	99.11	560	2	3	19	575	89405162	89405721	0	1003
HAU1918	Ga_Chr11	93.75	448	13	3	98	542	92269594	92270029	0	658
NAU2931	Ga_Chr8	97.9	714	9	4	71	784	97651516	97650809	0	1230
MON_DPL0535	Ga_Chr3	98.88	357	4	0	1	357	30059938	30059582	0	638
HQ526730	Ga_Chr7	96.91	324	2	8	511	834	115770322	115770007	1e-150	538
TMB1898	Ga_Chr7	97.71	481	6	3	2	477	120195678	120196158	0	822
HAU-DJ-I080	Ga_Chr10	98.58	282	3	1	1	282	1064817	1065097	6e-139	497
HQ524340	Ga_Chr13	97.04	608	6	12	7	610	131359781	131360380	0	1020
BNL3835	Ga_Chr6	97.24	399	11	0	1	399	14823147	14822749	0	676
NAU3159	Ga_Chr11	97.69	477	7	1	1	473	94616216	94616692	0	817
MON_CGR5494	Ga_Chr11	89.8	147	2	7	67	213	77239968	77240101	2e-42	176
BNL3089	Ga_Chr1	95.76	283	1	3	15	297	125623318	125623589	2e-123	446
MON_DPL0437	Ga_Chr2	88.29	205	22	2	424	628	29603232	29603434	2e-62	244
MON_CGR5509	Ga_Chr10	86.18	521	41	16	3	520	108470287	108470779	9e-150	534
HQ527767	sGaffold4507	98.63	293	2	2	1	292	10623	10914	5e-145	518
HAU-DJ-S249	Ga_Chr3	97.48	238	6	0	1	238	72389248	72389485	8e-112	407
HAU-D5063	Ga_Chr11	95.93	221	3	3	236	452	48600434	48600652	2e-95	353
HAU1721	Ga_Chr7	98	300	5	1	1	299	39008391	39008690	3e-145	520
NAU4044	Ga_Chr7	96.05	456	10	5	2	452	107772109	107772561	0	736
BNL2920	Ga_Chr2	91.12	214	14	5	1	214	60579748	60579956	4e-75	285

## Sheet: 7b
6b: The BLAST result of markers on the DT genome with the D5 genome (only choosing the best hit).
QUERY	SUBJECT	IDENTITY	MATCH LENGTH	MISMATCH	GAP NUMBER	QUERY START	QUERY END	SUB START	SUB END	E-VALUE	SCORE
MON_CGR6683	Gr_Chr05	94.26	383	12	9	220	600	19103316	19102942	7e-163	577
HAU3855	Gr_Chr07	98.82	255	2	1	1	255	5289808	5289555	5e-126	453
HAU0880	Gr_Chr03	97.97	690	6	2	524	1213	3276173	3275492	0	1190
MON_CGR6129	Gr_Chr02	98.61	574	5	3	2	575	1443968	1444538	0	1013
NAU2862	Gr_Chr01	99.65	869	3	0	1	869	6790341	6791209	0	1591
JESPR114	Gr_Chr06	95.28	233	2	4	14	246	47717184	47716961	3e-98	361
JESPR190	Gr_Chr11	96.59	499	2	6	68	551	59161166	59160668	0	813
MUSB1197	Gr_Chr07	84.44	257	13	15	4	251	3764737	3764499	6e-58	228
HAU-DJ-I071	Gr_Chr11	97.79	181	3	1	1	181	23798530	23798709	2e-83	311
NAU2741	Gr_Chr02	98.75	639	3	5	180	818	57334722	57334089	0	1131
HAU-D5211	Gr_Chr09	94.2	69	4	0	428	496	61027782	61027850	3e-21	106
DPL0062	Gr_Chr07	96.98	562	3	1	1	562	6530566	6531113	0	931
MON_COT059	Gr_Chr02	95.53	403	4	3	1	401	55892449	55892059	4e-180	634
MON_CGR6806	Gr_Chr06	92.92	353	7	5	2	336	48260803	48261155	3e-139	497
BNL1053	Gr_Chr07	90.83	229	3	4	256	484	16505978	16505768	6e-78	294
HAU-D5202-SSCP	Gr_Chr10	98.35	303	5	0	2	304	60776861	60777163	8e-150	532
BNL2921	Gr_Chr02	92.69	424	29	2	28	451	27353741	27354162	5e-173	610
HAU-D5325-SSCP	Gr_Chr05	87.63	291	19	8	1	274	63397744	63398034	2e-86	322
MON_CGR6576	Gr_Chr06	97	701	17	4	22	718	40074894	40074194	0	1175
HAU-D5531	Gr_Chr04	99.47	189	1	0	1	189	56094255	56094067	3e-93	344
HAU1382	Gr_Chr10	97.16	352	4	2	155	500	61750018	61750369	1e-166	590
TMB176	Gr_Chr09	97.86	374	0	3	1	367	15487571	15487199	0	640
HAU-DJ-I106	Gr_Chr12	94.72	265	13	1	2	266	11865204	11865467	3e-113	411
HQ527509	Gr_Chr07	94.71	227	6	1	2	228	425500	425280	2e-94	348
MON_DC40117	Gr_Chr08	96.48	142	1	3	7	148	53908655	53908518	7e-59	231
BNL3545	Gr_Chr05	94.97	378	9	4	138	506	978947	979323	4e-165	584
NAU3346	Gr_Chr02	99.38	644	4	0	6	649	556357	555714	0	1168
HAU4814	Gr_Chr10	94.57	92	2	2	40	128	1269358	1269449	7e-32	139
NAU2902	Gr_Chr08	99.72	725	2	0	7	731	10487747	10487023	0	1328
MUSB1135	Gr_Chr13	91.31	932	49	23	29	948	57314858	57315769	0	1243
NAU3665	Gr_Chr11	100	425	0	0	17	441	49751490	49751914	0	785
HAU-D5120-SSCP	Gr_Chr13	96.19	289	7	2	1	285	37863913	37863625	6e-131	470
HAU-J5926	Gr_Chr10	97.26	365	5	5	1	364	716100	715740	3e-174	614
HAU-DJ-S429	Gr_Chr12	99.18	364	3	0	1	364	9031376	9031013	0	656
HAU-D5181-SSCP	Gr_Chr10	90.83	349	4	6	1	321	35657187	35656839	1e-122	442
BNL3359	Gr_Chr10	93.71	715	25	10	1	695	813375	814089	0	1053
NAU905	Gr_Chr10	95.8	476	20	0	11	486	28005829	28005354	0	769
CIR234	Gr_Chr04	98.76	323	4	0	1	323	9353854	9354176	1e-162	575
MON_DPL0917	Gr_Chr08	97.53	485	12	0	67	551	55556379	55555895	0	830
MON_CGR6759	Gr_Chr08	95.85	458	3	9	1	457	50709920	50709478	0	726
HAU-DJ4941	Gr_Chr13	99.34	303	0	1	1	301	561552	561250	3e-154	547
MON_COT119	Gr_Chr11	97.63	253	2	4	242	491	59110901	59110650	5e-119	431
TMB1758	Gr_Chr06	96.3	216	1	2	180	388	43268989	43269204	7e-94	348
NAU3341	Gr_Chr07	99.67	602	2	0	15	616	2718821	2719422	0	1101
MON_CER0086	Gr_Chr10	100	146	0	0	1	146	28005608	28005753	6e-71	270
TMB382	Gr_Chr10	96.77	310	8	2	1	308	7187541	7187232	1e-144	516
MON_CGR6584	Gr_Chr10	96.84	443	8	1	22	464	4718348	4717912	0	736
NAU5389	Gr_Chr07	95.75	353	5	6	2	350	2326775	2327121	1e-157	560
MON_DPL0090	Gr_Chr02	97.4	615	4	2	4	618	393642	393040	0	1037
HAU-DJ-S128	Gr_Chr08	94.8	269	14	0	1	269	13731043	13731311	5e-116	420
MON_CGR6154	Gr_Chr11	94.53	658	17	15	23	664	56720889	56720235	0	998
HAU-DJ-I056	Gr_Chr05	99.66	297	1	0	1	297	18147545	18147249	3e-153	544
HQ527580	Gr_Chr05	94.27	279	4	1	1	267	3929789	3930067	7e-115	416
TMB206	Gr_Chr12	92.95	482	28	5	1	478	33831295	33831774	0	697
MON_CGR6110	Gr_Chr11	98.14	376	2	2	1	375	62613778	62613407	0	651
HAU-DJ4959	Gr_Chr11	97.94	340	7	0	1	340	8334383	8334722	5e-167	590
NAU3774	Gr_Chr08	100	564	0	0	1	564	54455626	54456189	0	1042
HAU2770	Gr_Chr07	90.75	454	29	9	12	462	15070269	15069826	6e-168	593
NAU2437	Gr_Chr02	94.41	483	7	7	3	466	62598289	62598770	0	725
MON_CGR5015	Gr_Chr07	97.92	433	6	1	84	516	59433705	59433276	0	747
HAU-D5420	Gr_Chr03	88.97	263	22	6	180	438	2806964	2807223	3e-85	318
HAU-D5379	Gr_Chr08	97.96	343	5	2	1	341	35120275	35119933	4e-168	593
HAU2553	Gr_Chr06	97.16	809	15	2	7	812	42350999	42351802	0	1360
NAU7153	Gr_Chr07	91.53	649	17	20	5	621	5289904	5289262	0	859
HAU-J6043	Gr_Chr07	92.08	303	9	6	1	288	53489474	53489172	1e-113	412
HAU-DJ-S406	Gr_Chr05	97.88	377	7	1	21	397	7036413	7036038	0	651
NAU864	Gr_Chr06	96.32	489	14	3	17	501	49089927	49090415	0	802
NAU2126	Gr_Chr09	99.51	204	0	1	382	584	13580329	13580126	2e-100	370
HAU3923	Gr_Chr02	91.97	249	14	2	7	255	7394606	7394848	3e-93	344
Gh381	Gr_Chr09	94.75	591	5	7	1	591	13213486	13214050	0	896
BNL3558	Gr_Chr13	97.75	579	3	2	3	577	5173959	5174531	0	990
CIR13	Gr_Chr07	97.04	270	2	4	1	264	4108618	4108349	7e-125	449
MON_CGR5860	Gr_Chr10	96.38	718	23	2	2	716	10642140	10642857	0	1179
MON_DPL0863	Gr_Chr07	93.58	452	19	9	19	468	4421772	4422215	0	665
MON_CGR6252	Gr_Chr06	90.45	597	43	7	22	616	38177186	38177770	0	774
DPL0135	Gr_Chr11	96.33	518	6	6	1	518	28724363	28724867	0	839
HQ524339	Gr_Chr07	91.67	156	13	0	114	269	15114850	15115005	1e-54	217
NAU3414	Gr_Chr06	99.86	737	0	1	1	736	48261123	48260387	0	1354
MON_CGR5808	Gr_Chr07	92.08	404	18	1	1	404	6531110	6530721	7e-157	556
HAU-DJ4972-SSCP	Gr_Chr02	94.08	287	1	4	1	271	62362435	62362721	2e-116	422
HAU4027	Gr_Chr03	97.25	255	7	0	1	255	2830455	2830709	7e-120	433
NAU5330	Gr_Chr09	100	204	0	0	363	566	13580329	13580126	9e-103	377
HAU2033	Gr_Chr04	96.76	556	6	8	1	544	57312830	57312275	0	917
MON_CGR5110	Gr_Chr06	90.79	228	10	2	1	228	40951627	40951411	9e-78	294
HQ527566	Gr_Chr02	94.55	275	6	7	2	273	2312421	2312153	8e-115	416
NAU1148	Gr_Chr07	94.71	586	7	11	1	586	4044424	4044985	0	889
MON_CGR5853	Gr_Chr02	94.62	446	17	5	259	704	13623674	13624112	0	684
CCRI272	Gr_Chr01	97.75	355	8	0	52	406	42005975	42005621	2e-173	612
MON_SHIN-1076	Gr_Chr04	91.88	345	26	2	59	402	61512490	61512833	8e-134	481
NAU3497	Gr_Chr09	99.56	681	2	1	1	681	14012527	14013206	0	1240
HAU-D5038	Gr_Chr10	96.69	272	3	3	1	268	980697	980428	2e-124	448
NAU5099	Gr_Chr12	99.42	687	0	4	1	687	13642681	13643363	0	1243
HQ527317	Gr_Chr02	97.3	259	3	2	7	265	46376044	46376298	5e-121	436
BNL3932	Gr_Chr05	99.02	407	2	1	1	407	63940545	63940141	0	728
MON_CGR6481	Gr_Chr10	92.07	391	7	8	22	412	7617989	7617623	1e-148	529
HQ527707	Gr_Chr08	97.37	190	5	0	92	281	38034262	38034451	5e-87	324
TMB2377	Gr_Chr11	93.72	191	7	3	228	414	8972338	8972149	7e-74	281
BNL1513	Gr_Chr01	97.08	308	8	1	1	308	37072552	37072858	5e-145	518
NAU5120	Gr_Chr01	99.64	274	1	0	261	534	6298074	6298347	6e-140	501
DPL0218	Gr_Chr06	95.65	575	15	5	1	566	47418436	47417863	0	915
MON_DC40260	Gr_Chr08	99.08	325	3	0	8	332	39329468	39329792	4e-165	584
Gh551	Gr_Chr06	98.31	296	4	1	34	329	43253942	43253648	6e-145	518
HAU-DJ-S149	Gr_Chr08	98.16	272	5	0	1	272	53941459	53941730	1e-132	475
HAU2959	Gr_Chr07	93.48	752	15	9	118	847	15070583	15069844	0	1086
HAU-DJ-S231	Gr_Chr12	96.42	279	10	0	1	279	6234528	6234806	3e-128	460
BNL2495	Gr_Chr08	95.22	544	12	4	1	543	46952763	46953293	0	848
DPL0777	Gr_Chr07	99.27	549	0	3	1	545	4674912	4675460	0	989
BNL3655	Gr_Chr10	93.98	432	6	11	1	432	34877503	34877914	0	636
BNL3259	Gr_Chr05	95.01	541	16	5	1	530	61607196	61607736	0	839
Gh471	Gr_Chr05	94.1	305	6	2	3	295	51234869	51234565	1e-125	453
CM60	Gr_Chr01	95.31	213	8	2	76	287	26570099	26570310	1e-92	342
MON_CGR6541	Gr_Chr07	90.09	424	17	12	285	684	4220361	4219939	8e-148	527
HAU-J5748	Gr_Chr10	97.31	335	2	2	1	335	634529	634856	1e-158	562
MON_CGR5022	Gr_Chr09	97.31	335	7	2	1	334	70054430	70054763	7e-161	569
DPL0717	Gr_Chr07	95.02	442	9	3	1	442	820695	820267	0	682
HAU3241	Gr_Chr06	95.65	391	10	4	1	391	41645573	41645956	4e-176	621
BNL3976	Gr_Chr07	95.38	390	5	2	1	390	16458999	16458623	1e-173	612
MON_CGR6847	Gr_Chr08	96.35	575	15	5	134	705	28329009	28329580	0	941
NAU2869	Gr_Chr11	99.82	554	1	0	1	554	49752933	49752380	0	1018
STV030	Gr_Chr05	98.37	245	4	0	56	300	3929976	3930220	5e-119	431
NAU2238	Gr_Chr10	95.17	476	3	3	17	472	28005829	28005354	0	734
HAU-DJ-I023	Gr_Chr10	98.73	316	0	2	1	312	60777747	60777432	1e-157	558
NAU2715	Gr_Chr08	100	795	0	0	1	795	47239618	47240412	0	1469
HAU4595	Gr_Chr10	98.04	255	4	1	1	255	961009	960756	1e-122	442
MON_CGR5217	Gr_Chr07	90.81	381	18	14	16	391	4422140	4421772	6e-138	494
MON_CGR6529	Gr_Chr02	96.47	567	17	3	22	586	4803173	4802608	0	935
NAU3481	Gr_Chr01	99.04	311	2	1	1	310	32018551	32018241	1e-156	556
NAU5465	Gr_Chr05	94.29	280	6	9	104	377	60652891	60653166	8e-116	420
BNL1669	Gr_Chr08	98.37	184	3	0	1	184	30279910	30280093	4e-87	324
HAU1001	Gr_Chr02	96.58	761	12	6	3	761	7427461	7426713	0	1249
TMB670	Gr_Chr06	91.15	565	23	9	2	566	6273454	6272917	0	741
NAU2274	Gr_Chr09	92.47	372	18	6	1	370	25789370	25789007	6e-147	523
DPL0461	Gr_Chr04	94.35	602	20	4	2	591	56392317	56392916	0	911
NAU3308	Gr_Chr05	99.76	414	0	1	1	413	19208165	19207752	0	758
MON_CGR6514	Gr_Chr04	95.12	369	6	2	22	390	57368066	57367710	2e-161	571
BNL1034	Gr_Chr07	94.27	279	10	2	1	279	5461346	5461074	5e-117	424
TMB889	Gr_Chr11	97.29	553	5	3	3	555	23473649	23474191	0	929
HAU-J5828-SSCP	Gr_Chr04	95.61	342	6	3	2	334	5233887	5234228	5e-152	540
HAU-DJ-I066	Gr_Chr04	97.67	301	7	0	1	301	44678165	44678465	2e-145	518
HAU3314	Gr_Chr13	99.07	857	2	1	1	857	2280867	2280017	0	1533
HAU4552	Gr_Chr02	95.24	252	12	0	4	255	61666333	61666082	7e-110	399
NAU6764	Gr_Chr06	96.12	335	9	2	487	817	39682154	39681820	1e-152	544
CIR280	Gr_Chr10	95.08	589	12	10	1	588	5058919	5058347	0	915
HAU1484	Gr_Chr07	93.46	657	15	8	2	633	820903	820250	0	950
HAU2704	Gr_Chr07	95.42	459	9	3	1	459	820696	820250	0	721
HAU-DJ-S287	Gr_Chr07	97.83	323	7	0	1	323	55479620	55479298	1e-157	558
BNL3806	Gr_Chr10	98.14	645	6	1	1	639	10181798	10182442	0	1120
NAU2165	Gr_Chr02	94.32	546	22	6	12	549	30768368	30767824	0	832
MON_CGR6012	Gr_Chr08	97.57	493	9	2	5	494	41851906	41852398	0	841
MON_DPL0582	Gr_Chr07	91.83	796	11	14	1	796	4444672	4443931	0	1061
MON_CGR5097	Gr_Chr07	94.37	355	3	9	25	371	2818195	2817850	1e-148	529
HAU1535	Gr_Chr08	95.76	825	26	7	1	824	39047938	39047122	0	1321
BNL4029	Gr_Chr13	97.26	219	6	0	1	219	38847370	38847152	2e-101	372
CIR307	Gr_Chr02	99.55	224	0	1	39	262	55892183	55891961	4e-112	407
HAU-D5004	Gr_Chr10	94.76	248	5	3	1	246	636016	635775	8e-104	379
Gh56	Gr_Chr01	94.05	487	4	13	1	487	7695743	7696204	0	715
JESPR29	Gr_Chr07	97.26	438	2	5	25	462	46822018	46822445	0	736
MON_CGR6866	Gr_Chr10	89.91	228	12	2	29	255	56417977	56417760	8e-75	283
HAU-J5938	Gr_Chr08	97.66	342	8	0	1	342	50431579	50431920	2e-166	588
HQ526877	Gr_Chr09	95.93	246	3	6	1	242	25224135	25224377	1e-107	392
TMB313	Gr_Chr10	94.43	485	5	5	1	485	10182152	10182614	0	726
MON_SHIN-0612	Gr_Chr04	92.79	402	5	7	19	400	57312342	57312739	5e-158	560
DPL0752	Gr_Chr02	89.16	286	30	1	435	719	58259439	58259154	5e-96	355
HAU4768	Gr_Chr02	96.19	105	4	0	2	106	62375309	62375205	1e-41	172
BNL3875	Gr_Chr09	95.88	388	3	9	1	382	18218294	18217914	3e-175	617
HAU-DJ-S315	Gr_Chr11	81.62	234	42	1	62	294	41536421	41536654	1e-47	193
MON_DPL0001	Gr_Chr09	96.41	864	11	5	1	858	21660670	21661519	0	1406
MON_CGR5034	Gr_Chr05	94.12	357	8	2	1	357	64076643	64076986	3e-149	531
HAU1081	Gr_Chr08	97.21	1112	17	6	8	1105	10487595	10486484	0	1869
HAU1434	Gr_Chr08	95.27	866	17	11	65	924	38511763	38510916	0	1351
HAU2139	Gr_Chr05	97.32	784	17	2	1	781	46899726	46898944	0	1328
NAU2679	Gr_Chr10	99.58	475	1	1	1	475	28005351	28005824	0	865
MON_DPL0491	Gr_Chr08	96.82	472	14	1	1	472	44027239	44026769	0	787
HAU-D5205	Gr_Chr10	98.33	239	4	0	1	239	56666486	56666724	5e-116	420
MGHES44	Gr_Chr08	95.51	178	4	4	42	215	38034279	38034102	4e-76	287
Gh301	Gr_Chr07	99.31	583	4	0	2	584	2595343	2594761	0	1055
DPL0012	Gr_Chr06	94.13	579	8	7	1	577	40187050	40187604	0	857
MGHES6	Gr_Chr06	99.47	189	1	0	1	189	45309811	45309623	2e-93	344
Gh501	Gr_Chr13	96.45	338	8	4	5	340	46796332	46796667	3e-156	555
HAU-DJ4960	Gr_Chr10	91.13	203	3	4	1	202	62017673	62017485	3e-68	261
Gh447	Gr_Chr09	97.45	588	2	5	1	576	49125980	49126566	0	990
BNL3649	Gr_Chr07	99.57	463	2	0	1	463	48640875	48641337	0	845
HAU-D5016	Gr_Chr07	97.63	295	3	3	1	291	14912433	14912727	6e-141	503
BNL3948	Gr_Chr11	97.45	431	1	1	1	431	21158284	21157864	0	726
HAU2243	Gr_Chr08	92.59	216	11	5	8	223	39268083	39268293	1e-80	305
CIR99	Gr_Chr13	97.21	179	0	1	1	174	48804364	48804542	2e-79	298
NAU3653	Gr_Chr07	99.71	682	0	1	1	680	5460636	5461317	0	1247
TMB408	Gr_Chr05	95.37	475	16	4	17	489	63238019	63237549	0	750
HAU-J5872	Gr_Chr10	96.23	106	3	1	1	106	1395813	1395917	2e-41	172
MUSB1267	Gr_Chr02	95.77	756	24	4	1	749	44400500	44399746	0	1212
HAU-DJ-S094	Gr_Chr07	96.95	328	9	1	1	327	59764863	59764536	8e-155	549
HAU1571	Gr_Chr08	98	799	7	1	1	790	53493138	53493936	0	1378
HAU-DJ-S352	Gr_Chr03	96.25	240	7	2	1	238	2162936	2163175	1e-107	392
NAU5418	Gr_Chr07	93.45	534	6	9	117	627	15070583	15070056	0	767
MON_CGR5875	Gr_Chr02	85.14	471	56	12	1	462	2330780	2330315	9e-131	470
HAU-J6125	Gr_Chr07	92.46	252	10	3	16	267	4750301	4750059	2e-95	351
MON_CGR5282	Gr_Chr02	94.69	358	4	8	2	359	60892931	60893273	2e-152	542
MON_CGR5938	Gr_Chr07	89.74	419	39	4	8	426	4244525	4244111	3e-165	584
MON_DPL0922	Gr_Chr10	95.83	624	22	3	19	638	5000153	5000776	0	1005
TMB1276	Gr_Chr07	97.51	481	7	5	2	478	49213586	49214065	0	817
TMB375	Gr_Chr02	96.08	459	14	2	1	458	31587050	31586595	0	745
CCRI430	Gr_Chr10	95.39	521	13	4	524	1044	62106997	62107506	0	819
BNL3436	Gr_Chr10	97.86	513	2	6	155	661	1762786	1763295	0	878
MON_DPL0741	Gr_Chr13	88.09	613	51	11	182	788	41578692	41579288	0	708
BNL4030	Gr_Chr12	99.53	430	2	0	1	430	5740007	5740436	0	784
HAU2014	Gr_Chr03	96.59	558	11	6	1	556	3578444	3577893	0	918
HAU1792	Gr_Chr06	99.71	339	1	0	1	339	5591815	5592153	3e-176	621
HAU2208	Gr_Chr05	98.23	339	4	2	555	893	61608418	61608754	5e-167	592
MON_DPL0864	Gr_Chr13	99.09	659	6	0	1	659	38847771	38847113	0	1184
HAU-DJ-S174	Gr_Chr11	99.73	373	1	0	1	373	22673371	22673743	0	684
MON_CGR5699	Gr_Chr08	83.62	470	48	24	2	470	50709478	50709919	6e-114	414
HAU-DJ4940	Gr_Chr04	95.35	344	6	3	1	334	18688156	18687813	2e-151	538
NAU911	Gr_Chr09	97.45	274	6	1	18	290	21684711	21684438	1e-129	466
BNL3383	Gr_Chr06	92.46	544	13	10	2	542	7012170	7011652	0	752
NAU5046	Gr_Chr12	98.93	655	3	4	1	655	13642582	13643232	0	1168
MON_CGR5056	Gr_Chr02	96.99	266	8	0	23	288	58311464	58311729	4e-124	448
MON_CGR5447	Gr_Chr04	97.74	574	8	4	4	576	57312988	57312419	0	985
NAU2820	Gr_Chr01	100	274	0	0	181	454	6298074	6298347	1e-141	507
DPL0026	Gr_Chr11	97.97	493	6	2	1	491	54380822	54380332	0	852
BNL946	Gr_Chr11	99.28	278	2	0	2	279	28725102	28724825	1e-140	503
HAU2146	Gr_Chr06	98.3	471	2	3	9	479	41645492	41645956	0	821
TMB409	Gr_Chr09	91.57	415	16	10	1	414	16548416	16548020	4e-156	555
HAU-DJ-S270	Gr_Chr13	97.46	315	8	0	1	315	37957950	37958264	2e-151	538
TMB436	Gr_Chr09	91	311	28	0	232	542	47339407	47339097	1e-115	420
MON_SHIN-1411	Gr_Chr05	96.3	621	10	2	17	637	64076487	64077094	0	1007
BNL1551	Gr_Chr07	96.28	188	0	2	1	182	49018320	49018506	2e-80	302
HAU-DJ-S279	Gr_Chr13	96.89	289	8	1	1	289	56836854	56836567	7e-135	483
MUCS133	Gr_Chr06	98.16	381	3	3	677	1053	45306622	45306242	0	662
Gh216	Gr_Chr02	94.98	498	5	2	1	498	25380073	25379596	0	763
HAU-DJ-I061	Gr_Chr08	97.92	144	3	0	60	203	55179997	55180140	6e-65	250
NAU3127	Gr_Chr07	98.85	609	6	1	1	609	4925771	4926378	0	1085
NAU2960	Gr_Chr05	96.99	366	11	0	8	373	63195038	63194673	2e-174	616
NAU2991	Gr_Chr11	100	547	0	0	352	898	56471264	56471810	0	1011
HAU2624	Gr_Chr07	95.16	785	22	6	9	778	4932481	4931698	0	1229
NAU5107	Gr_Chr02	95.03	563	10	2	1	563	8507258	8507802	0	869
MON_CER0095	Gr_Chr13	92.63	353	12	9	83	435	204277	203939	1e-138	496
HAU4220	Gr_Chr10	97.97	148	2	1	103	249	59648195	59648048	2e-66	255
HAU1621	Gr_Chr04	97.23	325	4	4	1	324	57312739	57312419	1e-153	545
NAU5467	Gr_Chr05	93.95	661	15	5	1	657	3929581	3930220	0	976
HAU-DJ-I102	Gr_Chr11	96.28	215	7	1	1	214	54693732	54693946	2e-95	351
Gh132	Gr_Chr07	82.98	282	44	3	6	283	53448788	53448507	6e-65	252
NAU4907	Gr_Chr09	98.17	767	3	8	1	756	69482182	69482948	0	1328
NAU3096	Gr_Chr09	100	521	0	0	308	828	25788839	25789359	0	963
TMB791	Gr_Chr02	98.41	377	4	1	164	538	16780757	16780381	0	662
MON_SHIN-0154	Gr_Chr06	89.75	673	33	33	1	640	42642041	42641372	0	848
HAU4022	Gr_Chr06	95.37	259	5	3	4	255	50894769	50894511	1e-111	405
BNL830	Gr_Chr02	97.51	241	1	4	1	241	11985657	11985892	4e-112	407
HAU2894	Gr_Chr08	92.95	1036	41	16	20	1049	38035189	38034180	0	1480
BNL3345	Gr_Chr02	94.58	295	3	7	1	290	3880412	3880698	1e-123	446
JESPR50	Gr_Chr12	92.92	226	13	3	11	236	5936274	5936052	1e-87	326
MON_DPL0044	Gr_Chr06	96.63	564	3	5	1	564	45866242	45865695	0	922
HAU3033	Gr_Chr07	96.91	582	15	1	1	582	59433526	59432948	0	972
BNL4069	Gr_Chr09	95.96	396	7	7	1	396	34280228	34279842	3e-180	634
NAU4891	Gr_Chr02	95.95	790	20	6	1	790	15429614	15428837	0	1271
MON_DC40085	Gr_Chr06	95.67	208	4	1	1	203	42931985	42931778	2e-88	329
HAU2707	Gr_Chr02	99.11	225	2	0	1	225	62599481	62599257	4e-111	405
HAU-J6133-SSCP	Gr_Chr08	97.13	383	6	3	1	380	47736345	47735965	0	641
MON_DPL0735	Gr_Chr13	93.01	415	17	9	1	412	55350396	55350801	2e-168	595
BNL1721	Gr_Chr13	88.7	239	14	4	4	241	30666694	30666468	8e-74	279
Gh470	Gr_Chr07	90.59	425	23	8	1	409	4220357	4219934	4e-154	547
HAU-J5644	Gr_Chr13	95.38	303	2	1	1	291	39286336	39286638	2e-131	472
HAU1794	Gr_Chr07	97.97	688	10	1	3	690	49430117	49430800	0	1190
HAU-DJ-I029	Gr_Chr10	98.49	332	5	0	1	332	35630052	35629721	6e-166	586
HAU0254	Gr_Chr04	97.83	415	9	0	227	641	57555217	57555631	0	717
HAU1467	Gr_Chr07	97.57	412	9	1	751	1162	2235955	2236365	0	704
DPL0071	Gr_Chr09	96.22	714	1	11	1	714	19349735	19350422	0	1146
NAU2856	Gr_Chr13	98.87	441	5	0	1	441	55372353	55371913	0	787
HAU-DJ-I065	Gr_Chr03	94.47	253	13	1	1	253	3388307	3388056	1e-106	388
HAU-DJ-S077	Gr_Chr11	95.96	520	15	4	21	538	28260765	28261280	0	839
TMB682	Gr_Chr10	96.41	306	7	4	434	735	5057294	5056989	2e-140	503
HAU-DJ-S150	Gr_Chr07	97.23	289	8	0	1	289	4396574	4396286	4e-137	490
MON_CGR6410	Gr_Chr12	97.01	334	1	2	22	355	6051440	6051764	7e-156	553
NAU3217	Gr_Chr01	99.75	815	1	1	1	815	12659122	12658309	0	1493
CIR43	Gr_Chr11	93.67	537	6	14	1	516	49770072	49769543	0	780
NAU5163	Gr_Chr02	95.7	581	4	6	1	566	57122232	57122806	0	915
MON_DPL0419	Gr_Chr02	88.32	394	37	1	341	734	15764462	15764846	7e-129	464
HAU1057	Gr_Chr05	96.91	1002	25	2	278	1279	19207465	19206470	0	1674
NAU6747	Gr_Chr07	96.36	659	9	9	390	1047	49421481	49422125	0	1070
MON_CGR6270	Gr_Chr07	91.48	810	23	25	24	818	49429751	49430529	0	1075
MON_SHIN-0598	Gr_Chr02	93.26	178	9	2	220	394	62749324	62749147	3e-67	259
HAU1224	Gr_Chr11	97.6	1085	13	2	576	1659	60688292	60687220	0	1847
HAU-DJ-I112	Gr_Chr08	99.28	279	0	1	1	277	48883471	48883749	5e-141	503
DPL0442	Gr_Chr11	90.64	545	33	7	1	527	54950803	54950259	0	708
HAU-DJ-S235	Gr_Chr07	97.65	383	9	0	15	397	8963591	8963209	0	658
MON_DPL0131	Gr_Chr07	96.29	674	4	6	1	674	3873468	3874120	0	1086
NAU2658	Gr_Chr06	94.74	304	16	0	364	667	37889959	37890262	1e-131	473
HAU0270	Gr_Chr06	97.8	592	9	4	50	638	45347417	45346827	0	1018
HAU2937	Gr_Chr07	97.08	480	5	4	1	478	15070295	15069823	0	800
HAU-DJ-I086	Gr_Chr11	95.68	347	2	5	1	334	49300880	49300534	1e-153	545
NAU3110	Gr_Chr09	99.65	289	1	0	1	289	52712676	52712964	3e-148	529
HAU4819	Gr_Chr09	97.27	256	0	6	1	255	13962190	13961941	3e-118	427
Gh345	Gr_Chr01	94.03	486	4	13	1	485	7696204	7695743	0	713
Gh109	Gr_Chr09	94.75	591	7	5	1	591	13213486	13214052	0	898
MON_CGR5826	Gr_Chr12	85.41	466	46	13	2	465	23054090	23053645	5e-129	464
MON_CGR5423	Gr_Chr04	87.9	471	34	5	64	533	61512490	61512938	1e-149	532
NAU3083	Gr_Chr03	98.96	386	2	2	64	447	44862689	44863074	0	689
BNL3071	Gr_Chr11	97.5	360	5	2	1	356	48834138	48834497	9e-175	616
MON_DPL0095	Gr_Chr03	94.19	671	17	9	3	660	38615157	38614496	0	1003
Gh525	Gr_Chr13	98.16	706	3	2	1	702	5174157	5174856	0	1223
DPL0395	Gr_Chr06	97.23	721	2	4	1	721	48766190	48766892	0	1205
NAU3074	Gr_Chr07	100	235	0	0	376	610	5159953	5159719	5e-120	435
HAU1661	Gr_Chr06	98.95	287	3	0	242	528	48736138	48735852	5e-144	514
HAU-D5451	Gr_Chr05	98.3	294	5	0	1	294	20284177	20283884	7e-145	516
HAU-J6117	Gr_Chr11	99.47	375	2	0	1	375	49771871	49771497	0	682
Gh539	Gr_Chr06	96.99	465	9	2	1	464	8895940	8896400	0	776
HAU-DJ4952	Gr_Chr10	96.63	267	4	5	29	292	31513654	31513918	2e-121	438
MON_CGR6185	Gr_Chr03	97.6	624	11	2	39	658	38616114	38616737	0	1066
NAU6984	Gr_Chr06	97.96	734	11	2	41	773	42642025	42641295	0	1269
TMB1939	Gr_Chr11	95.15	392	14	4	2	393	28493213	28492827	3e-174	614
HAU-D5428	Gr_Chr11	90.86	186	6	3	40	219	22525347	22525527	2e-61	239
DPL0300	Gr_Chr02	95.93	393	3	5	1	393	46588374	46588753	2e-177	625
HAU-DJ-S366	Gr_Chr05	96.45	310	10	1	2	310	17268004	17268313	4e-143	510
HAU2689	Gr_Chr01	96.61	767	13	9	5	771	47223173	47222420	0	1262
HAU-DJ-S042	Gr_Chr05	95.67	254	11	0	1	254	16204068	16204321	1e-112	409
HAU-J5732	Gr_Chr12	95.99	324	6	4	1	319	4113246	4113567	6e-146	520
HAU1918	Gr_Chr06	96.18	445	4	2	98	542	35181438	35181869	0	715
NAU2931	Gr_Chr01	99.49	786	2	2	1	784	6790424	6791209	0	1428
NAU3305	Gr_Chr08	98.95	286	3	0	3	288	54455904	54456189	2e-143	512
HQ526730	Gr_Chr02	94.12	204	7	5	1	203	7343301	7343102	4e-82	309
NAU3731	Gr_Chr07	98.69	381	4	1	4	383	4937350	4937730	0	675
HAU-D5397-SSCP	Gr_Chr12	99.01	302	0	2	1	299	32009690	32009991	2e-151	538
HQ524340	Gr_Chr02	96.83	473	10	4	7	475	59691077	59691548	0	785
NAU3159	Gr_Chr06	99.58	473	2	0	1	473	6837658	6837186	0	863
MON_CGR6864	Gr_Chr10	96.13	646	9	2	1	646	60286632	60286003	0	1040
HAU-DJ-S210	Gr_Chr03	95.51	401	18	0	1	401	38383235	38383635	0	641
MON_CGR5494	Gr_Chr06	95	220	4	7	1	213	42931783	42932002	1e-91	339
MON_CGR5539	Gr_Chr09	97.92	480	6	3	2	478	8914333	8913855	0	828
HAU2064	Gr_Chr10	98.37	796	5	5	137	930	53769875	53770664	0	1391
CCRI450	Gr_Chr08	91.74	339	3	10	6	319	55675287	55674949	3e-124	448
CIR246	Gr_Chr05	96.87	511	5	5	1	501	979367	978858	0	845
MON_DPL0437	Gr_Chr02	97.4	615	3	4	15	628	53520206	53519604	0	1035
HAU4781	Gr_Chr09	90.58	191	0	9	65	255	23257245	23257073	6e-61	237
HAU1721	Gr_Chr02	99.33	299	2	0	1	299	370111	369813	2e-152	542
NAU4044	Gr_Chr02	100	452	0	0	1	452	2312109	2312560	0	835
BNL2920	Gr_Chr02	95.19	208	7	3	7	214	56166682	56166478	1e-87	326
HAU087	Gr_Chr12	95.09	550	20	5	105	649	32303880	32304427	0	859
